# Supplementary material for: An integrated multi-omics approach identifies the landscape of interferon-α-mediated responses of human pancreatic beta cells
Source: Nat Commun. 2020 May 22;11:2584. doi: 10.1038/s41467-020-16327-0 (PMC7244579; doi:10.1038/s41467-020-16327-0)
Supplement: Supplementary file 4 — Supplementary Data 1 [file 41467_2020_16327_MOESM4_ESM.xlsx]

## Sheet: Sheet1
Supplementary Data 1. Lists of genes used in the RRHO comparisons.
Comparison RNA-seq HI vs RNA-seq T2D beta cells					Comparison RNA-seq HI vs RNA-seq T1D beta cells					Comparison RNA-seq EndoC vs RNA-seq T1D beta cells					Comparison RNA-seq EndoC vs RNA-seq T2D beta cells
gene_name	logFC_IFNa_18h_HI	log2FC_T2D			gene_name	logFC_IFNa_18h_HI	log2FC_T1D_beta_cells			geneName	log2FC_IFNa_24h_EndoC	log2FC_T1D_beta_cells			geneName	log2FC_IFNa_24h_EndoC	log2FC_T2D
A1BG	-1.009	0.104833			A1BG	-1.009	-0.444177			A1BG	-0.599721	-0.444177			A1BG	-0.599721	0.104833
A1BG-AS1	0.145074	-0.863028			A1BG-AS1	0.145074	-0.706102			A1CF	0.0518249	-1.6161			A1CF	0.0518249	-0.574896
A1CF	0.0223486	-0.574896			A1CF	0.0223486	-1.6161			A4GALT	-0.631595	1.39961			AAAS	-0.385093	-0.207782
AAAS	-0.326553	-0.207782			A2M	-0.214548	4.55746			AAAS	-0.385093	-0.686045			AACS	-0.0696475	-0.179045
AACS	-0.327963	-0.179045			A4GALT	0.648527	1.39961			AACS	-0.0696475	-0.658355			AADAT	-0.649906	-0.796881
AADAT	-0.598848	-0.796881			AAAS	-0.326553	-0.686045			AADAT	-0.649906	-0.513206			AAGAB	0.0745856	0.211492
AAGAB	0.11047	0.211492			AACS	-0.327963	-0.658355			AAED1	0.121863	0.304891			AAK1	0.489319	-0.173049
AAK1	0.396355	-0.173049			AADAC	-0.286533	3.26851			AAGAB	0.0745856	-0.0678919			AAMDC	0.320512	-0.318083
AAMDC	0.264414	-0.318083			AADAT	-0.598848	-0.513206			AAK1	0.489319	0.184352			AAMP	-0.107773	0.151454
AAMP	-0.079746	0.151454			AAED1	0.0703287	0.304891			AAMDC	0.320512	-0.0706739			AAR2	0.0777391	-0.0678082
AAR2	0.113588	-0.0678082			AAGAB	0.11047	-0.0678919			AAMP	-0.107773	-0.574827			AARS	0.434868	-0.340311
AARS	0.277329	-0.340311			AAK1	0.396355	0.184352			AAR2	0.0777391	0.272106			AARS2	0.0785424	-1.34484
AARS2	0.105861	-1.34484			AAMDC	0.264414	-0.0706739			AARD	-0.49853	0.506298			AARSD1	0.136288	-0.627994
AARSD1	-0.377066	-0.627994			AAMP	-0.079746	-0.574827			AARS	0.434868	-1.75609			AASDH	-0.109106	0.244775
AASDH	-0.0739542	0.244775			AAR2	0.113588	0.272106			AARS2	0.0785424	-0.116368			AASDHPPT	-0.153277	0.154661
AASDHPPT	0.0806882	0.154661			AARS	0.277329	-1.75609			AARSD1	0.136288	-0.988601			AASS	0.321937	-0.412493
AASS	-0.0577107	-0.412493			AARS2	0.105861	-0.116368			AASDH	-0.109106	-0.190915			AATF	0.0533386	-0.59094
AATF	0.0648727	-0.59094			AARSD1	-0.377066	-0.988601			AASDHPPT	-0.153277	-0.106813			ABAT	-0.668166	0.0796742
ABAT	-0.180884	0.0796742			AASDH	-0.0739542	-0.190915			AASS	0.321937	-0.0968108			ABCA10	0.148312	0.766794
ABCA1	0.433774	0.455257			AASDHPPT	0.0806882	-0.106813			AATF	0.0533386	-0.238811			ABCA3	-0.268348	0.922908
ABCA11P	0.0938508	0.0966939			AASS	-0.0577107	-0.0968108			AATK	0.340247	-0.177479			ABCA5	0.249187	-0.142987
ABCA3	-0.528141	0.922908			AATF	0.0648727	-0.238811			ABAT	-0.668166	-0.536701			ABCA7	0.149201	0.0489757
ABCA5	-0.198478	-0.142987			AATK	-0.212009	-0.177479			ABCA10	0.148312	0.126534			ABCB1	0.352338	-0.8066
ABCA7	-0.197328	0.0489757			ABAT	-0.180884	-0.536701			ABCA2	-0.194963	0.498722			ABCB10	-0.295166	0.48416
ABCB1	-0.0242448	-0.8066			ABCA1	0.433774	0.824211			ABCA3	-0.268348	-0.479008			ABCB6	0.220467	-0.315918
ABCB10	0.0303679	0.48416			ABCA11P	0.0938508	-0.98352			ABCA5	0.249187	-0.595913			ABCB7	-0.085836	0.231858
ABCB6	-0.240254	-0.315918			ABCA2	-0.675985	0.498722			ABCA7	0.149201	-0.62286			ABCB8	-0.407989	-0.776747
ABCB7	-0.0026691	0.231858			ABCA3	-0.528141	-0.479008			ABCB1	0.352338	-1.71022			ABCC1	0.223068	0.214427
ABCB8	0.119652	-0.776747			ABCA5	-0.198478	-0.595913			ABCB10	-0.295166	-0.636747			ABCC10	0.613508	0.189412
ABCC1	-0.0925805	0.214427			ABCA7	-0.197328	-0.62286			ABCB4	-0.353968	0.0112796			ABCC5	-0.517169	0.964598
ABCC10	0.300955	0.189412			ABCB1	-0.0242448	-1.71022			ABCB6	0.220467	-1.37926			ABCC8	0.0744028	-0.198291
ABCC5	-0.39976	0.964598			ABCB10	0.0303679	-0.636747			ABCB7	-0.085836	0.16547			ABCD3	-0.271771	-0.0411021
ABCC8	-0.370351	-0.198291			ABCB6	-0.240254	-1.37926			ABCB8	-0.407989	-0.051698			ABCD4	0.436146	-0.366855
ABCC9	-0.581072	0.775414			ABCB7	-0.0026691	0.16547			ABCB9	-0.317717	0.259647			ABCE1	-0.0620455	-0.512621
ABCD3	-0.26842	-0.0411021			ABCB8	0.119652	-0.051698			ABCC1	0.223068	-0.128539			ABCF1	0.0418929	-0.221265
ABCD4	0.0183559	-0.366855			ABCB9	-0.0342746	0.259647			ABCC10	0.613508	-0.294591			ABCF2	0.0425011	0.0740106
ABCE1	-0.209252	-0.512621			ABCC1	-0.0925805	-0.128539			ABCC2	0.543909	1.1626			ABCF3	0.0643081	-0.788109
ABCF1	0.164557	-0.221265			ABCC10	0.300955	-0.294591			ABCC4	-0.123431	-0.566114			ABCG1	0.0480933	0.14299
ABCF2	0.0733949	0.0740106			ABCC3	0.246603	0.915118			ABCC5	-0.517169	0.150761			ABHD10	-0.181147	0.194005
ABCF3	0.11996	-0.788109			ABCC4	-0.390374	-0.566114			ABCC6	0.207505	0.150579			ABHD11	0.101256	-0.103603
ABCG1	-0.126583	0.14299			ABCC5	-0.39976	0.150761			ABCC8	0.0744028	-1.34921			ABHD12	0.0431077	0.457799
ABHD10	-0.228489	0.194005			ABCC6	0.815885	0.150579			ABCD1	0.603435	0.743022			ABHD13	0.0735234	0.10599
ABHD11	0.477559	-0.103603			ABCC6P1	0.657134	0.840574			ABCD3	-0.271771	-1.0652			ABHD14A	0.191992	-0.213031
ABHD12	0.00710406	0.457799			ABCC6P2	0.43863	-0.249736			ABCD4	0.436146	-0.209572			ABHD14B	-0.0885649	0.0836134
ABHD13	-0.0550095	0.10599			ABCC8	-0.370351	-1.34921			ABCE1	-0.0620455	0.129323			ABHD15	0.127242	-0.80863
ABHD14A	0.0137305	-0.213031			ABCC9	-0.581072	0.334641			ABCF1	0.0418929	-0.238083			ABHD16A	-0.0460766	-0.281581
ABHD14B	-0.359793	0.0836134			ABCD1	1.05532	0.743022			ABCF2	0.0425011	-0.297196			ABHD17B	0.0548532	-1.29126
ABHD15	0.0536623	-0.80863			ABCD3	-0.26842	-1.0652			ABCF3	0.0643081	-0.0268626			ABHD2	-0.231339	0.0722707
ABHD16A	0.159358	-0.281581			ABCD4	0.0183559	-0.209572			ABCG1	0.0480933	-0.386997			ABHD3	0.211722	0.0190211
ABHD17B	-0.0927555	-1.29126			ABCE1	-0.209252	0.129323			ABCG2	0.261486	0.58367			ABHD4	0.0327207	0.444923
ABHD2	-0.386126	0.0722707			ABCF1	0.164557	-0.238083			ABHD10	-0.181147	-0.412218			ABHD5	-0.0797759	-0.10064
ABHD3	0.129534	0.0190211			ABCF2	0.0733949	-0.297196			ABHD11	0.101256	0.263462			ABHD6	0.175312	0.420664
ABHD4	0.019433	0.444923			ABCF3	0.11996	-0.0268626			ABHD12	0.0431077	0.257843			ABI1	-0.0324052	-0.00849929
ABHD5	-0.239568	-0.10064			ABCG1	-0.126583	-0.386997			ABHD13	0.0735234	-0.063917			ABI2	-0.167523	0.285999
ABHD6	0.0912949	0.420664			ABCG2	-0.372257	0.58367			ABHD14A	0.191992	0.0127177			ABL1	0.215119	0.358547
ABI1	0.233299	-0.00849929			ABHD10	-0.228489	-0.412218			ABHD14A-ACY1	0.0602163	2.21262			ABL2	0.311628	-0.130939
ABI2	-0.167165	0.285999			ABHD11	0.477559	0.263462			ABHD14B	-0.0885649	-0.369327			ABLIM1	-0.105583	-0.0817398
ABL1	0.204874	0.358547			ABHD12	0.00710406	0.257843			ABHD15	0.127242	-0.219311			ABLIM2	-0.148776	-0.115971
ABL2	0.27067	-0.130939			ABHD13	-0.0550095	-0.063917			ABHD16A	-0.0460766	0.188453			ABR	0.129366	0.0253387
ABLIM1	-0.173618	-0.0817398			ABHD14A	0.0137305	0.0127177			ABHD16B	0.36109	-0.573789			ABRACL	0.265265	-0.130926
ABLIM2	-0.226351	-0.115971			ABHD14A-ACY1	0.125735	2.21262			ABHD17A	0.103925	0.425883			ABT1	-0.157628	-0.286916
ABR	0.146199	0.0253387			ABHD14B	-0.359793	-0.369327			ABHD17B	0.0548532	0.347663			ABTB1	-0.0016427	0.0242497
ABRACL	-0.0496758	-0.130926			ABHD15	0.0536623	-0.219311			ABHD17C	-0.227837	-0.253282			ACAA1	0.357477	-0.178461
ABT1	-0.0495262	-0.286916			ABHD16A	0.159358	0.188453			ABHD2	-0.231339	0.476543			ACAA2	-0.490589	-0.102632
ABTB1	-0.255004	0.0242497			ABHD16B	0.171311	-0.573789			ABHD3	0.211722	-0.700967			ACACA	-0.374791	-0.245046
ACAA1	0.205606	-0.178461			ABHD17A	-0.21307	0.425883			ABHD4	0.0327207	0.292642			ACACB	-0.189368	0.0623442
ACAA2	-0.372022	-0.102632			ABHD17B	-0.0927555	0.347663			ABHD5	-0.0797759	0.0571272			ACAD10	-0.466868	0.629252
ACACA	-0.575122	-0.245046			ABHD17C	-0.158703	-0.253282			ABHD6	0.175312	0.24513			ACAD11	0.179783	-0.0100673
ACACB	-0.109627	0.0623442			ABHD2	-0.386126	0.476543			ABHD8	-0.163832	0.508405			ACAD8	-0.0231805	-0.28984
ACAD10	0.0893065	0.629252			ABHD3	0.129534	-0.700967			ABI1	-0.0324052	0.386642			ACAD9	-0.151168	2.58545
ACAD11	-0.314847	-0.0100673			ABHD4	0.019433	0.292642			ABI2	-0.167523	-0.252849			ACADM	0.213043	-0.198053
ACAD8	-0.166272	-0.28984			ABHD5	-0.239568	0.0571272			ABL1	0.215119	0.198141			ACADSB	0.0378429	-0.94454
ACAD9	-0.00349182	2.58545			ABHD6	0.0912949	0.24513			ABL2	0.311628	0.15115			ACADVL	-0.0281202	-0.210469
ACADM	-0.0922709	-0.198053			ABHD8	0.0084851	0.508405			ABLIM1	-0.105583	0.0220022			ACAP1	-0.545259	-0.424473
ACADSB	-0.548865	-0.94454			ABI1	0.233299	0.386642			ABLIM2	-0.148776	-0.339799			ACAP2	0.0640437	-0.313209
ACADVL	0.0297504	-0.210469			ABI2	-0.167165	-0.252849			ABR	0.129366	-0.625479			ACAP3	-0.329135	0.498104
ACAP2	-0.0525118	-0.313209			ABI3	0.918438	5.54442			ABRACL	0.265265	-1.32347			ACAT1	-0.327349	-0.0285853
ACAP3	-0.136019	0.498104			ABI3BP	-0.133703	1.37216			ABT1	-0.157628	0.00722769			ACAT2	-0.147237	0.38456
ACAT1	-0.105463	-0.0285853			ABL1	0.204874	0.198141			ABTB1	-0.0016427	0.203062			ACBD3	0.0734488	-0.104447
ACAT2	-0.21036	0.38456			ABL2	0.27067	0.15115			ABTB2	1.0343	1.54597			ACBD5	0.349589	-0.497053
ACBD3	0.00446136	-0.104447			ABLIM1	-0.173618	0.0220022			ACAA1	0.357477	0.247786			ACBD6	0.0604541	-0.354681
ACBD5	0.0434223	-0.497053			ABLIM2	-0.226351	-0.339799			ACAA2	-0.490589	-0.361024			ACCS	0.588537	-0.736777
ACBD6	-0.373187	-0.354681			ABLIM3	0.324771	1.21378			ACACA	-0.374791	-0.55259			ACD	-0.0978592	0.697382
ACCS	0.302126	-0.736777			ABR	0.146199	-0.625479			ACACB	-0.189368	0.212257			ACER3	-0.162573	1.23708
ACD	0.165053	0.697382			ABRACL	-0.0496758	-1.32347			ACAD10	-0.466868	-0.536058			ACIN1	0.315227	-0.245249
ACER3	0.0979381	1.23708			ABT1	-0.0495262	0.00722769			ACAD11	0.179783	-0.530613			ACLY	-0.0886714	-0.286276
ACIN1	0.18388	-0.245249			ABTB1	-0.255004	0.203062			ACAD8	-0.0231805	-0.0124331			ACO1	-1.4905	-0.111913
ACLY	-0.115685	-0.286276			ABTB2	0.702124	1.54597			ACAD9	-0.151168	-0.146097			ACO2	-0.127727	0.328563
ACO1	-2.20553	-0.111913			ACAA1	0.205606	0.247786			ACADM	0.213043	-0.33847			ACOT1	0.708294	1.89345
ACO2	-0.220783	0.328563			ACAA2	-0.372022	-0.361024			ACADS	0.30968	-0.356076			ACOT13	-0.249959	-0.385253
ACOT1	0.465415	1.89345			ACACA	-0.575122	-0.55259			ACADSB	0.0378429	-0.284843			ACOT2	0.905701	0.943319
ACOT13	-0.00151607	-0.385253			ACACB	-0.109627	0.212257			ACADVL	-0.0281202	-0.12759			ACOT7	0.346576	-1.12093
ACOT2	0.446834	0.943319			ACAD10	0.0893065	-0.536058			ACAP1	-0.545259	1.08854			ACOT8	0.0516746	-0.243059
ACOT7	1.80325	-1.12093			ACAD11	-0.314847	-0.530613			ACAP2	0.0640437	-0.323322			ACOT9	0.622464	-1.00176
ACOT8	-0.0121751	-0.243059			ACAD8	-0.166272	-0.0124331			ACAP3	-0.329135	-0.215507			ACOX1	-0.257028	0.206552
ACOT9	0.633011	-1.00176			ACAD9	-0.00349182	-0.146097			ACAT1	-0.327349	-0.361234			ACP1	-0.323372	-0.0357948
ACOX1	-0.286146	0.206552			ACADL	-0.286828	1.03848			ACAT2	-0.147237	0.00147305			ACP2	1.05865	-0.548149
ACP1	-0.125054	-0.0357948			ACADM	-0.0922709	-0.33847			ACBD3	0.0734488	-0.252962			ACP6	-0.00911728	-0.07453
ACP2	0.833005	-0.548149			ACADS	0.0491056	-0.356076			ACBD4	0.724407	0.259592			ACSL1	-0.0389604	-0.164951
ACP6	-0.264971	-0.07453			ACADSB	-0.548865	-0.284843			ACBD5	0.349589	0.00792874			ACSL3	0.516506	0.158996
ACPP	-0.280966	0.202909			ACADVL	0.0297504	-0.12759			ACBD6	0.0604541	-0.172875			ACSL4	0.45227	0.765427
ACSL1	0.211727	-0.164951			ACAP2	-0.0525118	-0.323322			ACBD7	-0.613053	0.608943			ACSM3	0.182869	-0.660948
ACSL3	0.0933663	0.158996			ACAP3	-0.136019	-0.215507			ACCS	0.588537	-0.298464			ACSS2	0.302548	-0.736959
ACSL4	0.0705334	0.765427			ACAT1	-0.105463	-0.361234			ACD	-0.0978592	-0.881929			ACTB	-0.216766	-0.270859
ACSM3	-0.470027	-0.660948			ACAT2	-0.21036	0.00147305			ACE	0.434092	-0.290914			ACTG1	-0.148305	-0.5009
ACSS2	-0.106625	-0.736959			ACBD3	0.00446136	-0.252962			ACE2	4.43445	-2.505			ACTL6A	-0.0728132	0.241708
ACTB	0.166253	-0.270859			ACBD4	0.0196025	0.259592			ACER2	-0.360986	0.396507			ACTL6B	-0.495805	0.327577
ACTG1	-0.18664	-0.5009			ACBD5	0.0434223	0.00792874			ACER3	-0.162573	0.383843			ACTN1	0.0661732	-0.245531
ACTL6A	-0.193254	0.241708			ACBD6	-0.373187	-0.172875			ACIN1	0.315227	-0.406111			ACTN4	-0.157408	-0.572359
ACTL6B	-0.613404	0.327577			ACCS	0.302126	-0.298464			ACKR2	-0.677466	0.982725			ACTR10	0.105777	-0.0864881
ACTN1	0.11176	-0.245531			ACD	0.165053	-0.881929			ACLY	-0.0886714	-0.870539			ACTR1A	-0.203116	0.157076
ACTN4	0.21196	-0.572359			ACE	-0.1664	-0.290914			ACMSD	0.328967	-0.914941			ACTR1B	-0.13891	0.354034
ACTR10	-0.152072	-0.0864881			ACE2	2.37622	-2.505			ACN9	-0.516291	-0.420236			ACTR2	-0.332851	-0.226431
ACTR1A	-0.139909	0.157076			ACER2	-0.0562352	0.396507			ACO1	-1.4905	-0.256175			ACTR3	0.0507835	0.176372
ACTR1B	-0.36517	0.354034			ACER3	0.0979381	0.383843			ACO2	-0.127727	-0.185031			ACTR3B	-0.301623	0.301655
ACTR2	-0.0855667	-0.226431			ACHE	0.931005	1.2615			ACOT1	0.708294	0.826981			ACTR3C	0.00421573	0.27424
ACTR3	0.0792563	0.176372			ACIN1	0.18388	-0.406111			ACOT11	-0.0608786	-0.519345			ACTR6	0.0461424	0.463861
ACTR3B	-0.883119	0.301655			ACKR2	-0.765266	0.982725			ACOT13	-0.249959	-0.747624			ACTR8	0.0972913	-0.46262
ACTR3C	-0.228324	0.27424			ACKR3	0.00615368	2.19146			ACOT2	0.905701	0.0308979			ACVR1	0.267352	-0.855834
ACTR6	-0.174567	0.463861			ACKR4	2.0686	-0.148362			ACOT4	0.551783	0.483759			ACVR1B	0.0520276	-0.0559282
ACTR8	-0.120405	-0.46262			ACLY	-0.115685	-0.870539			ACOT7	0.346576	0.0828887			ACVR1C	-0.386258	0.149239
ACVR1	0.301957	-0.855834			ACMSD	-0.177188	-0.914941			ACOT8	0.0516746	-0.694335			ACVR2A	0.156896	-0.0619318
ACVR1B	-0.103652	-0.0559282			ACN9	-0.661015	-0.420236			ACOT9	0.622464	0.896463			ACVR2B	-0.365903	-0.546958
ACVR1C	-0.245613	0.149239			ACO1	-2.20553	-0.256175			ACOX1	-0.257028	0.100734			ACY1	-0.0104802	-0.353594
ACVR2A	0.00492643	-0.0619318			ACO2	-0.220783	-0.185031			ACOX3	0.017865	-0.340946			ACYP1	-0.173857	-0.222184
ACVR2B	-0.330653	-0.546958			ACOT1	0.465415	0.826981			ACP1	-0.323372	-0.0541466			ACYP2	0.0152755	0.0738715
ACY1	-0.434359	-0.353594			ACOT11	-0.297597	-0.519345			ACP2	1.05865	0.528157			ADAL	-0.0626381	0.148928
ACYP1	-0.205907	-0.222184			ACOT13	-0.00151607	-0.747624			ACP5	0.380257	2.38201			ADAM10	0.251183	0.138525
ACYP2	-0.0357914	0.0738715			ACOT2	0.446834	0.0308979			ACP6	-0.00911728	-0.774295			ADAM17	0.336319	0.138032
ADAL	-0.21151	0.148928			ACOT4	0.288687	0.483759			ACRBP	0.273556	-0.748486			ADAM22	0.141258	1.41011
ADAM10	0.0761835	0.138525			ACOT7	1.80325	0.0828887			ACSBG1	0.0102394	1.54296			ADAM9	0.0421183	0.105336
ADAM17	0.411496	0.138032			ACOT8	-0.0121751	-0.694335			ACSF2	0.348305	1.11609			ADAMTS2	-0.290398	0.421649
ADAM22	-0.413612	1.41011			ACOT9	0.633011	0.896463			ACSF3	0.494755	0.214381			ADAMTS5	-0.734174	0.703739
ADAM9	-0.0211483	0.105336			ACOX1	-0.286146	0.100734			ACSL1	-0.0389604	-0.0343752			ADAP2	-0.556163	-0.0460378
ADAMTS2	-0.0210755	0.421649			ACOX3	0.0446624	-0.340946			ACSL3	0.516506	-0.100975			ADAR	1.92504	-0.012702
ADAMTSL2	-0.0200929	-0.156266			ACOXL	0.796225	-0.79802			ACSL4	0.45227	0.340515			ADAT1	-0.126929	0.677421
ADAP2	0.335706	-0.0460378			ACP1	-0.125054	-0.0541466			ACSM1	1.81166	-0.223943			ADAT2	-0.0238742	0.208167
ADAR	1.83429	-0.012702			ACP2	0.833005	0.528157			ACSM3	0.182869	-0.822919			ADCK1	0.317183	-0.827627
ADAT1	-0.488584	0.677421			ACP5	0.365337	2.38201			ACSS2	0.302548	0.0869175			ADCK2	-0.157214	1.53521
ADAT2	-0.185342	0.208167			ACP6	-0.264971	-0.774295			ACTB	-0.216766	-0.0679877			ADCY1	-0.197902	-0.455201
ADCK1	-0.123052	-0.827627			ACPP	-0.280966	0.118617			ACTG1	-0.148305	-0.336269			ADCY6	0.354994	-0.179261
ADCK2	-0.318446	1.53521			ACRBP	-0.195041	-0.748486			ACTL6A	-0.0728132	-0.268736			ADCY7	0.829196	-0.866004
ADCY1	-1.06055	-0.455201			ACSBG1	-0.189479	1.54296			ACTL6B	-0.495805	-0.396542			ADCY9	0.0666283	-1.06512
ADCY6	0.131771	-0.179261			ACSF2	-0.128843	1.11609			ACTN1	0.0661732	-0.186822			ADD1	-0.00833459	0.132251
ADCY7	0.692257	-0.866004			ACSF3	0.088291	0.214381			ACTN2	-0.633899	0.407881			ADD3	0.0082801	-0.0116386
ADCY9	-0.164087	-1.06512			ACSL1	0.211727	-0.0343752			ACTN4	-0.157408	0.236664			ADH5	0.0434856	-0.384273
ADCYAP1	-0.360569	0.270682			ACSL3	0.0933663	-0.100975			ACTR10	0.105777	-0.557133			ADHFE1	-0.227895	0.777369
ADD1	0.098052	0.132251			ACSL4	0.0705334	0.340515			ACTR1A	-0.203116	-0.073335			ADI1	-0.228468	0.918635
ADD3	0.433403	-0.0116386			ACSL5	1.31287	1.68837			ACTR1B	-0.13891	-0.364307			ADIPOR1	-0.271698	0.0160078
ADH5	-0.0558668	-0.384273			ACSL6	-0.506757	0.547277			ACTR2	-0.332851	-0.155337			ADIPOR2	0.0513655	-0.473669
ADHFE1	-0.371495	0.777369			ACSM1	-0.21277	-0.223943			ACTR3	0.0507835	0.308893			ADK	-0.540366	-0.0116715
ADI1	-0.512687	0.918635			ACSM3	-0.470027	-0.822919			ACTR3B	-0.301623	-0.55154			ADM	1.23376	-0.260972
ADIPOR1	-0.166028	0.0160078			ACSM5	2.09233	3.32346			ACTR3C	0.00421573	-0.301193			ADM2	0.793849	-0.825761
ADIPOR2	0.0427709	-0.473669			ACSS1	-0.482977	1.19056			ACTR5	-0.145417	0.390897			ADNP	0.167293	0.361404
ADK	-0.121056	-0.0116715			ACSS2	-0.106625	0.0869175			ACTR6	0.0461424	-0.323856			ADNP2	0.0833123	-0.154794
ADM	0.776213	-0.260972			ACSS3	-0.557458	1.41752			ACTR8	0.0972913	-0.291996			ADO	0.000979407	-0.562401
ADM2	0.661095	-0.825761			ACTA2	0.111021	0.653863			ACTRT3	-0.33812	-0.348123			ADPGK	0.0836078	0.164974
ADNP	0.0673366	0.361404			ACTB	0.166253	-0.0679877			ACVR1	0.267352	-0.784584			ADPRHL2	0.329967	-1.37781
ADNP2	0.141736	-0.154794			ACTG1	-0.18664	-0.336269			ACVR1B	0.0520276	-0.0357185			ADPRM	0.547071	0.0326077
ADO	-0.0293974	-0.562401			ACTL10	0.30662	1.44201			ACVR1C	-0.386258	-0.708699			ADRA2A	-0.452085	0.119975
ADPGK	0.169744	0.164974			ACTL6A	-0.193254	-0.268736			ACVR2A	0.156896	0.0333137			ADRM1	-0.0466533	0.00150254
ADPRHL2	0.940627	-1.37781			ACTL6B	-0.613404	-0.396542			ACVR2B	-0.365903	-0.729544			ADSL	-0.14756	-0.054462
ADPRM	0.376583	0.0326077			ACTN1	0.11176	-0.186822			ACY1	-0.0104802	-0.0786904			ADSS	0.0438984	-0.183713
ADRA2A	-0.737606	0.119975			ACTN4	0.21196	0.236664			ACY3	1.80637	1.92108			ADSSL1	-0.287652	-0.184922
ADRM1	0.257345	0.00150254			ACTR10	-0.152072	-0.557133			ACYP1	-0.173857	-0.682073			AEBP2	0.145223	0.0698996
ADSL	-0.208461	-0.054462			ACTR1A	-0.139909	-0.073335			ACYP2	0.0152755	0.239996			AEN	0.194002	-0.140928
ADSS	0.116121	-0.183713			ACTR1B	-0.36517	-0.364307			ADAL	-0.0626381	-0.801111			AFF1	0.0491341	-0.333984
ADSSL1	-0.543499	-0.184922			ACTR2	-0.0855667	-0.155337			ADAM10	0.251183	-0.0320779			AFF4	0.101997	0.488066
ADTRP	-0.515694	-2.33284			ACTR3	0.0792563	0.308893			ADAM15	0.411765	0.56063			AFG3L2	0.136515	-0.455637
AEBP2	-0.0431114	0.0698996			ACTR3B	-0.883119	-0.55154			ADAM17	0.336319	-0.0386136			AFMID	-0.0288368	0.123114
AEN	0.370144	-0.140928			ACTR3C	-0.228324	-0.301193			ADAM19	-0.426343	2.36685			AFTPH	0.228608	0.244146
AFF1	0.181202	-0.333984			ACTR5	-0.0698829	0.390897			ADAM22	0.141258	0.181327			AGA	0.479995	0.473002
AFF4	0.0276546	0.488066			ACTR6	-0.174567	-0.323856			ADAM23	0.211076	-0.620666			AGAP1	-0.880229	0.474501
AFG3L1P	0.411943	-0.09482			ACTR8	-0.120405	-0.291996			ADAM9	0.0421183	0.377861			AGAP3	0.113072	-0.0537932
AFG3L2	-0.0636167	-0.455637			ACTRT3	0.279921	-0.348123			ADAMTS13	-0.38929	-0.602807			AGAP4	0.237162	0.836443
AFMID	-0.5493	0.123114			ACVR1	0.301957	-0.784584			ADAMTS2	-0.290398	-0.756453			AGAP5	0.214564	-0.993691
AFTPH	0.0451698	0.244146			ACVR1B	-0.103652	-0.0357185			ADAMTS5	-0.734174	-0.0749257			AGAP6	0.0270096	0.242019
AGA	0.0200746	0.473002			ACVR1C	-0.245613	-0.708699			ADAMTS6	0.469589	-0.446739			AGAP9	0.305914	1.26688
AGAP1	-0.598271	0.474501			ACVR2A	0.00492643	0.0333137			ADAMTSL1	0.304716	-0.217699			AGBL4	-0.313617	0.0493887
AGAP2-AS1	-0.275084	0.102839			ACVR2B	-0.330653	-0.729544			ADAP1	-0.086644	1.67379			AGBL5	0.374981	-1.47128
AGAP3	-0.0875252	-0.0537932			ACVRL1	1.17251	2.4774			ADAP2	-0.556163	0.994961			AGFG1	-0.00760647	-0.300162
AGAP4	0.225239	0.836443			ACY1	-0.434359	-0.0786904			ADAR	1.92504	0.315686			AGFG2	-0.493949	0.299217
AGAP5	0.431155	-0.993691			ACY3	0.605774	1.92108			ADARB1	0.172639	0.13727			AGGF1	-0.282636	0.735986
AGAP6	0.156837	0.242019			ACYP1	-0.205907	-0.682073			ADARB2	0.225213	1.33477			AGK	0.0953843	-0.361645
AGAP9	0.807969	1.26688			ACYP2	-0.0357914	0.239996			ADAT1	-0.126929	0.229365			AGL	-0.47353	0.153507
AGBL4	-0.281655	0.0493887			ADA	-0.578403	3.68599			ADAT2	-0.0238742	0.058559			AGO1	-0.554904	0.175291
AGBL5	-0.357908	-1.47128			ADAL	-0.21151	-0.801111			ADAT3	0.190075	0.448054			AGO2	-0.633978	0.311342
AGFG1	-0.0217978	-0.300162			ADAM10	0.0761835	-0.0320779			ADCK1	0.317183	-0.263218			AGO3	0.132826	-0.213524
AGFG2	-0.196071	0.299217			ADAM12	-0.0324007	-0.838795			ADCK2	-0.157214	-0.145482			AGO4	0.411418	0.258849
AGGF1	-0.0833802	0.735986			ADAM15	0.305205	0.56063			ADCK3	-0.472921	0.422441			AGPAT1	-0.153736	-0.0327317
AGK	0.0927862	-0.361645			ADAM17	0.411496	-0.0386136			ADCK4	-0.423262	-0.139101			AGPAT2	-0.23893	-0.0715223
AGL	-0.409629	0.153507			ADAM22	-0.413612	0.181327			ADCK5	0.195009	0.349012			AGPAT3	0.315416	0.274286
AGO1	-0.341777	0.175291			ADAM28	1.56791	3.82244			ADCY1	-0.197902	-1.35265			AGPAT5	-0.038814	-0.219537
AGO2	-0.288047	0.311342			ADAM8	0.502308	0.713983			ADCY2	0.355316	0.0808073			AGPS	-0.27115	0.535848
AGO3	0.00312086	-0.213524			ADAM9	-0.0211483	0.377861			ADCY3	0.0470349	0.92099			AGT	0.487701	-1.06056
AGO4	0.0323134	0.258849			ADAMDEC1	1.66031	2.52334			ADCY6	0.354994	-0.569408			AGTPBP1	0.105786	-0.646749
AGPAT1	-0.228346	-0.0327317			ADAMTS1	-0.547758	2.27189			ADCY7	0.829196	0.845604			AGTRAP	0.54551	-0.422214
AGPAT2	-0.0258504	-0.0715223			ADAMTS10	-0.136542	2.45572			ADCY9	0.0666283	-0.484578			AHCTF1	0.0952351	-0.236631
AGPAT3	0.243712	0.274286			ADAMTS12	-0.0438624	0.674299			ADD1	-0.00833459	-0.0869608			AHCY	-0.532423	-1.01506
AGPAT5	-0.268884	-0.219537			ADAMTS13	0.349698	-0.602807			ADD2	-0.161683	3.09385			AHCYL1	0.0982475	-0.0926812
AGPS	-0.0527599	0.535848			ADAMTS2	-0.0210755	-0.756453			ADD3	0.0082801	-0.938039			AHCYL2	-0.214339	-0.00991538
AGT	-0.0617302	-1.06056			ADAMTS4	0.812073	1.20853			ADH5	0.0434856	-0.966033			AHDC1	-0.100258	0.0681731
AGTPBP1	-0.388356	-0.646749			ADAMTS9	0.978448	1.68289			ADHFE1	-0.227895	0.232749			AHI1	0.0753821	-0.0879113
AGTRAP	0.473541	-0.422214			ADAMTSL1	-0.496707	-0.217699			ADI1	-0.228468	-0.535208			AHR	0.432866	-0.104309
AHCTF1	-0.0792071	-0.236631			ADAMTSL2	-0.0200929	-0.435538			ADIPOR1	-0.271698	0.0195254			AHSA1	0.155836	-0.341415
AHCY	-0.6755	-1.01506			ADAMTSL3	1.31235	0.768793			ADIPOR2	0.0513655	0.0425866			AIDA	0.12956	0.503832
AHCYL1	0.276937	-0.0926812			ADAMTSL4	0.595107	0.217005			ADK	-0.540366	-0.283702			AIFM1	-0.0232833	-0.884754
AHCYL2	-0.279232	-0.00991538			ADAP1	0.295878	1.67379			ADM	1.23376	1.67093			AIFM2	0.360634	-0.988484
AHDC1	-0.122286	0.0681731			ADAP2	0.335706	0.994961			ADM2	0.793849	-0.209604			AIG1	-0.159004	-0.111556
AHI1	0.00635036	-0.0879113			ADAR	1.83429	0.315686			ADNP	0.167293	-0.147855			AIMP1	0.0320774	0.116235
AHR	0.0507404	-0.104309			ADARB1	-0.427461	0.13727			ADNP2	0.0833123	0.282573			AIMP2	-0.0373555	-0.802031
AHSA1	0.118308	-0.341415			ADAT1	-0.488584	0.229365			ADO	0.000979407	0.422951			AIP	-0.323985	0.756047
AIDA	0.708469	0.503832			ADAT2	-0.185342	0.058559			ADPGK	0.0836078	0.484065			AK1	-0.0569465	0.582262
AIFM1	-0.19141	-0.884754			ADAT3	-0.226689	0.448054			ADPRH	0.940515	0.0697805			AK2	-0.227509	-0.363534
AIFM2	0.206656	-0.988484			ADCK1	-0.123052	-0.263218			ADPRHL1	-0.0958587	-0.207252			AK3	-0.203865	-0.258681
AIG1	-0.2637	-0.111556			ADCK2	-0.318446	-0.145482			ADPRHL2	0.329967	0.100271			AK4	-1.1629	2.07529
AIMP1	0.214781	0.116235			ADCK3	-0.397025	0.422441			ADPRM	0.547071	-0.00218703			AK7	0.297033	0.422902
AIMP2	0.0185561	-0.802031			ADCK4	-0.018711	-0.139101			ADRA2A	-0.452085	0.0071563			AK9	-0.328194	0.397079
AIP	0.0901777	0.756047			ADCK5	-0.0520108	0.349012			ADRB2	-0.000789461	0.689952			AKAP1	-0.0360912	0.29514
AK1	-0.269064	0.582262			ADCY1	-1.06055	-1.35265			ADRBK1	0.102376	0.198044			AKAP10	0.316913	0.377214
AK2	0.478382	-0.363534			ADCY2	-0.0719532	0.0808073			ADRBK2	-0.0701617	-0.0139198			AKAP11	0.0363157	0.139994
AK3	-0.0282126	-0.258681			ADCY3	0.00960901	0.92099			ADRM1	-0.0466533	0.587074			AKAP13	0.223566	0.284439
AK4	-0.147331	2.07529			ADCY5	-0.0958017	0.820527			ADSL	-0.14756	-0.494761			AKAP17A	0.218724	-0.479253
AK7	0.0852695	0.422902			ADCY6	0.131771	-0.569408			ADSS	0.0438984	-0.535581			AKAP2	-2.15263	-0.554536
AK9	-0.156463	0.397079			ADCY7	0.692257	0.845604			ADSSL1	-0.287652	-0.447185			AKAP6	0.018612	-0.747289
AKAP1	-0.249648	0.29514			ADCY9	-0.164087	-0.484578			AEBP1	0.429958	2.15169			AKAP7	1.80832	-0.144283
AKAP10	0.264212	0.377214			ADCYAP1	-0.360569	-1.30861			AEBP2	0.145223	0.127452			AKAP8	0.00286582	0.473878
AKAP11	-0.257491	0.139994			ADD1	0.098052	-0.0869608			AEN	0.194002	-0.0326361			AKAP8L	0.260696	-0.696214
AKAP12	0.147786	-0.252479			ADD3	0.433403	-0.938039			AES	0.13635	-0.0671313			AKAP9	0.555854	-0.0723234
AKAP13	0.0120521	0.284439			ADH1B	-1.10767	2.94118			AFAP1	-0.181461	-0.469266			AKIP1	0.0107578	-0.832892
AKAP17A	0.376893	-0.479253			ADH5	-0.0558668	-0.966033			AFF1	0.0491341	0.253583			AKIRIN1	0.232832	0.475239
AKAP2	0.280968	-0.554536			ADHFE1	-0.371495	0.232749			AFF4	0.101997	-0.0617745			AKIRIN2	-0.0530429	-0.952384
AKAP6	-0.603956	-0.747289			ADI1	-0.512687	-0.535208			AFG3L2	0.136515	0.0497969			AKR1A1	-0.0999069	-0.218588
AKAP7	-0.372183	-0.144283			ADIPOR1	-0.166028	0.0195254			AFMID	-0.0288368	0.794957			AKR1B1	-0.0835021	-0.52878
AKAP8	0.117917	0.473878			ADIPOR2	0.0427709	0.0425866			AFTPH	0.228608	0.117898			AKR1C1	-0.236579	-1.27417
AKAP8L	0.225235	-0.696214			ADIRF	-0.507147	1.12534			AGA	0.479995	0.214708			AKR1C3	-0.0373655	1.19178
AKAP9	-0.146196	-0.0723234			ADK	-0.121056	-0.283702			AGAP1	-0.880229	-0.0897068			AKR7A2	-0.387608	0.400322
AKIP1	0.366741	-0.832892			ADM	0.776213	1.67093			AGAP3	0.113072	0.239143			AKT1	-0.497394	-0.229381
AKIRIN1	0.342404	0.475239			ADM2	0.661095	-0.209604			AGAP4	0.237162	0.14028			AKT1S1	-0.599212	0.780945
AKIRIN2	0.304963	-0.952384			ADNP	0.0673366	-0.147855			AGAP5	0.214564	-0.869894			AKT2	-0.0621748	0.309512
AKR1A1	-0.324376	-0.218588			ADNP2	0.141736	0.282573			AGAP6	0.0270096	0.00296594			AKT3	-0.508547	-0.393416
AKR1B1	0.143566	-0.52878			ADO	-0.0293974	0.422951			AGAP9	0.305914	0.133974			AKTIP	-0.100415	0.313718
AKR1C1	0.233262	-1.27417			ADORA1	-0.507618	2.55956			AGBL2	1.66877	-0.0821102			ALAD	-0.0578814	-0.0772675
AKR1C3	-0.485324	1.19178			ADORA2B	-0.237836	0.677794			AGBL3	1.07437	-0.18709			ALAS1	0.0463837	0.226945
AKR7A2	-0.349478	0.400322			ADORA3	1.08815	4.90026			AGBL4	-0.313617	-0.985031			ALCAM	0.207453	0.398932
AKT1	0.22702	-0.229381			ADPGK	0.169744	0.484065			AGBL5	0.374981	-0.0879488			ALDH16A1	-0.0780135	-0.263698
AKT1S1	-0.522438	0.780945			ADPRH	0.614235	0.0697805			AGER	0.370121	-0.408918			ALDH18A1	-0.0790633	-0.52139
AKT2	0.257546	0.309512			ADPRHL1	-0.648118	-0.207252			AGFG1	-0.00760647	0.272734			ALDH1A1	-0.344559	-0.408336
AKT3	-0.23505	-0.393416			ADPRHL2	0.940627	0.100271			AGFG2	-0.493949	-0.343136			ALDH1B1	-0.185416	0.931956
AKTIP	-0.354286	0.313718			ADPRM	0.376583	-0.00218703			AGGF1	-0.282636	-0.0484573			ALDH2	-0.567411	-0.654005
ALAD	-0.464704	-0.0772675			ADRA2A	-0.737606	0.0071563			AGK	0.0953843	-0.479956			ALDH3A2	0.228667	-0.195072
ALAS1	0.070093	0.226945			ADRB2	0.907406	0.689952			AGL	-0.47353	-0.490109			ALDH5A1	-0.115452	-0.427177
ALCAM	-0.370185	0.398932			ADRBK1	-0.002236	0.198044			AGMAT	-0.375089	0.620696			ALDH6A1	-0.229615	0.00834577
ALDH16A1	0.208098	-0.263698			ADRBK2	0.0537519	-0.0139198			AGO1	-0.554904	-0.426171			ALDH7A1	-0.244081	-0.617217
ALDH18A1	-0.243521	-0.52139			ADRM1	0.257345	0.587074			AGO2	-0.633978	0.134715			ALDH9A1	-0.257334	-0.339467
ALDH1A1	-0.155029	-0.408336			ADSL	-0.208461	-0.494761			AGO3	0.132826	-0.37323			ALDOA	-0.0219557	-0.136883
ALDH1B1	-0.421047	0.931956			ADSS	0.116121	-0.535581			AGO4	0.411418	0.351758			ALDOC	0.178408	-0.55303
ALDH1L2	0.439462	0.254478			ADSSL1	-0.543499	-0.447185			AGPAT1	-0.153736	-0.435757			ALG1	-0.18513	-0.458413
ALDH2	-0.176167	-0.654005			ADTRP	-0.515694	0.923137			AGPAT2	-0.23893	-0.805601			ALG10B	-0.451375	0.576412
ALDH3A2	-0.205513	-0.195072			AEBP1	0.715682	2.15169			AGPAT3	0.315416	-0.124582			ALG11	0.123761	0.328912
ALDH5A1	-0.376157	-0.427177			AEBP2	-0.0431114	0.127452			AGPAT4	0.583062	-0.364475			ALG12	0.187942	1.04335
ALDH6A1	-0.504959	0.00834577			AEN	0.370144	-0.0326361			AGPAT5	-0.038814	1.02417			ALG13	-0.421928	0.145345
ALDH7A1	-0.551204	-0.617217			AES	0.170133	-0.0671313			AGPAT6	0.240818	0.221899			ALG14	-0.0458412	-0.35616
ALDH9A1	-0.1843	-0.339467			AFAP1	-0.09924	-0.469266			AGPAT9	0.799839	0.929115			ALG2	0.0264212	-0.266034
ALDOA	0.0657129	-0.136883			AFAP1L2	-0.223015	1.77515			AGPS	-0.27115	0.197702			ALG3	-0.189267	-1.2769
ALDOC	-0.497522	-0.55303			AFF1	0.181202	0.253583			AGR2	0.59914	0.0950641			ALG5	0.195078	-0.118669
ALG1	-0.0739952	-0.458413			AFF4	0.0276546	-0.0617745			AGRN	1.3463	0.879334			ALG6	-0.232076	0.65885
ALG10B	-0.107741	0.576412			AFG3L1P	0.411943	-0.217128			AGT	0.487701	0.601856			ALG8	-0.0775856	-0.185563
ALG11	0.0186397	0.328912			AFG3L2	-0.0636167	0.0497969			AGTPBP1	0.105786	-0.327683			ALG9	0.20199	0.618791
ALG12	-0.0336847	1.04335			AFMID	-0.5493	0.794957			AGTRAP	0.54551	0.0647766			ALKBH1	0.289759	-0.00858383
ALG13	-0.104792	0.145345			AFTPH	0.0451698	0.117898			AHCTF1	0.0952351	-0.0483781			ALKBH2	-0.111294	-0.361056
ALG14	-0.27964	-0.35616			AGA	0.0200746	0.214708			AHCY	-0.532423	0.243144			ALKBH3	0.00713396	0.386625
ALG2	-0.0342963	-0.266034			AGAP1	-0.598271	-0.0897068			AHCYL1	0.0982475	0.101085			ALKBH4	0.0971533	0.762777
ALG3	-0.160879	-1.2769			AGAP2-AS1	-0.275084	0.0171104			AHCYL2	-0.214339	-0.643629			ALKBH5	-0.147878	-0.521813
ALG5	-0.0265271	-0.118669			AGAP3	-0.0875252	0.239143			AHDC1	-0.100258	0.227949			ALKBH7	-0.188231	-0.599524
ALG6	-0.296804	0.65885			AGAP4	0.225239	0.14028			AHI1	0.0753821	-0.24091			ALKBH8	0.0015898	0.660146
ALG8	-0.346234	-0.185563			AGAP5	0.431155	-0.869894			AHR	0.432866	1.11198			ALMS1	0.233825	-0.341604
ALG9	-1.25051	0.618791			AGAP6	0.156837	0.00296594			AHRR	-0.100958	0.58102			ALOX5	0.0801975	0.742457
ALKBH1	0.288542	-0.00858383			AGAP9	0.807969	0.133974			AHSA1	0.155836	-0.558427			ALPK3	-0.615102	0.236816
ALKBH2	-0.0301476	-0.361056			AGBL3	0.0495398	-0.18709			AHSA2	0.0742985	-1.16184			ALS2	0.682932	0.248422
ALKBH3	0.147754	0.386625			AGBL4	-0.281655	-0.985031			AIDA	0.12956	0.0730841			ALYREF	-0.292871	0.790556
ALKBH4	-0.0651457	0.762777			AGBL5	-0.357908	-0.0879488			AIF1	-0.254339	4.72568			AMACR	0.0797587	-0.502462
ALKBH5	-0.0313273	-0.521813			AGFG1	-0.0217978	0.272734			AIF1L	-0.317391	1.89407			AMBRA1	0.614824	0.392452
ALKBH7	-0.43343	-0.599524			AGFG2	-0.196071	-0.343136			AIFM1	-0.0232833	-0.0801926			AMD1	-0.0197942	-0.0159826
ALKBH8	0.0620797	0.660146			AGGF1	-0.0833802	-0.0484573			AIFM2	0.360634	-0.233181			AMER3	0.251966	-0.178839
ALMS1	0.113358	-0.341604			AGK	0.0927862	-0.479956			AIFM3	0.102601	0.454931			AMFR	0.410086	0.478605
ALOX5	0.734866	0.742457			AGL	-0.409629	-0.490109			AIG1	-0.159004	-0.667612			AMMECR1	-0.243853	-0.882938
ALPK3	0.161096	0.236816			AGO1	-0.341777	-0.426171			AIM1	1.87578	2.14071			AMMECR1L	0.0574095	-0.974619
ALS2	0.2501	0.248422			AGO2	-0.288047	0.134715			AIMP1	0.0320774	-0.196652			AMN1	0.010857	-0.00679044
ALYREF	0.242842	0.790556			AGO3	0.00312086	-0.37323			AIMP2	-0.0373555	-0.74991			AMPD2	-0.262804	0.309457
AMACR	0.048927	-0.502462			AGO4	0.0323134	0.351758			AIP	-0.323985	-0.779918			AMPD3	-0.0784734	1.50613
AMBRA1	0.815304	0.392452			AGPAT1	-0.228346	-0.435757			AK1	-0.0569465	0.259867			AMPH	-0.0596726	0.0301388
AMD1	0.119348	-0.0159826			AGPAT2	-0.0258504	-0.805601			AK2	-0.227509	-0.637163			AMT	-0.439074	-1.38823
AMER3	0.016103	-0.178839			AGPAT3	0.243712	-0.124582			AK3	-0.203865	0.532051			AMY2B	1.45711	-0.0128913
AMFR	-0.0949891	0.478605			AGPAT4	-0.135878	-0.364475			AK4	-1.1629	0.874746			AMZ2	-0.0312788	-0.33235
AMMECR1	0.0986921	-0.882938			AGPAT5	-0.268884	1.02417			AK7	0.297033	0.252624			ANAPC1	-0.142451	-0.074199
AMMECR1L	0.0417479	-0.974619			AGPAT6	-0.0783218	0.221899			AK9	-0.328194	-0.788423			ANAPC10	0.331696	-0.364041
AMN1	-0.189234	-0.00679044			AGPAT9	-0.0548397	0.929115			AKAP1	-0.0360912	-0.365403			ANAPC11	-0.626907	-0.131773
AMPD2	-0.319756	0.309457			AGPS	-0.0527599	0.197702			AKAP10	0.316913	-0.0606512			ANAPC13	0.0137124	-0.371958
AMPD3	-0.13924	1.50613			AGR2	0.0390577	0.0950641			AKAP11	0.0363157	-0.601782			ANAPC15	-0.94224	-0.0970549
AMPH	-0.298353	0.0301388			AGRN	1.16465	0.879334			AKAP13	0.223566	0.643107			ANAPC16	-0.408203	-0.194031
AMT	-0.505763	-1.38823			AGT	-0.0617302	0.601856			AKAP17A	0.218724	0.0994933			ANAPC4	0.0645745	0.922242
AMY2B	-0.414403	-0.0128913			AGTPBP1	-0.388356	-0.327683			AKAP2	-2.15263	-0.119012			ANAPC5	-0.254727	-0.0182385
AMZ2	-0.287509	-0.33235			AGTR1	0.352404	2.61055			AKAP3	0.685074	-0.769759			ANAPC7	-0.0323937	0.0975205
AMZ2P1	-0.110876	-0.980992			AGTRAP	0.473541	0.0647766			AKAP5	-0.238504	0.54695			ANGEL1	0.196119	-0.536647
ANAPC1	-0.165073	-0.074199			AHCTF1	-0.0792071	-0.0483781			AKAP6	0.018612	-1.20771			ANGEL2	0.246985	-1.06272
ANAPC10	0.26488	-0.364041			AHCTF1P1	-0.159173	0.960077			AKAP7	1.80832	0.354545			ANK2	-0.0771493	-0.252989
ANAPC11	-0.349735	-0.131773			AHCY	-0.6755	0.243144			AKAP8	0.00286582	0.365204			ANKAR	0.892046	0.723534
ANAPC13	-0.0181423	-0.371958			AHCYL1	0.276937	0.101085			AKAP8L	0.260696	0.0758014			ANKDD1A	-0.548316	1.22194
ANAPC15	-0.565014	-0.0970549			AHCYL2	-0.279232	-0.643629			AKAP9	0.555854	-0.346962			ANKEF1	0.0575236	0.138345
ANAPC16	-0.249269	-0.194031			AHDC1	-0.122286	0.227949			AKIP1	0.0107578	0.745312			ANKFY1	0.492443	-0.40507
ANAPC4	0.0431199	0.922242			AHI1	0.00635036	-0.24091			AKIRIN1	0.232832	0.367595			ANKH	-0.396525	0.161939
ANAPC5	-0.386905	-0.0182385			AHNAK	-0.123985	2.09548			AKIRIN2	-0.0530429	0.345585			ANKHD1	0.347283	0.129036
ANAPC7	-0.158036	0.0975205			AHNAK2	-0.477413	0.240139			AKNA	0.134687	0.832613			ANKHD1-EIF4EBP3	-1.46589	0.00721457
ANGEL1	-0.0198152	-0.536647			AHR	0.0507404	1.11198			AKR1A1	-0.0999069	-0.030512			ANKIB1	0.772842	0.395262
ANGEL2	0.280992	-1.06272			AHRR	0.950361	0.58102			AKR1B1	-0.0835021	0.0357976			ANKLE2	-0.227746	-1.0205
ANGPTL2	0.282611	-1.45865			AHSA1	0.118308	-0.558427			AKR1C1	-0.236579	-0.385085			ANKMY2	0.587993	0.346453
ANK2	-0.423745	-0.252989			AHSA2	0.224984	-1.16184			AKR1C2	-0.511173	-0.572306			ANKRA2	0.0908801	0.0863097
ANKAR	0.275208	0.723534			AIDA	0.708469	0.0730841			AKR1C3	-0.0373655	-0.399313			ANKRD10	-0.224235	0.576148
ANKDD1A	-1.09736	1.22194			AIF1	0.295399	4.72568			AKR1E2	0.875208	-0.998433			ANKRD11	0.0122256	0.434535
ANKEF1	-0.0234436	0.138345			AIF1L	-1.23784	1.89407			AKR7A2	-0.387608	-0.379876			ANKRD12	0.0880383	0.247858
ANKFY1	1.55858	-0.40507			AIFM1	-0.19141	-0.0801926			AKT1	-0.497394	-0.0713571			ANKRD13A	-0.0875479	-0.843802
ANKH	-0.834052	0.161939			AIFM2	0.206656	-0.233181			AKT1S1	-0.599212	0.0932123			ANKRD13B	-0.374682	0.0334878
ANKHD1	0.229872	0.129036			AIFM3	-1.98111	0.454931			AKT2	-0.0621748	0.0117391			ANKRD13C	0.584659	0.0170449
ANKHD1-EIF4EBP3	-0.933927	0.00721457			AIG1	-0.2637	-0.667612			AKT3	-0.508547	-0.713329			ANKRD13D	-0.069564	0.0225718
ANKIB1	0.979794	0.395262			AIM1	1.11617	2.14071			AKTIP	-0.100415	-0.850353			ANKRD16	-0.0353112	-0.127101
ANKLE2	0.238527	-1.0205			AIM1L	0.835223	1.92293			ALAD	-0.0578814	-0.0488636			ANKRD17	0.162041	-0.0303338
ANKMY2	0.109918	0.346453			AIMP1	0.214781	-0.196652			ALAS1	0.0463837	-0.0550364			ANKRD18A	0.195341	0.569912
ANKRA2	-0.0131125	0.0863097			AIMP2	0.0185561	-0.74991			ALCAM	0.207453	-0.131493			ANKRD20A1	0.0531358	-0.462088
ANKRD10	0.0960739	0.576148			AIP	0.0901777	-0.779918			ALDH16A1	-0.0780135	0.3312			ANKRD20A2	0.120369	0.0782627
ANKRD11	0.0244744	0.434535			AJUBA	0.230232	1.49296			ALDH18A1	-0.0790633	-0.144679			ANKRD20A3	0.304231	0.873447
ANKRD12	-0.227971	0.247858			AK1	-0.269064	0.259867			ALDH1A1	-0.344559	-1.60258			ANKRD20A4	0.12834	0.241604
ANKRD13A	0.0981955	-0.843802			AK2	0.478382	-0.637163			ALDH1B1	-0.185416	0.479797			ANKRD23	-0.390122	-0.515927
ANKRD13B	-0.166307	0.0334878			AK3	-0.0282126	0.532051			ALDH2	-0.567411	-0.353621			ANKRD26	0.144191	0.587838
ANKRD13C	0.0136902	0.0170449			AK4	-0.147331	0.874746			ALDH3A2	0.228667	-0.131081			ANKRD27	-0.511361	0.687502
ANKRD13D	-0.143464	0.0225718			AK5	-0.566813	-0.897948			ALDH4A1	-0.458014	-1.09156			ANKRD28	0.458475	0.22444
ANKRD16	-0.369455	-0.127101			AK7	0.0852695	0.252624			ALDH5A1	-0.115452	0.234712			ANKRD36	0.137918	0.333242
ANKRD17	0.0962794	-0.0303338			AK9	-0.156463	-0.788423			ALDH6A1	-0.229615	0.667947			ANKRD36C	0.291421	0.907442
ANKRD18A	-0.230884	0.569912			AKAP1	-0.249648	-0.365403			ALDH7A1	-0.244081	-0.490527			ANKRD37	-0.590845	-0.536203
ANKRD23	-0.46641	-0.515927			AKAP10	0.264212	-0.0606512			ALDH9A1	-0.257334	-0.549817			ANKRD39	-0.359036	0.14672
ANKRD26	-0.0133667	0.587838			AKAP11	-0.257491	-0.601782			ALDOA	-0.0219557	-0.305125			ANKRD40	0.037619	0.278289
ANKRD27	0.0388829	0.687502			AKAP12	0.147786	0.307828			ALDOC	0.178408	-1.11809			ANKRD42	-0.0696997	0.240918
ANKRD28	0.0262539	0.22444			AKAP13	0.0120521	0.643107			ALG1	-0.18513	0.395415			ANKRD44	0.253773	0.900703
ANKRD34C	-0.223012	-0.0879381			AKAP17A	0.376893	0.0994933			ALG10	-0.271278	0.273755			ANKRD46	-0.173722	0.00238882
ANKRD36B	0.202864	0.360671			AKAP2	0.280968	-0.119012			ALG10B	-0.451375	-0.351697			ANKRD49	0.309658	0.344629
ANKRD36BP1	-0.142941	-0.0562952			AKAP3	0.761893	-0.769759			ALG11	0.123761	-0.10061			ANKRD50	-0.00158629	-0.26535
ANKRD36BP2	0.120406	-0.197211			AKAP6	-0.603956	-1.20771			ALG12	0.187942	-0.0188273			ANKRD52	0.00626183	-0.759953
ANKRD36C	0.933016	0.907442			AKAP7	-0.372183	0.354545			ALG13	-0.421928	-0.271963			ANKRD54	-0.0827839	-0.592727
ANKRD37	0.469567	-0.536203			AKAP8	0.117917	0.365204			ALG14	-0.0458412	0.372858			ANKRD6	-0.209396	-0.845418
ANKRD39	-0.331519	0.14672			AKAP8L	0.225235	0.0758014			ALG2	0.0264212	0.284094			ANKRD65	-0.341758	0.052761
ANKRD40	0.0510066	0.278289			AKAP9	-0.146196	-0.346962			ALG3	-0.189267	-0.164473			ANKS1A	0.128757	0.355068
ANKRD42	-0.236839	0.240918			AKIP1	0.366741	0.745312			ALG5	0.195078	0.115598			ANKS1B	-0.615033	1.85437
ANKRD44	0.0915046	0.900703			AKIRIN1	0.342404	0.367595			ALG6	-0.232076	0.367621			ANKS3	-0.0713308	1.12089
ANKRD46	-0.17062	0.00238882			AKIRIN2	0.304963	0.345585			ALG8	-0.0775856	-0.837511			ANKZF1	-0.554742	0.837425
ANKRD49	0.295911	0.344629			AKNA	0.612433	0.832613			ALG9	0.20199	-0.117418			ANO10	-0.182913	0.855927
ANKRD50	-0.443738	-0.26535			AKR1A1	-0.324376	-0.030512			ALKBH1	0.289759	0.41311			ANO5	0.178489	0.200805
ANKRD52	-0.0130408	-0.759953			AKR1B1	0.143566	0.0357976			ALKBH2	-0.111294	-0.39109			ANP32A	-0.119673	0.185285
ANKRD54	0.0825369	-0.592727			AKR1B10	-0.715705	0.285409			ALKBH3	0.00713396	-0.507407			ANP32B	-0.252917	0.578121
ANKRD6	-0.051627	-0.845418			AKR1C1	0.233262	-0.385085			ALKBH4	0.0971533	0.359562			ANP32E	-0.427629	-0.0375285
ANKRD65	-0.288454	0.052761			AKR1C2	0.126163	-0.572306			ALKBH5	-0.147878	0.344935			ANXA11	-0.153749	0.577478
ANKS1A	0.159983	0.355068			AKR1C3	-0.485324	-0.399313			ALKBH6	0.248367	0.022023			ANXA2	1.64017	-0.303545
ANKS1B	-0.143327	1.85437			AKR7A2	-0.349478	-0.379876			ALKBH7	-0.188231	-0.398138			ANXA4	0.438304	0.16173
ANKS3	0.182637	1.12089			AKR7A3	-0.909189	0.579544			ALKBH8	0.0015898	-0.416001			ANXA5	-0.0344458	0.0136383
ANKZF1	0.0159142	0.837425			AKR7L	-0.791324	0.353			ALMS1	0.233825	-0.055978			ANXA6	0.847946	0.188991
ANO10	-0.414468	0.855927			AKT1	0.22702	-0.0713571			ALOX5	0.0801975	-0.262791			ANXA7	0.342915	-0.0065671
ANO5	0.177317	0.200805			AKT1S1	-0.522438	0.0932123			ALOX5AP	-0.373032	4.89457			AP1AR	0.0379713	0.387597
ANP32A	-0.119458	0.185285			AKT2	0.257546	0.0117391			ALPK3	-0.615102	-0.149915			AP1B1	-0.0152003	-0.0407787
ANP32B	-0.0888266	0.578121			AKT3	-0.23505	-0.713329			ALS2	0.682932	-0.0999752			AP1G1	-0.224721	0.257867
ANP32E	-0.29675	-0.0375285			AKTIP	-0.354286	-0.850353			ALS2CR11	0.0327603	-0.181038			AP1G2	0.0151797	0.0213896
ANTXR1	-0.214956	-0.629163			ALAD	-0.464704	-0.0488636			ALX3	0.0633136	1.0443			AP1M1	-0.253205	0.74867
ANXA1	0.49454	0.719753			ALAS1	0.070093	-0.0550364			ALYREF	-0.292871	0.524267			AP1M2	-0.521652	-0.716749
ANXA11	0.2404	0.577478			ALB	-0.170042	1.75355			AMACR	0.0797587	-0.273027			AP1S1	-0.0759314	0.691253
ANXA2	0.28497	-0.303545			ALCAM	-0.370185	-0.131493			AMBP	0.122907	1.22749			AP1S2	0.0436669	0.951366
ANXA2P2	0.241271	-1.58448			ALDH16A1	0.208098	0.3312			AMBRA1	0.614824	0.137342			AP1S3	-0.079605	-0.13589
ANXA3	0.472578	-0.51138			ALDH18A1	-0.243521	-0.144679			AMD1	-0.0197942	0.467188			AP2A1	0.130247	-0.156913
ANXA4	0.116708	0.16173			ALDH1A1	-0.155029	-1.60258			AMDHD1	0.174172	1.69142			AP2A2	-0.519579	-0.158169
ANXA5	-0.0281104	0.0136383			ALDH1A2	-0.244735	0.747511			AMDHD2	0.0338193	-0.612293			AP2B1	-0.484597	0.240842
ANXA6	0.124628	0.188991			ALDH1A3	0.455022	2.03249			AMER1	0.91264	0.596114			AP2M1	-0.103681	-0.263473
ANXA7	0.109213	-0.0065671			ALDH1B1	-0.421047	0.479797			AMER3	0.251966	-0.166358			AP2S1	-0.0805151	-0.63648
AP1AR	-0.173165	0.387597			ALDH1L1	-0.69958	3.00246			AMFR	0.410086	0.284797			AP3B1	0.920172	0.809627
AP1B1	0.00946732	-0.0407787			ALDH1L2	0.439462	-0.0779992			AMIGO1	-0.0452272	-0.041557			AP3B2	0.198203	-0.969304
AP1G1	-0.0331727	0.257867			ALDH2	-0.176167	-0.353621			AMIGO2	0.164983	2.11302			AP3D1	0.122694	-0.404131
AP1G2	0.21449	0.0213896			ALDH3A2	-0.205513	-0.131081			AMIGO3	0.341591	0.148009			AP3M1	0.0400938	-0.0408801
AP1M1	0.272203	0.74867			ALDH3B1	0.340051	1.99517			AMMECR1	-0.243853	0.26509			AP3M2	-0.0952186	-0.0159055
AP1M2	-0.333352	-0.716749			ALDH4A1	-0.291006	-1.09156			AMMECR1L	0.0574095	0.36865			AP3S1	-0.0768746	-0.0470876
AP1S1	-0.0282997	0.691253			ALDH5A1	-0.376157	0.234712			AMN	-0.042423	0.0613001			AP3S2	0.24896	-0.451086
AP1S2	-0.153532	0.951366			ALDH6A1	-0.504959	0.667947			AMN1	0.010857	-0.729016			AP4B1	0.027036	0.896128
AP1S3	-0.0692736	-0.13589			ALDH7A1	-0.551204	-0.490527			AMOTL1	-0.732797	1.89209			AP4E1	-0.0416447	0.0953715
AP2A1	-0.137816	-0.156913			ALDH9A1	-0.1843	-0.549817			AMPD2	-0.262804	-0.0814781			AP4M1	-0.365964	-0.153517
AP2A2	0.100592	-0.158169			ALDOA	0.0657129	-0.305125			AMPD3	-0.0784734	0.322531			AP4S1	-0.0415235	0.398077
AP2B1	-0.0871895	0.240842			ALDOB	-0.799812	4.1066			AMPH	-0.0596726	-0.692785			AP5B1	0.697653	-1.16239
AP2M1	-0.053618	-0.263473			ALDOC	-0.497522	-1.11809			AMT	-0.439074	-0.185365			AP5M1	-0.160676	-0.0148731
AP2S1	-0.203556	-0.63648			ALG1	-0.0739952	0.395415			AMY2B	1.45711	0.884648			AP5S1	-0.287583	-0.301029
AP3B1	0.495376	0.809627			ALG10	-0.045212	0.273755			AMZ2	-0.0312788	-0.301716			APAF1	-0.047144	0.716412
AP3B2	-0.0460597	-0.969304			ALG10B	-0.107741	-0.351697			ANAPC1	-0.142451	-0.318734			APBA1	-0.56281	-0.773735
AP3D1	0.0387129	-0.404131			ALG11	0.0186397	-0.10061			ANAPC10	0.331696	0.17392			APBB1	-0.295244	-0.329897
AP3M1	-0.037734	-0.0408801			ALG12	-0.0336847	-0.0188273			ANAPC11	-0.626907	-0.157782			APBB2	-0.922673	-0.183664
AP3M2	0.299601	-0.0159055			ALG13	-0.104792	-0.271963			ANAPC13	0.0137124	-0.774957			APBB3	-0.0973792	-0.189629
AP3S1	-0.00491008	-0.0470876			ALG14	-0.27964	0.372858			ANAPC15	-0.94224	-0.311711			APC	0.136462	-0.138165
AP3S2	-0.220781	-0.451086			ALG2	-0.0342963	0.284094			ANAPC16	-0.408203	0.0439243			APEH	-0.0957656	-0.0899608
AP4B1	0.137972	0.896128			ALG3	-0.160879	-0.164473			ANAPC2	0.0123064	0.290651			APEX1	-0.161591	-0.432966
AP4E1	0.126441	0.0953715			ALG5	-0.0265271	0.115598			ANAPC4	0.0645745	-0.399945			APEX2	-0.0702436	0.0824189
AP4M1	0.00542036	-0.153517			ALG6	-0.296804	0.367621			ANAPC5	-0.254727	-0.35766			APH1A	0.163872	0.681836
AP4S1	0.168051	0.398077			ALG8	-0.346234	-0.837511			ANAPC7	-0.0323937	-0.283977			APH1B	0.122724	-0.260252
AP5B1	0.608394	-1.16239			ALG9	-1.25051	-0.117418			ANG	-0.070894	2.20152			API5	0.0255233	-0.393673
AP5M1	-0.117258	-0.0148731			ALKBH1	0.288542	0.41311			ANGEL1	0.196119	-0.604893			APIP	-0.142919	-0.197683
AP5S1	-0.103767	-0.301029			ALKBH2	-0.0301476	-0.39109			ANGEL2	0.246985	0.226655			APLP1	0.0384163	0.777896
APAF1	-0.184902	0.716412			ALKBH3	0.147754	-0.507407			ANGPTL3	-0.814072	-0.958732			APLP2	0.235751	0.248374
APBA1	-0.606	-0.773735			ALKBH4	-0.0651457	0.359562			ANK1	0.107662	-0.591465			APMAP	-0.224892	0.102853
APBB1	-0.169431	-0.329897			ALKBH5	-0.0313273	0.344935			ANK2	-0.0771493	0.283583			APOBEC3F	3.76705	0.981143
APBB2	0.416546	-0.183664			ALKBH6	-0.445817	0.022023			ANK3	-0.256783	-0.324838			APOL1	6.54962	-0.384702
APBB3	0.108238	-0.189629			ALKBH7	-0.43343	-0.398138			ANKAR	0.892046	-0.334725			APOL2	2.75086	0.536999
APC	0.332082	-0.138165			ALKBH8	0.0620797	-0.416001			ANKDD1A	-0.548316	0.23227			APOL6	5.3583	0.342332
APCDD1L	0.0171984	-0.866272			ALMS1	0.113358	-0.055978			ANKEF1	0.0575236	-0.540233			APOO	-0.19654	0.0106586
APEH	-0.21306	-0.0899608			ALMS1P	3.8133	-0.0442766			ANKFY1	0.492443	-0.300269			APOOL	-0.3722	0.17132
APEX1	-0.270053	-0.432966			ALOX5	0.734866	-0.262791			ANKH	-0.396525	-0.221576			APP	0.246832	0.81094
APEX2	-0.192951	0.0824189			ALOX5AP	-0.474019	4.89457			ANKHD1	0.347283	0.0872815			APPBP2	0.246808	0.567255
APH1A	0.105259	0.681836			ALPK1	0.672286	1.3967			ANKHD1-EIF4EBP3	-1.46589	-0.116539			APPL1	-0.160958	-0.32434
APH1B	-0.261958	-0.260252			ALPK3	0.161096	-0.149915			ANKIB1	0.772842	-0.23444			APPL2	-0.669338	-0.578935
API5	-0.122773	-0.393673			ALS2	0.2501	-0.0999752			ANKLE2	-0.227746	0.0662333			APRT	-0.277765	-0.358489
APIP	0.00281725	-0.197683			ALS2CL	0.267111	1.27561			ANKMY1	-0.24922	-0.252856			APTX	0.0227361	-0.457841
APLP1	-0.139398	0.777896			ALX3	0.233504	1.0443			ANKMY2	0.587993	-0.163035			AQP11	0.0212218	0.557201
APLP2	-0.0587248	0.248374			ALYREF	0.242842	0.524267			ANKRA2	0.0908801	-0.0702855			AQP3	0.421895	-2.55407
APMAP	-0.440387	0.102853			AMACR	0.048927	-0.273027			ANKRD10	-0.224235	0.313315			AQR	-0.0920488	-0.0730122
APOBEC2	-0.4236	-0.464609			AMBP	0.0344791	1.22749			ANKRD11	0.0122256	-0.0504503			ARAF	-0.113748	0.0123487
APOBEC3F	2.16733	0.981143			AMBRA1	0.815304	0.137342			ANKRD12	0.0880383	0.476369			ARAP1	0.55173	-0.765263
APOL1	3.31134	-0.384702			AMD1	0.119348	0.467188			ANKRD13A	-0.0875479	-0.0321368			ARCN1	0.174404	-0.11711
APOL2	2.35096	0.536999			AMDHD2	0.535298	-0.612293			ANKRD13B	-0.374682	-0.241579			AREL1	-0.0339849	0.889167
APOL4	1.10631	5.0172			AMER1	0.232025	0.596114			ANKRD13C	0.584659	0.153764			ARF1	0.112218	-0.172507
APOL6	2.49136	0.342332			AMER3	0.016103	-0.166358			ANKRD13D	-0.069564	-0.110752			ARF3	-0.0692515	0.211338
APOO	-0.427358	0.0106586			AMFR	-0.0949891	0.284797			ANKRD16	-0.0353112	-0.110189			ARF4	0.122827	-0.290833
APOOL	-0.137307	0.17132			AMIGO1	-0.486006	-0.041557			ANKRD17	0.162041	-0.228727			ARF5	-0.142028	-0.0922235
APP	0.00713221	0.81094			AMIGO2	0.250539	2.11302			ANKRD18A	0.195341	-0.695111			ARF6	0.15466	-0.138081
APPBP2	0.145113	0.567255			AMIGO3	-0.943301	0.148009			ANKRD18B	-0.818462	-0.324486			ARFGAP1	-0.102786	-1.8554
APPL1	-0.0108385	-0.32434			AMMECR1	0.0986921	0.26509			ANKRD20A3	0.304231	-0.336482			ARFGAP2	0.324499	-0.5051
APPL2	-0.548454	-0.578935			AMMECR1L	0.0417479	0.36865			ANKRD20A4	0.12834	-0.777603			ARFGAP3	-0.0493451	-0.203676
APRT	-0.390555	-0.358489			AMN	0.105312	0.0613001			ANKRD23	-0.390122	-1.00079			ARFGEF1	0.203796	-0.612751
APTX	-0.152987	-0.457841			AMN1	-0.189234	-0.729016			ANKRD26	0.144191	-0.588799			ARFGEF2	-0.207277	0.0196845
AQP11	-0.366059	0.557201			AMOT	-0.0831141	-0.541797			ANKRD27	-0.511361	-1.30439			ARFIP1	0.069134	-0.0626208
AQP3	-0.0805394	-2.55407			AMOTL1	0.255128	1.89209			ANKRD28	0.458475	0.129344			ARFIP2	0.142695	-0.530682
AQR	-0.0263473	-0.0730122			AMOTL2	0.935899	1.82578			ANKRD32	0.080697	0.538278			ARFRP1	0.110303	1.42815
ARAF	0.263875	0.0123487			AMPD2	-0.319756	-0.0814781			ANKRD33	-0.76125	-0.188237			ARG2	-0.0777554	-0.774455
ARAP1	0.218144	-0.765263			AMPD3	-0.13924	0.322531			ANKRD36	0.137918	-0.34521			ARGLU1	-0.138488	0.652275
ARCN1	-0.0370941	-0.11711			AMPH	-0.298353	-0.692785			ANKRD37	-0.590845	-0.12074			ARHGAP1	0.0805832	-0.200038
AREL1	-0.0647102	0.889167			AMT	-0.505763	-0.185365			ANKRD39	-0.359036	-0.133112			ARHGAP10	-0.0237001	1.14256
ARF1	0.0310366	-0.172507			AMY1A	-0.904688	1.2974			ANKRD40	0.037619	-0.393297			ARHGAP11A	-0.487675	-0.770027
ARF3	-0.0336998	0.211338			AMY2A	-1.10446	1.58935			ANKRD42	-0.0696997	0.0710995			ARHGAP12	0.415758	-0.108929
ARF4	-0.0427702	-0.290833			AMY2B	-0.414403	0.884648			ANKRD44	0.253773	0.426681			ARHGAP17	0.108458	0.649045
ARF5	-0.1835	-0.0922235			AMZ2	-0.287509	-0.301716			ANKRD45	-0.780087	0.0223618			ARHGAP18	0.232401	0.172688
ARF6	0.359331	-0.138081			AMZ2P1	-0.110876	-0.00240407			ANKRD46	-0.173722	-0.0358877			ARHGAP19	-0.733177	-0.587365
ARFGAP1	0.0914045	-1.8554			ANAPC1	-0.165073	-0.318734			ANKRD49	0.309658	-0.01483			ARHGAP21	0.3919	-0.313743
ARFGAP2	0.274002	-0.5051			ANAPC10	0.26488	0.17392			ANKRD50	-0.00158629	-0.920357			ARHGAP24	0.71473	0.371583
ARFGAP3	0.0383508	-0.203676			ANAPC11	-0.349735	-0.157782			ANKRD52	0.00626183	-0.0645951			ARHGAP26	0.278016	-0.574972
ARFGEF1	0.021467	-0.612751			ANAPC13	-0.0181423	-0.774957			ANKRD53	0.724608	1.73283			ARHGAP29	0.172732	0.539771
ARFGEF2	-0.281851	0.0196845			ANAPC15	-0.565014	-0.311711			ANKRD54	-0.0827839	0.304501			ARHGAP32	0.114766	0.00339763
ARFIP1	0.0904738	-0.0626208			ANAPC16	-0.249269	0.0439243			ANKRD6	-0.209396	-0.716715			ARHGAP35	-0.0617577	-0.173223
ARFIP2	0.0136371	-0.530682			ANAPC2	0.0728825	0.290651			ANKRD65	-0.341758	0.0505539			ARHGAP44	0.0186976	0.412147
ARFRP1	0.176652	1.42815			ANAPC4	0.0431199	-0.399945			ANKRD9	-0.466438	0.0814328			ARHGAP5	0.309839	0.201043
ARG2	0.0817478	-0.774455			ANAPC5	-0.386905	-0.35766			ANKS1A	0.128757	0.0645741			ARHGDIA	0.0596543	0.131923
ARGLU1	0.256003	0.652275			ANAPC7	-0.158036	-0.283977			ANKS1B	-0.615033	-0.42043			ARHGEF10L	-0.16178	-0.0986018
ARHGAP1	0.0464087	-0.200038			ANG	0.112526	2.20152			ANKS3	-0.0713308	-0.59795			ARHGEF11	0.427167	-0.743317
ARHGAP10	-0.0347525	1.14256			ANGEL1	-0.0198152	-0.604893			ANKS4B	0.363195	1.24323			ARHGEF12	-0.177318	-0.202724
ARHGAP11A	0.0235338	-0.770027			ANGEL2	0.280992	0.226655			ANKS6	0.339782	-0.252891			ARHGEF16	0.288275	0.38222
ARHGAP12	0.168339	-0.108929			ANGPTL1	3.9184	0.0914349			ANKZF1	-0.554742	-0.83518			ARHGEF18	0.360981	0.244138
ARHGAP17	0.475454	0.649045			ANGPTL2	0.282611	0.113172			ANLN	-0.204804	2.6193			ARHGEF26	-0.159459	-0.785907
ARHGAP18	0.110675	0.172688			ANGPTL4	0.701471	1.30996			ANO10	-0.182913	-0.762134			ARHGEF28	0.292574	-0.499464
ARHGAP19	-0.790642	-0.587365			ANK1	0.139417	-0.591465			ANO5	0.178489	-0.798578			ARHGEF3	0.400263	0.424317
ARHGAP21	0.468634	-0.313743			ANK2	-0.423745	0.283583			ANO6	-0.132472	2.17227			ARHGEF35	0.313911	0.0340025
ARHGAP24	0.532124	0.371583			ANK3	-0.141245	-0.324838			ANO7	-0.398991	0.487564			ARHGEF40	0.451428	1.18529
ARHGAP26	0.995737	-0.574972			ANKAR	0.275208	-0.334725			ANO8	-0.583378	-0.138191			ARHGEF5	0.423994	-0.699892
ARHGAP29	0.388092	0.539771			ANKDD1A	-1.09736	0.23227			ANO9	0.947598	0.959086			ARHGEF7	0.117063	0.246945
ARHGAP32	-0.238526	0.00339763			ANKEF1	-0.0234436	-0.540233			ANP32A	-0.119673	-0.390154			ARHGEF9	0.0418413	0.152272
ARHGAP35	-0.294389	-0.173223			ANKFY1	1.55858	-0.300269			ANP32B	-0.252917	-0.475779			ARID1A	0.100469	0.239836
ARHGAP44	0.390681	0.412147			ANKH	-0.834052	-0.221576			ANP32E	-0.427629	-0.589014			ARID1B	-0.00526934	0.294513
ARHGAP5	0.283609	0.201043			ANKHD1	0.229872	0.0872815			ANPEP	0.217651	2.40823			ARID2	0.0171226	0.137464
ARHGAP5-AS1	-0.64628	1.57444			ANKHD1-EIF4EBP3	-0.933927	-0.116539			ANTXR2	0.0939672	3.18703			ARID3A	-0.549662	-0.318554
ARHGDIA	0.0647635	0.131923			ANKIB1	0.979794	-0.23444			ANXA10	-0.231178	1.09132			ARID3B	-0.132928	0.752206
ARHGEF10L	0.108486	-0.0986018			ANKLE2	0.238527	0.0662333			ANXA11	-0.153749	0.196052			ARID4A	0.299197	0.545523
ARHGEF11	0.271239	-0.743317			ANKMY1	-0.0759359	-0.252856			ANXA2	1.64017	0.529767			ARID4B	0.37405	0.0820921
ARHGEF12	-0.0163199	-0.202724			ANKMY2	0.109918	-0.163035			ANXA2R	0.993958	0.59447			ARID5B	0.500709	-0.28682
ARHGEF16	0.0599491	0.38222			ANKRA2	-0.0131125	-0.0702855			ANXA4	0.438304	1.07558			ARIH1	0.16956	0.292179
ARHGEF17	-0.179801	0.531133			ANKRD1	0.621468	0.70925			ANXA5	-0.0344458	0.206076			ARIH2	0.0960204	-0.194271
ARHGEF18	0.340244	0.244138			ANKRD10	0.0960739	0.313315			ANXA6	0.847946	-0.160506			ARIH2OS	0.34027	-0.228837
ARHGEF26	-0.0698543	-0.785907			ANKRD11	0.0244744	-0.0504503			ANXA7	0.342915	-0.29397			ARL1	-0.120307	0.242828
ARHGEF28	0.174836	-0.499464			ANKRD12	-0.227971	0.476369			ANXA9	-0.246116	0.113791			ARL13B	0.0561015	-0.340918
ARHGEF3	-0.235156	0.424317			ANKRD13A	0.0981955	-0.0321368			AOX1	0.810246	3.34551			ARL14EP	0.0902688	-0.355985
ARHGEF34P	0.611932	0.512227			ANKRD13B	-0.166307	-0.241579			AP1AR	0.0379713	-0.765864			ARL15	-0.191215	-0.137512
ARHGEF35	0.568824	0.0340025			ANKRD13C	0.0136902	0.153764			AP1B1	-0.0152003	0.103848			ARL16	-0.306931	0.294788
ARHGEF37	0.282479	-0.154491			ANKRD13D	-0.143464	-0.110752			AP1G1	-0.224721	0.0879147			ARL17A	-0.431336	-0.318579
ARHGEF40	0.594604	1.18529			ANKRD16	-0.369455	-0.110189			AP1G2	0.0151797	-0.47276			ARL17B	-0.427605	1.09105
ARHGEF5	0.639275	-0.699892			ANKRD17	0.0962794	-0.228727			AP1M1	-0.253205	0.238065			ARL2	-0.736545	-0.536843
ARHGEF7	0.0164802	0.246945			ANKRD18A	-0.230884	-0.695111			AP1M2	-0.521652	-0.894869			ARL2BP	0.064682	0.390533
ARHGEF9	-0.345433	0.152272			ANKRD22	-0.277384	1.44237			AP1S1	-0.0759314	-0.442396			ARL3	-0.510685	-0.0158294
ARID1A	0.073679	0.239836			ANKRD23	-0.46641	-1.00079			AP1S2	0.0436669	0.592241			ARL4A	0.19684	-0.396852
ARID1B	-0.0795279	0.294513			ANKRD26	-0.0133667	-0.588799			AP1S3	-0.079605	0.589543			ARL4C	0.154458	0.771437
ARID2	-0.197042	0.137464			ANKRD27	0.0388829	-1.30439			AP2A1	0.130247	0.169294			ARL4D	0.165467	-0.366617
ARID3A	-0.164619	-0.318554			ANKRD28	0.0262539	0.129344			AP2A2	-0.519579	0.155674			ARL5A	0.181085	0.813836
ARID3B	0.300903	0.752206			ANKRD32	-0.0301633	0.538278			AP2B1	-0.484597	-0.139182			ARL5B	0.158164	0.389944
ARID4A	0.17056	0.545523			ANKRD34C	-0.223012	0.252472			AP2M1	-0.103681	0.0593292			ARL6	-0.337114	-1.01203
ARID4B	0.273466	0.0820921			ANKRD36B	0.202864	-0.0717477			AP2S1	-0.0805151	0.268302			ARL6IP1	-0.423513	-0.210339
ARID5B	0.227837	-0.28682			ANKRD36BP1	-0.142941	0.428871			AP3B1	0.920172	0.0445177			ARL6IP4	-0.163369	-0.0979906
ARIH1	0.0552674	0.292179			ANKRD36BP2	0.120406	-0.872366			AP3B2	0.198203	-0.547169			ARL6IP5	-0.320463	0.0232096
ARIH2	0.0469825	-0.194271			ANKRD37	0.469567	-0.12074			AP3D1	0.122694	-0.331528			ARL6IP6	-0.243377	-0.939988
ARIH2OS	0.151321	-0.228837			ANKRD39	-0.331519	-0.133112			AP3M1	0.0400938	0.201682			ARL8A	0.286978	0.159792
ARL1	-0.278649	0.242828			ANKRD40	0.0510066	-0.393297			AP3M2	-0.0952186	-0.598245			ARL8B	-0.0551159	0.108884
ARL13B	-0.111106	-0.340918			ANKRD42	-0.236839	0.0710995			AP3S1	-0.0768746	0.491139			ARMC1	-0.337641	0.0698864
ARL14EP	0.0491489	-0.355985			ANKRD44	0.0915046	0.426681			AP3S2	0.24896	0.188407			ARMC10	0.134353	-0.494267
ARL15	-0.344106	-0.137512			ANKRD45	0.546435	0.0223618			AP4B1	0.027036	-0.484031			ARMC2	0.194471	0.0531813
ARL16	-0.165634	0.294788			ANKRD46	-0.17062	-0.0358877			AP4E1	-0.0416447	0.609308			ARMC6	0.0383963	-1.29496
ARL17A	-0.0971885	-0.318579			ANKRD49	0.295911	-0.01483			AP4M1	-0.365964	-0.942149			ARMC8	0.307243	0.405511
ARL17B	0.231649	1.09105			ANKRD50	-0.443738	-0.920357			AP4S1	-0.0415235	0.534898			ARMC9	0.135401	1.10809
ARL2	0.0017226	-0.536843			ANKRD52	-0.0130408	-0.0645951			AP5B1	0.697653	0.645739			ARMCX1	0.917006	0.362219
ARL2BP	-0.0462985	0.390533			ANKRD54	0.0825369	0.304501			AP5M1	-0.160676	-0.528648			ARMCX2	0.595227	0.284418
ARL3	-0.591619	-0.0158294			ANKRD6	-0.051627	-0.716715			AP5S1	-0.287583	-0.213857			ARMCX3	0.298605	-0.0111739
ARL4A	0.261822	-0.396852			ANKRD65	-0.288454	0.0505539			AP5Z1	0.285793	0.406554			ARMCX4	-0.0171863	-0.199956
ARL4C	-0.337566	0.771437			ANKRD9	-0.22576	0.0814328			APAF1	-0.047144	0.20316			ARMCX5	0.0798021	-0.838118
ARL4D	0.161057	-0.366617			ANKS1A	0.159983	0.0645741			APBA1	-0.56281	-0.5588			ARMCX6	0.330891	0.133986
ARL5A	-0.146758	0.813836			ANKS1B	-0.143327	-0.42043			APBA2	1.14574	0.684815			ARNT	-0.0410673	0.110389
ARL5B	0.850486	0.389944			ANKS3	0.182637	-0.59795			APBA3	0.397368	0.106358			ARNT2	-0.162248	-1.14645
ARL6	-0.102217	-1.01203			ANKS4B	-0.203911	1.24323			APBB1	-0.295244	0.376571			ARNTL	0.245578	0.606703
ARL6IP1	-0.0405032	-0.210339			ANKS6	-0.364068	-0.252891			APBB2	-0.922673	-0.150318			ARPC1A	-0.583553	0.102281
ARL6IP4	-0.137448	-0.0979906			ANKZF1	0.0159142	-0.83518			APBB3	-0.0973792	-0.210706			ARPC1B	-0.201375	-0.446906
ARL6IP5	-0.327739	0.0232096			ANO1	-0.392438	1.85679			APC	0.136462	-0.504185			ARPC2	0.0632612	-0.188973
ARL6IP6	0.569877	-0.939988			ANO10	-0.414468	-0.762134			APCDD1	0.124429	2.76329			ARPC3	-0.0844367	-0.175957
ARL8A	0.312351	0.159792			ANO5	0.177317	-0.798578			APEH	-0.0957656	-0.631894			ARPC4	0.134015	0.0587553
ARL8B	0.217453	0.108884			ANO6	-0.0235085	2.17227			APEX1	-0.161591	0.410594			ARPC5	-0.0646859	-0.103624
ARMC1	-0.169858	0.0698864			ANO8	-0.331176	-0.138191			APEX2	-0.0702436	-0.0520871			ARPC5L	0.0325017	0.333243
ARMC10	-0.0285414	-0.494267			ANO9	0.114051	0.959086			APH1A	0.163872	0.141726			ARPP19	-0.11083	-0.0626769
ARMC10P1	-0.0446519	-1.02102			ANP32A	-0.119458	-0.390154			APH1B	0.122724	-0.545963			ARRB2	-0.26679	0.102419
ARMC2	-0.158808	0.0531813			ANP32B	-0.0888266	-0.475779			API5	0.0255233	0.0943155			ARRDC1	-0.11044	0.00953236
ARMC6	-0.0684331	-1.29496			ANP32E	-0.29675	-0.589014			APIP	-0.142919	-0.458831			ARRDC2	0.678501	0.797921
ARMC8	0.20419	0.405511			ANPEP	-0.168134	2.40823			APITD1	-0.304402	-0.75781			ARRDC3	0.816611	-0.0323668
ARMC9	0.204708	1.10809			ANTXR1	-0.214956	0.288044			APITD1-CORT	0.468001	0.88417			ARRDC4	-0.10481	0.332972
ARMCX1	0.828588	0.362219			ANTXR2	0.518513	3.18703			APLF	-0.0579007	-0.546618			ARSA	0.547856	1.17677
ARMCX2	0.0512155	0.284418			ANXA1	0.49454	3.34419			APLN	-0.981527	-0.130254			ARSB	-0.2384	-0.287926
ARMCX3	-0.0951763	-0.0111739			ANXA10	0.393258	1.09132			APLP1	0.0384163	-0.0576792			ARSD	0.18919	-0.539913
ARMCX4	-0.370831	-0.199956			ANXA11	0.2404	0.196052			APLP2	0.235751	0.215724			ARSK	0.275624	-0.0241323
ARMCX5	0.277416	-0.838118			ANXA2	0.28497	0.529767			APMAP	-0.224892	0.493027			ARV1	-0.179789	0.52884
ARMCX6	0.00731001	0.133986			ANXA2P2	0.241271	0.348258			APOA1BP	-0.0173917	-0.0264494			ARVCF	-0.392903	-0.12738
ARNT	-0.104869	0.110389			ANXA3	0.472578	0.333451			APOB	0.374475	0.852198			AS3MT	-0.571605	-0.0542185
ARNT2	-0.0627916	-1.14645			ANXA4	0.116708	1.07558			APOBEC3B	1.59367	2.92515			ASAH1	0.0296903	-0.0133746
ARNTL	-0.166671	0.606703			ANXA5	-0.0281104	0.206076			APOBEC3C	1.8771	1.82877			ASAH2B	0.232733	-0.848306
ARPC1A	-0.39776	0.102281			ANXA6	0.124628	-0.160506			APOBEC3D	3.53743	1.27788			ASAP1	0.154823	0.0648781
ARPC1B	-0.34667	-0.446906			ANXA7	0.109213	-0.29397			APOBEC3F	3.76705	0.439283			ASAP2	0.0617021	1.51009
ARPC2	-0.0115103	-0.188973			ANXA9	-0.336226	0.113791			APOBEC3G	3.96492	0.795087			ASB1	-0.618738	-0.580892
ARPC3	0.277174	-0.175957			AOAH	0.15929	2.92176			APOC1	0.991729	4.63199			ASB13	0.494993	-0.666011
ARPC4	0.0223845	0.0587553			AOC2	-0.459264	0.721218			APOE	0.366899	3.8749			ASB6	-0.0722901	-0.397083
ARPC5	0.301183	-0.103624			AOC3	-0.770532	0.782235			APOF	2.10427	1.15134			ASB7	0.315428	0.502553
ARPC5L	0.254977	0.333243			AOX1	-0.414903	3.34551			APOH	-0.213479	2.98577			ASB8	-0.109621	-0.586911
ARPP19	-0.151147	-0.0626769			AP1AR	-0.173165	-0.765864			APOL1	6.54962	1.41978			ASB9	-0.406671	-0.671968
ARRB2	-0.0593929	0.102419			AP1B1	0.00946732	0.103848			APOL2	2.75086	-0.175621			ASCC1	0.0281729	-0.253868
ARRDC1	0.0856749	0.00953236			AP1G1	-0.0331727	0.0879147			APOL3	8.38742	2.35763			ASCC2	0.022563	-1.33362
ARRDC2	0.344392	0.797921			AP1G2	0.21449	-0.47276			APOL6	5.3583	0.306674			ASCC3	0.292886	-0.135443
ARRDC3	0.0372999	-0.0323668			AP1M1	0.272203	0.238065			APOM	0.28164	0.71762			ASF1A	-0.295235	0.456362
ARRDC4	0.116443	0.332972			AP1M2	-0.333352	-0.894869			APOO	-0.19654	-0.671173			ASH1L	0.0855635	-0.0309808
ARSA	0.259375	1.17677			AP1S1	-0.0282997	-0.442396			APOOL	-0.3722	-0.414937			ASH1L-AS1	0.265256	-0.207258
ARSB	0.00599349	-0.287926			AP1S2	-0.153532	0.592241			APOPT1	-0.68209	0.0641911			ASH2L	-0.105054	0.228228
ARSD	-0.154203	-0.539913			AP1S3	-0.0692736	0.589543			APP	0.246832	-0.133449			ASL	0.484313	-0.159535
ARSK	0.322385	-0.0241323			AP2A1	-0.137816	0.169294			APPBP2	0.246808	-0.429162			ASMTL	0.0486812	-0.660498
ARV1	0.116024	0.52884			AP2A2	0.100592	0.155674			APPL1	-0.160958	0.0394457			ASNA1	-0.230309	-0.260644
ARVCF	0.0886226	-0.12738			AP2B1	-0.0871895	-0.139182			APPL2	-0.669338	-0.23059			ASNS	0.119774	0.165712
AS3MT	-0.158442	-0.0542185			AP2M1	-0.053618	0.0593292			APRT	-0.277765	0.322135			ASNSD1	-0.238007	0.70567
ASAH1	-0.238445	-0.0133746			AP2S1	-0.203556	0.268302			APTX	0.0227361	-0.57697			ASPH	0.194023	-0.171601
ASAH2B	0.94128	-0.848306			AP3B1	0.495376	0.0445177			AQP11	0.0212218	-0.0509907			ASPHD1	-0.125209	0.374361
ASAP1	0.0614885	0.0648781			AP3B2	-0.0460597	-0.547169			AQP3	0.421895	-0.274634			ASPHD2	0.552525	-0.189258
ASAP2	0.749653	1.51009			AP3D1	0.0387129	-0.331528			AQP4	-0.0128446	-0.812628			ASPSCR1	-0.0419699	0.663175
ASB1	-1.44392	-0.580892			AP3M1	-0.037734	0.201682			AQP7	0.441381	-1.01174			ASRGL1	-0.269377	-0.859784
ASB13	-0.286821	-0.666011			AP3M2	0.299601	-0.598245			AQR	-0.0920488	-0.160309			ASTE1	-0.0615114	0.897252
ASB16-AS1	0.187746	-0.555522			AP3S1	-0.00491008	0.491139			ARAF	-0.113748	-0.481766			ASXL1	-0.0935006	0.0140046
ASB3	-2.48392	-0.219173			AP3S2	-0.220781	0.188407			ARAP1	0.55173	-0.423775			ASXL2	0.154706	0.177232
ASB6	0.105961	-0.397083			AP4B1	0.137972	-0.484031			ARCN1	0.174404	0.0700441			ASXL3	-0.506021	0.589329
ASB7	0.0535551	0.502553			AP4B1-AS1	-0.157534	0.637375			AREG	1.50178	2.76886			ATAD1	0.309775	0.165789
ASB8	-0.0203982	-0.586911			AP4E1	0.126441	0.609308			AREL1	-0.0339849	0.232993			ATAD2	-0.125826	-0.352921
ASB9	-0.338417	-0.671968			AP4M1	0.00542036	-0.942149			ARF1	0.112218	0.357089			ATAD2B	0.392094	0.638263
ASCC1	-0.0367604	-0.253868			AP4S1	0.168051	0.534898			ARF3	-0.0692515	0.244433			ATAD3C	0.709781	1.04241
ASCC2	0.107706	-1.33362			AP5B1	0.608394	0.645739			ARF4	0.122827	0.165552			ATAD5	0.0947987	1.66715
ASCC3	0.0934604	-0.135443			AP5M1	-0.117258	-0.528648			ARF5	-0.142028	-0.0456795			ATAT1	-0.277456	1.47845
ASF1A	0.327793	0.456362			AP5S1	-0.103767	-0.213857			ARF6	0.15466	0.55337			ATE1	-0.393686	-0.384679
ASH1L	-0.106723	-0.0309808			AP5Z1	0.465079	0.406554			ARFGAP1	-0.102786	-0.115146			ATF1	0.173982	0.295893
ASH1L-AS1	0.126534	-0.207258			APAF1	-0.184902	0.20316			ARFGAP2	0.324499	-0.204006			ATF2	-0.0189605	-0.357887
ASH2L	0.27312	0.228228			APBA1	-0.606	-0.5588			ARFGAP3	-0.0493451	0.0607695			ATF3	2.75986	-0.616725
ASL	-0.0856966	-0.159535			APBA2	-0.01904	0.684815			ARFGEF1	0.203796	-0.109382			ATF4	0.813539	-0.484745
ASMTL	-0.284664	-0.660498			APBA3	0.133072	0.106358			ARFGEF2	-0.207277	-0.0966296			ATF5	0.935174	-1.89533
ASNA1	0.0102504	-0.260644			APBB1	-0.169431	0.376571			ARFIP1	0.069134	-0.589526			ATF6	-0.331398	0.245759
ASNS	0.322203	0.165712			APBB1IP	-0.374485	4.48539			ARFIP2	0.142695	0.0459093			ATF6B	-0.252032	0.620245
ASNSD1	-0.0669764	0.70567			APBB2	0.416546	-0.150318			ARFRP1	0.110303	-0.144265			ATF7	-0.138083	0.663671
ASPH	-0.0334981	-0.171601			APBB3	0.108238	-0.210706			ARG2	-0.0777554	-1.99563			ATF7IP	0.048762	0.137478
ASPHD1	-0.143156	0.374361			APC	0.332082	-0.504185			ARGLU1	-0.138488	-0.205664			ATF7IP2	-0.368256	0.869545
ASPHD2	0.923964	-0.189258			APCDD1	-0.0268766	2.76329			ARHGAP1	0.0805832	0.0304517			ATG10	-0.563283	0.588879
ASPSCR1	0.00893511	0.663175			APCDD1L	0.0171984	-0.319775			ARHGAP10	-0.0237001	-0.0191733			ATG12	0.281318	-0.136555
ASRGL1	-0.583838	-0.859784			APCDD1L-AS1	0.132541	-1.69234			ARHGAP11A	-0.487675	0.838595			ATG13	0.275388	-0.0707344
ASTE1	0.00483223	0.897252			APEH	-0.21306	-0.631894			ARHGAP11B	-0.303237	2.87192			ATG14	0.151791	0.387202
ASXL1	-0.0823446	0.0140046			APEX1	-0.270053	0.410594			ARHGAP12	0.415758	-0.510083			ATG16L1	0.0517807	-0.468878
ASXL2	-0.0693309	0.177232			APEX2	-0.192951	-0.0520871			ARHGAP17	0.108458	0.502295			ATG2B	-0.0576207	-0.629178
ASXL3	0.150607	0.589329			APH1A	0.105259	0.141726			ARHGAP18	0.232401	0.118233			ATG3	-0.03334	-0.0060349
ATAD1	0.12393	0.165789			APH1B	-0.261958	-0.545963			ARHGAP19	-0.733177	0.180639			ATG4A	0.156973	-0.0633555
ATAD2	-0.27724	-0.352921			API5	-0.122773	0.0943155			ARHGAP20	0.226787	0.478393			ATG4B	0.326655	-0.254282
ATAD2B	0.215921	0.638263			APIP	0.00281725	-0.458831			ARHGAP21	0.3919	0.619648			ATG4C	-0.155519	0.0969048
ATAD3C	0.0196941	1.04241			APITD1	-0.325187	-0.75781			ARHGAP24	0.71473	-0.633499			ATG4D	-0.161008	0.431655
ATAT1	0.00638329	1.47845			APLF	0.0783744	-0.546618			ARHGAP25	0.63829	1.75571			ATG5	0.0158462	0.361089
ATE1	-0.0875062	-0.384679			APLN	0.219863	-0.130254			ARHGAP26	0.278016	0.689394			ATG7	0.0271366	-0.0479341
ATF1	0.0725581	0.295893			APLP1	-0.139398	-0.0576792			ARHGAP27	1.29779	1.53626			ATG9A	-0.10023	-0.300547
ATF2	0.0162477	-0.357887			APLP2	-0.0587248	0.215724			ARHGAP28	-0.40018	1.25687			ATIC	0.155869	0.193991
ATF3	1.23306	-0.616725			APMAP	-0.440387	0.493027			ARHGAP29	0.172732	0.644248			ATL1	-0.47335	0.451772
ATF4	0.822051	-0.484745			APOA1BP	-0.288736	-0.0264494			ARHGAP32	0.114766	-0.173877			ATL2	0.127882	-0.474046
ATF5	0.664787	-1.89533			APOBEC2	-0.4236	-0.691161			ARHGAP33	-1.16748	0.339877			ATL3	-0.428305	-0.0222227
ATF6	-0.0752321	0.245759			APOBEC3A	2.60321	1.69682			ARHGAP35	-0.0617577	-0.611448			ATM	0.174756	0.25204
ATF6B	0.134475	0.620245			APOBEC3B	0.37754	2.92515			ARHGAP39	0.19117	0.183185			ATMIN	0.188408	-0.36731
ATF7	0.115817	0.663671			APOBEC3C	0.585102	1.82877			ARHGAP4	-0.160868	2.84582			ATN1	0.186039	0.0235862
ATF7IP	0.0805093	0.137478			APOBEC3D	1.94059	1.27788			ARHGAP44	0.0186976	0.142693			ATOX1	0.43691	-0.1546
ATF7IP2	-0.0445976	0.869545			APOBEC3F	2.16733	0.439283			ARHGAP5	0.309839	0.091369			ATP10D	0.608128	0.563735
ATG10	-0.19993	0.588879			APOBEC3G	2.95701	0.795087			ARHGAP6	0.200534	3.25937			ATP11A	-0.07246	0.0799876
ATG12	0.208346	-0.136555			APOC1	-0.0748718	4.63199			ARHGDIA	0.0596543	0.491749			ATP11B	-0.169012	-0.0866485
ATG13	-0.084478	-0.0707344			APOC4-APOC2	0.0873474	2.43839			ARHGDIG	1.09224	2.42492			ATP13A1	0.0110911	0.519454
ATG14	-0.0727342	0.387202			APOE	0.304271	3.8749			ARHGEF1	-0.143281	-0.0106198			ATP13A2	0.123062	-0.601581
ATG16L1	0.108576	-0.468878			APOH	-0.646042	2.98577			ARHGEF10	-0.356517	0.41559			ATP13A3	-0.246776	0.849958
ATG2B	-0.278074	-0.629178			APOL1	3.31134	1.41978			ARHGEF10L	-0.16178	-0.394485			ATP1A1	0.131871	0.00775036
ATG3	0.261155	-0.0060349			APOL2	2.35096	-0.175621			ARHGEF11	0.427167	-0.032094			ATP1B1	0.203476	0.281484
ATG4A	-0.0468433	-0.0633555			APOL3	3.79959	2.35763			ARHGEF12	-0.177318	-0.113898			ATP1B2	-0.419567	1.06157
ATG4B	0.141707	-0.254282			APOL4	1.10631	0.791792			ARHGEF16	0.288275	-0.474149			ATP1B3	0.108508	-0.0830163
ATG4C	-0.209029	0.0969048			APOL6	2.49136	0.306674			ARHGEF18	0.360981	0.265498			ATP2A2	-0.117917	0.622032
ATG4D	-0.00708098	0.431655			APOLD1	-0.298787	0.90706			ARHGEF19	0.308027	2.32986			ATP2A3	-0.197867	0.307393
ATG5	0.0549001	0.361089			APOO	-0.427358	-0.671173			ARHGEF2	0.411295	0.211758			ATP2B1	0.153536	-0.17885
ATG7	-0.028346	-0.0479341			APOOL	-0.137307	-0.414937			ARHGEF25	0.059088	-0.198029			ATP2B4	-0.0834261	-0.0319746
ATG9A	-0.183025	-0.300547			APOPT1	-0.468148	0.0641911			ARHGEF26	-0.159459	-0.96031			ATP2C1	-0.031014	0.53767
ATIC	-0.0396508	0.193991			APP	0.00713221	-0.133449			ARHGEF28	0.292574	-0.348691			ATP6AP1	0.0400722	0.0785415
ATL1	-0.0591244	0.451772			APPBP2	0.145113	-0.429162			ARHGEF3	0.400263	-0.537748			ATP6AP2	-0.159358	0.423637
ATL2	-0.137725	-0.474046			APPL1	-0.0108385	0.0394457			ARHGEF33	0.148207	-0.0588019			ATP6V0A1	0.292512	-0.245738
ATL3	0.0413073	-0.0222227			APPL2	-0.548454	-0.23059			ARHGEF35	0.313911	-0.400138			ATP6V0A2	0.440455	-0.453672
ATM	-0.299291	0.25204			APRT	-0.390555	0.322135			ARHGEF39	-0.474435	0.282702			ATP6V0B	0.326017	-0.0344483
ATMIN	-0.00680959	-0.36731			APTX	-0.152987	-0.57697			ARHGEF40	0.451428	0.550946			ATP6V0C	-0.0724677	0.339304
ATN1	0.169123	0.0235862			AQP1	-0.726846	2.05351			ARHGEF5	0.423994	-0.865832			ATP6V0D1	0.206847	-0.0639644
ATOX1	0.123583	-0.1546			AQP11	-0.366059	-0.0509907			ARHGEF7	0.117063	-0.183102			ATP6V0E1	0.0226495	-0.0484438
ATP10D	0.397079	0.563735			AQP12A	-0.385309	3.482			ARHGEF9	0.0418413	-0.873281			ATP6V0E2	-0.13924	-0.289351
ATP11A	-0.0872181	0.0799876			AQP12B	-0.398942	2.51992			ARID1A	0.100469	0.23416			ATP6V1A	-0.144579	-0.233003
ATP11B	-0.17545	-0.0866485			AQP3	-0.0805394	-0.274634			ARID1B	-0.00526934	0.0128517			ATP6V1B2	-0.0786524	-0.279227
ATP11C	0.0897065	0.298917			AQP4	-0.170793	-0.812628			ARID2	0.0171226	0.302898			ATP6V1C1	-0.277398	-0.107098
ATP13A1	-0.0716204	0.519454			AQP7	-0.413099	-1.01174			ARID3A	-0.549662	-0.911876			ATP6V1C2	0.268658	0.170682
ATP13A2	-0.0211077	-0.601581			AQP8	-0.63942	3.16298			ARID3B	-0.132928	0.062429			ATP6V1D	0.0551603	-0.389251
ATP13A3	-0.301907	0.849958			AQP9	0.56174	3.57422			ARID4A	0.299197	0.132062			ATP6V1E1	0.0329401	-0.437091
ATP1A1	-0.249127	0.00775036			AQR	-0.0263473	-0.160309			ARID4B	0.37405	0.204395			ATP6V1E2	0.0780831	0.0774774
ATP1B1	0.0228523	0.281484			AR	-0.788447	-0.726364			ARID5A	0.58383	0.58701			ATP6V1F	0.0476578	-0.128809
ATP1B2	-0.675195	1.06157			ARAF	0.263875	-0.481766			ARID5B	0.500709	-0.340093			ATP6V1G1	0.0617517	0.0305417
ATP1B3	-0.22615	-0.0830163			ARAP1	0.218144	-0.423775			ARIH1	0.16956	0.239613			ATP6V1H	-0.0303392	-0.334844
ATP2A2	-0.292775	0.622032			ARAP2	0.941937	2.7603			ARIH2	0.0960204	0.107762			ATP7A	-0.386625	0.878953
ATP2A3	-0.200701	0.307393			ARCN1	-0.0370941	0.0700441			ARIH2OS	0.34027	0.946283			ATP8A1	-0.307287	0.27695
ATP2B1	-0.117358	-0.17885			AREG	0.72822	2.76886			ARL1	-0.120307	-0.54549			ATP8B1	0.00907535	-0.24755
ATP2B4	0.159931	-0.0319746			AREL1	-0.0647102	0.232993			ARL10	-1.10671	-0.679353			ATP8B2	0.246134	0.00273181
ATP2C1	-0.185062	0.53767			ARF1	0.0310366	0.357089			ARL13B	0.0561015	-0.354574			ATP9A	-0.167738	-0.0514739
ATP6AP1	-0.0807192	0.0785415			ARF3	-0.0336998	0.244433			ARL14	1.59062	1.96104			ATP9B	0.24044	-0.0710642
ATP6AP2	-0.172562	0.423637			ARF4	-0.0427702	0.165552			ARL14EP	0.0902688	-0.437107			ATPAF1	-0.0437066	-0.267021
ATP6V0A1	0.0693845	-0.245738			ARF5	-0.1835	-0.0456795			ARL15	-0.191215	-1.06102			ATPAF2	0.0480126	0.451618
ATP6V0A2	0.0400793	-0.453672			ARF6	0.359331	0.55337			ARL16	-0.306931	-0.169412			ATR	0.511732	-0.202415
ATP6V0B	-0.23076	-0.0344483			ARFGAP1	0.0914045	-0.115146			ARL17A	-0.431336	-0.195808			ATRAID	0.480132	0.141029
ATP6V0C	0.399139	0.339304			ARFGAP2	0.274002	-0.204006			ARL2	-0.736545	-0.591			ATRIP	0.732538	0.850889
ATP6V0D1	-0.151636	-0.0639644			ARFGAP3	0.0383508	0.0607695			ARL2BP	0.064682	0.305107			ATRN	-0.3908	0.158224
ATP6V0E1	0.0403156	-0.0484438			ARFGEF1	0.021467	-0.109382			ARL3	-0.510685	-0.0904515			ATRNL1	-0.388207	0.713486
ATP6V0E2	-0.38664	-0.289351			ARFGEF2	-0.281851	-0.0966296			ARL4A	0.19684	-0.254603			ATRX	-0.0437053	0.218579
ATP6V1A	-0.169419	-0.233003			ARFIP1	0.0904738	-0.589526			ARL4C	0.154458	1.26631			ATXN10	-0.259337	0.191237
ATP6V1B2	-0.0558629	-0.279227			ARFIP2	0.0136371	0.0459093			ARL4D	0.165467	-0.217464			ATXN1L	-0.00161668	0.297951
ATP6V1C1	-0.000174455	-0.107098			ARFRP1	0.176652	-0.144265			ARL5A	0.181085	0.0117828			ATXN2	0.0409808	-0.536574
ATP6V1C2	0.155535	0.170682			ARG2	0.0817478	-1.99563			ARL5B	0.158164	0.0724214			ATXN2L	0.278976	-0.0554284
ATP6V1D	-0.0439322	-0.389251			ARGLU1	0.256003	-0.205664			ARL6	-0.337114	-0.260662			ATXN3	-0.0184313	0.530442
ATP6V1E1	0.0545769	-0.437091			ARHGAP1	0.0464087	0.0304517			ARL6IP1	-0.423513	-0.0875878			ATXN7	0.835122	0.0122675
ATP6V1E2	-0.722624	0.0774774			ARHGAP10	-0.0347525	-0.0191733			ARL6IP4	-0.163369	-0.485898			ATXN7L3	0.161659	-0.147876
ATP6V1F	-0.244774	-0.128809			ARHGAP11A	0.0235338	0.838595			ARL6IP5	-0.320463	-0.355887			AUH	-0.0716623	0.0301383
ATP6V1G1	0.0964697	0.0305417			ARHGAP11B	0.628474	2.87192			ARL6IP6	-0.243377	0.460803			AUP1	-0.0220358	-0.565688
ATP6V1H	-0.184267	-0.334844			ARHGAP12	0.168339	-0.510083			ARL8A	0.286978	0.558238			AURKAIP1	-0.0893985	-0.0821644
ATP7A	-0.173044	0.878953			ARHGAP17	0.475454	0.502295			ARL8B	-0.0551159	0.0633891			AVL9	0.0331345	-0.000464759
ATP8A1	-0.393189	0.27695			ARHGAP18	0.110675	0.118233			ARMC1	-0.337641	-0.394533			AXIN1	0.115665	-0.613837
ATP8B1	-0.307113	-0.24755			ARHGAP19	-0.790642	0.180639			ARMC10	0.134353	-0.131524			AZI2	1.14205	-0.0627108
ATP8B2	0.085581	0.00273181			ARHGAP19-SLIT1	-1.6068	0.491903			ARMC2	0.194471	-0.188718			AZIN1	-0.242359	-0.0850336
ATP9A	-0.294859	-0.0514739			ARHGAP21	0.468634	0.619648			ARMC5	-0.0370955	0.017788			B2M	3.51689	0.207554
ATP9B	-0.259923	-0.0710642			ARHGAP23	1.53166	1.73288			ARMC6	0.0383963	-0.446754			B3GALNT1	0.545625	-0.420149
ATPAF1	0.136538	-0.267021			ARHGAP24	0.532124	-0.633499			ARMC7	0.257206	0.374574			B3GALNT2	0.207678	-0.138506
ATPAF2	-0.0649487	0.451618			ARHGAP25	0.838096	1.75571			ARMC8	0.307243	0.217467			B3GALT2	-0.21004	-0.825351
ATR	-0.0128342	-0.202415			ARHGAP26	0.995737	0.689394			ARMC9	0.135401	0.498873			B3GALT4	0.151952	0.501579
ATRAID	-0.180708	0.141029			ARHGAP27	1.98667	1.53626			ARMCX1	0.917006	-0.939621			B3GALT6	-0.414717	-0.286018
ATRIP	0.715017	0.850889			ARHGAP28	0.0190689	1.25687			ARMCX2	0.595227	-0.651678			B3GAT2	-0.27331	-0.315639
ATRN	-0.568898	0.158224			ARHGAP29	0.388092	0.644248			ARMCX3	0.298605	-0.718663			B3GAT3	-0.168232	0.228824
ATRNL1	-0.690037	0.713486			ARHGAP30	0.471759	1.50724			ARMCX4	-0.0171863	-0.660898			B3GNT2	0.240948	0.0505845
ATRX	-0.142935	0.218579			ARHGAP31	0.407086	1.65747			ARMCX5	0.0798021	-0.15519			B3GNT4	-0.07314	0.425089
ATXN1	-0.0498579	0.58818			ARHGAP32	-0.238526	-0.173877			ARMCX6	0.330891	-0.595726			B3GNT5	0.876566	1.45187
ATXN10	-0.0833787	0.191237			ARHGAP35	-0.294389	-0.611448			ARNT	-0.0410673	-0.384998			B3GNT8	-0.209438	1.47281
ATXN1L	0.439076	0.297951			ARHGAP39	-0.184446	0.183185			ARNT2	-0.162248	-0.894828			B3GNT9	0.168254	0.164329
ATXN2	-0.108637	-0.536574			ARHGAP4	0.235917	2.84582			ARNTL	0.245578	0.196924			B4GALT1	-0.0928888	-0.000733668
ATXN2L	0.310099	-0.0554284			ARHGAP42	0.171883	0.167491			ARNTL2	-0.128838	1.12038			B4GALT2	-0.316267	0.987868
ATXN3	0.249274	0.530442			ARHGAP44	0.390681	0.142693			ARPC1A	-0.583553	-0.749898			B4GALT3	0.235916	0.476302
ATXN7	0.531284	0.0122675			ARHGAP5	0.283609	0.091369			ARPC1B	-0.201375	0.789755			B4GALT4	0.49364	-0.199939
ATXN7L3	0.346894	-0.147876			ARHGAP5-AS1	-0.64628	0.55882			ARPC2	0.0632612	0.318629			B4GALT5	0.135234	0.943978
ATXN7L3B	-0.0269953	-0.408009			ARHGAP8	0.420651	0.632497			ARPC3	-0.0844367	0.0383994			B4GALT6	-0.171178	0.0381256
AUH	-0.0305807	0.0301383			ARHGDIA	0.0647635	0.491749			ARPC4	0.134015	-0.0772874			B4GALT7	0.278039	0.298773
AUP1	0.0517141	-0.565688			ARHGDIB	-0.379625	5.10477			ARPC4-TTLL3	-0.102309	0.482582			B9D1	0.235685	-0.486176
AURKAIP1	-0.0537301	-0.0821644			ARHGDIG	0.430531	2.42492			ARPC5	-0.0646859	-0.0977157			B9D2	-0.377128	1.39314
AVIL	-0.270426	0.0122911			ARHGEF1	0.257241	-0.0106198			ARPC5L	0.0325017	0.133834			BABAM1	-0.391416	-0.0489401
AVL9	0.119068	-0.000464759			ARHGEF10	-0.0557282	0.41559			ARPP19	-0.11083	0.222639			BACE1	0.0532992	-0.187192
AXIN1	0.0545654	-0.613837			ARHGEF10L	0.108486	-0.394485			ARRB1	-0.29792	3.14974			BACE2	1.4791	-1.27047
AZI2	0.770102	-0.0627108			ARHGEF11	0.271239	-0.032094			ARRB2	-0.26679	1.33821			BACH1	-0.0171633	-0.758699
AZIN1	-0.104914	-0.0850336			ARHGEF12	-0.0163199	-0.113898			ARRDC1	-0.11044	0.0823955			BAD	-0.356236	0.0474827
B2M	0.671787	0.207554			ARHGEF16	0.0599491	-0.474149			ARRDC2	0.678501	0.139109			BAG1	0.0212475	-0.0777787
B3GALNT1	0.474031	-0.420149			ARHGEF17	-0.179801	0.15118			ARRDC3	0.816611	0.521238			BAG2	0.0241632	-0.344445
B3GALNT2	-0.0344239	-0.138506			ARHGEF18	0.340244	0.265498			ARRDC4	-0.10481	0.58214			BAG3	0.271589	0.302657
B3GALT2	-0.53345	-0.825351			ARHGEF19	0.057857	2.32986			ARSA	0.547856	-0.170713			BAG4	-0.0741634	-0.0849597
B3GALT4	0.0850738	0.501579			ARHGEF2	0.507993	0.211758			ARSB	-0.2384	0.326676			BAG5	-0.0966814	-0.198976
B3GALT6	-0.439184	-0.286018			ARHGEF25	-0.329921	-0.198029			ARSD	0.18919	-0.402766			BAG6	-0.000983168	-0.41088
B3GAT2	-0.182546	-0.315639			ARHGEF26	-0.0698543	-0.96031			ARSE	0.33107	0.810012			BAHD1	-0.174544	-0.388759
B3GAT3	0.0303377	0.228824			ARHGEF26-AS1	-0.417572	0.100683			ARSJ	1.14901	0.828559			BAIAP2	-0.00475922	-0.553575
B3GNT2	0.58087	0.0505845			ARHGEF28	0.174836	-0.348691			ARSK	0.275624	-0.375467			BAIAP2L1	0.0612053	-0.115221
B3GNT4	0.047874	0.425089			ARHGEF3	-0.235156	-0.537748			ARV1	-0.179789	0.043624			BAIAP3	0.0751951	-0.171633
B3GNT5	0.350873	1.45187			ARHGEF33	0.0273673	-0.0588019			ARVCF	-0.392903	-0.482577			BANF1	-0.268461	-0.282199
B3GNT7	0.897865	-1.30151			ARHGEF34P	0.611932	-0.459131			AS3MT	-0.571605	0.898206			BANP	-0.576646	-0.339895
B3GNT8	0.350686	1.47281			ARHGEF35	0.568824	-0.400138			ASAH1	0.0296903	-0.426573			BAP1	0.168975	-0.46903
B3GNT9	-0.142705	0.164329			ARHGEF37	0.282479	-0.384318			ASAH2	0.107222	-0.869235			BAX	0.0711361	0.749739
B4GALT1	0.226466	-0.000733668			ARHGEF38	0.00538009	2.44752			ASAH2B	0.232733	-0.392618			BAZ1A	1.34285	0.118829
B4GALT2	-0.310723	0.987868			ARHGEF39	0.278625	0.282702			ASAP1	0.154823	0.170494			BAZ1B	0.179659	-0.109274
B4GALT3	-0.0330266	0.476302			ARHGEF4	-0.476724	0.0662654			ASAP2	0.0617021	0.794473			BAZ2A	0.369213	-0.51647
B4GALT4	0.343402	-0.199939			ARHGEF40	0.594604	0.550946			ASAP3	0.32483	1.19668			BAZ2B	0.199944	0.0833268
B4GALT5	0.288988	0.943978			ARHGEF5	0.639275	-0.865832			ASB1	-0.618738	-0.744073			BBIP1	-0.167156	0.086185
B4GALT6	-0.272714	0.0381256			ARHGEF6	-0.0692306	3.35312			ASB13	0.494993	-0.174158			BBS1	-0.0521662	0.436828
B4GALT7	-0.0791732	0.298773			ARHGEF7	0.0164802	-0.183102			ASB16	-0.247814	-0.404487			BBS10	-0.0695182	-0.0872727
B9D1	-0.27445	-0.486176			ARHGEF9	-0.345433	-0.873281			ASB6	-0.0722901	0.465812			BBS12	0.178436	-0.789267
B9D2	-0.093083	1.39314			ARID1A	0.073679	0.23416			ASB7	0.315428	0.412965			BBS2	0.514633	0.260734
BABAM1	-0.0285909	-0.0489401			ARID1B	-0.0795279	0.0128517			ASB8	-0.109621	-0.117686			BBS4	-0.0457715	0.554255
BACE1	-0.0770357	-0.187192			ARID2	-0.197042	0.302898			ASB9	-0.406671	-0.0553543			BBS5	0.14713	0.118905
BACE2	0.144406	-1.27047			ARID3A	-0.164619	-0.911876			ASCC1	0.0281729	0.0230963			BBS7	-0.0693062	-0.346933
BACH1	0.883626	-0.758699			ARID3B	0.300903	0.062429			ASCC2	0.022563	0.0613829			BBS9	-0.206916	-0.376667
BAD	-0.228466	0.0474827			ARID4A	0.17056	0.132062			ASCC3	0.292886	-0.220217			BBX	-0.495265	-0.180336
BAG1	0.232155	-0.0777787			ARID4B	0.273466	0.204395			ASCL1	-0.0297779	1.34713			BCAP29	-0.230232	0.563105
BAG2	-0.108902	-0.344445			ARID5A	1.17672	0.58701			ASCL2	-0.0940481	-1.40334			BCAP31	-0.0603382	-0.284543
BAG3	0.162029	0.302657			ARID5B	0.227837	-0.340093			ASF1A	-0.295235	-0.0977575			BCAR1	-0.0524901	-0.337526
BAG4	-0.176742	-0.0849597			ARIH1	0.0552674	0.239613			ASF1B	-0.148362	1.44251			BCAR3	0.355794	-0.242719
BAG5	0.00284759	-0.198976			ARIH2	0.0469825	0.107762			ASGR1	-0.670077	0.786736			BCAS2	0.0253994	-0.24009
BAG6	-0.106925	-0.41088			ARIH2OS	0.151321	0.946283			ASH1L	0.0855635	-0.192689			BCAS3	-0.416494	-0.181784
BAHD1	0.0170324	-0.388759			ARL1	-0.278649	-0.54549			ASH1L-AS1	0.265256	0.518699			BCAS4	-0.110892	0.331803
BAIAP2	0.133678	-0.553575			ARL10	-0.325437	-0.679353			ASH2L	-0.105054	-0.588194			BCAT2	0.0318635	-0.353867
BAIAP2L1	0.455329	-0.115221			ARL13B	-0.111106	-0.354574			ASIC1	-0.289103	2.40336			BCCIP	-0.119486	-0.595199
BAIAP3	-0.0586821	-0.171633			ARL14	2.36497	1.96104			ASIC2	-0.242024	2.17727			BCDIN3D	0.00717221	0.421826
BANF1	-0.0702806	-0.282199			ARL14EP	0.0491489	-0.437107			ASIC3	0.0679847	0.315674			BCKDHA	-0.556644	0.541693
BANP	0.225806	-0.339895			ARL15	-0.344106	-1.06102			ASIC4	-0.402807	0.324778			BCKDHB	0.178713	0.305628
BAP1	0.0644748	-0.46903			ARL16	-0.165634	-0.169412			ASL	0.484313	-0.926193			BCKDK	-0.00687795	0.457305
BAX	0.00311629	0.749739			ARL17A	-0.0971885	-0.195808			ASMTL	0.0486812	-0.339257			BCL10	0.258543	-0.37351
BAZ1A	0.949459	0.118829			ARL2	0.0017226	-0.591			ASNA1	-0.230309	-0.191799			BCL11A	-1.09761	1.00467
BAZ1B	0.0889789	-0.109274			ARL2BP	-0.0462985	0.305107			ASNS	0.119774	-1.02269			BCL2L1	0.00779386	-0.610804
BAZ2A	0.610399	-0.51647			ARL3	-0.591619	-0.0904515			ASNSD1	-0.238007	-0.160788			BCL2L11	-0.00260974	0.425933
BAZ2B	0.0697645	0.0833268			ARL4A	0.261822	-0.254603			ASPDH	-0.437065	1.24242			BCL2L13	0.364623	-0.210599
BBIP1	-0.187616	0.086185			ARL4C	-0.337566	1.26631			ASPH	0.194023	-0.672883			BCL2L2	0.235776	0.614455
BBS1	0.0389437	0.436828			ARL4D	0.161057	-0.217464			ASPHD1	-0.125209	-0.127185			BCL2L2-PABPN1	0.1396	0.135097
BBS10	-0.0397152	-0.0872727			ARL5A	-0.146758	0.0117828			ASPHD2	0.552525	0.0873468			BCL3	1.0438	-1.13551
BBS12	0.00498384	-0.789267			ARL5B	0.850486	0.0724214			ASPM	-0.552621	3.0856			BCL6	0.313826	0.305272
BBS2	-0.109232	0.260734			ARL6	-0.102217	-0.260662			ASPRV1	0.37071	0.807732			BCL7B	0.0502498	-0.358158
BBS4	-0.0686244	0.554255			ARL6IP1	-0.0405032	-0.0875878			ASPSCR1	-0.0419699	-0.486417			BCL9	0.227797	-0.25071
BBS5	0.217952	0.118905			ARL6IP4	-0.137448	-0.485898			ASRGL1	-0.269377	-0.00863802			BCL9L	0.486654	-0.488651
BBS7	-0.157137	-0.346933			ARL6IP5	-0.327739	-0.355887			ASS1	-1.07932	1.21271			BCLAF1	0.154737	-0.0327513
BBS9	-0.168358	-0.376667			ARL6IP6	0.569877	0.460803			ASTE1	-0.0615114	0.138649			BCO2	-0.81974	-0.305413
BBX	0.325194	-0.180336			ARL8A	0.312351	0.558238			ASTN1	0.295238	2.60786			BCOR	0.114349	-0.346718
BCAP29	0.0960694	0.563105			ARL8B	0.217453	0.0633891			ASTN2	-0.0465263	0.305125			BCR	0.0254412	0.0501557
BCAP31	0.0295182	-0.284543			ARMC1	-0.169858	-0.394533			ASUN	0.155535	-0.454192			BCS1L	-0.173149	0.438395
BCAR1	0.234515	-0.337526			ARMC10	-0.0285414	-0.131524			ASXL1	-0.0935006	0.126125			BDH1	-0.253102	-1.66675
BCAR3	0.208952	-0.242719			ARMC2	-0.158808	-0.188718			ASXL2	0.154706	-0.585588			BDH2	-0.474811	-0.440551
BCAS2	0.240434	-0.24009			ARMC5	0.0339653	0.017788			ASXL3	-0.506021	-0.0425184			BDP1	0.370707	0.195591
BCAS3	-0.276801	-0.181784			ARMC6	-0.0684331	-0.446754			ATAD1	0.309775	-0.319218			BECN1	0.0760955	0.338053
BCAS4	-0.0321183	0.331803			ARMC7	0.0526343	0.374574			ATAD2	-0.125826	0.116819			BEND3	-0.0703127	0.580974
BCAT2	-0.376899	-0.353867			ARMC8	0.20419	0.217467			ATAD2B	0.392094	0.131655			BEND7	0.11875	-0.268688
BCCIP	0.279088	-0.595199			ARMC9	0.204708	0.498873			ATAD3A	-0.180666	-0.19367			BET1	0.181131	0.429684
BCDIN3D	-0.0966868	0.421826			ARMCX1	0.828588	-0.939621			ATAD3B	-0.113764	0.0634267			BET1L	0.243084	-0.975364
BCDIN3D-AS1	-0.156941	-0.370574			ARMCX2	0.0512155	-0.651678			ATAD3C	0.709781	0.311537			BEX1	0.0462403	-0.342594
BCKDHA	-0.279161	0.541693			ARMCX3	-0.0951763	-0.718663			ATAD5	0.0947987	0.67392			BEX2	-0.120944	-0.257997
BCKDHB	-0.291073	0.305628			ARMCX4	-0.370831	-0.660898			ATAT1	-0.277456	-0.406548			BEX4	-0.0772503	-0.0599374
BCKDK	0.0156715	0.457305			ARMCX5	0.277416	-0.15519			ATCAY	-0.219898	1.00184			BEX5	0.136727	-0.66452
BCL10	0.253583	-0.37351			ARMCX6	0.00731001	-0.595726			ATE1	-0.393686	-0.184987			BFAR	-0.169205	-0.390346
BCL11A	-0.278956	1.00467			ARNT	-0.104869	-0.384998			ATF1	0.173982	-0.717901			BHLHB9	-0.390027	0.778163
BCL2L1	0.208664	-0.610804			ARNT2	-0.0627916	-0.894828			ATF2	-0.0189605	-0.291002			BHLHE40	-0.641834	0.0453081
BCL2L11	0.173238	0.425933			ARNTL	-0.166671	0.196924			ATF3	2.75986	-0.0344951			BHLHE41	-0.188907	-0.828458
BCL2L13	0.940668	-0.210599			ARNTL2	0.581072	1.12038			ATF4	0.813539	0.0732897			BHMT2	-1.35195	1.35628
BCL2L2	-0.138781	0.614455			ARPC1A	-0.39776	-0.749898			ATF5	0.935174	-0.925998			BICC1	-0.306291	0.570758
BCL2L2-PABPN1	-0.855729	0.135097			ARPC1B	-0.34667	0.789755			ATF6	-0.331398	0.0894501			BICD1	0.11087	0.169693
BCL3	0.389313	-1.13551			ARPC2	-0.0115103	0.318629			ATF6B	-0.252032	-0.168885			BICD2	-0.151586	0.135207
BCL6	-0.0434969	0.305272			ARPC3	0.277174	0.0383994			ATF7	-0.138083	-0.130779			BID	-0.483288	-1.59782
BCL7B	0.148363	-0.358158			ARPC4	0.0223845	-0.0772874			ATF7IP	0.048762	-0.313496			BIN1	0.197307	-1.35259
BCL9	-0.178323	-0.25071			ARPC4-TTLL3	0.163252	0.482582			ATF7IP2	-0.368256	-0.054483			BIN3	0.24324	-0.888533
BCL9L	0.320683	-0.488651			ARPC5	0.301183	-0.0977157			ATG10	-0.563283	-0.259793			BIRC2	0.43376	0.257809
BCLAF1	0.0631568	-0.0327513			ARPC5L	0.254977	0.133834			ATG12	0.281318	0.104632			BIRC3	3.58293	-0.44572
BCO2	0.162872	-0.305413			ARPP19	-0.151147	0.222639			ATG13	0.275388	0.397686			BIRC6	0.363496	-0.268136
BCOR	0.137844	-0.346718			ARRB1	-0.312064	3.14974			ATG14	0.151791	0.199396			BIVM	-0.210911	-0.277927
BCR	-0.0567733	0.0501557			ARRB2	-0.0593929	1.33821			ATG16L1	0.0517807	0.100399			BLCAP	0.390141	-0.056629
BCS1L	-0.177065	0.438395			ARRDC1	0.0856749	0.0823955			ATG16L2	-0.357634	0.300716			BLMH	-0.0470811	0.0206118
BDH1	-0.673585	-1.66675			ARRDC2	0.344392	0.139109			ATG2A	0.354767	0.0611684			BLOC1S1	-0.339796	0.0976718
BDH2	-0.220038	-0.440551			ARRDC3	0.0372999	0.521238			ATG2B	-0.0576207	0.151739			BLOC1S2	0.142441	-0.258695
BDP1	0.354481	0.195591			ARRDC4	0.116443	0.58214			ATG3	-0.03334	-0.195474			BLOC1S3	0.46855	-0.951355
BECN1	-0.0122133	0.338053			ARSA	0.259375	-0.170713			ATG4A	0.156973	-0.0419154			BLOC1S4	-0.0108927	1.59362
BEND3	-0.12248	0.580974			ARSB	0.00599349	0.326676			ATG4B	0.326655	-0.286118			BLOC1S5	-0.112458	-0.356416
BEND6	-0.569712	-0.0343993			ARSD	-0.154203	-0.402766			ATG4C	-0.155519	0.0678747			BLOC1S6	-0.375656	-0.49192
BEND7	0.212645	-0.268688			ARSE	-0.343893	0.810012			ATG4D	-0.161008	0.572198			BLVRA	0.314112	-0.616958
BEST3	0.655918	-0.634169			ARSG	-0.23825	-0.378315			ATG5	0.0158462	-0.0715376			BLVRB	0.0940806	-0.449201
BET1	0.240652	0.429684			ARSJ	0.0222216	0.828559			ATG7	0.0271366	-0.34969			BLZF1	1.17	-0.959872
BET1L	0.0400367	-0.975364			ARSK	0.322385	-0.375467			ATG9A	-0.10023	0.165743			BMF	0.14426	0.967374
BEX1	-0.121914	-0.342594			ARV1	0.116024	0.043624			ATHL1	1.18995	2.38478			BMI1	0.247724	0.452628
BEX2	-0.380817	-0.257997			ARVCF	0.0886226	-0.482577			ATIC	0.155869	-0.843549			BMP2K	0.384375	-0.188891
BEX4	-0.120602	-0.0599374			ARX	0.151793	2.34781			ATL1	-0.47335	-0.50209			BMP5	-0.244732	0.174463
BEX5	-0.138263	-0.66452			AS3MT	-0.158442	0.898206			ATL2	0.127882	-0.166758			BMP8A	-0.173779	-2.34322
BFAR	0.19357	-0.390346			ASAH1	-0.238445	-0.426573			ATL3	-0.428305	0.0726456			BMPR1A	0.0525197	-0.317345
BHLHB9	-0.0662919	0.778163			ASAH2	0.827864	-0.869235			ATM	0.174756	-0.457562			BMPR2	0.440589	0.51086
BHLHE40	0.480284	0.0453081			ASAH2B	0.94128	-0.392618			ATMIN	0.188408	0.0102788			BMS1	0.133689	-0.0696255
BHLHE41	-0.115894	-0.828458			ASAP1	0.0614885	0.170494			ATN1	0.186039	0.0481687			BNIP1	0.132142	0.134471
BHMT2	-0.185771	1.35628			ASAP2	0.749653	0.794473			ATOH7	-0.557897	1.702			BNIP2	-0.180534	0.706947
BICC1	-0.106292	0.570758			ASAP3	0.0852998	1.19668			ATOX1	0.43691	0.477689			BNIP3	0.163716	-0.0153595
BICD1	-0.336635	0.169693			ASB1	-1.44392	-0.744073			ATP10D	0.608128	-0.313584			BNIP3L	-0.560019	-0.0216965
BICD2	-0.508816	0.135207			ASB13	-0.286821	-0.174158			ATP11A	-0.07246	0.0309518			BOD1	-8.13e-05	0.36119
BID	-0.0168435	-1.59782			ASB16	0.0529983	-0.404487			ATP11B	-0.169012	0.148287			BOD1L1	0.433938	-0.157483
BIN1	0.446818	-1.35259			ASB16-AS1	0.187746	-0.172067			ATP13A1	0.0110911	-0.0758256			BOLA1	0.0223141	1.02165
BIN3	0.354016	-0.888533			ASB3	-2.48392	-0.236892			ATP13A2	0.123062	0.0353197			BOLA2	0.00613009	0.227538
BIRC2	0.555671	0.257809			ASB4	0.108081	0.501198			ATP13A3	-0.246776	0.205265			BOLA2B	0.0875538	-0.612101
BIRC3	1.05638	-0.44572			ASB6	0.105961	0.465812			ATP1A1	0.131871	-0.0241373			BOLA3	-0.0677624	-0.385787
BIRC6	0.0578073	-0.268136			ASB7	0.0535551	0.412965			ATP1A3	-0.083514	-0.592998			BORA	-0.524972	1.44191
BIVM	-0.14577	-0.277927			ASB8	-0.0203982	-0.117686			ATP1B1	0.203476	-0.170937			BPGM	-0.231145	-0.471224
BIVM-ERCC5	-0.786926	-0.470769			ASB9	-0.338417	-0.0553543			ATP1B2	-0.419567	-0.00473196			BPHL	-0.0989053	1.42677
BLCAP	0.0187791	-0.056629			ASCC1	-0.0367604	0.0230963			ATP1B3	0.108508	-0.151146			BPNT1	-0.0763533	0.279202
BLMH	-0.0387158	0.0206118			ASCC2	0.107706	0.0613829			ATP2A2	-0.117917	-0.0584284			BPTF	0.211235	0.0715676
BLOC1S1	-0.177333	0.0976718			ASCC3	0.0934604	-0.220217			ATP2A3	-0.197867	-1.61161			BRAF	0.219366	-0.144215
BLOC1S2	0.439259	-0.258695			ASCL1	-0.174881	1.34713			ATP2B1	0.153536	0.191094			BRAP	0.341211	-0.290659
BLOC1S3	0.78318	-0.951355			ASCL2	0.537608	-1.40334			ATP2B2	-0.295308	0.205761			BRAT1	-0.396083	1.31505
BLOC1S4	-0.160762	1.59362			ASF1A	0.327793	-0.0977575			ATP2B4	-0.0834261	0.0528167			BRCA1	-0.302897	-1.1022
BLOC1S5	-0.166989	-0.356416			ASH1L	-0.106723	-0.192689			ATP2C1	-0.031014	-0.471204			BRCC3	-0.130773	0.594499
BLOC1S6	-0.166586	-0.49192			ASH1L-AS1	0.126534	0.518699			ATP2C2	0.726867	1.12781			BRD1	0.235354	1.87701
BLVRA	0.383469	-0.616958			ASH2L	0.27312	-0.588194			ATP5A1	-0.161069	-0.189909			BRD2	0.716798	-0.348233
BLVRB	-0.15821	-0.449201			ASIC2	-1.59704	2.17727			ATP5B	-0.217594	-0.205379			BRD3	-0.25864	0.337515
BLZF1	1.18605	-0.959872			ASL	-0.0856966	-0.926193			ATP5C1	-0.0426934	0.0562129			BRD4	0.0895715	0.13541
BMF	-0.348672	0.967374			ASMTL	-0.284664	-0.339257			ATP5D	-0.453224	0.0795248			BRD7	0.297065	-0.526119
BMI1	0.0472913	0.452628			ASNA1	0.0102504	-0.191799			ATP5E	0.132334	-0.622981			BRD8	-0.142324	0.234898
BMP2K	0.0804204	-0.188891			ASNS	0.322203	-1.02269			ATP5F1	-1.0528	-0.0238418			BRD9	-0.0466747	-0.436131
BMP5	-0.694	0.174463			ASNSD1	-0.0669764	-0.160788			ATP5G1	-0.0760751	-0.218577			BRF1	0.208542	-2.2144
BMPR1A	0.240549	-0.317345			ASPDH	-0.323494	1.24242			ATP5G2	-0.705069	-0.445732			BRF2	-0.31199	-0.622913
BMPR2	0.446946	0.51086			ASPH	-0.0334981	-0.672883			ATP5G3	-0.442245	-0.139267			BRI3	0.163332	0.413434
BMS1	-0.0171876	-0.0696255			ASPHD1	-0.143156	-0.127185			ATP5H	-0.444308	-0.471546			BRIX1	-0.142282	-0.14406
BMS1P1	0.782505	1.02416			ASPHD2	0.923964	0.0873468			ATP5I	-0.155443	-0.451086			BRK1	-0.209558	0.182815
BNIP1	0.0850013	0.134471			ASPSCR1	0.00893511	-0.486417			ATP5J	-0.296039	0.0245209			BRMS1	0.264253	-0.082043
BNIP2	0.33683	0.706947			ASRGL1	-0.583838	-0.00863802			ATP5J2	0.133226	0.106481			BRMS1L	0.1337	0.647484
BNIP3	-0.0457659	-0.0153595			ASS1	-0.409298	1.21271			ATP5J2-PTCD1	0.204869	0.383378			BROX	-0.156154	-0.0176438
BNIP3L	-0.225945	-0.0216965			ASTE1	0.00483223	0.138649			ATP5L	-0.398664	-0.287401			BRPF1	0.0271818	1.15086
BNIP3P1	-0.252691	-0.771815			ASTN1	-0.108337	2.60786			ATP5O	-0.072683	-0.44384			BRPF3	0.520499	0.386833
BOD1	0.0654811	0.36119			ASTN2	-0.561649	0.305125			ATP5S	0.0841063	0.0114276			BRWD1	0.133136	0.545612
BOD1L1	0.0385894	-0.157483			ASUN	0.136864	-0.454192			ATP5SL	0.0770502	-0.579149			BRWD3	0.169739	0.247525
BOLA1	-0.260647	1.02165			ASXL1	-0.0823446	0.126125			ATP6AP1	0.0400722	-0.0557322			BSCL2	0.0421036	0.257833
BOLA2	1.10338	0.227538			ASXL2	-0.0693309	-0.585588			ATP6AP1L	0.470873	-0.217863			BSDC1	-0.297476	0.244897
BOLA2B	-0.0665019	-0.612101			ASXL3	0.150607	-0.0425184			ATP6AP2	-0.159358	-0.0853095			BSG	0.195667	0.0958902
BOLA3	-0.229611	-0.385787			ATAD1	0.12393	-0.319218			ATP6V0A1	0.292512	-0.198627			BSN	0.264212	0.136684
BOLA3-AS1	-0.715801	-0.00101739			ATAD2	-0.27724	0.116819			ATP6V0A2	0.440455	0.246027			BSPRY	-0.106161	0.630702
BORA	0.247592	1.44191			ATAD2B	0.215921	0.131655			ATP6V0B	0.326017	0.162914			BTAF1	0.19407	-0.0539482
BPGM	0.150919	-0.471224			ATAD3A	-0.0656168	-0.19367			ATP6V0C	-0.0724677	0.309798			BTBD1	-0.131423	0.635878
BPHL	-0.452678	1.42677			ATAD3B	0.161449	0.0634267			ATP6V0D1	0.206847	0.129773			BTBD10	0.0632881	-0.330124
BPNT1	-0.241588	0.279202			ATAD3C	0.0196941	0.311537			ATP6V0E1	0.0226495	-0.133119			BTBD3	-0.122149	-0.00251871
BPTF	0.0199218	0.0715676			ATAT1	0.00638329	-0.406548			ATP6V0E2	-0.13924	0.257992			BTBD6	-0.490779	0.169865
BRAF	0.0837132	-0.144215			ATCAY	-0.00486389	1.00184			ATP6V1A	-0.144579	-0.435164			BTBD7	-0.0492347	0.39793
BRAP	0.0851231	-0.290659			ATE1	-0.0875062	-0.184987			ATP6V1B1	-1.30328	0.299613			BTBD9	0.0118005	0.604482
BRAT1	-0.0385875	1.31505			ATF1	0.0725581	-0.717901			ATP6V1B2	-0.0786524	-0.505185			BTD	-0.0379215	-0.389727
BRCA1	0.0823696	-1.1022			ATF2	0.0162477	-0.291002			ATP6V1C1	-0.277398	-0.6014			BTF3	-0.366305	0.0346232
BRCC3	-0.0275452	0.594499			ATF3	1.23306	-0.0344951			ATP6V1C2	0.268658	-0.164319			BTF3L4	-0.0486141	0.0975563
BRD1	0.00626363	1.87701			ATF4	0.822051	0.0732897			ATP6V1D	0.0551603	-0.718672			BTG1	0.379152	0.149988
BRD2	0.439473	-0.348233			ATF5	0.664787	-0.925998			ATP6V1E1	0.0329401	-0.535224			BTG2	0.065174	0.339861
BRD3	0.0220594	0.337515			ATF6	-0.0752321	0.0894501			ATP6V1E2	0.0780831	0.0749026			BTG3	0.0155703	0.202086
BRD4	0.22765	0.13541			ATF6B	0.134475	-0.168885			ATP6V1F	0.0476578	0.332251			BTN2A1	0.806545	0.254448
BRD7	0.228274	-0.526119			ATF7	0.115817	-0.130779			ATP6V1G1	0.0617517	-0.295188			BTN3A1	4.14744	0.311675
BRD8	0.0506761	0.234898			ATF7IP	0.0805093	-0.313496			ATP6V1G2	-1.17634	1.02139			BTN3A2	3.70399	0.194779
BRD9	0.159922	-0.436131			ATF7IP2	-0.0445976	-0.054483			ATP6V1G2-DDX39B	-0.366345	-0.0273613			BTRC	0.296316	-0.0227456
BRF1	0.193436	-2.2144			ATG10	-0.19993	-0.259793			ATP6V1H	-0.0303392	-0.561836			BUB3	-0.348616	-0.299321
BRF2	0.039457	-0.622913			ATG12	0.208346	0.104632			ATP7A	-0.386625	-0.480517			BUD13	0.104002	-0.918716
BRI3	0.272551	0.413434			ATG13	-0.084478	0.397686			ATP7B	0.0840453	0.364437			BUD31	0.0657646	-0.095755
BRIX1	0.1074	-0.14406			ATG14	-0.0727342	0.199396			ATP8A1	-0.307287	-0.180157			BYSL	-0.136857	1.44187
BRK1	-0.253194	0.182815			ATG16L1	0.108576	0.100399			ATP8A2	-0.492081	0.798005			BZW1	-0.159311	-0.600589
BRMS1	0.261068	-0.082043			ATG16L2	0.00348123	0.300716			ATP8B1	0.00907535	0.993405			BZW2	-0.341485	-0.150331
BRMS1L	-0.116397	0.647484			ATG2A	0.112193	0.0611684			ATP8B2	0.246134	-0.939173			C10orf88	0.270787	-0.00484022
BROX	-0.00186277	-0.0176438			ATG2B	-0.278074	0.151739			ATP8B4	-0.14026	2.25081			C11orf1	0.0560872	0.0405729
BRPF1	0.121729	1.15086			ATG3	0.261155	-0.195474			ATP9A	-0.167738	-0.650102			C11orf24	0.148587	-0.634509
BRPF3	0.390359	0.386833			ATG4A	-0.0468433	-0.0419154			ATP9B	0.24044	-0.155885			C11orf49	0.364083	0.487615
BRWD1	0.0112871	0.545612			ATG4B	0.141707	-0.286118			ATPAF1	-0.0437066	-0.561829			C11orf52	1.08697	-0.330629
BRWD3	0.0749916	0.247525			ATG4C	-0.209029	0.0678747			ATPAF2	0.0480126	-0.110504			C11orf54	-0.367752	-0.594939
BSCL2	0.291801	0.257833			ATG4D	-0.00708098	0.572198			ATPIF1	0.0837866	-0.650064			C11orf58	0.0021584	0.197385
BSDC1	0.0542025	0.244897			ATG5	0.0549001	-0.0715376			ATR	0.511732	-0.186539			C11orf65	0.0894919	0.952828
BSG	-0.028928	0.0958902			ATG7	-0.028346	-0.34969			ATRAID	0.480132	0.253778			C11orf68	-0.105994	0.802621
BSN	0.279595	0.136684			ATG9A	-0.183025	0.165743			ATRIP	0.732538	-0.0736545			C11orf71	0.357049	0.0269495
BSPRY	-0.140529	0.630702			ATHL1	0.76637	2.38478			ATRN	-0.3908	-0.262949			C11orf74	-0.420513	-0.091982
BTAF1	0.115068	-0.0539482			ATIC	-0.0396508	-0.843549			ATRNL1	-0.388207	-0.336101			C11orf80	-0.204638	1.07577
BTBD1	-0.197545	0.635878			ATL1	-0.0591244	-0.50209			ATRX	-0.0437053	-0.586808			C11orf95	-0.792192	1.02565
BTBD10	0.175599	-0.330124			ATL2	-0.137725	-0.166758			ATXN10	-0.259337	-0.48819			C12orf10	-0.0667963	-0.200597
BTBD3	-0.0309111	-0.00251871			ATL3	0.0413073	0.0726456			ATXN1L	-0.00161668	0.537583			C12orf29	-0.0965923	-0.0711414
BTBD6	-0.177281	0.169865			ATM	-0.299291	-0.457562			ATXN2	0.0409808	-0.649406			C12orf4	-0.0231479	0.847934
BTBD7	-0.304475	0.39793			ATMIN	-0.00680959	0.0102788			ATXN2L	0.278976	-0.225343			C12orf43	-0.0781605	-0.622537
BTBD9	-0.184949	0.604482			ATN1	0.169123	0.0481687			ATXN3	-0.0184313	0.353809			C12orf45	0.305466	-0.0278343
BTD	-0.234645	-0.389727			ATOH8	0.158915	2.3144			ATXN7	0.835122	0.3338			C12orf49	-0.673582	0.136973
BTF3	-0.341212	0.0346232			ATOX1	0.123583	0.477689			ATXN7L1	0.162412	-0.0727056			C12orf57	-0.036599	-0.00267505
BTF3L4	-0.155317	0.0975563			ATP10A	4.04613	4.62134			ATXN7L2	-0.0908378	-0.0239362			C12orf65	0.177667	0.114271
BTF3L4P2	-0.961047	-1.10504			ATP10B	-0.0183911	1.33194			ATXN7L3	0.161659	0.0323279			C12orf66	0.304254	0.753397
BTG1	0.176958	0.149988			ATP10D	0.397079	-0.313584			AUH	-0.0716623	-0.0697037			C12orf73	-0.334937	0.22162
BTG2	-0.0893283	0.339861			ATP11A	-0.0872181	0.0309518			AUNIP	0.0281099	1.85206			C12orf75	-0.202233	-0.229957
BTG3	0.546548	0.202086			ATP11B	-0.17545	0.148287			AUP1	-0.0220358	0.0223147			C12orf76	0.219379	-1.31011
BTN2A1	0.870598	0.254448			ATP11C	0.0897065	1.06235			AURKA	-0.862937	1.14605			C14orf119	0.182145	-0.303685
BTN3A1	1.80793	0.311675			ATP13A1	-0.0716204	-0.0758256			AURKAIP1	-0.0893985	-0.0107125			C14orf132	-0.341077	0.290896
BTN3A2	1.39468	0.194779			ATP13A2	-0.0211077	0.0353197			AUTS2	-0.362397	0.179065			C14orf93	0.162029	0.478013
BTRC	0.00897905	-0.0227456			ATP13A3	-0.301907	0.205265			AVEN	0.00700675	-0.695181			C15orf39	0.0429132	0.100573
BUB3	0.184138	-0.299321			ATP13A4	-0.257545	0.815261			AVL9	0.0331345	-0.197039			C15orf40	0.127167	-0.0805022
BUD13	0.0602752	-0.918716			ATP1A1	-0.249127	-0.0241373			AVPI1	0.50913	0.590949			C15orf41	0.0322016	-0.584399
BUD31	0.339053	-0.095755			ATP1A3	-0.107548	-0.592998			AXIN1	0.115665	0.176329			C15orf48	-0.0825297	0.24151
BYSL	-0.192889	1.44187			ATP1B1	0.0228523	-0.170937			AXIN2	-0.313348	0.669027			C15orf61	-0.63643	0.545008
BZW1	-0.0812831	-0.600589			ATP1B2	-0.675195	-0.00473196			AZI2	1.14205	-0.269952			C16orf58	0.0103888	-0.240602
BZW1P2	-0.0832237	-0.612806			ATP1B3	-0.22615	-0.151146			AZIN1	-0.242359	0.0900093			C16orf70	0.0898352	-0.40964
BZW2	-0.649991	-0.150331			ATP2A2	-0.292775	-0.0584284			B2M	3.51689	1.32484			C16orf72	-0.035103	-0.156896
C10orf88	-0.0401668	-0.00484022			ATP2A3	-0.200701	-1.61161			B3GALNT1	0.545625	-0.795829			C16orf87	0.224822	-0.414576
C11orf1	-0.276887	0.0405729			ATP2B1	-0.117358	0.191094			B3GALNT2	0.207678	0.474803			C16orf91	0.317564	0.53074
C11orf24	0.0107905	-0.634509			ATP2B4	0.159931	0.0528167			B3GALT1	0.664988	0.669748			C17orf100	0.232793	-1.7376
C11orf49	-0.0621308	0.487615			ATP2C1	-0.185062	-0.471204			B3GALT2	-0.21004	-0.608001			C17orf49	-1.21518	0.433227
C11orf52	0.830206	-0.330629			ATP2C2	-0.134693	1.12781			B3GALT4	0.151952	0.397781			C17orf58	-0.307754	1.19726
C11orf54	-0.0586933	-0.594939			ATP5A1	-0.364365	-0.189909			B3GALT5	0.468354	-0.153223			C17orf75	-0.0327514	-0.0161292
C11orf58	0.0777281	0.197385			ATP5B	-0.339555	-0.205379			B3GALT6	-0.414717	-0.411451			C17orf80	0.106911	-0.153985
C11orf65	0.23517	0.952828			ATP5C1	-0.0155191	0.0562129			B3GALTL	-0.160127	0.281584			C18orf21	0.217728	0.071399
C11orf68	0.177776	0.802621			ATP5D	-0.295188	0.0795248			B3GAT1	0.0444124	-0.692573			C18orf25	0.185172	-0.718198
C11orf71	0.0786023	0.0269495			ATP5E	-0.319459	-0.622981			B3GAT3	-0.168232	0.405893			C18orf32	-0.333701	0.34042
C11orf74	-0.158053	-0.091982			ATP5F1	-0.410095	-0.0238418			B3GNT2	0.240948	0.21671			C19orf12	-0.0216226	0.649697
C11orf80	-0.309308	1.07577			ATP5G1	-0.497758	-0.218577			B3GNT4	-0.07314	0.355425			C19orf24	0.541072	0.826602
C11orf95	-0.705238	1.02565			ATP5G2	-0.352819	-0.445732			B3GNT5	0.876566	0.392391			C19orf25	0.0941193	-0.251044
C12orf10	-0.155734	-0.200597			ATP5G3	-0.43297	-0.139267			B3GNT8	-0.209438	-0.122868			C19orf48	-0.101138	-1.08022
C12orf29	-0.148083	-0.0711414			ATP5H	-0.216872	-0.471546			B3GNT9	0.168254	-0.367282			C19orf53	-0.218321	-0.183235
C12orf4	0.247971	0.847934			ATP5I	-0.591176	-0.451086			B3GNTL1	-0.49245	-0.806133			C1D	-0.00916173	0.107042
C12orf43	-0.11148	-0.622537			ATP5J	-0.264258	0.0245209			B4GALNT1	-0.335583	0.168883			C1GALT1	0.304696	0.00596993
C12orf45	0.215232	-0.0278343			ATP5J2	-0.212381	0.106481			B4GALNT3	0.452743	-0.272409			C1GALT1C1	0.292538	0.108835
C12orf49	-0.22605	0.136973			ATP5J2-PTCD1	-0.515898	0.383378			B4GALNT4	0.230077	-0.540327			C1orf109	-0.338182	0.126735
C12orf57	-0.432318	-0.00267505			ATP5L	-0.66153	-0.287401			B4GALT1	-0.0928888	1.26865			C1orf112	-0.231763	-0.0380783
C12orf65	0.136429	0.114271			ATP5O	-0.457913	-0.44384			B4GALT2	-0.316267	-0.0495922			C1orf115	0.355922	2.41982
C12orf66	0.0375859	0.753397			ATP5S	-0.0175836	0.0114276			B4GALT3	0.235916	0.0131409			C1orf116	0.657681	-0.100426
C12orf73	-0.305958	0.22162			ATP5SL	-0.0608094	-0.579149			B4GALT4	0.49364	-0.120101			C1orf122	0.191631	0.669492
C12orf75	-0.250299	-0.229957			ATP6AP1	-0.0807192	-0.0557322			B4GALT5	0.135234	1.11082			C1orf127	-0.533796	-0.243814
C12orf76	-0.00351911	-1.31011			ATP6AP1L	0.111812	-0.217863			B4GALT6	-0.171178	-0.64398			C1orf131	0.325327	-0.571424
C14orf119	0.0269487	-0.303685			ATP6AP2	-0.172562	-0.0853095			B4GALT7	0.278039	0.417612			C1orf174	-0.161707	0.130437
C14orf132	-0.262509	0.290896			ATP6V0A1	0.0693845	-0.198627			B9D1	0.235685	-0.0733952			C1orf198	-0.110946	-1.2312
C14orf93	-0.103459	0.478013			ATP6V0A2	0.0400793	0.246027			B9D2	-0.377128	-0.0555225			C1orf210	0.158475	-1.24395
C15orf39	0.521619	0.100573			ATP6V0B	-0.23076	0.162914			BAALC	-0.0224543	1.81938			C1orf35	-0.260051	-0.454256
C15orf40	0.0196808	-0.0805022			ATP6V0C	0.399139	0.309798			BABAM1	-0.391416	-0.263407			C1orf43	0.0200133	-0.202254
C15orf41	-0.236918	-0.584399			ATP6V0D1	-0.151636	0.129773			BACE1	0.0532992	-0.376231			C1orf50	-0.179624	0.25401
C15orf48	0.0534505	0.24151			ATP6V0D2	-0.00261216	1.92558			BACE2	1.4791	-0.127351			C1orf52	0.622446	-0.204387
C15orf61	-0.439181	0.545008			ATP6V0E1	0.0403156	-0.133119			BACH1	-0.0171633	0.321694			C1orf56	0.0151021	0.338326
C15orf65	-0.178372	0.832382			ATP6V0E2	-0.38664	0.257992			BACH2	0.641903	0.111914			C1QBP	-0.0657894	-0.141867
C16orf58	-0.0563975	-0.240602			ATP6V0E2-AS1	-0.228024	-1.05729			BAD	-0.356236	-0.0540965			C1QL1	-0.0225249	1.05029
C16orf70	0.155121	-0.40964			ATP6V1A	-0.169419	-0.435164			BAG1	0.0212475	-0.246395			C1QTNF3	-0.542852	1.63551
C16orf72	-0.0631846	-0.156896			ATP6V1B2	-0.0558629	-0.505185			BAG2	0.0241632	-1.1992			C1RL	0.69945	0.945987
C16orf87	0.0234983	-0.414576			ATP6V1C1	-0.000174455	-0.6014			BAG3	0.271589	-0.530897			C20orf194	0.34346	0.339134
C16orf91	-0.0497375	0.53074			ATP6V1C2	0.155535	-0.164319			BAG4	-0.0741634	0.279822			C20orf27	-0.633109	0.286405
C17orf100	0.946446	-1.7376			ATP6V1D	-0.0439322	-0.718672			BAG5	-0.0966814	0.116343			C20orf96	0.0363524	0.131804
C17orf49	-0.22954	0.433227			ATP6V1E1	0.0545769	-0.535224			BAG6	-0.000983168	-0.255319			C21orf58	-0.220509	0.76245
C17orf58	-0.183727	1.19726			ATP6V1E2	-0.722624	0.0749026			BAHD1	-0.174544	-0.0383778			C21orf62	-0.981772	-0.140549
C17orf75	-0.0664418	-0.0161292			ATP6V1F	-0.244774	0.332251			BAI2	1.2207	0.767971			C21orf91	0.277436	-0.178302
C17orf80	0.0433885	-0.153985			ATP6V1G1	0.0964697	-0.295188			BAIAP2	-0.00475922	-0.354912			C22orf39	-0.0838855	0.436657
C18orf21	0.115579	0.071399			ATP6V1G2	0.118221	1.02139			BAIAP2-AS1	-0.332165	-0.323535			C22orf42	0.197759	0.31326
C18orf25	0.236244	-0.718198			ATP6V1G2-DDX39B	0.713199	-0.0273613			BAIAP2L1	0.0612053	0.310202			C2CD2L	0.705485	0.799076
C18orf32	-0.197531	0.34042			ATP6V1H	-0.184267	-0.561836			BAIAP3	0.0751951	0.207097			C2CD3	0.310194	1.10906
C19orf12	0.132133	0.649697			ATP7A	-0.173044	-0.480517			BAK1	0.348038	0.542655			C2CD4A	1.16845	-0.66546
C19orf24	0.0608074	0.826602			ATP7B	-0.148643	0.364437			BAMBI	0.0534034	0.526576			C2CD5	-0.14726	0.418266
C19orf25	0.0755892	-0.251044			ATP8A1	-0.393189	-0.180157			BANF1	-0.268461	-0.269405			C2orf15	-0.217645	-0.251173
C19orf48	-0.249478	-1.08022			ATP8A2	-0.217544	0.798005			BANK1	0.789539	0.621015			C2orf27A	-0.112798	0.191914
C19orf53	-0.227825	-0.183235			ATP8B1	-0.307113	0.993405			BANP	-0.576646	-0.172707			C2orf42	-0.341779	2.1886
C1D	0.102157	0.107042			ATP8B2	0.085581	-0.939173			BAP1	0.168975	0.180469			C2orf49	0.308982	0.487076
C1DP1	-0.103977	-0.477042			ATP9A	-0.294859	-0.650102			BARD1	0.725216	2.17426			C2orf68	0.262244	0.0589369
C1GALT1	0.0989117	0.00596993			ATP9B	-0.259923	-0.155885			BATF2	4.70739	1.5043			C2orf69	0.0553604	-0.190676
C1GALT1C1	0.612917	0.108835			ATPAF1	0.136538	-0.561829			BAX	0.0711361	0.175968			C2orf74	-0.525961	-0.0327928
C1orf109	-0.203839	0.126735			ATPAF2	-0.0649487	-0.110504			BAZ1A	1.34285	1.2413			C2orf76	-1.30083	0.332988
C1orf112	0.228124	-0.0380783			ATPIF1	-0.339362	-0.650064			BAZ1B	0.179659	-0.308714			C3orf14	-0.176965	0.316247
C1orf115	-0.33022	2.41982			ATR	-0.0128342	-0.186539			BAZ2A	0.369213	0.118055			C3orf18	-0.205241	-1.08327
C1orf116	0.79631	-0.100426			ATRAID	-0.180708	0.253778			BAZ2B	0.199944	-0.4388			C3orf33	0.146937	-0.144785
C1orf122	-0.322049	0.669492			ATRIP	0.715017	-0.0736545			BBIP1	-0.167156	-0.0103965			C3orf38	0.267093	-0.209431
C1orf127	0.0125994	-0.243814			ATRN	-0.568898	-0.262949			BBS1	-0.0521662	-0.168587			C3orf67	-0.0289488	0.628507
C1orf131	0.206693	-0.571424			ATRNL1	-0.690037	-0.336101			BBS10	-0.0695182	0.0682927			C3orf70	-0.678817	1.13974
C1orf174	0.0390254	0.130437			ATRX	-0.142935	-0.586808			BBS12	0.178436	-0.0721735			C4A	0.988421	-0.435676
C1orf198	0.0581975	-1.2312			ATXN1	-0.0498579	0.273687			BBS2	0.514633	-0.751543			C4B	0.657377	-0.324883
C1orf210	0.108073	-1.24395			ATXN10	-0.0833787	-0.48819			BBS4	-0.0457715	-0.562292			C4orf19	0.425879	1.17072
C1orf35	-0.0801097	-0.454256			ATXN1L	0.439076	0.537583			BBS5	0.14713	0.801863			C4orf3	-0.147766	0.382832
C1orf43	-0.142673	-0.202254			ATXN2	-0.108637	-0.649406			BBS7	-0.0693062	-0.663541			C4orf33	1.70074	1.31254
C1orf50	-0.127155	0.25401			ATXN2L	0.310099	-0.225343			BBS9	-0.206916	-0.558504			C4orf46	0.0587515	0.655519
C1orf52	0.441173	-0.204387			ATXN3	0.249274	0.353809			BBX	-0.495265	-0.310569			C4orf48	0.306233	0.394112
C1orf56	0.0623312	0.338326			ATXN7	0.531284	0.3338			BCAM	0.0587161	0.0696974			C5orf15	0.256537	0.299661
C1QBP	-0.108711	-0.141867			ATXN7L1	1.11248	-0.0727056			BCAP29	-0.230232	0.159166			C5orf22	0.128139	-0.00154857
C1QL1	0.0818482	1.05029			ATXN7L2	0.29178	-0.0239362			BCAP31	-0.0603382	-0.180922			C5orf24	-0.485095	-0.349588
C1QTNF3	-0.201747	1.63551			ATXN7L3	0.346894	0.0323279			BCAR1	-0.0524901	0.28337			C5orf30	0.122246	1.70497
C1RL	0.324437	0.945987			ATXN7L3B	-0.0269953	-0.312548			BCAR3	0.355794	0.359413			C5orf51	0.122783	0.476046
C20orf194	-0.0418571	0.339134			AUH	-0.0305807	-0.0697037			BCAS2	0.0253994	-0.158094			C5orf56	5.46131	0.500444
C20orf27	-0.470483	0.286405			AUNIP	-0.21376	1.85206			BCAS3	-0.416494	-0.0704718			C5orf63	-0.0588849	1.13333
C20orf96	0.10297	0.131804			AUP1	0.0517141	0.0223147			BCAS4	-0.110892	-0.20897			C6orf120	0.0247232	0.255685
C21orf58	-0.486425	0.76245			AURKA	-0.0133949	1.14605			BCAT1	-0.157904	2.76335			C6orf136	0.0598083	-0.273562
C21orf62	-1.25481	-0.140549			AURKAIP1	-0.0537301	-0.0107125			BCAT2	0.0318635	-0.787055			C6orf203	0.0217842	-0.220644
C21orf91	0.500654	-0.178302			AUTS2	0.0747171	0.179065			BCCIP	-0.119486	-0.0567674			C6orf226	-0.0651559	-0.83581
C22orf39	0.00684321	0.436657			AVEN	-0.0124471	-0.695181			BCDIN3D	0.00717221	0.494689			C6orf47	0.332512	1.34327
C22orf42	0.117538	0.31326			AVIL	-0.270426	-0.0761209			BCKDHA	-0.556644	-0.351174			C6orf62	1.11708	-0.209809
C2CD2L	-0.194062	0.799076			AVL9	0.119068	-0.197039			BCKDHB	0.178713	-0.711352			C6orf89	-0.114346	-0.265544
C2CD3	0.473901	1.10906			AVPI1	0.635343	0.590949			BCKDK	-0.00687795	0.728398			C7orf25	0.0783568	0.236536
C2CD4A	0.370315	-0.66546			AVPR1B	0.135497	4.25567			BCL10	0.258543	0.450722			C7orf26	-0.160604	1.02167
C2CD4B	0.42825	-0.0937013			AXIN1	0.0545654	0.176329			BCL11A	-1.09761	-0.276691			C7orf31	0.574383	-1.12239
C2CD5	0.0123431	0.418266			AXIN2	-0.778543	0.669027			BCL2L1	0.00779386	0.443638			C7orf50	-0.309077	-0.347033
C2orf15	-0.467996	-0.251173			AXL	1.77828	2.42086			BCL2L10	0.182533	2.13946			C8orf33	-0.466237	0.257478
C2orf27A	0.494694	0.191914			AZGP1	-0.116938	3.06852			BCL2L11	-0.00260974	0.575335			C8orf37	-0.347134	0.649769
C2orf42	-0.104015	2.1886			AZI2	0.770102	-0.269952			BCL2L12	-0.0401052	0.336792			C8orf44	-0.27987	-0.282515
C2orf49	0.113195	0.487076			AZIN1	-0.104914	0.0900093			BCL2L13	0.364623	-0.527337			C8orf76	0.337729	-0.228905
C2orf68	0.00489677	0.0589369			B2M	0.671787	1.32484			BCL2L2	0.235776	-0.672525			C8orf82	-0.22188	0.121418
C2orf69	0.00880271	-0.190676			B3GALNT1	0.474031	-0.795829			BCL2L2-PABPN1	0.1396	-0.226773			C9orf135	-0.62183	-0.306709
C2orf74	-0.386523	-0.0327928			B3GALNT2	-0.0344239	0.474803			BCL3	1.0438	1.77703			C9orf16	-0.0255471	0.258639
C2orf76	-0.889	0.332988			B3GALT2	-0.53345	-0.608001			BCL6	0.313826	0.981251			C9orf40	-0.0498732	0.51619
C3	0.661017	1.32258			B3GALT4	0.0850738	0.397781			BCL7A	-0.244895	0.501022			C9orf64	-0.134971	-0.513726
C3orf14	-0.00806379	0.316247			B3GALT5	0.564361	-0.153223			BCL7B	0.0502498	0.201984			C9orf72	-0.141698	0.0195493
C3orf18	-0.362594	-1.08327			B3GALT6	-0.439184	-0.411451			BCL7C	-0.238696	0.263387			C9orf78	0.296686	-0.0615158
C3orf33	-0.307863	-0.144785			B3GALTL	-0.244769	0.281584			BCL9	0.227797	-0.311636			C9orf85	0.51758	0.36893
C3orf38	0.47512	-0.209431			B3GAT1	0.183306	-0.692573			BCL9L	0.486654	0.581897			CA11	0.164516	0.835206
C3orf67	-0.361348	0.628507			B3GAT3	0.0303377	0.405893			BCLAF1	0.154737	-0.251699			CA5B	-0.00499069	0.0556659
C4A	1.14391	-0.435676			B3GNT2	0.58087	0.21671			BCO2	-0.81974	-0.989448			CA8	-0.321013	-0.378742
C4B	1.15722	-0.324883			B3GNT3	0.599944	0.501105			BCOR	0.114349	0.754753			CAAP1	0.107418	0.79518
C4orf19	0.1806	1.17072			B3GNT4	0.047874	0.355425			BCORL1	0.316846	-0.185441			CAB39	0.136829	0.114926
C4orf3	0.274229	0.382832			B3GNT5	0.350873	0.392391			BCR	0.0254412	-0.1152			CAB39L	-0.357106	-0.904193
C4orf33	1.36856	1.31254			B3GNT7	0.897865	1.16761			BCS1L	-0.173149	-0.141796			CABIN1	0.377421	-0.390283
C4orf46	-0.199156	0.655519			B3GNT8	0.350686	-0.122868			BDH1	-0.253102	-0.858538			CABLES1	-0.304864	2.05648
C4orf48	-0.416386	0.394112			B3GNT9	-0.142705	-0.367282			BDH2	-0.474811	0.80448			CABP7	-0.315747	-0.302503
C5orf15	0.286621	0.299661			B3GNTL1	-0.320164	-0.806133			BDKRB2	0.55684	0.236487			CACFD1	-0.182226	0.255287
C5orf22	0.332411	-0.00154857			B4GALNT3	0.201211	-0.272409			BDP1	0.370707	-0.220389			CACNA1A	-0.0315933	0.230356
C5orf24	-0.199743	-0.349588			B4GALNT4	-0.495852	-0.540327			BECN1	0.0760955	-0.45343			CACNA1B	0.181298	-0.318795
C5orf30	-0.283295	1.70497			B4GALT1	0.226466	1.26865			BEND3	-0.0703127	0.517969			CACNA1C	0.0422425	0.168722
C5orf51	-0.0188252	0.476046			B4GALT2	-0.310723	-0.0495922			BEND5	0.086617	-0.385928			CACNA1D	0.261379	-0.541634
C5orf56	3.33454	0.500444			B4GALT3	-0.0330266	0.0131409			BEND7	0.11875	0.735199			CACNA1H	-0.163171	-0.0200671
C5orf63	-0.207927	1.13333			B4GALT4	0.343402	-0.120101			BEST1	-0.3529	-0.197537			CACNA2D1	-0.382136	-0.0798288
C6orf120	0.00992048	0.255685			B4GALT5	0.288988	1.11082			BET1	0.181131	0.231397			CACNA2D2	-0.249346	0.321482
C6orf136	0.0195163	-0.273562			B4GALT6	-0.272714	-0.64398			BET1L	0.243084	0.0181956			CACNB2	-0.0945384	0.132213
C6orf203	0.0170305	-0.220644			B4GALT7	-0.0791732	0.417612			BEX1	0.0462403	-0.629081			CACUL1	0.0748448	-0.00601304
C6orf226	-0.0273864	-0.83581			B9D1	-0.27445	-0.0733952			BEX2	-0.120944	-0.851282			CACYBP	-0.342273	-0.74998
C6orf47	0.129671	1.34327			B9D2	-0.093083	-0.0555225			BEX4	-0.0772503	-0.424351			CAD	-0.349127	1.4245
C6orf62	1.05784	-0.209809			BAALC	-0.457179	1.81938			BEX5	0.136727	-0.421409			CADM1	0.205613	0.451888
C6orf89	-0.0392104	-0.265544			BAAT	0.273674	1.11124			BFAR	-0.169205	-0.338701			CADPS	-0.311882	0.0577043
C7orf25	0.429675	0.236536			BABAM1	-0.0285909	-0.263407			BHLHB9	-0.390027	-0.477167			CALCOCO1	0.142196	0.659805
C7orf26	0.0189494	1.02167			BACE1	-0.0770357	-0.376231			BHLHE40	-0.641834	1.12785			CALCOCO2	0.449237	-0.188068
C7orf31	0.377562	-1.12239			BACE2	0.144406	-0.127351			BHLHE41	-0.188907	-0.243907			CALM1	-0.362166	0.123089
C7orf50	-0.0290456	-0.347033			BACH1	0.883626	0.321694			BHMT2	-1.35195	0.567842			CALM2	-0.273302	-0.118855
C8orf33	0.0063005	0.257478			BACH2	0.349349	0.111914			BICC1	-0.306291	0.763169			CALM3	0.237426	-0.303754
C8orf37	-0.144953	0.649769			BAD	-0.228466	-0.0540965			BICD1	0.11087	-0.916088			CALML4	0.0209275	-0.0612628
C8orf44	-0.173625	-0.282515			BAG1	0.232155	-0.246395			BICD2	-0.151586	0.246658			CALR	0.71197	-0.0992577
C8orf44-SGK3	-0.731545	0.152552			BAG2	-0.108902	-1.1992			BID	-0.483288	0.769297			CALU	-0.0161287	-0.193466
C8orf76	0.277887	-0.228905			BAG3	0.162029	-0.530897			BIK	-0.691528	0.650266			CAMK2B	-0.651595	-0.205749
C8orf82	-0.0948355	0.121418			BAG4	-0.176742	0.279822			BIN1	0.197307	-0.633349			CAMK2D	0.0461147	-0.617701
C9orf135	-0.109594	-0.306709			BAG5	0.00284759	0.116343			BIN3	0.24324	0.460886			CAMK2G	0.0890636	0.560796
C9orf16	-0.185228	0.258639			BAG6	-0.106925	-0.255319			BIRC2	0.43376	0.391231			CAMK2N1	-0.211002	-0.0887051
C9orf40	-0.373791	0.51619			BAHD1	0.0170324	-0.0383778			BIRC3	3.58293	1.83285			CAMK2N2	-0.0993345	0.0763593
C9orf64	-0.044959	-0.513726			BAIAP2	0.133678	-0.354912			BIRC5	-0.757557	3.02228			CAMKK1	-0.315749	0.226309
C9orf72	-0.19644	0.0195493			BAIAP2-AS1	-0.261038	-0.323535			BIRC6	0.363496	-0.185974			CAMKMT	-0.0393056	-0.430982
C9orf78	-0.139361	-0.0615158			BAIAP2L1	0.455329	0.310202			BIVM	-0.210911	-0.235937			CAMLG	0.0560789	0.120111
C9orf85	0.374932	0.36893			BAIAP2L2	0.391	0.337062			BLCAP	0.390141	0.496131			CAMSAP1	-0.114066	-0.506873
CA11	-0.127532	0.835206			BAIAP3	-0.0586821	0.207097			BLM	-0.1216	1.31354			CAMSAP2	0.342743	0.216503
CA5B	-0.397084	0.0556659			BAK1	0.44492	0.542655			BLMH	-0.0470811	-0.168707			CAMSAP3	-0.0535726	-0.642103
CA5BP1	0.703006	0.0507684			BAMBI	0.30659	0.526576			BLNK	3.0123	3.11478			CAMTA1	-0.106101	-0.329688
CA8	-0.0676133	-0.378742			BANF1	-0.0702806	-0.269405			BLOC1S1	-0.339796	-0.0176246			CAMTA2	0.254403	-0.299456
CAAP1	-0.0317923	0.79518			BANK1	0.813752	0.621015			BLOC1S2	0.142441	0.616044			CAND1	0.235199	0.556672
CAB39	0.330976	0.114926			BANP	0.225806	-0.172707			BLOC1S3	0.46855	0.138856			CAND2	-0.554344	0.0761848
CAB39L	-0.183009	-0.904193			BAP1	0.0644748	0.180469			BLOC1S4	-0.0108927	0.629317			CANT1	0.128658	1.32332
CABIN1	0.053707	-0.390283			BARD1	0.774547	2.17426			BLOC1S5	-0.112458	-0.666773			CANX	0.228692	-0.32418
CABLES1	-0.0327432	2.05648			BARHL1	0.166279	1.69168			BLOC1S6	-0.375656	-0.190786			CAP1	-0.109235	-0.551704
CABP7	-0.0616855	-0.302503			BARX2	0.0606334	2.1085			BLVRA	0.314112	-0.192567			CAPN1	0.316003	0.447686
CACFD1	-0.205517	0.255287			BASP1	0.194764	2.07982			BLVRB	0.0940806	0.125111			CAPN12	0.566027	0.764305
CACNA1A	-0.615257	0.230356			BATF2	4.06579	1.5043			BLZF1	1.17	0.181288			CAPN13	-0.0873549	-0.128244
CACNA1B	-0.150259	-0.318795			BATF3	1.87794	1.82033			BMF	0.14426	1.24889			CAPN2	-0.346774	-0.273715
CACNA1C	-0.335062	0.168722			BAX	0.00311629	0.175968			BMI1	0.247724	-0.272932			CAPN7	0.0211681	-0.344073
CACNA1D	-0.794666	-0.541634			BAZ1A	0.949459	1.2413			BMP1	0.435193	0.253478			CAPNS1	-0.337237	0.221198
CACNA1H	-0.0254523	-0.0200671			BAZ1B	0.0889789	-0.308714			BMP2	0.698837	0.631829			CAPRIN1	-0.0327524	0.194416
CACNA2D1	-0.363811	-0.0798288			BAZ2A	0.610399	0.118055			BMP2K	0.384375	0.0254484			CAPRIN2	0.408362	0.0615568
CACNA2D2	-0.178012	0.321482			BAZ2B	0.0697645	-0.4388			BMP5	-0.244732	-0.478654			CAPS	-0.365456	1.84906
CACNB2	0.115968	0.132213			BBC3	0.871413	-0.354678			BMP8A	-0.173779	0.46103			CAPS2	0.838258	0.43812
CACUL1	-0.00475988	-0.00601304			BBIP1	-0.187616	-0.0103965			BMP8B	-0.0420295	0.731211			CAPZA1	0.078475	0.33816
CACYBP	-0.427073	-0.74998			BBS1	0.0389437	-0.168587			BMPR1A	0.0525197	-0.699789			CAPZA2	-0.125466	-0.204575
CAD	-0.710387	1.4245			BBS10	-0.0397152	0.0682927			BMPR2	0.440589	0.0805403			CAPZB	-0.11156	-0.268065
CADM1	-0.00654098	0.451888			BBS12	0.00498384	-0.0721735			BMS1	0.133689	-0.0475257			CARD8	0.0580784	1.21397
CADPS	-0.173205	0.0577043			BBS2	-0.109232	-0.751543			BNIP1	0.132142	0.170967			CARF	0.701021	-0.29371
CALCOCO1	-0.111848	0.659805			BBS4	-0.0686244	-0.562292			BNIP2	-0.180534	1.0074			CARHSP1	-0.206529	0.154058
CALCOCO2	0.595569	-0.188068			BBS5	0.217952	0.801863			BNIP3	0.163716	-0.188462			CARM1	-0.204962	-0.428859
CALD1	0.961497	-0.103661			BBS7	-0.157137	-0.663541			BNIP3L	-0.560019	-0.25095			CARS	0.747589	0.218251
CALM1	-0.120563	0.123089			BBS9	-0.168358	-0.558504			BOC	-1.02716	2.13021			CARS2	-0.108622	0.73049
CALM2	0.00481746	-0.118855			BBX	0.325194	-0.310569			BOD1	-8.13e-05	-0.33979			CASC3	0.159152	0.259571
CALM3	0.338941	-0.303754			BCAM	-0.0481002	0.0696974			BOD1L1	0.433938	0.0211566			CASC4	-0.172431	-0.200407
CALML4	0.259242	-0.0612628			BCAP29	0.0960694	0.159166			BOK	0.150599	0.686772			CASD1	-0.0273799	0.601278
CALR	0.0705525	-0.0992577			BCAP31	0.0295182	-0.180922			BOLA1	0.0223141	-0.324232			CASK	-0.0691138	-0.877149
CALU	-0.254487	-0.193466			BCAR1	0.234515	0.28337			BOLA2	0.00613009	-0.261617			CASP2	0.0422681	-0.142089
CAMK2B	-0.263492	-0.205749			BCAR3	0.208952	0.359413			BOLA3	-0.0677624	-0.916761			CASP3	0.0404314	-0.297599
CAMK2D	0.0760645	-0.617701			BCAS1	-0.674737	1.74323			BOP1	0.0860556	0.048567			CASP4	2.76304	0.0503116
CAMK2G	0.216897	0.560796			BCAS2	0.240434	-0.158094			BORA	-0.524972	0.232178			CASP6	-0.0462114	0.294454
CAMK2N1	0.00899553	-0.0887051			BCAS3	-0.276801	-0.0704718			BPGM	-0.231145	-0.602916			CASP7	2.83835	-0.0503794
CAMK2N2	-0.304527	0.0763593			BCAS4	-0.0321183	-0.20897			BPHL	-0.0989053	-0.291606			CASP9	-0.219947	1.44199
CAMKK1	-0.0665256	0.226309			BCAT1	-0.206607	2.76335			BPNT1	-0.0763533	-0.0102006			CASR	0.0970019	-0.0638748
CAMKMT	-0.193246	-0.430982			BCAT2	-0.376899	-0.787055			BPTF	0.211235	-0.38315			CAST	0.649931	-0.136108
CAMLG	-0.278551	0.120111			BCCIP	0.279088	-0.0567674			BRAF	0.219366	0.0289349			CASZ1	0.35832	0.421998
CAMSAP1	0.0173143	-0.506873			BCDIN3D	-0.0966868	0.494689			BRAP	0.341211	0.041847			CAT	-0.420575	-0.280777
CAMSAP2	-0.0635204	0.216503			BCDIN3D-AS1	-0.156941	0.198835			BRAT1	-0.396083	0.30917			CATSPER2	-0.308374	0.434081
CAMSAP3	0.0789367	-0.642103			BCHE	-0.653549	-0.522235			BRCA1	-0.302897	0.641183			CBFA2T2	0.39759	0.615426
CAMTA1	-0.145275	-0.329688			BCKDHA	-0.279161	-0.351174			BRCA2	0.824074	1.86552			CBFA2T3	-0.358555	-0.309183
CAMTA2	-0.13858	-0.299456			BCKDHB	-0.291073	-0.711352			BRCC3	-0.130773	-0.082827			CBFB	-0.243398	0.0454873
CAND1	0.211397	0.556672			BCKDK	0.0156715	0.728398			BRD1	0.235354	0.324984			CBL	0.178844	0.449379
CAND2	-0.105102	0.0761848			BCL10	0.253583	0.450722			BRD2	0.716798	0.00161014			CBLB	0.0424641	0.591202
CANT1	-0.0340368	1.32332			BCL11A	-0.278956	-0.276691			BRD3	-0.25864	-0.206806			CBLL1	-0.0417302	0.804231
CANX	-0.16986	-0.32418			BCL2	-0.0453851	2.97656			BRD4	0.0895715	0.353254			CBR1	0.313074	0.570725
CAP1	0.0837873	-0.551704			BCL2A1	0.546828	5.41218			BRD7	0.297065	-0.010984			CBR4	-0.287423	-0.434882
CAP2	-0.0125638	-0.678942			BCL2L1	0.208664	0.443638			BRD8	-0.142324	-0.422012			CBS	0.608901	-0.663303
CAPN1	0.056154	0.447686			BCL2L10	-0.3473	2.13946			BRD9	-0.0466747	0.343089			CBWD1	-0.151996	0.377396
CAPN12	0.307225	0.764305			BCL2L11	0.173238	0.575335			BRE	-0.56015	-0.333579			CBWD2	-0.352386	-0.26771
CAPN13	-0.914109	-0.128244			BCL2L12	0.0685721	0.336792			BRF1	0.208542	0.17074			CBWD3	-0.119616	-0.140413
CAPN2	0.00253117	-0.273715			BCL2L13	0.940668	-0.527337			BRF2	-0.31199	-0.115341			CBWD5	-0.0471281	-0.0857911
CAPN7	-0.017274	-0.344073			BCL2L14	2.37961	0.167916			BRI3	0.163332	0.145308			CBWD6	-0.0193717	0.0759268
CAPNS1	0.0736855	0.221198			BCL2L15	-0.0140291	1.25052			BRI3BP	-1.01348	-0.666465			CBX1	-0.261597	-0.0981946
CAPRIN1	0.0488095	0.194416			BCL2L2	-0.138781	-0.672525			BRICD5	0.0210918	-0.144778			CBX3	-0.0671394	-0.117297
CAPRIN2	0.0109238	0.0615568			BCL2L2-PABPN1	-0.855729	-0.226773			BRIP1	0.0798213	1.098			CBX4	-0.526245	0.776035
CAPS	-0.476888	1.84906			BCL3	0.389313	1.77703			BRIX1	-0.142282	0.109526			CBX5	-1.32484	0.326016
CAPS2	0.244892	0.43812			BCL6	-0.0434969	0.981251			BRK1	-0.209558	-0.208325			CBX6	-0.215404	0.195187
CAPZA1	0.308823	0.33816			BCL7A	-0.301191	0.501022			BRMS1	0.264253	0.0526809			CBX7	-0.353014	0.664677
CAPZA2	0.0109398	-0.204575			BCL7B	0.148363	0.201984			BRMS1L	0.1337	-0.0681827			CBY1	-0.133927	0.480887
CAPZB	-0.110561	-0.268065			BCL7C	-0.228977	0.263387			BROX	-0.156154	0.285195			CC2D1A	0.345962	-0.17752
CARD8	0.556944	1.21397			BCL9	-0.178323	-0.311636			BRPF1	0.0271818	0.553311			CC2D1B	0.1425	-0.0813301
CARF	-0.0599941	-0.29371			BCL9L	0.320683	0.581897			BRPF3	0.520499	0.464409			CC2D2A	0.292899	1.00598
CARHSP1	-0.201852	0.154058			BCLAF1	0.0631568	-0.251699			BRSK1	0.537776	-0.767797			CCAR1	-0.0515003	0.761299
CARM1	-0.0146003	-0.428859			BCO2	0.162872	-0.989448			BRSK2	-0.274478	0.0639745			CCDC102B	0.26164	-0.665298
CARS	0.58697	0.218251			BCOR	0.137844	0.754753			BRWD1	0.133136	-0.39185			CCDC107	-0.190207	0.269303
CARS2	-0.395354	0.73049			BCORL1	-0.0615285	-0.185441			BRWD3	0.169739	-0.000232541			CCDC110	-0.0782484	0.548826
CASC3	0.1238	0.259571			BCR	-0.0567733	-0.1152			BSCL2	0.0421036	0.126197			CCDC112	0.19427	0.379344
CASC4	-0.0979219	-0.200407			BCRP2	-0.290723	0.974559			BSDC1	-0.297476	0.168474			CCDC113	0.372851	-0.704357
CASD1	-0.291272	0.601278			BCS1L	-0.177065	-0.141796			BSG	0.195667	0.471439			CCDC115	0.0503802	-0.583212
CASK	-0.146752	-0.877149			BDH1	-0.673585	-0.858538			BSN	0.264212	-0.175914			CCDC117	0.284603	-0.203757
CASP2	0.0352465	-0.142089			BDH2	-0.220038	0.80448			BSPRY	-0.106161	-0.426606			CCDC12	-0.00574887	-0.107399
CASP3	0.299999	-0.297599			BDKRB1	1.30376	0.852117			BST1	-0.633835	2.38374			CCDC120	0.031679	-0.182334
CASP4	1.11523	0.0503116			BDKRB2	-0.475851	0.236487			BST2	16.6009	6.38907			CCDC121	-0.204873	0.763984
CASP6	-0.0366318	0.294454			BDNF-AS	-0.207346	-0.706457			BTAF1	0.19407	-0.133642			CCDC122	0.327823	-0.339769
CASP7	1.16264	-0.0503794			BDP1	0.354481	-0.220389			BTBD1	-0.131423	0.0299326			CCDC124	-0.261977	-1.22378
CASP8AP2	0.310691	0.0206015			BECN1	-0.0122133	-0.45343			BTBD10	0.0632881	-0.295164			CCDC125	0.363682	-0.316468
CASP9	-0.211394	1.44199			BEGAIN	0.628604	1.48706			BTBD11	0.494457	-0.730742			CCDC126	-0.297859	-0.0937487
CASR	-0.339046	-0.0638748			BEND3	-0.12248	0.517969			BTBD17	-0.446754	3.25148			CCDC127	-0.136305	-0.572586
CAST	0.769142	-0.136108			BEND5	0.24851	-0.385928			BTBD19	-1.21673	0.789684			CCDC130	0.286949	0.717666
CASZ1	0.50731	0.421998			BEND6	-0.569712	-0.262219			BTBD2	0.100584	-0.0255122			CCDC134	0.490716	0.74787
CAT	-0.545914	-0.280777			BEND7	0.212645	0.735199			BTBD3	-0.122149	-0.429237			CCDC137	0.212171	-0.795357
CATSPER2	-0.0981643	0.434081			BEST1	-0.107773	-0.197537			BTBD6	-0.490779	-0.161205			CCDC14	-0.194216	0.334263
CATSPER2P1	-0.00128685	1.11683			BEST3	0.655918	-0.505878			BTBD7	-0.0492347	0.0456454			CCDC142	-0.316474	-0.0790069
CBFA2T2	0.120198	0.615426			BET1	0.240652	0.231397			BTBD8	0.373497	-1.62527			CCDC144A	-0.218455	-0.585291
CBFA2T3	0.0579967	-0.309183			BET1L	0.0400367	0.0181956			BTBD9	0.0118005	-0.131915			CCDC146	0.284007	-0.180422
CBFB	-0.0196508	0.0454873			BEX1	-0.121914	-0.629081			BTC	4.09621	0.274666			CCDC149	0.041621	0.245773
CBL	-0.0134113	0.449379			BEX2	-0.380817	-0.851282			BTD	-0.0379215	-0.0949938			CCDC152	-0.167433	0.211932
CBLB	-0.0608504	0.591202			BEX4	-0.120602	-0.424351			BTF3	-0.366305	0.163924			CCDC158	-1.09944	-0.670664
CBLL1	0.30274	0.804231			BEX5	-0.138263	-0.421409			BTF3L4	-0.0486141	0.160387			CCDC159	-0.0970383	0.50804
CBR1	0.527798	0.570725			BFAR	0.19357	-0.338701			BTG1	0.379152	0.794267			CCDC167	-0.929481	-0.510436
CBR3-AS1	0.175093	-0.478577			BFSP1	-0.682432	-0.0737626			BTG2	0.065174	0.442534			CCDC171	-0.369906	1.70346
CBR4	-0.0677098	-0.434882			BGN	0.57719	1.70904			BTG3	0.0155703	0.268222			CCDC174	0.33836	0.0298152
CBS	0.146093	-0.663303			BHLHA15	-0.385688	1.50372			BTN2A1	0.806545	-0.231898			CCDC18	-0.077045	-0.332129
CBWD1	-0.203261	0.377396			BHLHB9	-0.0662919	-0.477167			BTN2A2	1.84602	-0.0157409			CCDC181	0.18843	-0.236905
CBWD2	-0.0754401	-0.26771			BHLHE40	0.480284	1.12785			BTN3A1	4.14744	0.290448			CCDC24	0.255377	-0.336199
CBWD3	-0.154906	-0.140413			BHLHE40-AS1	-0.175258	0.964577			BTN3A2	3.70399	0.903295			CCDC25	-0.20003	0.238192
CBWD5	-0.142495	-0.0857911			BHLHE41	-0.115894	-0.243907			BTN3A3	5.10441	1.00514			CCDC28A	0.0539322	0.206684
CBWD6	-0.238439	0.0759268			BHMT2	-0.185771	0.567842			BTNL9	-0.262511	0.272611			CCDC28B	0.0281454	-0.367438
CBX1	-0.00806859	-0.0981946			BICC1	-0.106292	0.763169			BTRC	0.296316	-0.48958			CCDC30	0.217656	-1.19208
CBX3	-0.0880899	-0.117297			BICD1	-0.336635	-0.916088			BUB1	-0.468358	1.64428			CCDC34	-0.497488	0.116276
CBX4	0.591398	0.776035			BICD2	-0.508816	0.246658			BUB1B	-0.749724	2.37124			CCDC43	-0.104467	-0.381872
CBX5	-0.654446	0.326016			BID	-0.0168435	0.769297			BUB3	-0.348616	0.100351			CCDC47	-0.107943	-0.0692448
CBX6	-0.235421	0.195187			BIK	-0.44185	0.650266			BUD13	0.104002	-0.2529			CCDC50	0.272915	0.629616
CBX7	-0.52467	0.664677			BIN1	0.446818	-0.633349			BUD31	0.0657646	-0.18227			CCDC51	0.158474	0.136595
CBY1	-0.191138	0.480887			BIN3	0.354016	0.460886			BVES	0.36302	1.31582			CCDC57	0.111367	-0.055169
CC2D1A	0.236321	-0.17752			BIRC2	0.555671	0.391231			BYSL	-0.136857	0.314602			CCDC58	0.0928854	0.418437
CC2D1B	0.266807	-0.0813301			BIRC3	1.05638	1.83285			BZRAP1	-0.726355	-0.422822			CCDC59	-0.192444	-0.366149
CC2D2A	-0.793884	1.00598			BIRC6	0.0578073	-0.185974			BZW1	-0.159311	0.62996			CCDC6	0.0440936	-0.458495
CCAR1	-0.0733241	0.761299			BIVM	-0.14577	-0.235937			BZW2	-0.341485	0.0853715			CCDC66	-0.0906522	-0.0533062
CCDC102B	-0.0721567	-0.665298			BIVM-ERCC5	-0.786926	-0.2972			C10orf10	0.728968	1.05118			CCDC71	0.0697271	-0.859614
CCDC107	0.190356	0.269303			BLCAP	0.0187791	0.496131			C10orf11	0.187258	-0.290032			CCDC74A	-0.428814	1.5923
CCDC110	-0.308499	0.548826			BLMH	-0.0387158	-0.168707			C10orf12	0.101326	0.0614305			CCDC74B	-0.756016	2.41696
CCDC112	0.0270367	0.379344			BLNK	0.54763	3.11478			C10orf2	-0.0382733	0.314141			CCDC77	0.235552	0.362428
CCDC113	0.167828	-0.704357			BLOC1S1	-0.177333	-0.0176246			C10orf25	0.60899	0.656684			CCDC8	-0.478041	1.01774
CCDC115	-0.102204	-0.583212			BLOC1S2	0.439259	0.616044			C10orf32	-0.434799	0.0540792			CCDC82	0.215916	0.0591071
CCDC117	0.148637	-0.203757			BLOC1S3	0.78318	0.138856			C10orf35	-0.116711	-0.694577			CCDC84	0.195598	0.28284
CCDC12	0.0912436	-0.107399			BLOC1S4	-0.160762	0.629317			C10orf54	-1.19288	4.72617			CCDC85C	-0.330462	0.34372
CCDC120	0.374681	-0.182334			BLOC1S5	-0.166989	-0.666773			C10orf76	0.166031	0.323957			CCDC86	-0.128962	-0.902676
CCDC121	-0.103131	0.763984			BLOC1S6	-0.166586	-0.190786			C10orf88	0.270787	-0.0545057			CCDC88A	0.068287	-0.0100632
CCDC122	0.048658	-0.339769			BLVRA	0.383469	-0.192567			C10orf95	-0.0808123	0.68182			CCDC88C	0.367193	-0.615891
CCDC124	-0.17386	-1.22378			BLVRB	-0.15821	0.125111			C11orf1	0.0560872	-0.94158			CCDC90B	0.00489008	0.0505351
CCDC125	0.894182	-0.316468			BLZF1	1.18605	0.181288			C11orf24	0.148587	-0.115943			CCDC91	0.26072	0.352724
CCDC126	-0.204134	-0.0937487			BMF	-0.348672	1.24889			C11orf30	0.204276	-0.0073788			CCDC92	0.0177806	-0.866951
CCDC127	-0.0485865	-0.572586			BMI1	0.0472913	-0.272932			C11orf31	0.224135	-0.26516			CCDC93	0.144827	0.0636439
CCDC130	0.179572	0.717666			BMP1	-0.0225028	0.253478			C11orf49	0.364083	-0.325542			CCDC97	0.135642	0.0187372
CCDC134	0.596038	0.74787			BMP2	0.0286927	0.631829			C11orf54	-0.367752	-0.6228			CCL28	-0.194738	-0.224992
CCDC137	0.296272	-0.795357			BMP2K	0.0804204	0.0254484			C11orf57	-0.285341	0.0876427			CCM2	0.0433973	-0.878352
CCDC14	-0.0015094	0.334263			BMP5	-0.694	-0.478654			C11orf58	0.0021584	-0.109215			CCNA2	-0.678597	3.68137
CCDC142	0.390504	-0.0790069			BMP8B	-0.0248522	0.731211			C11orf63	0.455448	-0.0868118			CCNB1IP1	-0.845281	-0.160227
CCDC149	0.10594	0.245773			BMPER	-0.604198	0.794077			C11orf65	0.0894919	-2.17766			CCNC	0.109289	0.280546
CCDC152	-0.327214	0.211932			BMPR1A	0.240549	-0.699789			C11orf68	-0.105994	0.597048			CCND3	0.161394	-0.782335
CCDC158	-0.31065	-0.670664			BMPR1B	-0.198274	0.0356057			C11orf70	0.135043	0.805953			CCNDBP1	-0.329488	0.139486
CCDC159	0.11788	0.50804			BMPR2	0.446946	0.0805403			C11orf71	0.357049	-0.595676			CCNG1	-0.0465479	-0.145344
CCDC167	-0.533886	-0.510436			BMS1	-0.0171876	-0.0475257			C11orf73	-0.148917	-0.516515			CCNG2	-0.263005	0.294809
CCDC171	-0.131916	1.70346			BMS1P5	0.5394	-0.119771			C11orf74	-0.420513	-1.08079			CCNH	0.131188	0.0899888
CCDC174	0.17412	0.0298152			BMS1P6	1.09863	-0.111012			C11orf80	-0.204638	-0.462639			CCNI	-0.0701735	-0.132341
CCDC18	0.103758	-0.332129			BNIP1	0.0850013	0.170967			C11orf84	-0.00252449	0.0155863			CCNJ	0.107379	1.24328
CCDC181	0.0650608	-0.236905			BNIP2	0.33683	1.0074			C11orf87	-0.291899	2.87273			CCNK	0.18085	0.678196
CCDC24	0.011662	-0.336199			BNIP3	-0.0457659	-0.188462			C11orf95	-0.792192	-0.150638			CCNL1	0.414177	0.760181
CCDC25	-0.00655515	0.238192			BNIP3L	-0.225945	-0.25095			C12orf10	-0.0667963	-0.0496704			CCNL2	-0.110953	0.228345
CCDC28A	-0.262016	0.206684			BOC	-0.0629533	2.13021			C12orf29	-0.0965923	-0.237106			CCNT1	0.147914	-0.304304
CCDC28B	-0.0508928	-0.367438			BOD1	0.0654811	-0.33979			C12orf4	-0.0231479	0.19554			CCNT2	-0.0626632	-0.541263
CCDC30	0.749565	-1.19208			BOD1L1	0.0385894	0.0211566			C12orf43	-0.0781605	0.0652709			CCNY	-0.280939	0.12549
CCDC34	0.183676	0.116276			BOK	-0.12179	0.686772			C12orf45	0.305466	-0.0788006			CCNYL1	0.583601	-0.035645
CCDC43	0.0591729	-0.381872			BOLA1	-0.260647	-0.324232			C12orf49	-0.673582	0.435861			CCP110	-0.35624	0.366114
CCDC47	-0.148478	-0.0692448			BOLA2	1.10338	-0.261617			C12orf5	0.435409	0.77628			CCPG1	0.288752	-0.0688737
CCDC50	0.326235	0.629616			BOLA3	-0.229611	-0.916761			C12orf57	-0.036599	0.376691			CCR10	0.434346	0.172768
CCDC51	0.112971	0.136595			BOLA3-AS1	-0.715801	-0.366294			C12orf60	0.0637472	-0.905683			CCS	-0.1729	0.74185
CCDC57	0.377439	-0.055169			BOP1	-0.0897407	0.048567			C12orf65	0.177667	0.427379			CCSAP	0.226536	0.441558
CCDC58	-0.290982	0.418437			BORA	0.247592	0.232178			C12orf66	0.304254	-0.286191			CCSER1	-0.117458	-0.824789
CCDC59	0.0912488	-0.366149			BPGM	0.150919	-0.602916			C12orf73	-0.334937	-0.520632			CCSER2	0.476947	0.448979
CCDC6	0.238554	-0.458495			BPHL	-0.452678	-0.291606			C12orf74	3.20611	1.87234			CCT2	-0.242936	-0.233675
CCDC66	0.147242	-0.0533062			BPIFC	-0.411988	-0.31565			C12orf75	-0.202233	-1.22473			CCT3	0.0449429	-0.0103094
CCDC71	0.116617	-0.859614			BPNT1	-0.241588	-0.0102006			C12orf76	0.219379	-0.486132			CCT4	-0.169443	-0.537518
CCDC74A	-0.144671	1.5923			BPTF	0.0199218	-0.38315			C14orf1	0.154145	-0.0746141			CCT5	-0.315068	-0.140912
CCDC74B	-0.186206	2.41696			BRAF	0.0837132	0.0289349			C14orf105	-0.113152	-1.39982			CCT6A	-0.0429246	-0.222206
CCDC77	0.204475	0.362428			BRAP	0.0851231	0.041847			C14orf119	0.182145	-0.103773			CCT7	0.236956	-0.222095
CCDC8	-0.375809	1.01774			BRAT1	-0.0385875	0.30917			C14orf132	-0.341077	-0.342696			CCT8	-0.179562	-0.0983302
CCDC82	0.121883	0.0591071			BRCA1	0.0823696	0.641183			C14orf142	-0.238043	-0.0109888			CCZ1	-0.0513914	0.89921
CCDC84	0.497445	0.28284			BRCA2	3.09657	1.86552			C14orf159	1.53482	-0.146194			CCZ1B	0.052403	1.24375
CCDC85C	-0.0954242	0.34372			BRCC3	-0.0275452	-0.082827			C14orf166	-0.0603511	-0.204968			CD14	0.241819	0.447541
CCDC86	0.220728	-0.902676			BRD1	0.00626363	0.324984			C14orf2	-0.631111	-0.204335			CD151	-0.360288	-0.0760292
CCDC88A	-0.0411366	-0.0100632			BRD2	0.439473	0.00161014			C14orf28	0.0953025	-0.468596			CD164	0.412717	-0.105954
CCDC88C	0.174997	-0.615891			BRD3	0.0220594	-0.206806			C14orf37	-0.697333	-0.576095			CD200	0.0354792	-0.488876
CCDC90B	0.0612572	0.0505351			BRD4	0.22765	0.353254			C14orf39	0.130344	0.937008			CD22	0.126591	0.370013
CCDC91	-0.245173	0.352724			BRD7	0.228274	-0.010984			C14orf79	0.114858	0.173907			CD276	0.186267	-1.13475
CCDC92	0.0610444	-0.866951			BRD8	0.0506761	-0.422012			C14orf80	-0.368051	-0.188692			CD2AP	0.627302	0.15002
CCDC93	-0.123933	0.0636439			BRD9	0.159922	0.343089			C14orf93	0.162029	-0.306193			CD2BP2	1.0061	-0.17175
CCDC97	0.203082	0.0187372			BRE	-0.00585399	-0.333579			C15orf27	0.144775	0.718452			CD302	-0.423709	-0.0610868
CCL2	0.27538	-0.0372919			BRF1	0.193436	0.17074			C15orf38-AP3S2	0.0700142	0.0636753			CD320	0.229914	0.192833
CCL28	0.80163	-0.224992			BRF2	0.039457	-0.115341			C15orf39	0.0429132	0.285285			CD3EAP	-0.255636	0.0327183
CCM2	0.0636623	-0.878352			BRI3	0.272551	0.145308			C15orf40	0.127167	0.274355			CD44	1.06558	0.186896
CCNB1IP1	-0.475194	-0.160227			BRI3BP	-1.01707	-0.666465			C15orf41	0.0322016	-0.222075			CD46	-0.0957843	0.3099
CCNC	-0.0982723	0.280546			BRIX1	0.1074	0.109526			C15orf48	-0.0825297	-0.0720525			CD47	1.04325	1.02379
CCND1	0.897491	0.819745			BRK1	-0.253194	-0.208325			C15orf57	0.174558	-0.62422			CD55	0.566063	0.385797
CCND2	-0.10328	0.684016			BRMS1	0.261068	0.0526809			C15orf59	-0.925369	-1.10807			CD58	0.479967	-0.0980975
CCND3	1.29691	-0.782335			BRMS1L	-0.116397	-0.0681827			C15orf61	-0.63643	-0.0868672			CD59	0.11527	0.198128
CCNDBP1	-0.257419	0.139486			BROX	-0.00186277	0.285195			C15orf62	-0.368138	-0.146894			CD63	0.0884933	-0.281855
CCNG1	-0.320866	-0.145344			BRPF1	0.121729	0.553311			C16orf13	-0.386708	0.0262626			CD68	2.88974	-1.09054
CCNG2	-0.167255	0.294809			BRPF3	0.390359	0.464409			C16orf45	-0.0503242	0.15866			CD72	-0.162448	0.122886
CCNH	0.0319902	0.0899888			BRSK1	-0.0545849	-0.767797			C16orf46	0.379471	-0.525092			CD74	1.92963	-2.35237
CCNI	-0.14915	-0.132341			BRSK2	-0.190986	0.0639745			C16orf52	0.491302	-0.145096			CD81	-0.109322	0.0355375
CCNJ	0.14676	1.24328			BRWD1	0.0112871	-0.39185			C16orf54	-0.0485238	1.15732			CD82	0.239568	-0.84734
CCNK	0.409187	0.678196			BRWD3	0.0749916	-0.000232541			C16orf58	0.0103888	-0.174843			CD9	0.124622	0.52438
CCNL1	0.399063	0.760181			BSCL2	0.291801	0.126197			C16orf59	-0.203321	0.539887			CD99	0.488466	-0.0389638
CCNL2	0.133191	0.228345			BSDC1	0.0542025	0.168474			C16orf62	-0.113217	-0.626418			CD99L2	-0.141736	0.5353
CCNT1	0.140143	-0.304304			BSG	-0.028928	0.471439			C16orf70	0.0898352	0.0552707			CDADC1	0.170894	-0.36059
CCNT2	0.151835	-0.541263			BSN	0.279595	-0.175914			C16orf72	-0.035103	-0.0314511			CDC123	-0.0375367	-0.228264
CCNY	-0.444712	0.12549			BSPRY	-0.140529	-0.426606			C16orf86	0.370278	0.561175			CDC14A	0.413064	-0.503851
CCNYL1	0.566812	-0.035645			BST1	0.0242354	2.38374			C16orf87	0.224822	0.402416			CDC14B	-0.0589823	0.326913
CCP110	0.139624	0.366114			BST2	4.75058	6.38907			C16orf91	0.317564	0.095228			CDC16	0.0762909	0.230503
CCPG1	-0.117955	-0.0688737			BTAF1	0.115068	-0.133642			C16orf93	-0.308024	-0.0226251			CDC23	-0.0351271	-0.509609
CCR10	-0.288615	0.172768			BTBD1	-0.197545	0.0299326			C16orf95	-0.565964	0.174912			CDC25B	-0.527301	0.168544
CCS	0.0584155	0.74185			BTBD10	0.175599	-0.295164			C17orf100	0.232793	-0.609465			CDC26	0.32749	0.268343
CCSAP	0.341766	0.441558			BTBD11	-0.139074	-0.730742			C17orf104	0.067572	1.80401			CDC27	-0.178687	0.125117
CCSER1	0.443488	-0.824789			BTBD2	-0.195475	-0.0255122			C17orf49	-1.21518	-0.468632			CDC34	-0.512578	-1.89956
CCSER2	-0.0161416	0.448979			BTBD3	-0.0309111	-0.429237			C17orf51	0.195503	-0.412315			CDC37	-0.140165	-0.0854518
CCT2	-0.210578	-0.233675			BTBD6	-0.177281	-0.161205			C17orf53	0.0657128	0.570797			CDC37L1	0.216168	-0.521036
CCT3	-0.209542	-0.0103094			BTBD7	-0.304475	0.0456454			C17orf58	-0.307754	0.656779			CDC40	-0.112501	-0.0868134
CCT4	-0.210852	-0.537518			BTBD8	-0.159106	-1.62527			C17orf59	0.154603	0.196628			CDC42	-0.300089	-0.0666321
CCT5	-0.010907	-0.140912			BTBD9	-0.184949	-0.131915			C17orf62	-0.105627	0.180107			CDC42BPA	-0.322227	-0.650068
CCT6A	-0.0924276	-0.222206			BTC	2.97081	0.274666			C17orf67	1.31019	-0.891359			CDC42BPB	0.047516	-0.331844
CCT6B	-0.0874442	0.587336			BTD	-0.234645	-0.0949938			C17orf70	-0.0440693	0.354058			CDC42EP3	0.325813	0.516115
CCT6P1	1.177	0.563931			BTF3	-0.341212	0.163924			C17orf75	-0.0327514	0.69358			CDC42EP4	0.115084	-0.32109
CCT6P3	0.541638	0.359481			BTF3L4	-0.155317	0.160387			C17orf80	0.106911	-0.502415			CDC42SE1	0.148847	0.0152211
CCT7	-0.0801805	-0.222095			BTG1	0.176958	0.794267			C17orf85	-0.146118	-0.00838079			CDC42SE2	-0.10899	0.192934
CCT8	-0.177337	-0.0983302			BTG2	-0.0893283	0.442534			C17orf89	-1.27056	-0.751001			CDC5L	0.0915045	-0.377581
CCZ1	0.11245	0.89921			BTG3	0.546548	0.268222			C17orf96	0.462417	2.18521			CDC7	-0.195175	1.23828
CCZ1B	0.117143	1.24375			BTK	1.35418	2.68969			C17orf97	-0.438048	0.210203			CDC73	0.0684971	-0.415836
CD14	-0.183812	0.447541			BTN2A1	0.870598	-0.231898			C18orf21	0.217728	0.477217			CDCP1	0.473223	0.585505
CD151	0.130377	-0.0760292			BTN2A2	0.904726	-0.0157409			C18orf25	0.185172	0.0105199			CDH1	0.190785	-0.493506
CD164	0.617062	-0.105954			BTN3A1	1.80793	0.290448			C18orf32	-0.333701	-0.654973			CDH10	0.115806	1.10363
CD200	0.181078	-0.488876			BTN3A2	1.39468	0.903295			C18orf42	0.0274286	-0.637955			CDH12	0.336463	0.161424
CD22	-0.343791	0.370013			BTN3A3	2.07737	1.00514			C18orf54	0.13307	0.777503			CDH18	-0.28308	0.408007
CD27-AS1	-0.425478	-0.171522			BTRC	0.00897905	-0.48958			C18orf8	0.519053	-0.196866			CDH2	0.160248	1.15676
CD276	0.0402753	-1.13475			BUB1	1.92045	1.64428			C19orf10	0.708128	0.448633			CDH22	-0.146289	0.11968
CD2AP	0.717951	0.15002			BUB1B	-1.49476	2.37124			C19orf12	-0.0216226	0.265053			CDH6	0.591724	0.540932
CD2BP2	0.235725	-0.17175			BUB3	0.184138	0.100351			C19orf24	0.541072	0.0403875			CDIP1	-0.0868062	-0.242785
CD302	-0.678376	-0.0610868			BUD13	0.0602752	-0.2529			C19orf25	0.0941193	0.0521376			CDIPT	0.00871144	0.0650963
CD320	0.116785	0.192833			BUD31	0.339053	-0.18227			C19orf26	0.823798	-0.323939			CDK10	-0.197022	0.194408
CD3EAP	-0.22148	0.0327183			BVES	0.238944	1.31582			C19orf40	0.218422	0.543951			CDK11A	0.00810178	0.140978
CD44	0.00221229	0.186896			BYSL	-0.192889	0.314602			C19orf43	-0.159942	0.205346			CDK11B	0.0806154	-0.140337
CD46	-0.246507	0.3099			BZRAP1	-0.0557857	-0.422822			C19orf44	0.1948	-0.586709			CDK12	0.225912	-0.341007
CD47	1.06736	1.02379			BZW1	-0.0812831	0.62996			C19orf45	-0.615226	1.36367			CDK13	0.196693	0.115002
CD5	-0.135778	-0.122128			BZW2	-0.649991	0.0853715			C19orf47	0.0488235	-0.113754			CDK14	-0.446569	-0.0277112
CD55	0.203239	0.385797			C10orf10	0.225819	1.05118			C19orf48	-0.101138	1.19771			CDK16	-0.170739	0.130493
CD58	0.730017	-0.0980975			C10orf107	-0.0762014	0.488865			C19orf52	0.131345	0.557656			CDK17	0.733667	0.125039
CD59	-0.0172232	0.198128			C10orf11	-0.257862	-0.290032			C19orf53	-0.218321	-0.0277162			CDK19	-0.353503	0.00933386
CD63	-0.288192	-0.281855			C10orf12	-0.0382802	0.0614305			C19orf54	0.262708	0.483532			CDK2	-0.156621	-1.21397
CD68	2.91699	-1.09054			C10orf128	0.128924	2.90674			C19orf57	0.149399	0.0915729			CDK20	0.144815	0.676448
CD72	-0.148867	0.122886			C10orf2	0.0230512	0.314141			C19orf60	-0.232124	-0.0740341			CDK2AP1	-0.512268	0.474261
CD74	0.970594	-2.35237			C10orf25	0.266443	0.656684			C19orf66	4.46706	0.301398			CDK2AP2	0.508266	-0.769256
CD81	0.0749278	0.0355375			C10orf32	-0.175009	0.0540792			C19orf68	-0.178778	-0.356056			CDK3	-0.241152	1.12407
CD82	0.213255	-0.84734			C10orf35	-0.0317993	-0.694577			C19orf70	-0.134281	-0.080201			CDK4	-0.455579	-0.380336
CD9	-0.140944	0.52438			C10orf54	0.690648	4.72617			C19orf71	-0.648134	0.430782			CDK5	-0.215799	0.274661
CD99	0.155958	-0.0389638			C10orf76	0.245129	0.323957			C19orf73	0.533929	-0.773143			CDK5R1	0.0275799	0.0876624
CD99L2	-0.323096	0.5353			C10orf88	-0.0401668	-0.0545057			C1D	-0.00916173	-0.0607526			CDK5R2	0.141615	-0.280596
CDADC1	0.0620743	-0.36059			C10orf95	-0.342213	0.68182			C1GALT1	0.304696	-0.361706			CDK5RAP1	0.236783	-0.772627
CDC123	-0.0748318	-0.228264			C11orf1	-0.276887	-0.94158			C1GALT1C1	0.292538	0.0123919			CDK5RAP2	0.0185166	-0.165729
CDC14A	0.122172	-0.503851			C11orf24	0.0107905	-0.115943			C1orf109	-0.338182	-0.10234			CDK5RAP3	0.0393104	0.216833
CDC14B	-0.340579	0.326913			C11orf30	0.0751989	-0.0073788			C1orf112	-0.231763	-0.421115			CDK6	1.08336	0.256426
CDC16	0.0280521	0.230503			C11orf31	-0.274792	-0.26516			C1orf115	0.355922	0.803957			CDK7	0.321237	0.1091
CDC23	0.0225724	-0.509609			C11orf45	0.657886	3.33904			C1orf116	0.657681	-0.78868			CDK8	0.0270102	0.0776144
CDC25B	0.0265182	0.168544			C11orf49	-0.0621308	-0.325542			C1orf122	0.191631	0.347047			CDK9	-0.0443023	0.20704
CDC26	0.0925341	0.268343			C11orf54	-0.0586933	-0.6228			C1orf123	-0.169464	-0.637362			CDKAL1	-0.00783947	0.58896
CDC27	0.459446	0.125117			C11orf57	-0.0187504	0.0876427			C1orf127	-0.533796	-0.904682			CDKL2	-0.433822	-0.061971
CDC34	0.0512587	-1.89956			C11orf58	0.0777281	-0.109215			C1orf131	0.325327	0.0973302			CDKL3	0.376197	-0.498575
CDC37	0.0259894	-0.0854518			C11orf63	0.073864	-0.0868118			C1orf158	-0.528145	-1.5742			CDKL5	0.639069	-0.744663
CDC37L1	-0.0778228	-0.521036			C11orf65	0.23517	-2.17766			C1orf159	0.0725643	0.30797			CDKN1A	0.871158	0.668429
CDC40	0.0262095	-0.0868134			C11orf68	0.177776	0.597048			C1orf174	-0.161707	0.274481			CDKN1B	0.039623	0.746061
CDC42	0.0206608	-0.0666321			C11orf70	-0.169435	0.805953			C1orf194	-0.39852	-0.645894			CDKN1C	-0.994879	0.853858
CDC42BPA	-0.264579	-0.650068			C11orf71	0.0786023	-0.595676			C1orf198	-0.110946	0.660602			CDKN2A	0.11757	0.874239
CDC42BPB	0.00371802	-0.331844			C11orf73	0.123955	-0.516515			C1orf21	0.0143297	1.92667			CDKN2AIP	0.265782	-0.528488
CDC42EP3	0.0658006	0.516115			C11orf74	-0.158053	-1.08079			C1orf210	0.158475	0.158758			CDKN2AIPNL	-0.380649	0.283256
CDC42EP4	0.260118	-0.32109			C11orf80	-0.309308	-0.462639			C1orf216	0.504872	-0.0430887			CDKN2B	0.222442	-1.28242
CDC42SE1	0.243995	0.0152211			C11orf84	0.00408163	0.0155863			C1orf220	0.0268093	0.47992			CDKN2C	-0.145171	0.427917
CDC42SE2	0.0246707	0.192934			C11orf95	-0.705238	-0.150638			C1orf226	0.106786	0.980542			CDKN2D	-0.173966	0.251768
CDC5L	0.126041	-0.377581			C11orf96	0.823264	2.30389			C1orf228	-0.380595	-0.80641			CDON	0.257982	0.0673807
CDC7	0.0213458	1.23828			C12orf10	-0.155734	-0.0496704			C1orf233	-0.272604	0.0892823			CDPF1	-0.263439	0.122095
CDC73	0.0913644	-0.415836			C12orf29	-0.148083	-0.237106			C1orf27	-0.0752163	0.14934			CDR2	0.0141182	-0.912528
CDCP1	0.344613	0.585505			C12orf4	0.247971	0.19554			C1orf35	-0.260051	0.0567485			CDS1	0.32133	0.020262
CDH1	0.285588	-0.493506			C12orf43	-0.11148	0.0652709			C1orf43	0.0200133	-0.147963			CDS2	-0.169821	0.117306
CDH10	-0.103956	1.10363			C12orf45	0.215232	-0.0788006			C1orf50	-0.179624	-0.158785			CDV3	0.0208768	-0.534557
CDH12	-0.231782	0.161424			C12orf49	-0.22605	0.435861			C1orf52	0.622446	0.665066			CDYL	0.217767	0.0839307
CDH18	-0.0838538	0.408007			C12orf5	0.359764	0.77628			C1orf53	-0.468267	1.0476			CEACAM1	1.41138	-0.424693
CDH2	-0.135261	1.15676			C12orf57	-0.432318	0.376691			C1orf54	0.266772	0.231335			CEBPB	1.09688	0.435675
CDH22	-0.46102	0.11968			C12orf60	-0.338041	-0.905683			C1orf56	0.0151021	0.170155			CEBPG	0.00800344	-0.140539
CDH6	-0.738773	0.540932			C12orf65	0.136429	0.427379			C1orf74	0.0379677	0.033938			CEBPZ	0.193407	0.211692
CDIP1	-0.0973869	-0.242785			C12orf66	0.0375859	-0.286191			C1orf85	0.219509	-0.527514			CELF1	-0.146945	0.110729
CDIPT	-0.336324	0.0650963			C12orf73	-0.305958	-0.520632			C1orf86	-0.549949	0.105581			CELF2	-0.0552771	-0.397432
CDK10	0.0858119	0.194408			C12orf74	2.88702	1.87234			C1QBP	-0.0657894	-0.30554			CELF3	-0.147529	1.09459
CDK11A	0.356939	0.140978			C12orf75	-0.250299	-1.22473			C1QL1	-0.0225249	0.889926			CELF4	-0.409836	-0.00738351
CDK11B	0.132782	-0.140337			C12orf76	-0.00351911	-0.486132			C1QTNF3	-0.542852	-0.529825			CELF6	-0.101974	-1.85511
CDK12	0.24955	-0.341007			C12orf79	-1.02373	0.810499			C1QTNF6	-0.287958	0.186331			CELSR2	0.246283	1.13898
CDK13	0.0261038	0.115002			C14orf1	-0.0727894	-0.0746141			C1R	1.69357	1.95383			CELSR3	0.417798	0.367228
CDK14	-0.338995	-0.0277112			C14orf105	-0.131419	-1.39982			C1RL	0.69945	0.545689			CEMP1	-0.255098	0.757932
CDK16	-0.0047416	0.130493			C14orf119	0.0269487	-0.103773			C2	4.15266	1.92764			CENPB	-0.170869	0.724994
CDK17	1.04144	0.125039			C14orf132	-0.262509	-0.342696			C20orf194	0.34346	-0.142705			CENPBD1	0.0990721	1.06993
CDK19	-0.239218	0.00933386			C14orf142	0.0197531	-0.0109888			C20orf196	0.0145924	-0.293915			CENPC	0.0453904	0.353784
CDK2	0.213538	-1.21397			C14orf159	0.80072	-0.146194			C20orf202	-0.0347252	1.01209			CENPN	-0.163545	-0.0937976
CDK20	0.168421	0.676448			C14orf166	0.00698806	-0.204968			C20orf24	-0.184712	0.472226			CENPP	-0.134099	0.446688
CDK2AP1	-0.0781279	0.474261			C14orf169	0.156583	0.259107			C20orf27	-0.633109	0.304771			CENPQ	-0.00810724	0.670615
CDK2AP2	0.0183188	-0.769256			C14orf2	-0.579117	-0.204335			C20orf96	0.0363524	-1.04219			CENPT	-0.155235	0.57444
CDK3	-0.302575	1.12407			C14orf28	0.00446532	-0.468596			C21orf2	0.203215	0.133461			CENPW	-0.403984	0.211915
CDK4	-0.264893	-0.380336			C14orf37	-0.712065	-0.576095			C21orf33	0.0108885	-0.472042			CEP104	0.228179	0.117233
CDK5	-0.391983	0.274661			C14orf79	-0.145812	0.173907			C21orf58	-0.220509	-1.08829			CEP112	-0.0572567	0.120183
CDK5R1	-0.179139	0.0876624			C14orf80	0.096541	-0.188692			C21orf59	-0.0487534	-0.192572			CEP120	-0.0138205	1.05075
CDK5R2	0.0606316	-0.280596			C14orf93	-0.103459	-0.306193			C21orf62	-0.981772	0.741848			CEP135	-0.181702	-1.25731
CDK5RAP1	0.116907	-0.772627			C15orf27	2.54013	0.718452			C21orf91	0.277436	0.319819			CEP152	-0.710365	-0.123676
CDK5RAP2	0.213396	-0.165729			C15orf38-AP3S2	0.0364548	0.0636753			C22orf24	0.104473	1.53093			CEP164	0.608755	0.0318952
CDK5RAP3	0.0735419	0.216833			C15orf39	0.521619	0.285285			C22orf29	-0.445213	-0.087295			CEP170	0.0358239	-0.0854334
CDK6	0.0596219	0.256426			C15orf40	0.0196808	0.274355			C22orf39	-0.0838855	0.169088			CEP19	-0.0364379	-1.25856
CDK7	0.0854615	0.1091			C15orf41	-0.236918	-0.222075			C22orf42	0.197759	-1.01666			CEP192	-0.231346	0.675613
CDK8	0.0821439	0.0776144			C15orf48	0.0534505	-0.0720525			C22orf46	0.202201	-0.571748			CEP250	0.139452	-0.286286
CDK9	0.0251614	0.20704			C15orf52	0.533566	0.285647			C2CD2	-0.269874	0.521053			CEP290	0.57076	0.0806514
CDKAL1	0.486104	0.58896			C15orf57	0.0839326	-0.62422			C2CD2L	0.705485	-0.0979685			CEP350	0.357042	-0.156879
CDKL2	0.19653	-0.061971			C15orf59	-0.133326	-1.10807			C2CD3	0.310194	0.253704			CEP41	-0.425268	0.283581
CDKL3	-0.862837	-0.498575			C15orf61	-0.439181	-0.0868672			C2CD4A	1.16845	-0.34538			CEP44	-0.00409026	0.120147
CDKL5	0.518652	-0.744663			C15orf65	-0.178372	-1.5391			C2CD4C	-0.145735	1.52623			CEP57	-0.215548	-0.0590606
CDKN1A	0.0429682	0.668429			C16orf13	-0.265572	0.0262626			C2CD5	-0.14726	-0.399996			CEP57L1	-0.10468	-0.287093
CDKN1B	-0.0370335	0.746061			C16orf45	-0.0931242	0.15866			C2orf15	-0.217645	-0.63974			CEP63	-0.0085439	-0.283806
CDKN1C	-0.175746	0.853858			C16orf46	-0.645083	-0.525092			C2orf16	-0.169682	0.0935694			CEP68	-0.105106	1.21529
CDKN2A	0.523032	0.874239			C16orf52	0.281348	-0.145096			C2orf27A	-0.112798	1.04193			CEP70	0.120154	-0.23282
CDKN2AIP	0.211387	-0.528488			C16orf58	-0.0563975	-0.174843			C2orf42	-0.341779	-0.319779			CEP78	-0.533688	-1.26028
CDKN2AIPNL	-0.224542	0.283256			C16orf62	-0.0815588	-0.626418			C2orf43	0.00201714	-0.903633			CEP85	-0.0925997	-0.670457
CDKN2B	-0.0487436	-1.28242			C16orf70	0.155121	0.0552707			C2orf44	0.335847	0.511381			CEP85L	0.2557	-0.239485
CDKN2C	-0.220254	0.427917			C16orf72	-0.0631846	-0.0314511			C2orf47	0.205682	0.269603			CEP89	0.00688666	-0.0144123
CDKN2D	0.317147	0.251768			C16orf86	-0.0550707	0.561175			C2orf49	0.308982	0.0219139			CEP95	-0.00307184	-0.222261
CDON	-0.537738	0.0673807			C16orf87	0.0234983	0.402416			C2orf54	-0.157425	-1.22682			CEP97	-0.383879	0.232705
CDPF1	-0.0745621	0.122095			C16orf91	-0.0497375	0.095228			C2orf68	0.262244	-0.639143			CEPT1	0.126622	0.192033
CDR2	0.357514	-0.912528			C16orf93	-0.140058	-0.0226251			C2orf69	0.0553604	-0.215218			CERCAM	-0.0608403	0.802097
CDRT4	-0.675567	-0.99696			C16orf95	0.11377	0.174912			C2orf70	0.497071	-0.20466			CERK	-1.91956	0.488536
CDS1	-0.133112	0.020262			C17orf100	0.946446	-0.609465			C2orf72	-0.295432	0.385543			CERKL	-0.000697325	1.37827
CDS2	-0.401131	0.117306			C17orf107	-0.815786	0.056853			C2orf74	-0.525961	-0.594073			CERS2	0.0446184	-0.352136
CDV3	0.0516535	-0.534557			C17orf49	-0.22954	-0.468632			C2orf76	-1.30083	0.726474			CERS4	0.0373977	-0.187849
CDYL	0.103659	0.0839307			C17orf51	-0.114553	-0.412315			C2orf81	0.00598533	-0.176493			CERS5	-0.0511524	0.216717
CEACAM1	2.52517	-0.424693			C17orf58	-0.183727	0.656779			C2orf88	-0.0964538	0.690825			CERS6	0.00983011	-0.100077
CEBPB	0.396854	0.435675			C17orf59	-0.142471	0.196628			C3orf14	-0.176965	-0.177634			CES2	0.632203	0.462862
CEBPD	0.178428	0.841596			C17orf62	0.330407	0.180107			C3orf17	-0.175233	0.376486			CES4A	-0.067626	-1.0138
CEBPG	0.286591	-0.140539			C17orf67	2.6498	-0.891359			C3orf18	-0.205241	-0.463648			CETN2	-0.291041	0.363738
CEBPZ	0.192082	0.211692			C17orf70	0.07568	0.354058			C3orf33	0.146937	1.0222			CETN3	-0.254323	0.563796
CELA3A	-0.82405	-0.703177			C17orf75	-0.0664418	0.69358			C3orf38	0.267093	-0.149821			CFB	5.31906	2.00619
CELF1	-0.0268018	0.110729			C17orf80	0.0433885	-0.502415			C3orf52	0.844037	0.666774			CFC1	0.477323	0.180892
CELF2	0.002193	-0.397432			C17orf85	-0.096378	-0.00838079			C3orf58	0.262058	0.704			CFC1B	0.45105	-0.749086
CELF3	0.337787	1.09459			C17orf89	-1.14929	-0.751001			C3orf62	0.847616	0.707631			CFDP1	-0.186922	-0.15622
CELF4	-0.264319	-0.00738351			C17orf96	0.110456	2.18521			C3orf67	-0.0289488	-0.190419			CFL1	0.0361787	-0.170487
CELF6	-0.38558	-1.85511			C17orf97	-0.0921043	0.210203			C3orf70	-0.678817	0.63949			CFL2	0.197948	0.498695
CELSR2	-0.363219	1.13898			C18orf21	0.115579	0.477217			C4B	0.657377	1.43729			CFLAR	0.777991	-0.0297871
CELSR3	-0.115917	0.367228			C18orf25	0.236244	0.0105199			C4orf19	0.425879	0.2478			CGGBP1	0.0543278	0.513576
CEMP1	0.0704299	0.757932			C18orf32	-0.197531	-0.654973			C4orf27	-0.0709035	-0.468429			CGN	0.196951	-0.964489
CENPB	-0.102445	0.724994			C18orf42	-0.736894	-0.637955			C4orf29	0.347318	-0.481531			CGRRF1	0.212945	-0.0633101
CENPBD1	0.0500483	1.06993			C18orf8	0.395726	-0.196866			C4orf3	-0.147766	-0.212588			CHAC1	1.67815	0.983023
CENPC	0.00682444	0.353784			C19orf10	0.230955	0.448633			C4orf32	0.0603809	-0.0365323			CHAC2	-0.247414	0.0870425
CENPN	0.206859	-0.0937976			C19orf12	0.132133	0.265053			C4orf33	1.70074	-0.539002			CHCHD1	-0.202224	0.217738
CENPP	0.163689	0.446688			C19orf24	0.0608074	0.0403875			C4orf46	0.0587515	0.384919			CHCHD10	-0.172459	1.03533
CENPQ	-0.088294	0.670615			C19orf25	0.0755892	0.0521376			C4orf48	0.306233	-0.317484			CHCHD2	-0.45032	-0.100201
CENPT	-0.0810355	0.57444			C19orf26	0.199161	-0.323939			C5	0.272224	-0.0208782			CHCHD3	-0.0199405	-0.668218
CEP104	-0.0186703	0.117233			C19orf38	0.557268	1.27626			C5orf15	0.256537	0.148478			CHCHD4	0.0148454	-0.216219
CEP112	0.230959	0.120183			C19orf40	0.229939	0.543951			C5orf22	0.128139	0.0930629			CHCHD5	-0.271815	0.307054
CEP120	-0.152314	1.05075			C19orf43	-0.0943412	0.205346			C5orf24	-0.485095	-0.240006			CHCHD6	-0.442986	-0.76692
CEP135	-0.0815483	-1.25731			C19orf44	0.230664	-0.586709			C5orf28	0.0800317	0.00329682			CHCHD7	0.146842	-0.304484
CEP152	0.338506	-0.123676			C19orf47	0.17059	-0.113754			C5orf30	0.122246	0.242743			CHD1	0.726198	-0.155285
CEP164	0.529973	0.0318952			C19orf48	-0.249478	1.19771			C5orf34	-0.0670891	0.29982			CHD1L	0.171447	-0.409724
CEP170	0.00640937	-0.0854334			C19orf52	0.203728	0.557656			C5orf42	0.889192	-0.297749			CHD2	-0.0300983	-0.110308
CEP19	-0.182583	-1.25856			C19orf53	-0.227825	-0.0277162			C5orf45	0.0111492	-0.6205			CHD3	0.104641	0.594246
CEP192	-0.167763	0.675613			C19orf54	0.0399257	0.483532			C5orf49	-0.448377	-0.202237			CHD4	0.0121956	-0.128282
CEP250	-0.1176	-0.286286			C19orf57	-0.0622853	0.0915729			C5orf51	0.122783	-0.141845			CHD6	0.598095	0.372628
CEP290	0.0931119	0.0806514			C19orf60	-0.532354	-0.0740341			C5orf56	5.46131	0.141982			CHD7	-0.579588	-0.0389492
CEP350	0.145186	-0.156879			C19orf66	3.17489	0.301398			C5orf63	-0.0588849	-0.921911			CHD8	0.340123	0.292145
CEP41	-0.145654	0.283581			C19orf68	-0.279023	-0.356056			C6orf1	0.486389	-0.281194			CHD9	0.219065	0.0440646
CEP44	-0.146828	0.120147			C19orf70	-0.295159	-0.080201			C6orf106	0.128615	-0.188786			CHDH	-0.0295587	0.0883854
CEP57	-0.190829	-0.0590606			C1D	0.102157	-0.0607526			C6orf120	0.0247232	0.0311967			CHEK1	-0.176936	-1.01592
CEP57L1	0.795752	-0.287093			C1GALT1	0.0989117	-0.361706			C6orf136	0.0598083	0.176787			CHERP	0.0423731	0.299021
CEP63	-0.139968	-0.283806			C1GALT1C1	0.612917	0.0123919			C6orf141	0.617826	2.15474			CHFR	0.0727556	-1.03987
CEP68	-0.315618	1.21529			C1orf101	0.0534854	0.350125			C6orf203	0.0217842	-0.362155			CHGA	0.267771	0.636048
CEP70	0.0435481	-0.23282			C1orf106	0.477188	1.93329			C6orf211	-0.0582714	-0.842711			CHGB	0.24975	0.539641
CEP78	-0.385884	-1.26028			C1orf109	-0.203839	-0.10234			C6orf226	-0.0651559	0.535209			CHIC1	0.189261	-0.300097
CEP85	0.0678018	-0.670457			C1orf112	0.228124	-0.421115			C6orf47	0.332512	-0.0783998			CHIC2	0.273749	-0.319418
CEP85L	-0.164931	-0.239485			C1orf115	-0.33022	0.803957			C6orf48	-0.559612	-0.475669			CHID1	-0.0165796	0.178958
CEP89	0.0374016	-0.0144123			C1orf116	0.79631	-0.78868			C6orf57	-0.505347	-1.26232			CHKA	0.0696801	-0.627014
CEP95	0.175699	-0.222261			C1orf122	-0.322049	0.347047			C6orf62	1.11708	-0.0504096			CHKB	-0.196793	-0.203214
CEP97	-0.206233	0.232705			C1orf123	0.0627653	-0.637362			C6orf89	-0.114346	0.319199			CHM	-0.150516	-0.0890694
CEPT1	0.0183244	0.192033			C1orf127	0.0125994	-0.904682			C6orf99	-0.842918	-0.0356926			CHMP1A	-0.0678109	-0.392839
CERCAM	0.0254317	0.802097			C1orf131	0.206693	0.0973302			C7orf13	-0.203338	0.462512			CHMP1B	-0.193181	-0.29123
CERK	-2.45974	0.488536			C1orf159	0.27937	0.30797			C7orf25	0.0783568	-0.385886			CHMP2A	-0.336708	-0.14746
CERKL	-0.0872456	1.37827			C1orf162	0.598011	2.9325			C7orf26	-0.160604	0.799804			CHMP2B	0.0655265	-0.20294
CERS2	-0.20735	-0.352136			C1orf168	0.0384063	0.0968985			C7orf31	0.574383	0.0942333			CHMP3	-0.515126	-0.204404
CERS4	-0.121588	-0.187849			C1orf174	0.0390254	0.274481			C7orf43	0.177707	0.113039			CHMP4A	0.485734	-0.691187
CERS5	-0.0797339	0.216717			C1orf186	0.886445	0.621185			C7orf49	0.418361	0.192818			CHMP4B	0.00892608	-0.0609152
CERS6	-0.0024788	-0.100077			C1orf198	0.0581975	0.660602			C7orf50	-0.309077	-0.212463			CHMP4C	0.313894	0.355784
CES2	0.0180144	0.462862			C1orf204	-0.0508018	-0.888864			C7orf55	0.225244	0.49772			CHMP5	1.18115	-0.342788
CES4A	0.145053	-1.0138			C1orf21	0.0597901	1.92667			C7orf60	0.124397	-0.0751665			CHMP6	0.28801	0.357122
CETN2	-0.190648	0.363738			C1orf210	0.108073	0.158758			C7orf73	-0.392939	-0.286891			CHMP7	0.00162276	-0.00925512
CETN3	-0.127797	0.563796			C1orf216	0.227477	-0.0430887			C8orf31	2.90062	0.655566			CHN1	-0.455562	0.296158
CFB	-1.10107	2.00619			C1orf226	-0.358375	0.980542			C8orf33	-0.466237	0.0812222			CHORDC1	0.331747	0.450002
CFC1	-0.277951	0.180892			C1orf233	-0.665815	0.0892823			C8orf37	-0.347134	-0.0735986			CHP1	-0.368432	0.182518
CFC1B	-0.270659	-0.749086			C1orf27	-0.0457793	0.14934			C8orf4	0.30651	1.57135			CHPF	0.201556	-0.0392473
CFDP1	-0.0647766	-0.15622			C1orf35	-0.0801097	0.0567485			C8orf44	-0.27987	0.343438			CHPF2	0.255218	-1.02809
CFI	0.111657	0.418068			C1orf43	-0.142673	-0.147963			C8orf48	0.197193	-0.630739			CHPT1	0.0152001	-0.148145
CFL1	0.185389	-0.170487			C1orf50	-0.127155	-0.158785			C8orf49	-0.0550966	1.55664			CHRAC1	-0.263629	0.254796
CFL2	0.284408	0.498695			C1orf52	0.441173	0.665066			C8orf58	-0.288281	0.639503			CHRNB1	1.56806	-0.303494
CFLAR	1.32874	-0.0297871			C1orf53	-0.329793	1.0476			C8orf59	0.0480601	0.177582			CHRNB2	0.00793312	0.931872
CFTR	-0.600874	0.0882911			C1orf54	0.55795	0.231335			C8orf76	0.337729	0.0286087			CHST14	-0.204856	-0.750107
CGGBP1	0.296927	0.513576			C1orf56	0.0623312	0.170155			C8orf82	-0.22188	-0.464645			CHST8	-0.874292	0.421938
CGN	0.503385	-0.964489			C1orf74	0.193187	0.033938			C9orf114	0.0906434	-0.355737			CHST9	-0.239353	0.193415
CGRRF1	-0.160198	-0.0633101			C1orf85	-0.188578	-0.527514			C9orf116	-0.335529	0.447197			CHSY1	-0.138667	2.2992
CHAC1	0.558047	0.983023			C1orf86	-0.243234	0.105581			C9orf117	-1.03896	-0.369984			CHTF8	-0.194766	0.437671
CHAC2	0.0408268	0.0870425			C1QA	1.01786	5.98005			C9orf135	-0.62183	0.169462			CHTOP	-0.0857344	0.467991
CHCHD1	0.0163033	0.217738			C1QB	1.29872	6.01402			C9orf142	-0.405731	-0.634482			CHUK	-0.19651	-0.332604
CHCHD10	-0.506458	1.03533			C1QBP	-0.108711	-0.30554			C9orf156	-0.139188	-0.0245483			CHURC1	0.40226	-0.132293
CHCHD2	-0.196617	-0.100201			C1QC	1.53702	7.04733			C9orf16	-0.0255471	0.0588021			CHURC1-FNTB	-0.682008	0.673098
CHCHD3	-0.0584978	-0.668218			C1QL1	0.0818482	0.889926			C9orf3	0.29859	-0.127944			CIAO1	-0.0520405	-0.12485
CHCHD4	-0.085654	-0.216219			C1QL3	-0.710605	0.218947			C9orf40	-0.0498732	-0.296615			CIAPIN1	0.0148659	-0.0849098
CHCHD5	-0.0598762	0.307054			C1QTNF1	-0.0904685	0.939348			C9orf41	-0.0366672	-0.194332			CIB1	0.00157702	0.404426
CHCHD6	-0.38854	-0.76692			C1QTNF3	-0.201747	-0.529825			C9orf64	-0.134971	0.0627363			CIC	0.160878	0.14162
CHCHD7	0.0883997	-0.304484			C1QTNF5	0.0892011	1.96003			C9orf66	-0.270884	1.43877			CINP	-0.0807049	-0.337294
CHD1	0.177086	-0.155285			C1QTNF6	-0.451844	0.186331			C9orf69	-0.104945	-0.170899			CIR1	0.238404	-0.352595
CHD1L	-0.102067	-0.409724			C1R	1.6109	1.95383			C9orf72	-0.141698	-0.107046			CIRBP	-0.264227	-0.241893
CHD2	0.363308	-0.110308			C1RL	0.324437	0.545689			C9orf78	0.296686	0.249325			CISD1	-0.0673301	-0.0696987
CHD3	-0.583015	0.594246			C1S	1.04232	1.71594			C9orf85	0.51758	0.321551			CISD2	0.0359549	-0.489499
CHD4	-0.0407888	-0.128282			C2	1.62251	1.92764			C9orf89	0.758432	1.04365			CISD3	-0.0661392	-0.0784063
CHD6	0.468223	0.372628			C20orf194	-0.0418571	-0.142705			C9orf9	-0.163863	-0.532288			CITED2	-0.104192	1.22416
CHD7	-0.0445179	-0.0389492			C20orf196	0.0965669	-0.293915			C9orf91	0.778442	-0.0959516			CIZ1	-0.0834087	-0.649794
CHD8	0.320739	0.292145			C20orf24	0.089983	0.472226			CA11	0.164516	0.28207			CKAP2	-0.2485	0.282747
CHD9	0.134688	0.0440646			C20orf27	-0.470483	0.304771			CA13	0.761771	0.428432			CKAP4	0.332715	0.131661
CHDH	-0.185019	0.0883854			C20orf96	0.10297	-1.04219			CA5B	-0.00499069	0.718981			CKAP5	-0.108593	-0.61452
CHEK1	-0.0569878	-1.01592			C21orf2	-0.0279826	0.133461			CA8	-0.321013	0.425354			CKB	-0.165963	-0.705704
CHERP	-0.0530872	0.299021			C21orf33	-0.309877	-0.472042			CAAP1	0.107418	0.232523			CKLF	-0.369216	0.650872
CHFR	-0.033654	-1.03987			C21orf58	-0.486425	-1.08829			CAB39	0.136829	0.512204			CKLF-CMTM1	-0.438473	-0.694657
CHGA	-0.0564851	0.636048			C21orf59	-0.337424	-0.192572			CAB39L	-0.357106	-0.363507			CKMT1A	-0.0736591	0.332245
CHGB	0.0585841	0.539641			C21orf62	-1.25481	0.741848			CABIN1	0.377421	-0.306448			CKMT1B	-0.00326133	-0.820928
CHIC1	0.0203896	-0.300097			C21orf91	0.500654	0.319819			CABLES1	-0.304864	-0.170883			CKS1B	-0.20656	-0.411598
CHIC2	0.513506	-0.319418			C22orf23	-0.117143	0.178882			CABLES2	-0.495795	0.457962			CKS2	-0.372205	0.221959
CHID1	-0.252462	0.178958			C22orf29	-0.153226	-0.087295			CABP1	-0.885998	0.429816			CLASP1	-0.0789663	-0.456803
CHKA	-0.0713201	-0.627014			C22orf39	0.00684321	0.169088			CABP7	-0.315747	-0.705241			CLASP2	0.370027	-0.00428844
CHKB	0.374707	-0.203214			C22orf42	0.117538	-1.01666			CACFD1	-0.182226	-0.285169			CLCC1	0.0532887	-0.275511
CHL1	-0.447752	-0.73093			C22orf46	0.27666	-0.571748			CACHD1	-0.10585	1.45843			CLCN3	-0.22768	-0.187821
CHM	-0.288169	-0.0890694			C2CD2	-0.0408716	0.521053			CACNA1A	-0.0315933	-0.193762			CLCN4	-0.302634	-0.422465
CHMP1A	0.14645	-0.392839			C2CD2L	-0.194062	-0.0979685			CACNA1B	0.181298	-0.814308			CLCN5	-0.342839	1.47952
CHMP1B	0.0123822	-0.29123			C2CD3	0.473901	0.253704			CACNA1C	0.0422425	-0.409272			CLCN6	-0.653164	0.622072
CHMP2A	-0.105383	-0.14746			C2CD4A	0.370315	-0.34538			CACNA1D	0.261379	-0.882878			CLDN10	0.278594	-0.133731
CHMP2B	0.021945	-0.20294			C2CD4B	0.42825	0.606126			CACNA1G	0.473631	0.0270184			CLDN12	0.0139309	-0.434962
CHMP3	-0.40533	-0.204404			C2CD5	0.0123431	-0.399996			CACNA1H	-0.163171	-0.99736			CLDN15	0.00601085	1.73591
CHMP4A	0.282105	-0.691187			C2orf15	-0.467996	-0.63974			CACNA2D1	-0.382136	-0.398606			CLDN23	1.44617	1.59673
CHMP4B	0.00949522	-0.0609152			C2orf27A	0.494694	1.04193			CACNA2D2	-0.249346	-1.05337			CLDN3	-0.0483079	-0.245188
CHMP4C	0.0198931	0.355784			C2orf42	-0.104015	-0.319779			CACNA2D3	0.00547899	2.53974			CLDN4	-0.46812	-0.0811783
CHMP5	1.16811	-0.342788			C2orf43	-0.244206	-0.903633			CACNB1	0.313225	0.350236			CLDN7	0.406148	-0.121051
CHMP6	0.2468	0.357122			C2orf44	0.0872042	0.511381			CACNB2	-0.0945384	-0.293465			CLDND1	0.105828	-0.081867
CHMP7	-0.0365415	-0.00925512			C2orf47	0.285085	0.269603			CACNB3	0.00237361	1.02074			CLEC11A	-1.08495	0.413173
CHN1	-0.154953	0.296158			C2orf49	0.113195	0.0219139			CACNG4	0.081861	0.432017			CLEC16A	0.210154	-0.693808
CHORDC1	0.172276	0.450002			C2orf54	-0.12239	-1.22682			CACNG5	-0.24753	1.7987			CLGN	-0.292292	-0.120577
CHP1	-0.332268	0.182518			C2orf68	0.00489677	-0.639143			CACTIN	-0.0225775	0.379067			CLHC1	0.387972	-0.514892
CHPF	-0.224938	-0.0392473			C2orf69	0.00880271	-0.215218			CACUL1	0.0748448	0.142005			CLIC1	0.0966246	-0.468299
CHPF2	-0.0403952	-1.02809			C2orf70	0.326978	-0.20466			CACYBP	-0.342273	-0.946565			CLIC4	0.170557	0.709322
CHPT1	-0.00385367	-0.148145			C2orf72	-0.376622	0.385543			CAD	-0.349127	-0.219686			CLINT1	-0.0771206	0.253849
CHRAC1	0.0273888	0.254796			C2orf74	-0.386523	-0.594073			CADM1	0.205613	0.376994			CLIP1	-0.0547125	-0.295174
CHRNB1	0.401034	-0.303494			C2orf76	-0.889	0.726474			CADM2	-0.407623	1.04665			CLIP3	0.754914	0.353836
CHRNB2	-0.328041	0.931872			C2orf81	-0.221409	-0.176493			CADM3	0.608995	2.76309			CLIP4	0.736095	0.232035
CHST14	-0.331376	-0.750107			C2orf88	-0.704004	0.690825			CADM4	0.0394096	-0.137824			CLK1	0.00736538	0.427725
CHST8	-0.128705	0.421938			C3	0.661017	2.92585			CADPS	-0.311882	-1.11909			CLK2	0.00377217	-0.574555
CHST9	-0.341757	0.193415			C3AR1	1.96861	4.41032			CADPS2	2.5197	0.995637			CLK3	0.0774725	0.358942
CHSY1	0.145152	2.2992			C3orf14	-0.00806379	-0.177634			CAGE1	0.0758405	0.984925			CLK4	0.0126571	0.348363
CHTF8	0.104494	0.437671			C3orf17	0.0468882	0.376486			CALCOCO1	0.142196	-0.444038			CLN3	0.21055	-0.519657
CHTOP	0.119191	0.467991			C3orf18	-0.362594	-0.463648			CALCOCO2	0.449237	-0.555728			CLN5	0.0577421	0.624275
CHUK	0.00850608	-0.332604			C3orf33	-0.307863	1.0222			CALHM2	-0.178905	1.58133			CLN6	-0.25749	-1.59166
CHURC1	0.183104	-0.132293			C3orf38	0.47512	-0.149821			CALM1	-0.362166	-0.291682			CLN8	-0.383291	-0.230747
CHURC1-FNTB	-0.139146	0.673098			C3orf52	0.699244	0.666774			CALM2	-0.273302	-0.251954			CLNS1A	-0.0650503	0.0369234
CIAO1	-0.107115	-0.12485			C3orf58	-0.260957	0.704			CALM3	0.237426	-0.131976			CLOCK	-0.57796	0.10546
CIAPIN1	-0.0597014	-0.0849098			C3orf62	0.33764	0.707631			CALML4	0.0209275	0.0258223			CLP1	-0.0163336	0.185192
CIB1	-0.0831354	0.404426			C3orf67	-0.361348	-0.190419			CALR	0.71197	0.0811142			CLPP	-0.157908	-0.126989
CIC	0.131212	0.14162			C4B	1.15722	1.43729			CALU	-0.0161287	-0.0196927			CLPTM1	0.19983	-0.467044
CINP	0.0685692	-0.337294			C4BPB	-0.434512	1.29966			CALY	0.0013692	1.13543			CLPTM1L	0.0760747	0.423357
CIR1	0.526592	-0.352595			C4orf19	0.1806	0.2478			CAMK1	-0.128759	0.981588			CLPX	0.347335	0.578857
CIRBP	-0.424202	-0.241893			C4orf27	0.0932966	-0.468429			CAMK1D	0.103276	-0.253905			CLSTN1	0.195096	0.247988
CISD1	-0.287774	-0.0696987			C4orf29	0.0292596	-0.481531			CAMK2B	-0.651595	-0.290366			CLSTN3	0.350699	0.352872
CISD2	-0.256518	-0.489499			C4orf3	0.274229	-0.212588			CAMK2D	0.0461147	-0.0509519			CLTA	-0.00974732	0.463888
CISD3	-0.0704028	-0.0784063			C4orf32	0.292057	-0.0365323			CAMK2G	0.0890636	-0.134145			CLTB	0.157278	0.504145
CITED2	0.0344159	1.22416			C4orf33	1.36856	-0.539002			CAMK2N1	-0.211002	-0.14358			CLTC	-0.0979756	0.0986096
CIZ1	0.0017056	-0.649794			C4orf46	-0.199156	0.384919			CAMK2N2	-0.0993345	0.345836			CLU	0.291982	-0.847573
CKAP2	-0.0717549	0.282747			C4orf47	-0.53319	-0.46878			CAMK4	-0.15485	3.48804			CLUAP1	0.415291	-0.340688
CKAP4	0.242651	0.131661			C4orf48	-0.416386	-0.317484			CAMKK1	-0.315749	-0.46243			CLVS1	1.02882	2.86625
CKAP5	-0.0709262	-0.61452			C5	-0.325289	-0.0208782			CAMKK2	0.221497	0.618381			CLYBL	-0.0489397	1.92913
CKB	-0.0478347	-0.705704			C5AR1	0.122323	2.3724			CAMKMT	-0.0393056	-0.713909			CMAS	-0.0910075	-0.365023
CKLF	-0.00978235	0.650872			C5orf15	0.286621	0.148478			CAMKV	-0.519914	-1.81283			CMBL	-0.0601516	-0.0702646
CKMT1A	-0.272633	0.332245			C5orf22	0.332411	0.0930629			CAMLG	0.0560789	0.21846			CMC1	0.258227	0.301504
CKMT1B	-0.157281	-0.820928			C5orf24	-0.199743	-0.240006			CAMSAP1	-0.114066	0.198038			CMC2	0.230782	0.108466
CKS1B	0.13227	-0.411598			C5orf28	-0.0454841	0.00329682			CAMSAP2	0.342743	-0.0255865			CMC4	-0.684092	0.0855327
CKS2	-0.0725835	0.221959			C5orf30	-0.283295	0.242743			CAMSAP3	-0.0535726	-0.427563			CMIP	-0.0930106	-0.210423
CLASP1	-0.0788055	-0.456803			C5orf34	-0.0264099	0.29982			CAMTA1	-0.106101	-0.580413			CMPK1	-0.0307864	-0.0287623
CLASP2	-0.170251	-0.00428844			C5orf42	-0.0452704	-0.297749			CAMTA2	0.254403	-0.143337			CMSS1	-0.323804	0.158403
CLCC1	-0.100774	-0.275511			C5orf45	0.057995	-0.6205			CAND1	0.235199	0.0282296			CMTM4	-1.91939	0.0392073
CLCN3	-0.693881	-0.187821			C5orf49	0.521282	-0.202237			CAND2	-0.554344	-0.193973			CMTM6	-0.454991	0.0648181
CLCN4	-0.402386	-0.422465			C5orf51	-0.0188252	-0.141845			CANT1	0.128658	0.417413			CMTM7	0.194866	3.22829
CLCN5	-0.427535	1.47952			C5orf56	3.33454	0.141982			CANX	0.228692	-0.596934			CMTM8	0.0685783	0.14515
CLCN6	0.014667	0.622072			C5orf63	-0.207927	-0.921911			CAP1	-0.109235	0.103502			CNBP	0.0681861	-0.0885029
CLDN10	-0.153567	-0.133731			C6	-1.08339	1.36858			CAPG	0.652076	2.82725			CNDP2	0.308219	-1.06948
CLDN12	-0.0416051	-0.434962			C6orf1	0.414193	-0.281194			CAPN1	0.316003	0.0321352			CNEP1R1	0.241029	0.35591
CLDN15	0.0629378	1.73591			C6orf106	0.1548	-0.188786			CAPN10	0.046899	-0.0512248			CNGA3	0.402664	-0.23339
CLDN23	0.647817	1.59673			C6orf120	0.00992048	0.0311967			CAPN12	0.566027	0.617161			CNIH2	-0.48186	-0.223374
CLDN3	0.0273235	-0.245188			C6orf132	0.500491	2.30214			CAPN13	-0.0873549	-0.911824			CNIH4	-0.0317488	0.39175
CLDN4	0.601438	-0.0811783			C6orf136	0.0195163	0.176787			CAPN15	-0.0568976	0.896357			CNKSR1	-0.016274	-0.552403
CLDN7	0.291604	-0.121051			C6orf141	0.491318	2.15474			CAPN2	-0.346774	0.166719			CNKSR2	-0.344675	0.822601
CLDND1	0.142778	-0.081867			C6orf165	-0.944706	-0.625993			CAPN3	-0.214869	0.0595947			CNKSR3	0.386539	-0.228694
CLEC11A	-0.133026	0.413173			C6orf203	0.0170305	-0.362155			CAPN5	-0.271366	0.259742			CNN3	0.0478712	0.0303731
CLEC16A	0.0949369	-0.693808			C6orf211	-0.0106071	-0.842711			CAPN7	0.0211681	-0.0153456			CNNM1	0.857346	0.0455933
CLGN	-0.517282	-0.120577			C6orf222	-0.147335	0.427008			CAPNS1	-0.337237	-0.059791			CNNM2	0.0471307	-1.48384
CLHC1	-0.0278446	-0.514892			C6orf226	-0.0273864	0.535209			CAPRIN1	-0.0327524	-0.239624			CNNM3	-0.357203	0.764758
CLIC1	0.485234	-0.468299			C6orf47	0.129671	-0.0783998			CAPRIN2	0.408362	-0.542244			CNOT1	-0.0409173	0.0955677
CLIC4	0.452674	0.709322			C6orf48	-0.360133	-0.475669			CAPS	-0.365456	0.618061			CNOT10	0.1361	-0.247203
CLINT1	-0.10083	0.253849			C6orf57	-0.464066	-1.26232			CAPS2	0.838258	-0.328135			CNOT11	-0.231115	0.860099
CLIP1	0.0358743	-0.295174			C6orf62	1.05784	-0.0504096			CAPSL	0.101274	-0.32823			CNOT2	-0.110544	0.0486969
CLIP3	1.68863	0.353836			C6orf89	-0.0392104	0.319199			CAPZA1	0.078475	0.431763			CNOT4	0.238002	-0.283228
CLIP4	0.0244785	0.232035			C7	-0.726198	2.6715			CAPZA2	-0.125466	-0.350553			CNOT6	0.0172526	-0.475236
CLK1	0.0947917	0.427725			C7orf13	-0.121647	0.462512			CAPZB	-0.11156	-0.166299			CNOT6L	-0.000281581	-1.67486
CLK2	0.164792	-0.574555			C7orf25	0.429675	-0.385886			CARD10	0.188335	-0.299228			CNOT7	-0.271479	-0.00910099
CLK3	0.11113	0.358942			C7orf26	0.0189494	0.799804			CARD8	0.0580784	0.242244			CNOT8	0.0640502	-0.569677
CLK4	0.0137794	0.348363			C7orf31	0.377562	0.0942333			CARD9	-0.24884	1.73385			CNP	1.26186	0.185413
CLMN	-0.0334073	-1.78422			C7orf43	0.293466	0.113039			CARF	0.701021	-0.515078			CNPPD1	0.114681	-0.68516
CLN3	0.518834	-0.519657			C7orf49	0.790816	0.192818			CARHSP1	-0.206529	0.183846			CNPY2	0.537889	-0.108691
CLN5	-0.229592	0.624275			C7orf50	-0.0290456	-0.212463			CARKD	-0.104878	-0.0723314			CNPY3	0.197357	-0.320951
CLN6	0.206453	-1.59166			C7orf55	-0.339761	0.49772			CARM1	-0.204962	0.239968			CNPY4	0.179785	-0.903638
CLN8	-1.28703	-0.230747			C7orf60	-0.0891897	-0.0751665			CARS	0.747589	0.191366			CNRIP1	0.078291	-0.465319
CLNS1A	-0.160856	0.0369234			C7orf73	-0.172982	-0.286891			CARS2	-0.108622	-0.494664			CNST	0.0965345	0.228436
CLOCK	-0.0821027	0.10546			C8B	0.469316	1.35223			CASC10	-0.130974	0.454128			CNTD1	-0.0840358	1.05833
CLP1	0.124092	0.185192			C8orf33	0.0063005	0.0812222			CASC3	0.159152	-0.138787			CNTLN	0.136392	-0.172922
CLPP	0.0064795	-0.126989			C8orf37	-0.144953	-0.0735986			CASC4	-0.172431	-0.0726578			CNTN1	-0.597957	0.00882621
CLPS	-0.755661	-3.38937			C8orf4	0.89537	1.57135			CASC5	-0.48012	2.85549			CNTN4	0.234395	-0.387189
CLPTM1	-0.176808	-0.467044			C8orf44	-0.173625	0.343438			CASC9	-0.14951	2.07586			CNTRL	-0.0484019	0.595249
CLPTM1L	-0.144087	0.423357			C8orf44-SGK3	-0.731545	-1.54286			CASD1	-0.0273799	-0.302648			CNTROB	-0.258739	-0.811027
CLPX	0.0454722	0.578857			C8orf58	0.376641	0.639503			CASK	-0.0691138	-0.406733			COA1	-0.0563025	-0.175301
CLSTN1	-0.0408709	0.247988			C8orf59	-0.157497	0.177582			CASKIN1	-0.209283	1.61832			COA3	-0.215694	-0.506094
CLSTN3	0.0029302	0.352872			C8orf76	0.277887	0.0286087			CASKIN2	0.033588	0.209215			COA4	-0.153662	0.17026
CLTA	0.0794396	0.463888			C8orf82	-0.0948355	-0.464645			CASP2	0.0422681	0.371435			COA5	0.249204	0.156107
CLTB	-0.0911973	0.504145			C9orf114	0.225584	-0.355737			CASP3	0.0404314	0.247794			COA6	-0.0341111	-0.317191
CLTC	-0.292535	0.0986096			C9orf116	-0.790857	0.447197			CASP4	2.76304	1.38287			COASY	0.303055	0.350625
CLU	0.00695304	-0.847573			C9orf117	-0.186037	-0.369984			CASP6	-0.0462114	0.110783			COBLL1	0.077537	-0.128884
CLUAP1	-0.115511	-0.340688			C9orf135	-0.109594	0.169462			CASP7	2.83835	0.662261			COCH	-0.00155493	0.255986
CLUHP3	0.910704	0.122359			C9orf142	-0.458734	-0.634482			CASP8	2.91908	0.58814			COG1	0.116271	0.337371
CLVS1	0.22146	2.86625			C9orf152	-0.0652956	0.952181			CASP9	-0.219947	-0.89158			COG2	0.617325	0.424033
CLYBL	-0.323615	1.92913			C9orf156	0.130891	-0.0245483			CASR	0.0970019	-1.62169			COG3	0.332903	-0.563055
CMAS	-0.177442	-0.365023			C9orf16	-0.185228	0.0588021			CAST	0.649931	-0.0626118			COG4	0.144091	-0.941404
CMBL	-0.399362	-0.0702646			C9orf172	-0.192249	0.144335			CASZ1	0.35832	0.174455			COG5	-0.0865682	-0.220071
CMC1	0.589739	0.301504			C9orf3	-0.0423112	-0.127944			CAT	-0.420575	-0.500233			COG6	-0.382331	-0.0544133
CMC2	-0.127218	0.108466			C9orf40	-0.373791	-0.296615			CATSPER2	-0.308374	-1.28182			COG7	-0.031145	0.711497
CMC4	-0.334072	0.0855327			C9orf41	-0.239915	-0.194332			CATSPERG	2.02301	0.192372			COG8	0.383031	-0.253895
CMIP	0.0817211	-0.210423			C9orf43	-0.0330781	-0.143731			CAV2	1.90752	1.01921			COIL	-0.148203	-0.0497981
CMPK1	-0.0275359	-0.0287623			C9orf64	-0.044959	0.0627363			CBFA2T2	0.39759	-0.383021			COL18A1	-0.154756	-1.19788
CMSS1	-0.140367	0.158403			C9orf69	-0.139601	-0.170899			CBFA2T3	-0.358555	-1.03832			COL1A1	1.16944	-1.39705
CMTM4	-2.14671	0.0392073			C9orf72	-0.19644	-0.107046			CBFB	-0.243398	0.0336242			COL4A3BP	-0.0335161	0.384776
CMTM6	-0.0626189	0.0648181			C9orf78	-0.139361	0.249325			CBL	0.178844	0.599711			COL6A1	0.102844	0.0894837
CMTM7	0.205044	3.22829			C9orf85	0.374932	0.321551			CBLB	0.0424641	0.0375775			COLGALT1	-0.0079762	0.151917
CMTM8	-0.103825	0.14515			C9orf89	0.00794353	1.04365			CBLL1	-0.0417302	0.351735			COMMD1	-0.0730794	-0.22435
CNBP	-0.0147954	-0.0885029			C9orf9	-0.168228	-0.532288			CBLN1	-0.35343	-0.240308			COMMD10	-0.223872	0.580177
CNDP2	0.817479	-1.06948			C9orf91	0.737338	-0.0959516			CBLN3	-0.142108	0.0992915			COMMD2	0.130528	0.72791
CNEP1R1	0.377535	0.35591			CA11	-0.127532	0.28207			CBR1	0.313074	-0.401741			COMMD3	-0.208389	-0.2025
CNGA3	-0.207352	-0.23339			CA12	-0.148211	3.12537			CBR4	-0.287423	-0.700713			COMMD4	-0.370595	0.143507
CNIH2	-0.00137333	-0.223374			CA13	0.094969	0.428432			CBS	0.608901	0.636135			COMMD5	0.00612938	0.134443
CNIH4	-0.0550328	0.39175			CA2	-0.196572	1.47218			CBWD1	-0.151996	-0.530369			COMMD6	-0.340639	0.303549
CNKSR1	0.263238	-0.552403			CA5B	-0.397084	0.718981			CBWD2	-0.352386	0.0183319			COMMD7	0.118508	0.371172
CNKSR2	-0.0308371	0.822601			CA5BP1	0.703006	0.0729496			CBWD3	-0.119616	0.630692			COMMD8	-0.384009	-0.0306205
CNKSR3	-0.0477517	-0.228694			CA8	-0.0676133	0.425354			CBWD5	-0.0471281	0.0569685			COMMD9	-0.212795	0.0645917
CNN3	0.370199	0.0303731			CAAP1	-0.0317923	0.232523			CBWD6	-0.0193717	-0.648795			COMT	-0.0553253	0.436409
CNNM1	0.231753	0.0455933			CAB39	0.330976	0.512204			CBX1	-0.261597	-0.866541			COMTD1	-0.58647	0.42647
CNNM2	-0.127162	-1.48384			CAB39L	-0.183009	-0.363507			CBX2	-0.45477	0.760841			COPA	0.00552794	-0.0748579
CNNM3	-0.350233	0.764758			CABIN1	0.053707	-0.306448			CBX3	-0.0671394	-0.0766962			COPB1	0.10889	-0.25738
CNOT1	0.158181	0.0955677			CABLES1	-0.0327432	-0.170883			CBX4	-0.526245	0.137526			COPB2	0.119855	-0.290412
CNOT10	0.121666	-0.247203			CABLES2	-0.301121	0.457962			CBX5	-1.32484	-0.390692			COPE	0.126484	-0.448405
CNOT11	-0.0861925	0.860099			CABP1	0.0333012	0.429816			CBX6	-0.215404	0.111432			COPG1	0.142725	-0.370931
CNOT2	0.0640431	0.0486969			CABP7	-0.0616855	-0.705241			CBX7	-0.353014	-0.670456			COPG2	-0.190973	-0.613776
CNOT4	0.20727	-0.283228			CACFD1	-0.205517	-0.285169			CBX8	-0.17677	0.2128			COPRS	0.00822606	-0.258351
CNOT6	0.130843	-0.475236			CACHD1	-0.371536	1.45843			CBY1	-0.133927	-0.372915			COPS2	-0.288424	-0.138624
CNOT6L	0.0966747	-1.67486			CACNA1A	-0.615257	-0.193762			CC2D1A	0.345962	0.0310117			COPS3	-0.256435	-0.0158441
CNOT7	-0.0750853	-0.00910099			CACNA1B	-0.150259	-0.814308			CC2D1B	0.1425	-0.490141			COPS4	-0.0475869	0.283478
CNOT8	0.0380627	-0.569677			CACNA1C	-0.335062	-0.409272			CC2D2A	0.292899	-0.0350009			COPS5	-0.0609695	-0.388925
CNP	1.74566	0.185413			CACNA1D	-0.794666	-0.882878			CCAR1	-0.0515003	0.176296			COPS6	-0.148323	-0.219912
CNPPD1	0.0763036	-0.68516			CACNA1H	-0.0254523	-0.99736			CCBL1	-0.979146	-0.645801			COPS7A	-0.331656	0.118739
CNPY2	-0.199184	-0.108691			CACNA2D1	-0.363811	-0.398606			CCBL2	0.310093	-1.12627			COPS7B	0.156485	0.241144
CNPY3	-0.057499	-0.320951			CACNA2D2	-0.178012	-1.05337			CCDC101	0.447699	-0.301622			COPS8	-0.389743	0.392977
CNPY4	-0.13374	-0.903638			CACNA2D3	-0.133335	2.53974			CCDC102B	0.26164	-1.82348			COPZ1	-0.24799	-0.425229
CNRIP1	0.0245215	-0.465319			CACNB1	0.186792	0.350236			CCDC103	0.613878	-0.368237			COQ10A	0.210631	-0.265379
CNST	0.0441382	0.228436			CACNB2	0.115968	-0.293465			CCDC106	-0.0121346	-0.0373322			COQ10B	0.351344	-0.21211
CNTD1	-0.0250659	1.05833			CACNB3	0.0367626	1.02074			CCDC107	-0.190207	0.0935792			COQ3	0.0448121	-0.233772
CNTLN	0.29852	-0.172922			CACNG4	-0.161206	0.432017			CCDC109B	-0.294809	-0.00599527			COQ4	0.0786095	1.22857
CNTN1	-1.59489	0.00882621			CACNG5	-0.260793	1.7987			CCDC110	-0.0782484	-0.437961			COQ5	-0.0293934	-0.459549
CNTN4	-0.120548	-0.387189			CACTIN	0.108764	0.379067			CCDC112	0.19427	0.424057			COQ6	-0.174435	-0.108473
CNTN5	-0.488631	0.772518			CACTIN-AS1	-0.00676599	1.52768			CCDC113	0.372851	0.0450483			COQ7	-0.23474	-0.0325378
CNTRL	0.0206051	0.595249			CACUL1	-0.00475988	0.142005			CCDC115	0.0503802	-0.0960563			COQ9	-0.0243338	-0.175536
CNTROB	-0.175318	-0.811027			CACYBP	-0.427073	-0.946565			CCDC117	0.284603	-0.023748			CORO1B	0.100821	-1.16409
COA1	-0.294798	-0.175301			CAD	-0.710387	-0.219686			CCDC12	-0.00574887	-0.393776			CORO1C	0.173489	-0.682621
COA3	-0.266052	-0.506094			CADM1	-0.00654098	0.376994			CCDC120	0.031679	0.268603			CORO2A	0.819007	-1.03526
COA4	-0.000333033	0.17026			CADM4	-0.217673	-0.137824			CCDC121	-0.204873	-1.08579			CORO7	-0.429209	1.41286
COA5	-0.242375	0.156107			CADPS	-0.173205	-1.11909			CCDC122	0.327823	0.168182			COTL1	-0.248235	-1.47669
COA6	0.261387	-0.317191			CADPS2	0.390269	0.995637			CCDC124	-0.261977	-0.0783375			COX10	0.364496	-0.565811
COASY	0.258929	0.350625			CALB1	-0.319029	-1.69541			CCDC125	0.363682	0.189508			COX11	-0.0916316	-0.0491134
COBL	0.347414	0.270353			CALCB	0.134674	1.25433			CCDC126	-0.297859	-0.396761			COX14	0.226533	-0.536948
COBLL1	0.069456	-0.128884			CALCOCO1	-0.111848	-0.444038			CCDC127	-0.136305	-0.532985			COX15	-0.16379	0.122787
COCH	0.408816	0.255986			CALCOCO2	0.595569	-0.555728			CCDC130	0.286949	-0.574439			COX16	-0.306646	-0.000445653
COG1	0.264605	0.337371			CALD1	0.961497	-0.49885			CCDC132	0.123114	-0.333377			COX17	-0.553092	-0.0527562
COG2	-0.0189453	0.424033			CALHM2	-0.14226	1.58133			CCDC134	0.490716	-0.054203			COX18	-0.767258	0.125152
COG3	0.131753	-0.563055			CALM1	-0.120563	-0.291682			CCDC136	0.761947	0.282826			COX19	1.52219	-0.562374
COG4	-0.0128731	-0.941404			CALM2	0.00481746	-0.251954			CCDC137	0.212171	0.275672			COX20	-0.250207	-0.113542
COG5	0.1031	-0.220071			CALM3	0.338941	-0.131976			CCDC138	-0.325945	-0.477641			COX4I1	-0.247264	-0.251763
COG6	-0.253774	-0.0544133			CALML4	0.259242	0.0258223			CCDC14	-0.194216	-0.0226719			COX5A	0.00581802	-0.18403
COG7	0.0176983	0.711497			CALR	0.0705525	0.0811142			CCDC142	-0.316474	0.756657			COX5B	-0.162152	-0.0133864
COG8	-0.145996	-0.253895			CALU	-0.254487	-0.0196927			CCDC144A	-0.218455	-1.70719			COX6A1	-0.277018	-0.0330586
COIL	0.0190863	-0.0497981			CALY	-0.159477	1.13543			CCDC146	0.284007	-1.21437			COX6A1P2	-0.358712	-0.459827
COL18A1	0.318155	-1.19788			CAMK1	-0.390256	0.981588			CCDC148	0.329732	-1.05504			COX6B1	-0.115446	-0.248846
COL1A1	0.343707	-1.39705			CAMK1D	-0.217421	-0.253905			CCDC149	0.041621	0.133887			COX6C	-0.0743042	0.0456093
COL1A2	0.340703	-0.372447			CAMK1G	-0.130236	0.345053			CCDC15	-0.167785	-0.686837			COX7A2	0.040799	-0.0814686
COL3A1	0.311777	-0.25411			CAMK2B	-0.263492	-0.290366			CCDC150	0.733446	-0.859592			COX7A2L	0.00138423	-0.110589
COL4A3BP	-0.135662	0.384776			CAMK2D	0.0760645	-0.0509519			CCDC151	0.0827398	-0.352771			COX7B	0.100051	-0.120052
COL6A1	0.231494	0.0894837			CAMK2G	0.216897	-0.134145			CCDC152	-0.167433	-0.237175			COX7C	-0.0919137	0.00865243
COL6A3	0.288356	-0.182885			CAMK2N1	0.00899553	-0.14358			CCDC153	-0.0338276	1.12301			COX8A	-0.442429	-0.228408
COLGALT1	-0.0922217	0.151917			CAMK2N2	-0.304527	0.345836			CCDC157	0.115136	0.735261			CP	0.168949	1.98623
COLGALT2	-1.07837	0.149602			CAMKK1	-0.0665256	-0.46243			CCDC158	-1.09944	-1.84593			CPA1	-0.300248	-1.0271
COMMD1	-0.0202219	-0.22435			CAMKK2	0.214314	0.618381			CCDC159	-0.0970383	-1.00947			CPD	-0.32134	0.37104
COMMD10	0.0375115	0.580177			CAMKMT	-0.193246	-0.713909			CCDC163P	0.312719	0.564508			CPE	-0.144352	0.581222
COMMD2	0.279057	0.72791			CAMLG	-0.278551	0.21846			CCDC167	-0.929481	-0.86251			CPEB1	-0.0012355	-0.242871
COMMD3	-0.448818	-0.2025			CAMSAP1	0.0173143	0.198038			CCDC171	-0.369906	-1.18741			CPEB2	0.950759	0.792135
COMMD3-BMI1	0.173366	0.562092			CAMSAP2	-0.0635204	-0.0255865			CCDC174	0.33836	-0.174732			CPEB3	0.198426	-0.118363
COMMD4	0.146082	0.143507			CAMSAP3	0.0789367	-0.427563			CCDC176	-0.536076	-0.217888			CPEB4	-0.0502341	-0.117142
COMMD5	0.304715	0.134443			CAMTA1	-0.145275	-0.580413			CCDC18	-0.077045	0.504826			CPLX1	-0.768337	1.86313
COMMD6	-0.576422	0.303549			CAMTA2	-0.13858	-0.143337			CCDC180	0.467507	-0.0910011			CPLX2	0.100117	0.591327
COMMD7	0.049997	0.371172			CAND1	0.211397	0.0282296			CCDC181	0.18843	-0.199453			CPNE1	-0.0869635	-0.154291
COMMD8	-0.0301471	-0.0306205			CAND2	-0.105102	-0.193973			CCDC22	-0.132907	-0.775154			CPNE3	-0.0559492	-0.229481
COMMD9	-0.179305	0.0645917			CANT1	-0.0340368	0.417413			CCDC23	-0.195233	-0.622742			CPNE4	0.790742	-1.45847
COMT	0.430334	0.436409			CANX	-0.16986	-0.596934			CCDC24	0.255377	-0.0792844			CPOX	-0.353567	0.698622
COMTD1	-0.350779	0.42647			CAP1	0.0837873	0.103502			CCDC25	-0.20003	-0.0477399			CPPED1	-0.073291	-0.498818
COPA	-0.28226	-0.0748579			CAP2	-0.0125638	0.249386			CCDC28A	0.0539322	-0.122822			CPQ	0.456586	0.737595
COPB1	0.0370348	-0.25738			CAPG	1.25811	2.82725			CCDC28B	0.0281454	-0.629803			CPSF1	0.0109712	0.0464998
COPB2	-0.0798197	-0.290412			CAPN1	0.056154	0.0321352			CCDC30	0.217656	-0.0543391			CPSF2	0.00608512	0.130007
COPE	0.0534021	-0.448405			CAPN10	-0.0921991	-0.0512248			CCDC34	-0.497488	0.0723427			CPSF3	-0.0319364	-0.0484454
COPG1	-0.00530898	-0.370931			CAPN12	0.307225	0.617161			CCDC40	-0.338108	-0.017093			CPSF4	0.086796	2.94975
COPG2	-0.204145	-0.613776			CAPN13	-0.914109	-0.911824			CCDC42B	-0.0649842	-0.342226			CPSF6	-0.0501809	0.346649
COPRS	-0.24968	-0.258351			CAPN15	0.109593	0.896357			CCDC43	-0.104467	-0.244253			CPSF7	-0.105064	0.118357
COPS2	-0.0286504	-0.138624			CAPN2	0.00253117	0.166719			CCDC47	-0.107943	-0.289526			CPT1A	-1.82064	0.291168
COPS3	-0.211195	-0.0158441			CAPN3	1.56836	0.0595947			CCDC50	0.272915	0.344543			CPT1B	0.643684	0.621399
COPS4	-0.00867041	0.283478			CAPN5	-0.124831	0.259742			CCDC51	0.158474	-0.70399			CPT2	-0.0500238	-0.716213
COPS5	0.194037	-0.388925			CAPN6	-0.037954	1.43801			CCDC53	-0.194107	-0.799446			CRADD	-0.250333	-0.0404277
COPS6	0.048297	-0.219912			CAPN7	-0.017274	-0.0153456			CCDC57	0.111367	-0.370743			CRAT	-0.0367201	-1.63528
COPS7A	-0.267965	0.118739			CAPNS1	0.0736855	-0.059791			CCDC58	0.0928854	-0.105354			CRB3	0.279648	-0.0639184
COPS7B	0.169265	0.241144			CAPRIN1	0.0488095	-0.239624			CCDC59	-0.192444	0.151776			CRBN	0.157413	0.018346
COPS8	-0.224376	0.392977			CAPRIN2	0.0109238	-0.542244			CCDC6	0.0440936	0.184524			CRCP	0.00676456	0.31435
COPZ1	-0.233611	-0.425229			CAPS	-0.476888	0.618061			CCDC61	-0.417487	-0.810343			CREB1	0.196033	-0.347729
COQ10A	-0.0224039	-0.265379			CAPS2	0.244892	-0.328135			CCDC64	0.491157	-0.237751			CREB3	0.367388	-0.479048
COQ10B	0.183127	-0.21211			CAPZA1	0.308823	0.431763			CCDC64B	0.575402	1.35024			CREB3L2	0.0599976	-0.0304309
COQ3	-0.0278715	-0.233772			CAPZA2	0.0109398	-0.350553			CCDC66	-0.0906522	-0.636198			CREB3L4	-0.0119819	0.0805415
COQ4	-0.0708726	1.22857			CAPZB	-0.110561	-0.166299			CCDC67	-0.421113	-1.32482			CREBBP	0.329837	-0.801172
COQ5	0.0313384	-0.459549			CARD10	0.574824	-0.299228			CCDC68	0.116847	-0.140014			CREBL2	0.0285276	0.185706
COQ6	-0.00412868	-0.108473			CARD11	0.558757	1.23656			CCDC69	1.25981	1.63536			CREBRF	1.15591	0.260135
COQ7	-0.185963	-0.0325378			CARD6	0.964324	0.698228			CCDC71	0.0697271	0.223811			CREBZF	-0.00671409	0.638003
COQ9	0.0240915	-0.175536			CARD8	0.556944	0.242244			CCDC73	-0.279593	0.823492			CREG1	0.239602	-0.202989
CORO1B	0.0609632	-1.16409			CARF	-0.0599941	-0.515078			CCDC74A	-0.428814	0.426636			CRELD1	0.294633	0.0439191
CORO1C	0.1216	-0.682621			CARHSP1	-0.201852	0.183846			CCDC74B	-0.756016	-0.235294			CRELD2	0.560193	-0.807056
CORO2A	0.07958	-1.03526			CARKD	-0.0222095	-0.0723314			CCDC77	0.235552	-0.376022			CREM	-0.0833294	-0.198468
CORO2B	-0.203438	1.31536			CARM1	-0.0146003	0.239968			CCDC78	-0.501652	0.196298			CRHR1	0.0689611	0.0625846
CORO7	-0.204607	1.41286			CARS	0.58697	0.191366			CCDC8	-0.478041	-1.13453			CRIM1	0.340553	0.808926
COTL1	-0.194343	-1.47669			CARS2	-0.395354	-0.494664			CCDC82	0.215916	-0.344686			CRIP1	0.0129946	-0.223636
COX10	-0.0230843	-0.565811			CASC1	-0.188162	-1.08852			CCDC84	0.195598	0.144284			CRIP2	-0.0959183	-0.241365
COX11	-0.210602	-0.0491134			CASC2	-0.306603	-0.429194			CCDC85A	0.191279	-0.775029			CRIPAK	-0.664427	0.0530676
COX14	-0.221311	-0.536948			CASC3	0.1238	-0.138787			CCDC85B	0.386389	0.456424			CRIPT	-0.245011	-0.171837
COX15	-0.12339	0.122787			CASC4	-0.0979219	-0.0726578			CCDC85C	-0.330462	0.348677			CRK	0.172678	0.0699303
COX16	-0.272932	-0.000445653			CASD1	-0.291272	-0.302648			CCDC86	-0.128962	-0.453641			CRKL	0.0639325	0.652032
COX17	-0.680327	-0.0527562			CASK	-0.146752	-0.406733			CCDC87	0.604455	-0.276992			CRLF3	0.103921	-0.333853
COX18	-0.602886	0.125152			CASKIN1	-0.21524	1.61832			CCDC88A	0.068287	0.190732			CRLS1	0.00553514	0.813062
COX19	0.209819	-0.562374			CASKIN2	0.29747	0.209215			CCDC88B	-0.042889	0.647878			CRMP1	-0.0927149	0.102319
COX20	-0.223526	-0.113542			CASP1	2.60298	5.378			CCDC88C	0.367193	-0.421733			CRNKL1	0.132361	-0.39862
COX4I1	-0.418424	-0.251763			CASP10	1.41165	0.794917			CCDC89	-0.195451	-0.574634			CROCCP2	0.158987	0.0356841
COX5A	-0.055636	-0.18403			CASP2	0.0352465	0.371435			CCDC9	0.839316	-0.0476512			CROT	0.545434	0.759347
COX5B	-0.164988	-0.0133864			CASP3	0.299999	0.247794			CCDC90B	0.00489008	-0.287593			CRTAP	0.042774	0.132086
COX6A1	-0.199386	-0.0330586			CASP4	1.11523	1.38287			CCDC91	0.26072	-0.928643			CRTC2	0.154668	-0.806554
COX6A1P2	-0.140914	-0.459827			CASP6	-0.0366318	0.110783			CCDC92	0.0177806	-0.250815			CRTC3	0.045487	-0.120413
COX6B1	-0.221176	-0.248846			CASP7	1.16264	0.662261			CCDC93	0.144827	-0.0207444			CRY1	0.0417057	-0.433417
COX6C	-0.448791	0.0456093			CASP8	0.767443	0.58814			CCDC94	0.161771	0.0309618			CRY2	0.263964	-0.0979806
COX7A1	-0.3528	0.420888			CASP8AP2	0.310691	-0.607625			CCDC96	-0.101226	-0.616363			CRYBA2	-0.0988496	-0.136716
COX7A2	-0.40535	-0.0814686			CASP9	-0.211394	-0.89158			CCDC97	0.135642	0.202206			CRYBG3	0.34452	-0.309908
COX7A2L	-0.285104	-0.110589			CASR	-0.339046	-1.62169			CCHCR1	0.120188	-0.204038			CRYL1	-0.867492	0.40559
COX7B	-0.239904	-0.120052			CAST	0.769142	-0.0626118			CCL14	0.358684	2.4537			CRYZ	0.123224	-0.227155
COX7C	-0.326139	0.00865243			CASZ1	0.50731	0.174455			CCL28	-0.194738	0.334783			CRYZL1	0.292054	-0.499429
COX8A	-0.126822	-0.228408			CAT	-0.545914	-0.500233			CCM2	0.0433973	-0.48798			CS	-0.318224	-0.555984
CP	1.03488	1.98623			CATSPER2	-0.0981643	-1.28182			CCM2L	0.522225	0.304809			CSAD	-0.362308	0.821803
CPA1	-0.197387	-1.0271			CATSPER2P1	-0.00128685	-0.314078			CCNA2	-0.678597	1.6251			CSDE1	-0.476284	0.0254551
CPA2	-0.381044	-2.49402			CATSPERB	0.416178	0.396682			CCNB1	-0.958543	0.782385			CSE1L	-0.194769	0.249819
CPD	-0.48198	0.37104			CATSPERG	0.931197	0.192372			CCNB1IP1	-0.845281	-0.433168			CSGALNACT2	0.16242	0.777828
CPE	-0.163886	0.581222			CAV1	0.20338	2.81202			CCNB2	-0.936651	2.66677			CSK	-0.0195542	0.0213999
CPEB1	-0.107098	-0.242871			CAV2	0.0275762	1.01921			CCNB3	-0.627948	-0.0851551			CSNK1A1	0.218757	0.301708
CPEB2	0.824996	0.792135			CBFA2T2	0.120198	-0.383021			CCNC	0.109289	-0.158726			CSNK1D	0.0768754	0.123087
CPEB3	0.559957	-0.118363			CBFA2T3	0.0579967	-1.03832			CCND3	0.161394	0.291518			CSNK1E	-0.102808	0.202989
CPEB4	-0.199596	-0.117142			CBFB	-0.0196508	0.0336242			CCNDBP1	-0.329488	0.236782			CSNK1G1	0.642671	0.159701
CPLX1	-0.487171	1.86313			CBL	-0.0134113	0.599711			CCNE1	-0.857098	0.838639			CSNK1G2	0.183368	0.153384
CPLX2	0.091125	0.591327			CBLB	-0.0608504	0.0375775			CCNE2	-0.418901	0.544391			CSNK1G3	0.0126539	0.474558
CPNE1	-0.2006	-0.154291			CBLC	0.0643492	0.38042			CCNF	-0.664856	0.718375			CSNK2A1	-0.0845763	0.044844
CPNE3	-0.286516	-0.229481			CBLL1	0.30274	0.351735			CCNG1	-0.0465479	-0.498417			CSNK2A2	-0.0283997	0.259179
CPNE4	0.384782	-1.45847			CBLN3	1.02568	0.0992915			CCNG2	-0.263005	-0.600926			CSNK2B	-0.134173	-0.374472
CPNE8	0.168054	1.01475			CBLN4	-0.286899	2.36876			CCNH	0.131188	-0.0836645			CSPP1	0.0940829	0.174673
CPOX	-0.752292	0.698622			CBR1	0.527798	-0.401741			CCNI	-0.0701735	-0.378867			CSRNP1	0.41721	0.57597
CPPED1	0.00783223	-0.498818			CBR3	1.02455	0.201149			CCNI2	-0.160892	0.930504			CSRNP2	0.346846	-0.524603
CPQ	0.0987959	0.737595			CBR3-AS1	0.175093	0.144308			CCNJ	0.107379	0.49096			CSRNP3	0.132669	0.225703
CPSF1	-0.25928	0.0464998			CBR4	-0.0677098	-0.700713			CCNK	0.18085	0.259601			CSRP1	0.00484079	0.265783
CPSF2	-0.0142943	0.130007			CBS	0.146093	0.636135			CCNL1	0.414177	0.446624			CST3	-0.0462779	0.0728409
CPSF3	0.0428905	-0.0484454			CBWD1	-0.203261	-0.530369			CCNL2	-0.110953	-0.0605248			CSTB	-0.00944753	-0.0607038
CPSF4	0.037549	2.94975			CBWD2	-0.0754401	0.0183319			CCNT1	0.147914	0.0702904			CSTF1	0.0608861	-0.23644
CPSF6	0.0188851	0.346649			CBWD3	-0.154906	0.630692			CCNT2	-0.0626632	0.0785163			CSTF2	0.0144029	0.104501
CPSF7	0.111694	0.118357			CBWD5	-0.142495	0.0569685			CCNY	-0.280939	-0.0961921			CSTF2T	0.145177	0.308059
CPT1A	0.118386	0.291168			CBWD6	-0.238439	-0.648795			CCNYL1	0.583601	0.649681			CSTF3	0.359451	-0.603901
CPT1B	0.373394	0.621399			CBX1	-0.00806859	-0.866541			CCP110	-0.35624	0.261082			CTAGE4	0.429997	1.00416
CPT2	-0.0947716	-0.716213			CBX2	-0.584161	0.760841			CCPG1	0.288752	0.00887192			CTAGE6	0.204241	-2.15346
CRADD	0.0584501	-0.0404277			CBX3	-0.0880899	-0.0766962			CCR10	0.434346	0.289759			CTBP1	-0.198173	1.15248
CRAT	-0.260681	-1.63528			CBX4	0.591398	0.137526			CCRN4L	0.169328	-0.140316			CTBP2	-0.156831	0.278307
CRB3	0.190804	-0.0639184			CBX5	-0.654446	-0.390692			CCS	-0.1729	-0.609263			CTBS	0.209626	-0.0799574
CRBN	0.0896881	0.018346			CBX6	-0.235421	0.111432			CCSAP	0.226536	-0.0472428			CTC1	-0.171101	0.645009
CRCP	-0.1557	0.31435			CBX7	-0.52467	-0.670456			CCSER1	-0.117458	-0.429493			CTCF	-0.110776	0.263812
CREB1	0.189694	-0.347729			CBX8	-0.457477	0.2128			CCSER2	0.476947	-0.358459			CTDNEP1	0.0259924	0.215695
CREB3	0.316187	-0.479048			CBY1	-0.191138	-0.372915			CCT2	-0.242936	-0.411682			CTDSP1	0.075515	1.20838
CREB3L1	-0.10407	-0.578492			CC2D1A	0.236321	0.0310117			CCT3	0.0449429	-0.642257			CTDSP2	0.242848	-0.20558
CREB3L2	-0.297533	-0.0304309			CC2D1B	0.266807	-0.490141			CCT4	-0.169443	-0.475127			CTDSPL	-0.186425	0.185931
CREB3L4	-0.419228	0.0805415			CC2D2A	-0.793884	-0.0350009			CCT5	-0.315068	-0.643217			CTDSPL2	0.0739137	0.568243
CREB5	-0.0865208	-1.71168			CCAR1	-0.0733241	0.176296			CCT6A	-0.0429246	-0.386305			CTNNA1	-0.0644966	-0.331125
CREBBP	0.170853	-0.801172			CCBL1	-0.504756	-0.645801			CCT7	0.236956	-0.699366			CTNNA2	-0.41678	0.406416
CREBL2	-0.463743	0.185706			CCBL2	0.190646	-1.12627			CCT8	-0.179562	-0.307099			CTNNAL1	0.00649164	-2.18591
CREBRF	0.277654	0.260135			CCDC101	0.884278	-0.301622			CCZ1	-0.0513914	0.0657963			CTNNB1	0.100527	0.246991
CREBZF	0.165185	0.638003			CCDC102B	-0.0721567	-1.82348			CCZ1B	0.052403	-0.260182			CTNNBIP1	-0.240546	-0.851805
CREG1	-0.146144	-0.202989			CCDC103	-0.807087	-0.368237			CD14	0.241819	1.82906			CTNNBL1	0.279413	-0.89692
CRELD1	-0.121894	0.0439191			CCDC106	0.0163752	-0.0373322			CD151	-0.360288	0.534697			CTNND1	0.166229	-0.20778
CRELD2	0.0362117	-0.807056			CCDC107	0.190356	0.0935792			CD164	0.412717	0.135611			CTNND2	-0.215584	0.0211285
CREM	0.651984	-0.198468			CCDC109B	0.486414	-0.00599527			CD200	0.0354792	-1.22382			CTNS	-0.0398825	0.387222
CRHR1	0.038711	0.0625846			CCDC110	-0.308499	-0.437961			CD22	0.126591	-0.532806			CTPS1	0.171915	-0.353438
CRIM1	0.440179	0.808926			CCDC112	0.0270367	0.424057			CD274	5.23441	0.804597			CTPS2	-0.00873388	0.706196
CRIP1	-0.509016	-0.223636			CCDC113	0.167828	0.0450483			CD276	0.186267	-0.0441702			CTR9	-0.0174837	0.513523
CRIP2	-0.0491429	-0.241365			CCDC115	-0.102204	-0.0960563			CD2AP	0.627302	-0.160966			CTSA	0.418542	-0.283143
CRIPAK	-0.394351	0.0530676			CCDC117	0.148637	-0.023748			CD2BP2	1.0061	-0.0160276			CTSB	0.359975	0.119893
CRIPT	-0.118054	-0.171837			CCDC12	0.0912436	-0.393776			CD302	-0.423709	0.558042			CTSC	0.733199	-0.943071
CRK	0.0936046	0.0699303			CCDC120	0.374681	0.268603			CD320	0.229914	0.332342			CTSD	0.23009	0.34464
CRKL	-0.00332773	0.652032			CCDC121	-0.103131	-1.08579			CD36	0.181923	1.6722			CTSF	-0.232595	0.851474
CRLF3	0.213248	-0.333853			CCDC122	0.048658	0.168182			CD37	-0.556128	5.79536			CTSH	-0.158323	0.0628626
CRLS1	-0.183954	0.813062			CCDC124	-0.17386	-0.0783375			CD3EAP	-0.255636	0.246872			CTSK	-1.00059	0.323414
CRMP1	-0.0215242	0.102319			CCDC125	0.894182	0.189508			CD44	1.06558	1.63304			CTSL	0.404671	0.341337
CRNKL1	0.172549	-0.39862			CCDC126	-0.204134	-0.396761			CD46	-0.0957843	-0.129874			CTSO	1.75647	-1.81042
CROCCP2	0.451427	0.0356841			CCDC127	-0.0485865	-0.532985			CD47	1.04325	0.329505			CTSS	6.26088	-1.30407
CROT	-0.0708654	0.759347			CCDC13	-0.883571	-0.571367			CD55	0.566063	-0.0650139			CTSV	0.2335	-0.733598
CRP	-0.65806	1.19821			CCDC130	0.179572	-0.574439			CD58	0.479967	0.92704			CTTN	0.0436377	0.235007
CRTAP	-0.46785	0.132086			CCDC132	0.0440339	-0.333377			CD59	0.11527	0.185766			CTTNBP2	0.871017	-0.528875
CRTC2	0.156428	-0.806554			CCDC134	0.596038	-0.054203			CD6	-0.236018	0.735226			CTTNBP2NL	0.429058	0.54822
CRTC3	0.321483	-0.120413			CCDC137	0.296272	0.275672			CD63	0.0884933	-0.0892744			CTXN2	-1.53959	0.934239
CRY1	-0.207282	-0.433417			CCDC138	-0.0779168	-0.477641			CD68	2.88974	0.914782			CUEDC1	1.29408	0.598878
CRY2	0.0812621	-0.0979806			CCDC14	-0.0015094	-0.0226719			CD72	-0.162448	-0.966764			CUEDC2	-0.227519	-0.317212
CRYBA2	0.0954439	-0.136716			CCDC142	0.390504	0.756657			CD74	1.92963	5.51892			CUL1	0.359794	-0.201226
CRYBB2P1	0.178635	0.316741			CCDC148	-0.0504651	-1.05504			CD81	-0.109322	-0.100357			CUL2	0.0860984	-0.226698
CRYBG3	-0.229615	-0.309908			CCDC149	0.10594	0.133887			CD82	0.239568	0.0634208			CUL3	0.0242738	0.19044
CRYL1	-0.157341	0.40559			CCDC15	0.0793854	-0.686837			CD83	0.358479	1.9128			CUL4A	-0.0377819	-0.11624
CRYZ	-0.219841	-0.227155			CCDC151	-0.218668	-0.352771			CD9	0.124622	0.0329855			CUL4B	0.312272	0.404427
CRYZL1	-0.352719	-0.499429			CCDC152	-0.327214	-0.237175			CD99	0.488466	0.478768			CUL5	0.0919994	0.278309
CS	-0.334605	-0.555984			CCDC157	-0.0158714	0.735261			CD99L2	-0.141736	-0.210949			CUL7	-0.123871	-1.01897
CSAD	-0.243236	0.821803			CCDC158	-0.31065	-1.84593			CDADC1	0.170894	0.156825			CUL9	-0.118486	-0.817556
CSDE1	0.220136	0.0254551			CCDC159	0.11788	-1.00947			CDAN1	0.199087	0.201173			CUTA	0.00409837	-0.296998
CSE1L	-0.153019	0.249819			CCDC163P	-0.0821867	0.564508			CDC123	-0.0375367	0.280573			CUTC	0.261195	0.108661
CSGALNACT2	0.217822	0.777828			CCDC167	-0.533886	-0.86251			CDC14A	0.413064	0.467043			CUX1	-0.171857	0.180421
CSK	0.0335251	0.0213999			CCDC171	-0.131916	-1.18741			CDC14B	-0.0589823	0.0585519			CWC15	0.0386021	-0.350702
CSNK1A1	0.331544	0.301708			CCDC174	0.17412	-0.174732			CDC16	0.0762909	-0.517609			CWC22	0.129767	-0.572874
CSNK1D	0.0824843	0.123087			CCDC176	-0.366184	-0.217888			CDC20	-1.12252	2.35126			CWC25	-0.0964281	-0.334983
CSNK1E	-0.197644	0.202989			CCDC18	0.103758	0.504826			CDC23	-0.0351271	-0.29259			CWC27	-0.0802869	-0.0369079
CSNK1G1	0.387492	0.159701			CCDC181	0.0650608	-0.199453			CDC25A	-0.200159	1.59509			CWF19L1	0.100825	0.819696
CSNK1G2	0.071757	0.153384			CCDC22	-0.00103166	-0.775154			CDC25B	-0.527301	-0.253872			CWF19L2	-0.0452448	0.465424
CSNK1G3	-0.145093	0.474558			CCDC23	-0.0708945	-0.622742			CDC25C	-0.526601	2.27821			CXADR	-0.0851363	0.533393
CSNK2A1	-0.0164715	0.044844			CCDC24	0.011662	-0.0792844			CDC26	0.32749	-0.131353			CXCL16	1.75697	1.38309
CSNK2A2	0.0887019	0.259179			CCDC25	-0.00655515	-0.0477399			CDC27	-0.178687	0.294818			CXCL2	4.30296	0.169386
CSNK2B	0.0541005	-0.374472			CCDC28A	-0.262016	-0.122822			CDC34	-0.512578	0.53177			CXorf38	0.819344	0.417287
CSPP1	0.0698551	0.174673			CCDC28B	-0.0508928	-0.629803			CDC37	-0.140165	0.0104642			CXorf40A	0.179256	0.638
CSRNP1	1.11512	0.57597			CCDC3	-0.695353	1.69262			CDC37L1	0.216168	-0.475503			CXorf40B	-0.0992983	0.393751
CSRNP2	0.589755	-0.524603			CCDC30	0.749565	-0.0543391			CDC40	-0.112501	-0.189249			CXorf56	-0.239611	-0.634702
CSRNP3	-0.122746	0.225703			CCDC34	0.183676	0.0723427			CDC42	-0.300089	0.127123			CXXC1	-0.350475	-0.27703
CSRP1	0.00734562	0.265783			CCDC40	-0.320099	-0.017093			CDC42BPA	-0.322227	-0.946358			CXXC4	-0.221856	0.468806
CST3	0.059572	0.0728409			CCDC42B	0.271909	-0.342226			CDC42BPB	0.047516	-0.4747			CXXC5	-0.497566	-0.0564706
CSTB	0.0197293	-0.0607038			CCDC43	0.0591729	-0.244253			CDC42BPG	-0.77957	0.572945			CYB561	0.11748	0.656695
CSTF1	0.0879725	-0.23644			CCDC47	-0.148478	-0.289526			CDC42EP2	-0.0106083	1.35483			CYB561A3	-0.261305	0.288667
CSTF2	0.151298	0.104501			CCDC50	0.326235	0.344543			CDC42EP3	0.325813	0.219664			CYB561D1	0.0865653	0.476454
CSTF2T	0.277327	0.308059			CCDC51	0.112971	-0.70399			CDC42EP4	0.115084	0.961974			CYB561D2	0.15923	-0.100791
CSTF3	0.524291	-0.603901			CCDC53	-0.0978204	-0.799446			CDC42SE1	0.148847	-0.160031			CYB5A	-0.39641	-0.247634
CTAGE4	2.21758	1.00416			CCDC57	0.377439	-0.370743			CDC42SE2	-0.10899	0.0743654			CYB5B	-0.0253491	0.045394
CTAGE6	0.521831	-2.15346			CCDC58	-0.290982	-0.105354			CDC45	-0.162229	1.27207			CYB5D1	-0.0495124	2.79382
CTBP1	-0.0461884	1.15248			CCDC59	0.0912488	0.151776			CDC5L	0.0915045	0.0061682			CYB5D2	-0.214895	-0.503146
CTBP2	0.207672	0.278307			CCDC6	0.238554	0.184524			CDC6	-0.238128	0.597985			CYB5R1	-0.16111	-0.0572982
CTBS	0.162618	-0.0799574			CCDC61	-0.0604157	-0.810343			CDC7	-0.195175	-0.375486			CYB5R3	-0.303333	0.0741468
CTC-338M12.4	-0.499646	0.570999			CCDC64	0.105787	-0.237751			CDC73	0.0684971	-0.114265			CYB5R4	0.191852	-0.528584
CTC1	-0.134667	0.645009			CCDC64B	0.547061	1.35024			CDCA2	-0.450302	2.06612			CYC1	0.0644448	-0.288672
CTCF	0.045455	0.263812			CCDC65	-0.480549	-0.376972			CDCA3	-1.13341	1.12557			CYCS	-0.0781644	-0.19726
CTDNEP1	-0.316654	0.215695			CCDC66	0.147242	-0.636198			CDCA4	-0.436789	0.678607			CYFIP1	0.036032	0.219542
CTDSP1	0.220853	1.20838			CCDC67	-0.00791228	-1.32482			CDCA5	0.085557	1.56253			CYFIP2	-0.232131	0.0668816
CTDSP2	0.0464048	-0.20558			CCDC68	0.137398	-0.140014			CDCA7	-0.347448	3.66377			CYHR1	0.0880864	0.529511
CTDSPL	-0.0840115	0.185931			CCDC69	-0.252665	1.63536			CDCA7L	0.233357	3.96756			CYLD	0.343392	-0.208614
CTDSPL2	0.247232	0.568243			CCDC71	0.116617	0.223811			CDCA8	-0.581661	1.62529			CYP20A1	-0.225804	0.106833
CTNNA1	0.252328	-0.331125			CCDC71L	0.905285	1.94042			CDCP1	0.473223	0.355966			CYP27A1	0.0242048	-0.333258
CTNNA2	-0.896226	0.406416			CCDC73	-0.0681811	0.823492			CDH1	0.190785	0.0926285			CYP2R1	0.232066	-0.904077
CTNNAL1	-0.0955079	-2.18591			CCDC74A	-0.144671	0.426636			CDH10	0.115806	-0.241438			CYP2U1	0.281936	0.0692632
CTNNB1	0.0821161	0.246991			CCDC74B	-0.186206	-0.235294			CDH12	0.336463	0.800391			CYP3A5	0.720141	0.908159
CTNNBIP1	-0.277577	-0.851805			CCDC77	0.204475	-0.376022			CDH17	-0.320003	-0.24042			CYP4V2	0.495894	0.982053
CTNNBL1	0.749243	-0.89692			CCDC8	-0.375809	-1.13453			CDH18	-0.28308	-0.121543			CYP51A1	0.0355945	0.271988
CTNND1	0.225033	-0.20778			CCDC80	0.656465	2.36878			CDH2	0.160248	0.188336			CYSTM1	0.653125	-0.663527
CTNND2	-0.328162	0.0211285			CCDC82	0.121883	-0.344686			CDH22	-0.146289	-0.100107			CYTH1	1.29538	0.0181225
CTNS	-0.114876	0.387222			CCDC84	0.497445	0.144284			CDH23	-0.669083	0.795292			CYTH2	-0.239647	0.611718
CTPS1	-0.0441045	-0.353438			CCDC85B	0.0218531	0.456424			CDH24	-0.000697695	0.0878206			CYYR1	-0.414004	0.38723
CTPS2	-0.00478243	0.706196			CCDC85C	-0.0954242	0.348677			CDH3	0.177324	0.159462			D2HGDH	-0.0303426	0.422709
CTR9	-0.208636	0.513523			CCDC86	0.220728	-0.453641			CDH4	-0.163305	0.865044			DAAM1	0.165583	0.367921
CTRB1	-0.138482	0.0954386			CCDC88A	-0.0411366	0.190732			CDH6	0.591724	-0.735193			DAB1	0.157209	1.09235
CTRB2	-0.117491	1.38201			CCDC88B	-0.239614	0.647878			CDHR1	-0.00446013	-1.45362			DACH1	-0.303424	0.346246
CTSA	0.000782357	-0.283143			CCDC88C	0.174997	-0.421733			CDHR2	0.590632	-0.104573			DACH2	-0.437148	0.334627
CTSB	0.273957	0.119893			CCDC9	0.352995	-0.0476512			CDHR3	-0.201422	-0.827087			DAD1	-0.23977	-0.12547
CTSC	0.385781	-0.943071			CCDC90B	0.0612572	-0.287593			CDHR5	0.542808	0.938283			DAG1	-0.0866104	-0.414561
CTSD	0.164654	0.34464			CCDC91	-0.245173	-0.928643			CDIP1	-0.0868062	-0.325946			DAGLA	0.180594	-0.960546
CTSF	-0.143745	0.851474			CCDC92	0.0610444	-0.250815			CDIPT	0.00871144	0.465482			DAGLB	-0.11031	-1.07269
CTSH	-0.140678	0.0628626			CCDC93	-0.123933	-0.0207444			CDK1	-0.689905	2.21462			DALRD3	-0.144108	0.431488
CTSK	-0.171431	0.323414			CCDC94	0.77151	0.0309618			CDK10	-0.197022	-0.557656			DANCR	-2.40595	-0.267536
CTSL	0.618053	0.341337			CCDC96	-0.138701	-0.616363			CDK11A	0.00810178	-0.62056			DAP	-0.105389	-0.522733
CTSO	1.51007	-1.81042			CCDC97	0.203082	0.202206			CDK11B	0.0806154	0.359356			DAP3	0.0561687	0.0832689
CTSS	1.44321	-1.30407			CCHCR1	-0.146358	-0.204038			CDK12	0.225912	0.0563035			DAPK1	0.0892686	0.12238
CTSV	-0.503823	-0.733598			CCKBR	-0.227847	-0.732045			CDK13	0.196693	-0.065598			DAPK2	-0.129055	-0.469936
CTTN	0.242456	0.235007			CCL2	0.27538	2.36568			CDK14	-0.446569	-0.41681			DAPL1	-0.612987	0.614964
CTTNBP2	-0.0198033	-0.528875			CCL28	0.80163	0.334783			CDK16	-0.170739	0.129719			DARS	0.0879057	0.00657912
CTTNBP2NL	0.240113	0.54822			CCL3	1.31215	6.42712			CDK17	0.733667	1.02254			DARS2	-0.573625	0.347068
CTXN2	-0.684874	0.934239			CCL3L1	2.63033	5.24586			CDK18	1.67805	0.268692			DAXX	0.0610016	-0.0495919
CUEDC1	0.486482	0.598878			CCL4	2.44172	6.59726			CDK19	-0.353503	-0.0648168			DAZAP1	-0.268227	0.241845
CUEDC2	-0.0708216	-0.317212			CCL4L2	2.67226	5.10475			CDK2	-0.156621	0.346844			DAZAP2	-0.102654	-0.223152
CUL1	0.143724	-0.201226			CCL5	2.97492	0.810921			CDK20	0.144815	-0.428185			DBF4	-0.313003	-1.33207
CUL2	0.239404	-0.226698			CCM2	0.0636623	-0.48798			CDK2AP1	-0.512268	-0.00893439			DBI	-0.346388	-0.14378
CUL3	-0.0592894	0.19044			CCNB1	-0.272849	0.782385			CDK2AP2	0.508266	0.199381			DBN1	-0.250962	0.775477
CUL4A	-0.0581633	-0.11624			CCNB1IP1	-0.475194	-0.433168			CDK4	-0.455579	-0.364153			DBNDD2	0.229499	0.556823
CUL4B	0.35596	0.404427			CCNC	-0.0982723	-0.158726			CDK5	-0.215799	-0.347017			DBNL	-0.0134984	-0.723664
CUL5	-0.0612108	0.278309			CCND1	0.897491	0.605624			CDK5R1	0.0275799	0.185266			DBP	0.19027	-1.13927
CUL7	-0.325882	-1.01897			CCND2	-0.10328	0.00527228			CDK5R2	0.141615	0.330488			DBR1	0.231682	0.366049
CUL9	-0.125728	-0.817556			CCND3	1.29691	0.291518			CDK5RAP1	0.236783	0.315662			DBT	-0.00228372	-0.232589
CUTA	-0.0498326	-0.296998			CCNDBP1	-0.257419	0.236782			CDK5RAP2	0.0185166	-0.391348			DCAF10	0.400321	0.44489
CUTC	-0.149864	0.108661			CCNE2	0.0454147	0.544391			CDK5RAP3	0.0393104	-0.771935			DCAF11	0.577839	0.20893
CUX1	0.00842949	0.180421			CCNG1	-0.320866	-0.498417			CDK6	1.08336	-0.231362			DCAF12	0.00311746	-0.499937
CWC15	0.231281	-0.350702			CCNG2	-0.167255	-0.600926			CDK7	0.321237	0.141095			DCAF13	0.0354092	-0.0236888
CWC22	0.272038	-0.572874			CCNH	0.0319902	-0.0836645			CDK8	0.0270102	-0.43159			DCAF16	0.0074304	-0.991047
CWC25	0.313268	-0.334983			CCNI	-0.14915	-0.378867			CDK9	-0.0443023	0.0314061			DCAF17	-0.0436074	1.12859
CWC27	-0.0618277	-0.0369079			CCNI2	-0.00336009	0.930504			CDKAL1	-0.00783947	-0.155715			DCAF5	0.204665	-0.367549
CWF19L1	0.357856	0.819696			CCNJ	0.14676	0.49096			CDKL1	0.150895	-0.0549629			DCAF6	0.266393	0.743073
CWF19L2	0.43475	0.465424			CCNK	0.409187	0.259601			CDKL2	-0.433822	-1.04653			DCAF7	-0.479963	-0.12531
CXADR	-0.0857829	0.533393			CCNL1	0.399063	0.446624			CDKL3	0.376197	-0.742129			DCAF8	0.00942701	0.1705
CXCL16	0.973161	1.38309			CCNL2	0.133191	-0.0605248			CDKL4	-0.510414	0.549026			DCAKD	-0.139788	-0.179834
CXCL2	0.146407	0.169386			CCNO	-0.173956	2.72938			CDKL5	0.639069	-0.610523			DCBLD1	0.390094	0.355161
CXorf38	0.772818	0.417287			CCNT1	0.140143	0.0702904			CDKN1A	0.871158	0.376682			DCBLD2	-0.490433	0.338572
CXorf40A	0.0843123	0.638			CCNT2	0.151835	0.0785163			CDKN1B	0.039623	0.0370566			DCDC2	0.14048	0.18738
CXorf40B	0.0842155	0.393751			CCNY	-0.444712	-0.0961921			CDKN1C	-0.994879	0.754547			DCK	-0.193219	-0.216885
CXorf56	0.0433124	-0.634702			CCNYL1	0.566812	0.649681			CDKN2A	0.11757	1.65534			DCLRE1A	-0.207143	-0.481709
CXXC1	-0.0320867	-0.27703			CCP110	0.139624	0.261082			CDKN2AIP	0.265782	0.268265			DCLRE1C	1.03425	-0.350682
CXXC4	-0.0900179	0.468806			CCPG1	-0.117955	0.00887192			CDKN2AIPNL	-0.380649	-0.0724523			DCP1A	0.648596	-0.283808
CXXC5	-0.223349	-0.0564706			CCR1	1.95531	5.27045			CDKN2B	0.222442	0.776144			DCP1B	0.296788	0.00350684
CYB561	-0.213218	0.656695			CCR10	-0.288615	0.289759			CDKN2C	-0.145171	1.31428			DCP2	-0.117707	0.0731974
CYB561A3	-0.189843	0.288667			CCR5	1.60883	3.33851			CDKN2D	-0.173966	0.0249387			DCPS	-0.313527	-0.0391671
CYB561D1	0.0645159	0.476454			CCRN4L	0.766289	-0.140316			CDKN3	-0.809118	0.844144			DCTD	0.00917436	-0.815797
CYB561D2	0.186996	-0.100791			CCS	0.0584155	-0.609263			CDNF	0.163527	0.0984004			DCTN1	0.0871912	-0.137039
CYB5A	-0.349708	-0.247634			CCSAP	0.341766	-0.0472428			CDON	0.257982	-0.579544			DCTN2	-0.206695	-0.169263
CYB5B	0.0951775	0.045394			CCSER1	0.443488	-0.429493			CDPF1	-0.263439	-0.538405			DCTN3	-0.776263	0.263944
CYB5D1	-0.41467	2.79382			CCSER2	-0.0161416	-0.358459			CDR2	0.0141182	0.137647			DCTN4	0.0664664	-0.492968
CYB5D2	-0.330993	-0.503146			CCT2	-0.210578	-0.411682			CDR2L	-0.125096	0.657957			DCTN5	-0.200336	0.272999
CYB5R1	-0.277158	-0.0572982			CCT3	-0.209542	-0.642257			CDS1	0.32133	0.287791			DCTN6	-0.134543	0.256827
CYB5R3	-0.0337088	0.0741468			CCT4	-0.210852	-0.475127			CDS2	-0.169821	-0.011948			DCTPP1	0.0915749	0.271869
CYB5R4	0.0463692	-0.528584			CCT5	-0.010907	-0.643217			CDT1	0.110671	1.35458			DCUN1D1	0.0883263	0.18506
CYC1	-0.0737176	-0.288672			CCT6A	-0.0924276	-0.386305			CDV3	0.0208768	0.0371963			DCUN1D2	-0.151566	1.51418
CYCS	-0.293205	-0.19726			CCT6B	-0.0874442	0.404955			CDX2	0.0892145	0.407415			DCUN1D3	-0.0407565	0.00246471
CYFIP1	0.138425	0.219542			CCT6P1	1.177	0.0412445			CDYL	0.217767	-0.0826086			DCUN1D4	0.0682986	0.732719
CYFIP2	-0.373398	0.0668816			CCT6P3	0.541638	-0.194892			CDYL2	-0.489531	-0.8467			DCUN1D5	0.0278578	0.0925973
CYHR1	0.0444821	0.529511			CCT7	-0.0801805	-0.699366			CEACAM1	1.41138	-1.46261			DCX	-0.569671	-0.233669
CYLD	0.511472	-0.208614			CCT8	-0.177337	-0.307099			CEACAM19	1.6068	0.289873			DCXR	0.203462	-0.123361
CYP20A1	0.0482843	0.106833			CCZ1	0.11245	0.0657963			CEBPA	-0.16314	2.67163			DDA1	-0.0583497	0.304512
CYP27A1	0.0273607	-0.333258			CCZ1B	0.117143	-0.260182			CEBPB	1.09688	0.718542			DDAH1	-0.434926	-0.675295
CYP2R1	-0.17412	-0.904077			CD101	-0.342155	2.02947			CEBPG	0.00800344	-0.963015			DDAH2	-0.0842444	1.88437
CYP2U1	-0.244441	0.0692632			CD109	0.30143	1.84119			CEBPZ	0.193407	0.0897286			DDB1	-0.170152	-0.207876
CYP3A5	0.125529	0.908159			CD14	-0.183812	1.82906			CECR5	0.252898	0.162761			DDB2	-0.0825565	0.334833
CYP4V2	0.209828	0.982053			CD151	0.130377	0.534697			CECR6	-0.188988	0.616109			DDC	-0.546861	0.195328
CYP51A1	-0.154665	0.271988			CD163	2.15022	6.62023			CELF1	-0.146945	-0.124899			DDHD1	0.0426219	0.301539
CYSTM1	0.125271	-0.663527			CD163L1	-0.503016	3.36235			CELF2	-0.0552771	1.07083			DDHD2	-0.232193	0.291104
CYTH1	0.638444	0.0181225			CD164	0.617062	0.135611			CELF3	-0.147529	-0.480534			DDI2	-0.463099	0.25411
CYTH2	0.0212725	0.611718			CD200	0.181078	-1.22382			CELF4	-0.409836	-0.756033			DDIT3	1.6369	-0.835297
CYYR1	-0.506629	0.38723			CD209	1.04119	2.48567			CELF5	-0.450486	0.979237			DDIT4	0.19322	0.246114
D2HGDH	0.00778273	0.422709			CD22	-0.343791	-0.532806			CELF6	-0.101974	-0.309724			DDOST	0.0965111	-0.143921
DAAM1	-0.336722	0.367921			CD27-AS1	-0.425478	-0.204151			CELSR2	0.246283	0.244568			DDR1	-0.416554	0.71692
DAB1	-1.15887	1.09235			CD274	3.37722	0.804597			CELSR3	0.417798	-0.105188			DDRGK1	0.197311	-0.219086
DACH1	-0.446882	0.346246			CD276	0.0402753	-0.0441702			CEMP1	-0.255098	-0.158001			DDT	-0.435176	-0.227979
DACH2	-0.571063	0.334627			CD2AP	0.717951	-0.160966			CEND1	-1.09119	0.0996573			DDTL	-0.334619	-0.280094
DAD1	-0.126831	-0.12547			CD2BP2	0.235725	-0.0160276			CENPA	-0.916091	2.06581			DDX1	0.128262	0.174772
DAG1	-0.222866	-0.414561			CD300A	0.355038	2.65248			CENPB	-0.170869	0.458472			DDX10	0.0331767	-0.505958
DAGLA	0.162953	-0.960546			CD300LB	-1.32295	3.34148			CENPBD1	0.0990721	-0.00286353			DDX17	-0.0653098	0.316221
DAGLB	0.383993	-1.07269			CD300LF	0.748227	3.63621			CENPC	0.0453904	-0.278988			DDX18	0.0844822	0.016525
DALRD3	-0.165425	0.431488			CD302	-0.678376	0.558042			CENPE	-1.29863	2.77914			DDX19A	-0.0531276	-0.259109
DANCR	-2.36483	-0.267536			CD320	0.116785	0.332342			CENPF	-0.626864	2.58973			DDX19B	0.0575051	0.17312
DAP	0.0448718	-0.522733			CD34	1.0779	1.69781			CENPH	0.104107	0.975826			DDX20	0.0930598	0.331417
DAP3	-0.177832	0.0832689			CD36	0.174057	1.6722			CENPJ	-0.0970809	-0.744648			DDX21	-0.00567092	0.179812
DAPK1	0.132662	0.12238			CD37	0.384053	5.79536			CENPL	-0.605356	0.626639			DDX23	0.0170655	1.12555
DAPK2	0.105669	-0.469936			CD3EAP	-0.22148	0.246872			CENPN	-0.163545	0.745329			DDX24	0.670979	-0.309943
DAPL1	-0.428279	0.614964			CD4	0.403289	3.16402			CENPO	-0.301513	0.13443			DDX25	-0.0844492	0.448233
DARS	-0.128966	0.00657912			CD40	2.05968	1.30889			CENPP	-0.134099	0.108643			DDX27	-0.105143	0.0764087
DARS2	-0.387679	0.347068			CD44	0.00221229	1.63304			CENPQ	-0.00810724	-0.549411			DDX31	0.20083	0.0774041
DAXX	0.152868	-0.0495919			CD46	-0.246507	-0.129874			CENPT	-0.155235	-0.330166			DDX39A	-0.364468	0.146432
DAZAP1	0.104783	0.241845			CD47	1.06736	0.329505			CENPV	0.0575603	0.384879			DDX39B	0.0142488	-0.101503
DAZAP2	0.0558773	-0.223152			CD48	1.66497	2.97738			CENPW	-0.403984	-0.953643			DDX3X	-0.176112	0.106984
DBF4	-0.181272	-1.33207			CD5	-0.135778	0.0627941			CEP104	0.228179	-0.116039			DDX3Y	0.22571	-1.57213
DBI	-0.388185	-0.14378			CD53	0.889215	4.0586			CEP112	-0.0572567	-0.880254			DDX41	-0.546457	0.5788
DBN1	-0.0943224	0.775477			CD55	0.203239	-0.0650139			CEP120	-0.0138205	0.299388			DDX42	0.263315	0.0115606
DBNDD2	0.227326	0.556823			CD58	0.730017	0.92704			CEP128	-0.273783	0.200903			DDX46	-0.32701	0.77347
DBNL	0.264582	-0.723664			CD59	-0.0172232	0.185766			CEP135	-0.181702	0.403175			DDX47	0.0314636	0.257653
DBP	-0.0697034	-1.13927			CD6	-0.133098	0.735226			CEP152	-0.710365	-0.0581325			DDX49	0.191478	1.0539
DBR1	0.326466	0.366049			CD63	-0.288192	-0.0892744			CEP164	0.608755	-0.771597			DDX5	-0.0449134	0.132967
DBT	-0.085546	-0.232589			CD68	2.91699	0.914782			CEP170	0.0358239	-0.0208578			DDX50	-0.12253	-0.243757
DCAF10	0.101473	0.44489			CD72	-0.148867	-0.966764			CEP170B	0.262342	0.0894122			DDX51	0.0673285	1.84674
DCAF11	-0.306583	0.20893			CD74	0.970594	5.51892			CEP19	-0.0364379	0.563537			DDX52	0.144939	-0.647872
DCAF12	0.0701666	-0.499937			CD81	0.0749278	-0.100357			CEP192	-0.231346	-0.357575			DDX54	0.0132133	0.84
DCAF13	-0.389	-0.0236888			CD82	0.213255	0.0634208			CEP250	0.139452	-0.558058			DDX55	-0.443758	0.0186445
DCAF16	0.0118316	-0.991047			CD83	0.451701	1.9128			CEP290	0.57076	-0.79821			DDX56	0.170112	0.743261
DCAF17	-0.20741	1.12859			CD84	1.03239	2.2594			CEP350	0.357042	-0.00270537			DDX58	5.55855	0.0544018
DCAF5	0.355713	-0.367549			CD86	1.14521	4.6178			CEP41	-0.425268	0.163821			DDX59	-0.219569	0.973121
DCAF6	0.0700883	0.743073			CD8A	0.179448	0.620458			CEP44	-0.00409026	-0.16171			DDX6	-0.199192	-0.22964
DCAF7	-0.0595692	-0.12531			CD9	-0.140944	0.0329855			CEP57	-0.215548	-0.672346			DDX60	6.76476	1.33492
DCAF8	-0.173383	0.1705			CD97	0.227004	2.51558			CEP57L1	-0.10468	-1.10945			DDX60L	4.7044	-2.22902
DCAKD	-0.169392	-0.179834			CD99	0.155958	0.478768			CEP63	-0.0085439	-0.798937			DEAF1	-0.137966	-0.725737
DCBLD1	0.511005	0.355161			CD99L2	-0.323096	-0.210949			CEP68	-0.105106	0.197184			DECR1	0.484649	0.120145
DCBLD2	-0.121133	0.338572			CD99P1	0.62504	0.298177			CEP70	0.120154	-0.523104			DECR2	0.0761434	0.484579
DCDC2	0.788424	0.18738			CDADC1	0.0620743	0.156825			CEP72	0.513011	0.0802694			DEDD	0.206761	-0.25928
DCK	-0.0864567	-0.216885			CDAN1	-0.089529	0.201173			CEP76	-0.126215	0.283825			DEDD2	0.385131	-0.53635
DCLRE1A	-0.100554	-0.481709			CDC123	-0.0748318	0.280573			CEP78	-0.533688	-0.455894			DEF8	-0.110301	-0.256517
DCLRE1C	1.06926	-0.350682			CDC14A	0.122172	0.467043			CEP85	-0.0925997	0.00871309			DEGS1	0.406377	0.0499641
DCP1A	0.682677	-0.283808			CDC14B	-0.340579	0.0585519			CEP85L	0.2557	0.660577			DEK	-0.0454186	0.124494
DCP1B	0.141876	0.00350684			CDC16	0.0280521	-0.517609			CEP89	0.00688666	-0.560632			DENND1A	-0.0888431	0.410436
DCP2	0.100068	0.0731974			CDC23	0.0225724	-0.29259			CEP95	-0.00307184	0.358754			DENND1B	0.184128	0.464765
DCPS	0.0891584	-0.0391671			CDC25B	0.0265182	-0.253872			CEP97	-0.383879	0.220561			DENND2D	0.850677	-0.513175
DCTD	0.0340678	-0.815797			CDC26	0.0925341	-0.131353			CEPT1	0.126622	-0.238451			DENND4A	0.26527	-0.0814862
DCTN1	-0.231205	-0.137039			CDC27	0.459446	0.294818			CERCAM	-0.0608403	0.497275			DENND4B	0.407884	-1.03043
DCTN2	-0.43704	-0.169263			CDC34	0.0512587	0.53177			CERK	-1.91956	0.385555			DENND4C	0.189456	0.140918
DCTN3	-0.22062	0.263944			CDC37	0.0259894	0.0104642			CERKL	-0.000697325	0.0286417			DENND5A	0.342052	-0.500449
DCTN4	0.164359	-0.492968			CDC37L1	-0.0778228	-0.475503			CERS1	-0.353922	0.549663			DENND5B	0.113757	0.101166
DCTN5	0.0123856	0.272999			CDC40	0.0262095	-0.189249			CERS2	0.0446184	-0.332119			DENND6A	-0.269305	-0.299016
DCTN6	-0.0256131	0.256827			CDC42	0.0206608	0.127123			CERS4	0.0373977	-0.104061			DENR	-0.323247	0.112599
DCTPP1	-0.185156	0.271869			CDC42BPA	-0.264579	-0.946358			CERS5	-0.0511524	0.186007			DEPDC5	0.0675802	-1.34006
DCUN1D1	0.0832255	0.18506			CDC42BPB	0.00371802	-0.4747			CERS6	0.00983011	0.0365772			DERA	-0.329538	-0.508062
DCUN1D2	-0.363526	1.51418			CDC42BPG	-0.293763	0.572945			CES2	0.632203	-0.260717			DERL1	0.48703	-0.295042
DCUN1D3	0.201572	0.00246471			CDC42EP1	0.899571	2.53163			CES4A	-0.067626	-0.752368			DERL2	0.42056	-0.249569
DCUN1D4	-0.0754478	0.732719			CDC42EP2	0.5067	1.35483			CETN2	-0.291041	-0.439974			DESI1	0.217708	0.223395
DCUN1D5	0.132384	0.0925973			CDC42EP3	0.0658006	0.219664			CETN3	-0.254323	-1.20235			DESI2	-0.486934	-0.265574
DCX	-0.290896	-0.233669			CDC42EP4	0.260118	0.961974			CFB	5.31906	0.430524			DET1	-0.0947539	0.215928
DCXR	-0.294979	-0.123361			CDC42EP5	0.138543	1.23323			CFC1	0.477323	-0.320861			DEXI	0.299689	-0.211404
DDA1	0.000814286	0.304512			CDC42SE1	0.243995	-0.160031			CFC1B	0.45105	-0.244356			DFFA	-0.440849	-0.709662
DDAH1	0.112186	-0.675295			CDC42SE2	0.0246707	0.0743654			CFDP1	-0.186922	-0.904705			DGAT1	0.121352	-0.497632
DDAH2	0.309769	1.88437			CDC5L	0.126041	0.0061682			CFL1	0.0361787	0.443263			DGCR2	0.162265	0.35558
DDB1	-0.319697	-0.207876			CDC6	-0.368921	0.597985			CFL2	0.197948	-0.206093			DGCR6	-0.0566142	-0.00918835
DDB2	-0.230266	0.334833			CDC7	0.0213458	-0.375486			CFLAR	0.777991	0.340265			DGCR6L	-0.096522	0.209664
DDC	-0.886318	0.195328			CDC73	0.0913644	-0.114265			CGGBP1	0.0543278	0.167474			DGCR8	0.0857174	-0.0544944
DDHD1	-0.151069	0.301539			CDCA4	0.0266414	0.678607			CGN	0.196951	0.745479			DGKD	0.00945953	-1.53153
DDHD2	-0.346067	0.291104			CDCA7L	-0.7936	3.96756			CGNL1	-0.567791	1.25353			DGKE	0.486991	1.20063
DDI2	0.0164696	0.25411			CDCA8	-0.0224727	1.62529			CGREF1	0.241406	0.00284315			DGKG	1.85742	-0.783714
DDIT3	0.912272	-0.835297			CDCP1	0.344613	0.355966			CGRRF1	0.212945	0.312277			DGUOK	0.0212536	-0.0603172
DDIT4	0.219235	0.246114			CDH1	0.285588	0.0926285			CHAC1	1.67815	-1.06185			DHCR24	0.167821	-0.494098
DDOST	-0.304487	-0.143921			CDH10	-0.103956	-0.241438			CHAC2	-0.247414	0.142363			DHCR7	0.127685	0.116436
DDR1	-0.117552	0.71692			CDH11	0.481651	1.28188			CHAF1A	-0.0324964	0.385691			DHDDS	0.424109	-0.698413
DDR2	0.029452	1.32661			CDH12	-0.231782	0.800391			CHAF1B	-0.117657	1.16848			DHFR	-0.791372	0.274836
DDRGK1	0.18882	-0.219086			CDH17	-0.468866	-0.24042			CHAMP1	0.127394	0.299196			DHPS	-0.161219	-0.249166
DDT	-0.379719	-0.227979			CDH18	-0.0838538	-0.121543			CHCHD1	-0.202224	-0.874322			DHRS1	0.227789	-0.806563
DDTL	-0.317363	-0.280094			CDH19	-0.51882	0.670676			CHCHD10	-0.172459	-0.288156			DHRS12	-0.352283	-0.488582
DDX1	0.0969049	0.174772			CDH2	-0.135261	0.188336			CHCHD2	-0.45032	-0.0467352			DHRS2	-0.109149	-0.114961
DDX10	0.00673167	-0.505958			CDH22	-0.46102	-0.100107			CHCHD3	-0.0199405	-0.696904			DHRS3	0.701353	1.75857
DDX17	0.110656	0.316221			CDH23	0.0851903	0.795292			CHCHD4	0.0148454	-0.566692			DHRS4	-0.0462048	0.249823
DDX18	0.218931	0.016525			CDH24	-0.196605	0.0878206			CHCHD5	-0.271815	0.208822			DHRS4-AS1	-0.269283	0.267823
DDX19A	0.17843	-0.259109			CDH3	-0.23892	0.159462			CHCHD6	-0.442986	-1.14651			DHRS4L2	-0.304348	0.386538
DDX19B	-0.042417	0.17312			CDH6	-0.738773	-0.735193			CHCHD7	0.146842	-0.401673			DHRS7	0.201483	-0.113202
DDX20	0.112625	0.331417			CDHR1	-0.254206	-1.45362			CHD1	0.726198	0.473847			DHRS7B	0.641784	-1.1515
[truncated: 11,540 more rows]
