# Supplementary material for: An integrated multi-omics approach identifies the landscape of interferon-α-mediated responses of human pancreatic beta cells
Source: Nat Commun. 2020 May 22;11:2584. doi: 10.1038/s41467-020-16327-0 (PMC7244579; doi:10.1038/s41467-020-16327-0)
Supplement: Supplementary file 5 — Supplementary Data 2 [file 41467_2020_16327_MOESM5_ESM.xlsx]

## Sheet: Sheet1
Supplementary Data 2. List of the open chromatin regions (OCRs) at 2 and 24h, their fold changes, their classification and the annotation of the TSS of protein-coding genes located < 20Kb from the OCR.
ATAC-seq annotation 40 kb (2h)														ATAC-seq annotation 40 kb (24h)
Coordinates	Region_ID	Pvalue	Padjusted	log2FoldChange	OCR_type	ensembl_gene_id	gene_name							Coordinates	Region_ID	Pvalue	Padjusted	log2FoldChange	OCR_type	ensembl_gene_id	gene_name
chr1:9954-10799	region_1	0.183166	0.88154	-0.186301	stable	None	None							chr1:9954-11428	region_1	0.250074	0.999999	-0.259643	stable	None	None
chr1:112006-112725	region_10	0.569645	0.959633	-0.145903	stable	None	None							chr1:139161-139391	region_10	0.892452	0.999999	-0.069761	stable	ENSG00000237683	AL627309.1
chr1:1111046-1111977	region_100	0.115716	0.830977	-0.298052	stable	ENSG00000162571	TTLL10							chr1:1225591-1225871	region_100	0.370875	0.999999	-0.322946	stable	ENSG00000160087, ENSG00000162572, ENSG00000169972, ENSG00000131584	UBE2J2, SCNN1D, PUSL1, ACAP3	UBE2J2	SCNN1D	PUSL1	ACAP3
chr1:15789622-15790382	region_1000	0.87622	0.990183	-0.038669	stable	ENSG00000142615, ENSG00000215704	CELA2A, CELA2B							chr1:16543505-16544457	region_1000	0.179389	0.999999	-0.248586	stable	ENSG00000142632, ENSG00000204377, ENSG00000132881	ARHGEF19, C1orf134, RSG1	C1orf134	RSG1
chr1:110230007-110231081	region_10000	0.103836	0.814586	-0.299433	stable	ENSG00000213366, ENSG00000134184	GSTM2, GSTM1							chr1:104691255-104691480	region_10000	0.150126	0.999999	0.873491	stable	None	None
chr5:26059612-26060003	region_100000	0.688036	0.97172	0.128868	stable	None	None							chr4:153153664-153154157	region_100000	0.681443	0.999999	0.135512	stable	None	None
chr5:26069173-26069484	region_100001	0.216885	0.896938	0.536226	stable	None	None							chr4:153185381-153186144	region_100001	0.0144134	0.9389	0.628424	stable	None	None
chr5:26076606-26076889	region_100002	0.782237	0.981645	0.119363	stable	None	None							chr4:153186224-153186980	region_100002	0.0760118	0.999999	0.400633	stable	None	None
chr5:26080993-26081514	region_100003	0.211328	0.894321	-0.443198	stable	None	None							chr4:153199139-153200963	region_100003	0.204319	0.999999	0.250539	stable	None	None
chr5:26083545-26083808	region_100004	0.283272	0.917464	0.56225	stable	None	None							chr4:153225260-153225552	region_100004	0.828252	0.999999	-0.0687294	stable	None	None
chr5:26086261-26086683	region_100005	0.840377	0.986735	-0.0757582	stable	None	None							chr4:153228279-153228488	region_100005	0.714716	0.999999	-0.125657	stable	None	None
chr5:26091457-26091859	region_100006	0.794959	0.982374	0.09149	stable	None	None							chr4:153228818-153230961	region_100006	0.526899	0.999999	0.12962	stable	None	None
chr5:26095734-26096115	region_100007	0.785648	0.981812	-0.114158	stable	None	None							chr4:153267882-153268158	region_100007	0.143277	0.999999	0.738078	stable	None	None
chr5:26098703-26098924	region_100008	0.0817133	0.771979	1.04276	stable	None	None							chr4:153273434-153274456	region_100008	0.629125	0.999999	0.102166	stable	None	None
chr5:26104955-26105596	region_100009	0.470107	0.948016	-0.217542	stable	None	None							chr4:153289047-153289662	region_100009	0.820741	0.999999	0.0547095	stable	None	None
chr1:110246867-110247173	region_10001	0.0612137	0.711449	-0.71248	stable	ENSG00000134184, ENSG00000134201	GSTM1, GSTM5							chr1:104695909-104696145	region_10001	0.949438	0.999999	-0.0300455	stable	None	None
chr5:26106195-26106780	region_100010	0.189769	0.884468	0.409444	stable	None	None							chr4:153290348-153290642	region_100010	0.781705	0.999999	0.0991856	stable	None	None
chr5:26108945-26109179	region_100011	0.0653875	0.726532	0.874122	stable	None	None							chr4:153303581-153303898	region_100011	0.0725285	0.999999	0.581477	stable	None	None
chr5:26111568-26111798	region_100012	0.0683111	0.736128	0.977678	stable	None	None							chr4:153329728-153329962	region_100012	0.383078	0.999999	0.372195	stable	None	None
chr5:26113326-26113535	region_100013	0.394399	0.938082	-0.427468	stable	None	None							chr4:153352527-153352778	region_100013	0.335755	0.999999	0.455021	stable	None	None
chr5:26121501-26121804	region_100014	0.701527	0.973197	-0.150473	stable	None	None							chr4:153369185-153369754	region_100014	0.633707	0.999999	0.125181	stable	None	None
chr5:26133734-26134073	region_100015	0.437162	0.94374	0.360257	stable	None	None							chr4:153370017-153370298	region_100015	0.201923	0.999999	-0.493295	stable	None	None
chr5:26148530-26149601	region_100016	0.848039	0.987323	-0.0470999	stable	None	None							chr4:153372715-153372955	region_100016	0.960667	0.999999	-0.0205175	stable	None	None
chr5:26161433-26161862	region_100017	0.975534	0.997801	0.00546752	stable	None	None							chr4:153374431-153374741	region_100017	0.796818	0.999999	-0.0870142	stable	None	None
chr5:26170235-26170696	region_100018	0.338971	0.928228	0.348027	stable	None	None							chr4:153379832-153380347	region_100018	0.00310466	0.395614	1.09058	stable	None	None
chr5:26175561-26176054	region_100019	0.713695	0.974464	-0.13812	stable	None	None							chr4:153382996-153383792	region_100019	0.761457	0.999999	0.0859821	stable	None	None
chr1:110261179-110261429	region_10002	0.914973	0.993068	-0.04475	stable	ENSG00000134201	GSTM5							chr1:104696360-104696718	region_10002	0.784392	0.999999	0.119876	stable	None	None
chr5:26180558-26181003	region_100020	0.504897	0.952784	0.239581	stable	None	None							chr4:153385209-153385480	region_100020	0.841029	0.999999	-0.0953667	stable	None	None
chr5:26182155-26182654	region_100021	0.296292	0.920977	0.327803	stable	None	None							chr4:153397920-153398328	region_100021	0.881665	0.999999	-0.0635511	stable	None	None
chr5:26185720-26186057	region_100022	0.766532	0.979883	0.130807	stable	None	None							chr4:153406723-153407500	region_100022	0.580901	0.999999	0.125275	stable	None	None
chr5:26188177-26188582	region_100023	0.46292	0.947035	0.326804	stable	None	None							chr4:153407644-153408590	region_100023	0.533751	0.999999	0.145709	stable	None	None
chr5:26193211-26193981	region_100024	0.591617	0.96183	0.149416	stable	None	None							chr4:153422035-153422324	region_100024	0.456507	0.999999	-0.274456	stable	None	None
chr5:26196935-26197477	region_100025	0.356547	0.93172	0.319329	stable	None	None							chr4:153442178-153442392	region_100025	0.39479	0.999999	-0.472562	stable	ENSG00000109670	FBXW7
chr5:26197640-26198344	region_100026	0.479706	0.948936	0.228361	stable	None	None							chr4:153449265-153449584	region_100026	0.447511	0.999999	0.250852	stable	ENSG00000109670	FBXW7
chr5:26205644-26206291	region_100027	0.00647147	0.209217	0.861398	stable	None	None							chr4:153455928-153458176	region_100027	0.237692	0.999999	-0.213275	stable	ENSG00000109670	FBXW7
chr5:26218435-26218708	region_100028	0.294283	0.92049	0.458057	stable	None	None							chr4:153496792-153497048	region_100028	0.797786	0.999999	0.106649	stable	None	None
chr5:26219144-26219548	region_100029	0.828677	0.98586	-0.0748373	stable	None	None							chr4:153505551-153506803	region_100029	0.82166	0.999999	0.0481267	stable	None	None
chr1:110268164-110268430	region_10003	0.369637	0.93451	0.350866	stable	ENSG00000134201, ENSG00000134202	GSTM5, GSTM3							chr1:104706718-104706928	region_10003	0.92902	0.999999	0.0408618	stable	None	None
chr5:26228931-26229246	region_100030	0.600526	0.962747	0.171021	stable	None	None							chr4:153511271-153511895	region_100030	0.860992	0.999999	0.0460593	stable	None	None
chr5:26236315-26236892	region_100031	0.373124	0.935088	-0.24995	stable	None	None							chr4:153512326-153512979	region_100031	0.821919	0.999999	-0.0517409	stable	None	None
chr5:26239499-26240176	region_100032	0.650885	0.968093	0.0905729	stable	None	None							chr4:153516327-153517187	region_100032	0.894093	0.999999	0.030312	stable	None	None
chr5:26241836-26242221	region_100033	0.781575	0.981552	0.0911486	stable	None	None							chr4:153517676-153517959	region_100033	0.752885	0.999999	-0.10805	stable	None	None
chr5:26245955-26246165	region_100034	0.0505798	0.666739	0.973393	stable	None	None							chr4:153520252-153520665	region_100034	0.556634	0.999999	0.151888	stable	None	None
chr5:26259295-26259575	region_100035	0.92794	0.993938	0.0386901	stable	None	None							chr4:153525902-153527380	region_100035	0.490492	0.999999	0.146379	stable	None	None
chr5:26266760-26267856	region_100036	0.307957	0.923315	0.235641	stable	None	None							chr4:153527806-153528705	region_100036	0.704013	0.999999	0.105637	stable	None	None
chr5:26269454-26269661	region_100037	0.000110223	0.00788305	2.05498	gained	None	None							chr4:153534078-153534829	region_100037	0.468582	0.999999	0.231865	stable	None	None
chr5:26277914-26278332	region_100038	0.119359	0.835503	0.605303	stable	None	None							chr4:153560776-153560976	region_100038	0.551798	0.999999	0.34676	stable	None	None
chr5:26284282-26284523	region_100039	0.556869	0.958778	0.294923	stable	None	None							chr4:153561111-153561989	region_100039	0.88162	0.999999	0.0412256	stable	None	None
chr1:110274417-110275308	region_10004	0.309288	0.923609	-0.273216	stable	ENSG00000134201, ENSG00000134202	GSTM5, GSTM3							chr1:104712879-104713125	region_10004	0.288463	0.999999	0.499076	stable	None	None
chr5:26284946-26285541	region_100040	0.485911	0.950143	-0.254168	stable	None	None							chr4:153564664-153564996	region_100040	0.723413	0.999999	-0.149529	stable	None	None
chr5:26301616-26302215	region_100041	0.490095	0.950975	-0.221628	stable	None	None							chr4:153567216-153568161	region_100041	0.610036	0.999999	-0.232668	stable	None	None
chr5:26313577-26313803	region_100042	0.601148	0.962874	0.262107	stable	None	None							chr4:153581783-153582599	region_100042	0.232592	0.999999	0.322756	stable	ENSG00000170006	TMEM154
chr5:26314693-26314901	region_100043	0.14235	0.857214	0.927586	stable	None	None							chr4:153587112-153587438	region_100043	0.281353	0.999999	-0.477348	stable	ENSG00000170006	TMEM154
chr5:26315408-26315608	region_100044	0.318278	0.924894	0.51801	stable	None	None							chr4:153600728-153601477	region_100044	0.377696	0.999999	-0.179407	stable	ENSG00000170006	TMEM154
chr5:26324426-26324671	region_100045	0.234769	0.90398	-0.562947	stable	None	None							chr4:153602007-153603035	region_100045	0.0656057	0.999999	0.419671	stable	ENSG00000170006	TMEM154
chr5:26325561-26326311	region_100046	0.0693793	0.739836	0.522228	stable	None	None							chr4:153608738-153609067	region_100046	0.410715	0.999999	-0.340795	stable	ENSG00000170006	TMEM154
chr5:26326527-26326728	region_100047	0.437831	0.94378	0.378066	stable	None	None							chr4:153613019-153613259	region_100047	0.425099	0.999999	0.365417	stable	ENSG00000170006	TMEM154
chr5:26329692-26330041	region_100048	0.965315	0.996924	-0.00939521	stable	None	None							chr4:153656515-153656836	region_100048	0.895709	0.999999	-0.0434406	stable	None	None
chr5:26332019-26332312	region_100049	0.988363	0.999068	-0.00582165	stable	None	None							chr4:153664086-153664305	region_100049	0.713843	0.999999	-0.183697	stable	None	None
chr1:110282319-110283733	region_10005	0.0732189	0.749459	-0.21769	stable	ENSG00000134202	GSTM3							chr1:104714730-104715803	region_10005	0.991342	0.999999	-0.00334418	stable	None	None
chr5:26338429-26339017	region_100050	0.537735	0.956733	-0.191049	stable	None	None							chr4:153685864-153686242	region_100050	0.784676	0.999999	-0.0853131	stable	ENSG00000169989, ENSG00000164144	TIGD4, ARFIP1
chr5:26339366-26340040	region_100051	0.00119685	0.0558993	1.02586	stable	None	None							chr4:153699892-153701900	region_100051	0.72948	0.999999	-0.0620337	stable	ENSG00000169989, ENSG00000164144	TIGD4, ARFIP1
chr5:26344043-26344252	region_100052	0.853601	0.987802	0.089437	stable	None	None							chr4:153731854-153732622	region_100052	0.552795	0.999999	-0.145902	stable	None	None
chr5:26362760-26363026	region_100053	0.59667	0.962276	-0.223853	stable	None	None							chr4:153764259-153765478	region_100053	0.583637	0.999999	0.126486	stable	None	None
chr5:26367189-26368751	region_100054	0.483068	0.949719	0.143954	stable	None	None							chr4:153774368-153774568	region_100054	0.632635	0.999999	0.378616	stable	None	None
chr5:26373362-26374174	region_100055	0.835893	0.986302	0.0595013	stable	None	None							chr4:153791806-153792148	region_100055	0.923656	0.999999	-0.0290009	stable	None	None
chr5:26382095-26382827	region_100056	0.977187	0.997957	0.00776062	stable	None	None							chr4:153851991-153852314	region_100056	0.733424	0.999999	0.109352	stable	ENSG00000137460	FHDC1
chr5:26388491-26389477	region_100057	0.374157	0.935364	-0.187372	stable	None	None							chr4:153856804-153859193	region_100057	0.661544	0.999999	-0.0726495	stable	ENSG00000137460	FHDC1
chr5:26391768-26392035	region_100058	0.567351	0.959374	0.221433	stable	None	None							chr4:153872485-153872828	region_100058	0.405322	0.999999	0.362214	stable	ENSG00000137460	FHDC1
chr5:26392893-26393184	region_100059	0.108447	0.821122	-0.621643	stable	None	None							chr4:153877765-153879427	region_100059	0.181582	0.999999	0.288752	stable	None	None
chr1:110290885-110291125	region_10006	0.572291	0.959974	-0.199765	stable	ENSG00000134202, ENSG00000198758	GSTM3, EPS8L3							chr1:104720427-104720658	region_10006	0.154898	0.999999	0.710025	stable	None	None
chr5:26399474-26399744	region_100060	0.130348	0.84769	0.70529	stable	None	None							chr4:153903195-153903407	region_100060	0.81117	0.999999	0.126416	stable	None	None
chr5:26400481-26400681	region_100061	0.617668	0.965139	-0.262557	stable	None	None							chr4:153903533-153903761	region_100061	0.558812	0.999999	0.270778	stable	None	None
chr5:26401214-26401595	region_100062	0.876584	0.990183	0.0570837	stable	None	None							chr4:153912530-153912846	region_100062	0.444198	0.999999	0.3092	stable	None	None
chr5:26410785-26411180	region_100063	0.946708	0.995385	0.0257761	stable	None	None							chr4:153913071-153913581	region_100063	0.887346	0.999999	-0.0458748	stable	None	None
chr5:26411521-26411734	region_100064	0.248834	0.908236	0.665678	stable	None	None							chr4:153934358-153935194	region_100064	0.616	0.999999	-0.11894	stable	None	None
chr5:26415875-26417616	region_100065	0.973893	0.997585	-0.00662919	stable	None	None							chr4:153939832-153940256	region_100065	0.584071	0.999999	-0.193603	stable	None	None
chr5:26422647-26423010	region_100066	0.2709	0.914547	0.416479	stable	None	None							chr4:153946671-153947090	region_100066	0.82908	0.999999	0.088909	stable	None	None
chr5:26423287-26423507	region_100067	0.107455	0.819448	0.898092	stable	None	None							chr4:153959712-153960946	region_100067	0.571796	0.999999	0.120396	stable	None	None
chr5:26432717-26432931	region_100068	0.0916947	0.794521	-0.822499	stable	None	None							chr4:153963972-153964343	region_100068	0.478921	0.999999	0.196652	stable	None	None
chr5:26433075-26433718	region_100069	0.566853	0.959374	-0.182757	stable	None	None							chr4:153979230-153980036	region_100069	0.88258	0.999999	-0.0360223	stable	None	None
chr1:110305996-110307135	region_10007	0.0490544	0.659006	-0.399187	stable	ENSG00000198758	EPS8L3							chr1:104746840-104747102	region_10007	0.222528	0.999999	0.63492	stable	None	None
chr5:26441774-26441974	region_100070	0.888262	0.991273	-0.0708052	stable	None	None							chr4:153980196-153980408	region_100070	0.201395	0.999999	-0.55318	stable	None	None
chr5:26446809-26447520	region_100071	0.365608	0.933867	-0.307269	stable	None	None							chr4:153985601-153986225	region_100071	0.111366	0.999999	-0.401829	stable	None	None
chr5:26448900-26449144	region_100072	0.482923	0.949648	0.289774	stable	None	None							chr4:153988571-153988839	region_100072	0.329651	0.999999	0.471078	stable	None	None
chr5:26452746-26453180	region_100073	0.739114	0.976439	0.0934088	stable	None	None							chr4:154004448-154005142	region_100073	0.743431	0.999999	-0.0660361	stable	None	None
chr5:26459493-26459703	region_100074	0.731099	0.976049	0.176085	stable	None	None							chr4:154006180-154006868	region_100074	0.261867	0.999999	-0.278696	stable	None	None
chr5:26468539-26468760	region_100075	0.0740982	0.752446	1.0449	stable	None	None							chr4:154036456-154037573	region_100075	0.00240722	0.332584	0.685287	stable	None	None
chr5:26476196-26476931	region_100076	0.35438	0.931333	-0.207682	stable	None	None							chr4:154044026-154044286	region_100076	0.898688	0.999999	-0.0475201	stable	None	None
chr5:26482202-26483289	region_100077	2.36387e-05	0.00216711	0.465297	stable	None	None							chr4:154048467-154049410	region_100077	0.394657	0.999999	-0.177699	stable	None	None
chr5:26493138-26493506	region_100078	0.436607	0.94374	-0.296353	stable	None	None							chr4:154050537-154050828	region_100078	0.600422	0.999999	-0.193717	stable	None	None
chr5:26501822-26502048	region_100079	0.806086	0.983403	0.110899	stable	None	None							chr4:154056090-154056539	region_100079	0.877251	0.999999	-0.0575864	stable	ENSG00000109654	TRIM2
chr1:110316282-110316650	region_10008	0.817176	0.984675	-0.0546662	stable	ENSG00000198758	EPS8L3							chr1:104751586-104751803	region_10008	0.402328	0.999999	-0.412325	stable	None	None
chr5:26504660-26505033	region_100080	0.805056	0.983328	-0.102427	stable	None	None							chr4:154059989-154060209	region_100080	0.987926	0.999999	-0.00647085	stable	ENSG00000109654	TRIM2
chr5:26508599-26508842	region_100081	0.361819	0.933093	-0.464819	stable	None	None							chr4:154064127-154064613	region_100081	0.402847	0.999999	0.22683	stable	ENSG00000109654	TRIM2
chr5:26514179-26514379	region_100082	0.406444	0.939239	0.498262	stable	None	None							chr4:154065141-154065343	region_100082	0.896568	0.999999	-0.0666365	stable	ENSG00000109654	TRIM2
chr5:26519291-26519704	region_100083	0.804582	0.983328	0.0975748	stable	None	None							chr4:154073049-154075067	region_100083	0.583965	0.999999	-0.093449	stable	ENSG00000109654	TRIM2
chr5:26521468-26521704	region_100084	0.745503	0.97746	0.152935	stable	None	None							chr4:154080243-154080455	region_100084	0.375777	0.999999	0.432789	stable	ENSG00000109654	TRIM2
chr5:26529759-26530141	region_100085	0.228278	0.900939	0.503942	stable	None	None							chr4:154100591-154101542	region_100085	0.242262	0.999999	0.256338	stable	None	None
chr5:26530241-26530642	region_100086	0.392833	0.938007	-0.300948	stable	None	None							chr4:154110263-154111153	region_100086	0.693466	0.999999	0.087031	stable	None	None
chr5:26532271-26532516	region_100087	0.304503	0.922106	0.513398	stable	None	None							chr4:154128750-154129176	region_100087	0.925726	0.999999	-0.0246194	stable	None	None
chr5:26537935-26538209	region_100088	0.133024	0.849712	0.659607	stable	None	None							chr4:154130494-154130938	region_100088	0.30395	0.999999	-0.310318	stable	None	None
chr5:26542031-26542548	region_100089	0.5531	0.957939	0.183688	stable	None	None							chr4:154140147-154140367	region_100089	0.0280746	0.999999	0.765837	stable	None	None
chr1:110319458-110319952	region_10009	0.799667	0.982924	0.0524502	stable	ENSG00000198758	EPS8L3							chr1:104759312-104759825	region_10009	0.682142	0.999999	0.153168	stable	None	None
chr5:26545382-26545655	region_100090	0.441584	0.944156	0.352652	stable	None	None							chr4:154143328-154144893	region_100090	0.920669	0.999999	0.0187296	stable	None	None
chr5:26553161-26553717	region_100091	0.771695	0.980326	0.0371175	stable	None	None							chr4:154145115-154145316	region_100091	0.298022	0.999999	0.372183	stable	None	None
chr5:26561421-26561941	region_100092	0.457931	0.946387	0.25863	stable	None	None							chr4:154149640-154150258	region_100092	0.403209	0.999999	0.232591	stable	None	None
chr5:26568456-26570292	region_100093	0.443026	0.944453	-0.141309	stable	None	None							chr4:154153925-154154126	region_100093	0.104891	0.999999	-0.732626	stable	None	None
chr5:26572501-26572844	region_100094	0.65181	0.968093	-0.159596	stable	None	None							chr4:154154870-154155166	region_100094	0.313574	0.999999	0.459468	stable	None	None
chr5:26578284-26578792	region_100095	0.758754	0.979082	0.102678	stable	None	None							chr4:154163239-154164147	region_100095	0.398635	0.999999	0.225443	stable	None	None
chr5:26579709-26580161	region_100096	0.73984	0.976548	0.11895	stable	None	None							chr4:154169453-154171169	region_100096	0.619354	0.999999	0.09726	stable	None	None
chr5:26586249-26586454	region_100097	0.511226	0.953382	0.320926	stable	None	None							chr4:154178067-154179049	region_100097	0.943996	0.999999	0.014485	stable	None	None
chr5:26591094-26591511	region_100098	0.731091	0.976049	-0.116875	stable	None	None							chr4:154179194-154179451	region_100098	0.602555	0.999999	0.208223	stable	None	None
chr5:26603017-26603407	region_100099	0.218502	0.897698	0.520984	stable	None	None							chr4:154190768-154191141	region_100099	0.159566	0.999999	0.555848	stable	None	None
chr1:15850424-15851973	region_1001	0.0937355	0.798404	-0.18112	stable	ENSG00000132906, ENSG00000116138	CASP9, DNAJC16							chr1:16552844-16553807	region_1001	0.0975377	0.999999	-0.304554	stable	ENSG00000142632, ENSG00000204377, ENSG00000132881	ARHGEF19, C1orf134, RSG1	C1orf134	RSG1
chr1:110331784-110331990	region_10010	0.0295734	0.537033	-0.948615	stable	None	None							chr1:104759957-104760413	region_10010	0.0549547	0.999999	-0.796746	stable	None	None
chr5:26609963-26610269	region_100100	0.950214	0.995608	0.0254459	stable	None	None							chr4:154196116-154196459	region_100100	0.443256	0.999999	0.568715	stable	None	None
chr5:26613147-26613654	region_100101	0.261454	0.911407	0.325828	stable	None	None							chr4:154198201-154198636	region_100101	0.711843	0.999999	-0.127377	stable	None	None
chr5:26622939-26624113	region_100102	1.30689e-05	0.00130978	0.490878	stable	None	None							chr4:154239885-154240243	region_100102	0.770864	0.999999	0.0881646	stable	None	None
chr5:26624216-26624471	region_100103	0.467203	0.947549	-0.192912	stable	None	None							chr4:154264234-154264624	region_100103	0.572142	0.999999	-0.141525	stable	ENSG00000121211	MND1
chr5:26625345-26625715	region_100104	0.770049	0.980136	-0.0814589	stable	None	None							chr4:154265358-154266745	region_100104	0.846632	0.999999	0.033563	stable	ENSG00000121211	MND1
chr5:26645756-26645996	region_100105	0.330094	0.927034	0.49262	stable	None	None							chr4:154266847-154267150	region_100105	0.411921	0.999999	0.230211	stable	ENSG00000121211	MND1
chr5:26646114-26646653	region_100106	0.47731	0.94885	0.16258	stable	None	None							chr4:154278549-154278802	region_100106	0.819373	0.999999	0.10811	stable	ENSG00000121211	MND1
chr5:26648787-26649336	region_100107	0.457215	0.946214	-0.253436	stable	None	None							chr4:154304757-154304989	region_100107	0.340426	0.999999	0.490561	stable	None	None
chr5:26651495-26651816	region_100108	5.01182e-06	0.000571924	1.90522	gained	None	None							chr4:154306994-154307236	region_100108	0.731389	0.999999	0.163552	stable	None	None
chr5:26669255-26669492	region_100109	0.66909	0.97017	-0.210401	stable	None	None							chr4:154316383-154316593	region_100109	0.0562283	0.999999	1.20588	stable	None	None
chr1:110334686-110335103	region_10011	0.509444	0.953139	-0.186464	stable	None	None							chr1:104765097-104765582	region_10011	0.425656	0.999999	0.299009	stable	None	None
chr5:26669546-26669881	region_100110	0.114677	0.829774	0.659961	stable	None	None							chr4:154340286-154340516	region_100110	0.855064	0.999999	-0.0770671	stable	None	None
chr5:26673940-26674170	region_100111	0.687922	0.97172	0.186059	stable	None	None							chr4:154354252-154354765	region_100111	0.195165	0.999999	0.397411	stable	None	None
chr5:26674724-26675454	region_100112	0.719027	0.974985	-0.0835045	stable	None	None							chr4:154360617-154360855	region_100112	0.836078	0.999999	0.102817	stable	None	None
chr5:26685180-26685423	region_100113	0.145835	0.859527	0.664516	stable	None	None							chr4:154368689-154368959	region_100113	0.470285	0.999999	0.307218	stable	ENSG00000121210	KIAA0922
chr5:26689592-26690811	region_100114	0.828692	0.98586	0.0436949	stable	None	None							chr4:154373403-154374062	region_100114	0.971907	0.999999	0.0110909	stable	ENSG00000121210	KIAA0922
chr5:26691516-26691762	region_100115	0.690435	0.971906	0.18275	stable	None	None							chr4:154386722-154388892	region_100115	0.69135	0.999999	-0.0704755	stable	ENSG00000121210	KIAA0922
chr5:26698997-26699411	region_100116	0.664897	0.969817	0.13258	stable	None	None							chr4:154394060-154394505	region_100116	0.347596	0.999999	-0.342629	stable	ENSG00000121210	KIAA0922
chr5:26700878-26701237	region_100117	0.402814	0.938851	0.165244	stable	None	None							chr4:154406376-154407206	region_100117	0.111759	0.999999	0.341425	stable	ENSG00000121210	KIAA0922
chr5:26701687-26702428	region_100118	0.546649	0.957494	0.151519	stable	None	None							chr4:154416530-154416747	region_100118	0.443719	0.999999	0.410695	stable	None	None
chr5:26711905-26712181	region_100119	0.765251	0.979819	-0.122523	stable	None	None							chr4:154418308-154418607	region_100119	0.514585	0.999999	0.299383	stable	None	None
chr1:110336180-110336866	region_10012	0.450257	0.945622	-0.163029	stable	None	None							chr1:104778630-104778898	region_10012	0.144578	0.999999	0.774973	stable	None	None
chr5:26717103-26717780	region_100120	0.687036	0.971708	0.117117	stable	None	None							chr4:154430538-154431239	region_100120	0.119917	0.999999	0.456282	stable	None	None
chr5:26726469-26726769	region_100121	0.272512	0.915051	0.462093	stable	None	None							chr4:154439873-154440137	region_100121	0.0312483	0.999999	0.799327	stable	None	None
chr5:26727051-26727256	region_100122	0.372604	0.93494	-0.418475	stable	None	None							chr4:154441489-154442571	region_100122	0.114898	0.999999	0.312666	stable	None	None
chr5:26728071-26728283	region_100123	0.378186	0.936015	0.427858	stable	None	None							chr4:154451630-154452087	region_100123	0.379268	0.999999	0.360045	stable	None	None
chr5:26736931-26737755	region_100124	0.778194	0.981246	-0.0743161	stable	None	None							chr4:154452189-154452417	region_100124	0.870988	0.999999	0.0710489	stable	None	None
chr5:26740022-26740331	region_100125	0.579864	0.961045	-0.216642	stable	None	None							chr4:154453065-154453575	region_100125	0.920363	0.999999	-0.034738	stable	None	None
chr5:26740408-26740634	region_100126	0.565831	0.95936	0.303321	stable	None	None							chr4:154457251-154457507	region_100126	0.546696	0.999999	-0.258009	stable	None	None
chr5:26742442-26742752	region_100127	0.853473	0.987773	-0.0753984	stable	None	None							chr4:154465535-154465952	region_100127	0.0971013	0.999999	0.684272	stable	None	None
chr5:26748377-26748606	region_100128	0.367341	0.934116	0.460527	stable	None	None							chr4:154485388-154486389	region_100128	0.44146	0.999999	0.233999	stable	None	None
chr5:26750870-26751233	region_100129	0.65042	0.968071	0.17568	stable	None	None							chr4:154491433-154491978	region_100129	0.849736	0.999999	0.0542963	stable	None	None
chr1:110337315-110337797	region_10013	0.443316	0.944543	-0.229189	stable	None	None							chr1:104778948-104779450	region_10013	0.615668	0.999999	-0.171917	stable	None	None
chr5:26753904-26754296	region_100130	0.714673	0.974518	0.120622	stable	None	None							chr4:154495481-154496029	region_100130	0.702846	0.999999	0.0964646	stable	None	None
chr5:26760417-26760617	region_100131	0.910904	0.992937	-0.0467976	stable	None	None							chr4:154503621-154503956	region_100131	0.6525	0.999999	0.176486	stable	None	None
chr5:26760902-26761959	region_100132	0.722375	0.975452	0.0699324	stable	None	None							chr4:154504402-154504845	region_100132	0.332385	0.999999	-0.32147	stable	None	None
chr5:26772689-26773069	region_100133	0.180858	0.881072	-0.504392	stable	None	None							chr4:154505229-154505429	region_100133	0.170999	0.999999	0.69451	stable	None	None
chr5:26775143-26775490	region_100134	0.708438	0.973843	0.138667	stable	None	None							chr4:154517426-154517823	region_100134	0.596272	0.999999	-0.213163	stable	None	None
chr5:26778826-26779152	region_100135	0.576127	0.960531	-0.194443	stable	None	None							chr4:154560888-154561934	region_100135	0.735774	0.999999	-0.0770063	stable	None	None
chr5:26781496-26781911	region_100136	0.0968173	0.803433	0.710039	stable	None	None							chr4:154564580-154564898	region_100136	0.745437	0.999999	0.0805517	stable	None	None
chr5:26807273-26808459	region_100137	0.634905	0.966981	0.0902534	stable	None	None							chr4:154570674-154570939	region_100137	0.0974311	0.999999	0.655053	stable	None	None
chr5:26812708-26813799	region_100138	0.910167	0.992889	0.0255742	stable	None	None							chr4:154573704-154573954	region_100138	0.0326757	0.999999	-1.08196	stable	None	None
chr5:26825860-26826092	region_100139	0.192038	0.885446	-0.627881	stable	None	None							chr4:154576100-154576440	region_100139	0.347024	0.999999	0.34787	stable	None	None
chr1:110345946-110346154	region_10014	0.293642	0.920383	-0.495581	stable	None	None							chr1:104780695-104780937	region_10014	0.267982	0.999999	-0.535205	stable	None	None
chr5:26830856-26831291	region_100140	0.143204	0.857214	0.577305	stable	None	None							chr4:154576578-154576886	region_100140	0.631279	0.999999	0.213111	stable	None	None
chr5:26834875-26835194	region_100141	0.955449	0.995964	0.0223383	stable	None	None							chr4:154580136-154580659	region_100141	0.423027	0.999999	-0.288301	stable	None	None
chr5:26845572-26845849	region_100142	0.114546	0.829733	0.595764	stable	None	None							chr4:154587236-154587634	region_100142	0.947676	0.999999	0.0287004	stable	None	None
chr5:26847123-26847777	region_100143	0.967555	0.997079	0.0110172	stable	None	None							chr4:154590410-154590675	region_100143	0.549819	0.999999	-0.280226	stable	None	None
chr5:26852438-26853518	region_100144	0.667613	0.970076	0.0784272	stable	None	None							chr4:154604798-154606340	region_100144	0.160231	0.999999	0.251151	stable	ENSG00000137462	TLR2
chr5:26859532-26859829	region_100145	0.111139	0.824805	0.748417	stable	None	None							chr4:154625600-154625927	region_100145	0.213993	0.999999	0.555734	stable	ENSG00000137462	TLR2
chr5:26865474-26865692	region_100146	0.918515	0.993262	0.0499144	stable	None	None							chr4:154636805-154637005	region_100146	0.983342	0.999999	-0.0103438	stable	ENSG00000137462	TLR2
chr5:26868591-26868901	region_100147	0.697231	0.972664	0.149133	stable	None	None							chr4:154646312-154646544	region_100147	0.340506	0.999999	-0.409123	stable	None	None
chr5:26873089-26873330	region_100148	0.45347	0.945895	0.338061	stable	None	None							chr4:154664716-154665291	region_100148	0.293224	0.999999	-0.348825	stable	ENSG00000145428	RNF175
chr5:26879094-26879360	region_100149	0.141402	0.85593	0.694952	stable	None	None							chr4:154667560-154667844	region_100149	0.617712	0.999999	-0.214556	stable	ENSG00000145428	RNF175
chr1:110392123-110392324	region_10015	0.556962	0.958778	-0.303534	stable	None	None							chr1:104790224-104790439	region_10015	0.384736	0.999999	0.464191	stable	None	None
chr5:26879793-26880017	region_100150	0.0959654	0.802072	0.840383	stable	None	None							chr4:154669665-154669938	region_100150	0.366415	0.999999	0.368234	stable	ENSG00000145428	RNF175
chr5:26889943-26890277	region_100151	0.146713	0.860061	0.32959	stable	None	None							chr4:154671312-154671696	region_100151	0.652164	0.999999	-0.131423	stable	ENSG00000145428	RNF175
chr5:26890423-26890682	region_100152	0.82647	0.985663	0.0955443	stable	None	None							chr4:154680305-154681641	region_100152	0.309734	0.999999	-0.180998	stable	ENSG00000145428	RNF175
chr5:26906024-26906233	region_100153	0.301884	0.921823	0.50221	stable	None	None							chr4:154694445-154694689	region_100153	0.287044	0.999999	-0.518381	stable	ENSG00000145428, ENSG00000145423	RNF175, SFRP2
chr5:26910846-26911317	region_100154	0.585499	0.961567	-0.207945	stable	None	None							chr4:154702420-154703177	region_100154	0.43965	0.999999	-0.224898	stable	ENSG00000145423	SFRP2
chr5:26919347-26919638	region_100155	0.985592	0.998672	-0.00858784	stable	None	None							chr4:154707038-154707240	region_100155	0.461247	0.999999	0.248233	stable	ENSG00000145423	SFRP2
chr5:26919765-26920145	region_100156	0.184793	0.881784	0.546019	stable	None	None							chr4:154709433-154710424	region_100156	0.622257	0.999999	-0.124447	stable	ENSG00000145423	SFRP2
chr5:26920356-26920941	region_100157	0.867922	0.989186	0.0532617	stable	None	None							chr4:154712069-154712772	region_100157	0.591379	0.999999	0.118069	stable	ENSG00000145423	SFRP2
chr5:26921234-26921571	region_100158	0.264251	0.91181	-0.497439	stable	None	None							chr4:154712788-154712988	region_100158	0.501389	0.999999	0.306291	stable	ENSG00000145423	SFRP2
chr5:26923519-26923754	region_100159	0.776111	0.980989	0.136248	stable	None	None							chr4:154713909-154714178	region_100159	0.552073	0.999999	-0.210356	stable	ENSG00000145423	SFRP2
chr1:110420173-110420400	region_10016	0.750735	0.978065	0.133676	stable	None	None							chr1:104803757-104804062	region_10016	0.681445	0.999999	-0.166173	stable	None	None
chr5:26931204-26931500	region_100160	0.845543	0.987138	0.0629407	stable	None	None							chr4:154715231-154715511	region_100160	0.593627	0.999999	0.16624	stable	ENSG00000145423	SFRP2
chr5:26934169-26934615	region_100161	0.266164	0.912704	0.423362	stable	None	None							chr4:154725668-154726303	region_100161	0.170462	0.999999	0.393581	stable	ENSG00000145423	SFRP2
chr5:26941104-26942731	region_100162	0.162715	0.87095	0.256948	stable	None	None							chr4:154727558-154727932	region_100162	0.432274	0.999999	0.318661	stable	ENSG00000145423	SFRP2
chr5:26958154-26958457	region_100163	0.122204	0.838182	0.728048	stable	None	None							chr4:154732889-154733089	region_100163	0.0544898	0.999999	1.06959	stable	None	None
chr5:26966260-26966470	region_100164	0.645937	0.967935	-0.22173	stable	None	None							chr4:154752299-154752566	region_100164	0.240396	0.999999	0.510006	stable	None	None
chr5:26986730-26987064	region_100165	0.18615	0.882474	0.524105	stable	None	None							chr4:154753462-154753766	region_100165	0.205405	0.999999	-0.515218	stable	None	None
chr5:26988255-26988553	region_100166	0.00322928	0.124308	1.25445	stable	None	None							chr4:154755059-154755266	region_100166	0.992003	0.999999	0.0048307	stable	None	None
chr5:26991329-26991569	region_100167	0.463153	0.947035	0.33676	stable	None	None							chr4:154765396-154765895	region_100167	0.643525	0.999999	-0.160067	stable	None	None
chr5:27001209-27002057	region_100168	0.183289	0.881596	-0.324155	stable	None	None							chr4:154766318-154766698	region_100168	0.595403	0.999999	-0.193199	stable	None	None
chr5:27005611-27005864	region_100169	0.737976	0.976312	-0.13225	stable	None	None							chr4:154768066-154768320	region_100169	0.0985626	0.999999	0.843402	stable	None	None
chr1:110434561-110434805	region_10017	0.401126	0.938624	0.450944	stable	ENSG00000184371	CSF1							chr1:104805574-104806113	region_10017	0.708064	0.999999	-0.100638	stable	None	None
chr5:27006488-27006706	region_100170	0.506631	0.952804	0.312506	stable	None	None							chr4:154780263-154780710	region_100170	0.278013	0.999999	-0.440868	stable	None	None
chr5:27012556-27012816	region_100171	0.623771	0.965826	-0.175267	stable	None	None							chr4:154780768-154781263	region_100171	0.563165	0.999999	-0.231175	stable	None	None
chr5:27014398-27014616	region_100172	0.877029	0.9902	-0.0660165	stable	None	None							chr4:154791339-154791787	region_100172	0.997943	0.999999	-0.00093555	stable	None	None
chr5:27015829-27016382	region_100173	0.502263	0.952576	0.178586	stable	None	None							chr4:154821711-154822165	region_100173	0.22599	0.999999	-0.441228	stable	None	None
chr5:27021133-27021490	region_100174	0.960878	0.996338	0.0102681	stable	None	None							chr4:154822504-154822818	region_100174	0.561007	0.999999	0.233813	stable	None	None
chr5:27022430-27023265	region_100175	0.221292	0.898608	0.227852	stable	None	None							chr4:154827072-154827330	region_100175	0.391499	0.999999	0.402407	stable	None	None
chr5:27029743-27029969	region_100176	0.175623	0.878905	0.796185	stable	None	None							chr4:154832759-154833288	region_100176	0.463212	0.999999	-0.232362	stable	None	None
chr5:27031690-27031954	region_100177	0.271256	0.914637	-0.526773	stable	None	None							chr4:154834703-154835090	region_100177	0.467815	0.999999	0.308319	stable	None	None
chr5:27038370-27039146	region_100178	0.815094	0.98438	-0.0373062	stable	None	None							chr4:154837489-154837733	region_100178	0.488574	0.999999	-0.341404	stable	None	None
chr5:27039469-27039776	region_100179	0.515536	0.953924	0.221973	stable	None	None							chr4:154842672-154843164	region_100179	0.376224	0.999999	0.309092	stable	None	None
chr1:110436212-110436739	region_10018	0.948915	0.99551	-0.0211763	stable	ENSG00000184371	CSF1							chr1:104812603-104812952	region_10018	0.891008	0.999999	0.059793	stable	None	None
chr5:27048671-27049088	region_100180	0.480196	0.949047	0.227742	stable	None	None							chr4:154844057-154844263	region_100180	0.525691	0.999999	-0.298802	stable	None	None
chr5:27055226-27055552	region_100181	0.806781	0.983482	-0.0995801	stable	None	None							chr4:154851014-154851430	region_100181	0.798306	0.999999	-0.0962979	stable	None	None
chr5:27058370-27058693	region_100182	0.222056	0.898887	0.488921	stable	None	None							chr4:154854946-154855318	region_100182	0.76758	0.999999	-0.104625	stable	None	None
chr5:27061364-27061730	region_100183	0.732531	0.976049	0.144804	stable	None	None							chr4:154857387-154857610	region_100183	0.464605	0.999999	0.327661	stable	None	None
chr5:27062089-27062328	region_100184	0.445957	0.945046	-0.393989	stable	None	None							chr4:154862072-154862854	region_100184	0.827185	0.999999	0.0627504	stable	None	None
chr5:27062352-27062753	region_100185	0.122646	0.838909	0.645572	stable	None	None							chr4:154868403-154868703	region_100185	0.504102	0.999999	-0.292374	stable	None	None
chr5:27069849-27070214	region_100186	0.268862	0.913786	0.414541	stable	None	None							chr4:154871765-154871992	region_100186	0.786353	0.999999	-0.117843	stable	None	None
chr5:27072530-27073203	region_100187	0.83388	0.986195	0.0633249	stable	None	None							chr4:154873425-154873718	region_100187	0.376111	0.999999	-0.367815	stable	None	None
chr5:27073681-27073978	region_100188	0.232471	0.903027	0.592641	stable	None	None							chr4:154874309-154875076	region_100188	0.876897	0.999999	-0.0436618	stable	None	None
chr5:27092844-27094084	region_100189	0.513735	0.953811	0.0827713	stable	None	None							chr4:154875915-154876231	region_100189	0.158394	0.999999	0.607903	stable	None	None
chr1:110452846-110454155	region_10019	0.647231	0.968017	0.0666892	stable	ENSG00000184371	CSF1							chr1:104820582-104820791	region_10019	0.959654	0.999999	-0.0277015	stable	None	None
chr5:27099202-27099871	region_100190	0.18998	0.884478	0.320573	stable	None	None							chr4:154881673-154881878	region_100190	0.151358	0.999999	-0.654073	stable	None	None
chr5:27101392-27101592	region_100191	0.859372	0.988363	0.0839804	stable	ENSG00000113100	CDH9							chr4:154885728-154885946	region_100191	0.313548	0.999999	0.570564	stable	None	None
chr5:27103141-27103361	region_100192	0.507215	0.952804	-0.334206	stable	ENSG00000113100	CDH9							chr4:154892593-154892851	region_100192	0.10894	0.999999	0.82027	stable	None	None
chr5:27104233-27104555	region_100193	0.15345	0.864381	0.544114	stable	ENSG00000113100	CDH9							chr4:154904610-154905258	region_100193	0.321362	0.999999	0.325469	stable	None	None
chr5:27108330-27108680	region_100194	0.0339682	0.571936	0.908432	stable	ENSG00000113100	CDH9							chr4:154909551-154910329	region_100194	0.410533	0.999999	-0.20694	stable	None	None
chr5:27110447-27110792	region_100195	0.0381725	0.60003	0.879432	stable	ENSG00000113100	CDH9							chr4:154918388-154918982	region_100195	0.618127	0.999999	0.187339	stable	None	None
chr5:27116315-27116547	region_100196	0.896162	0.991916	-0.0430408	stable	ENSG00000113100	CDH9							chr4:154923777-154924120	region_100196	0.625474	0.999999	0.181579	stable	None	None
chr5:27120727-27122095	region_100197	0.456275	0.946086	-0.0831812	stable	ENSG00000113100	CDH9							chr4:154925731-154925967	region_100197	0.904698	0.999999	0.0562907	stable	None	None
chr5:27124769-27125020	region_100198	0.735549	0.97616	0.0695531	stable	ENSG00000113100	CDH9							chr4:154931563-154931770	region_100198	0.570779	0.999999	0.256414	stable	None	None
chr5:27128940-27129323	region_100199	5.83351e-10	2.02568e-07	2.01151	gained	ENSG00000113100	CDH9							chr4:154935571-154935775	region_100199	0.594566	0.999999	0.260781	stable	None	None
chr1:15852880-15853849	region_1002	0.290911	0.919434	-0.115642	stable	ENSG00000132906, ENSG00000116138	CASP9, DNAJC16							chr1:16562673-16564011	region_1002	0.110085	0.999999	-0.296235	stable	ENSG00000204377, ENSG00000132881	C1orf134, RSG1
chr1:110473813-110474135	region_10020	0.33918	0.928228	-0.258051	stable	None	None							chr1:104838210-104838645	region_10020	0.787451	0.999999	-0.106986	stable	None	None
chr5:27136239-27136583	region_100200	0.623928	0.965826	-0.212322	stable	ENSG00000113100	CDH9							chr4:154939898-154940216	region_100200	0.649658	0.999999	0.1732	stable	None	None
chr5:27142238-27142490	region_100201	0.546695	0.957494	0.278446	stable	None	None							chr4:154944892-154945506	region_100201	0.33315	0.999999	-0.288099	stable	None	None
chr5:27158043-27158272	region_100202	0.287117	0.918838	0.559703	stable	None	None							chr4:154946521-154946802	region_100202	0.344864	0.999999	-0.382643	stable	None	None
chr5:27159508-27159939	region_100203	0.295404	0.920752	0.403095	stable	None	None							chr4:154951741-154952257	region_100203	0.627373	0.999999	-0.135107	stable	None	None
chr5:27166683-27166892	region_100204	0.156218	0.866379	-0.68479	stable	None	None							chr4:154957007-154957285	region_100204	0.292791	0.999999	-0.482442	stable	None	None
chr5:27171716-27172698	region_100205	0.24242	0.906312	-0.145239	stable	None	None							chr4:154958513-154959305	region_100205	0.5685	0.999999	0.172242	stable	None	None
chr5:27172745-27172987	region_100206	0.593628	0.962003	0.20115	stable	None	None							chr4:154964565-154964839	region_100206	0.195978	0.999999	-0.546282	stable	None	None
chr5:27188756-27189225	region_100207	0.634192	0.966981	-0.16621	stable	None	None							chr4:154969423-154969806	region_100207	0.744651	0.999999	-0.116179	stable	None	None
chr5:27189933-27190264	region_100208	0.0417247	0.621264	0.834064	stable	None	None							chr4:154971001-154971427	region_100208	0.912348	0.999999	0.034827	stable	None	None
chr5:27213623-27213881	region_100209	0.206389	0.892003	0.600333	stable	None	None							chr4:154978088-154978294	region_100209	0.498501	0.999999	0.401338	stable	None	None
chr1:110476889-110478641	region_10021	0.820485	0.985052	-0.0378124	stable	None	None							chr1:104840836-104841116	region_10021	0.13883	0.999999	0.697023	stable	None	None
chr5:27217608-27218443	region_100210	0.123803	0.840238	0.373115	stable	None	None							chr4:154988675-154989310	region_100210	0.982737	0.999999	-0.00775201	stable	None	None
chr5:27234768-27235431	region_100211	0.99169	0.999357	-0.00285806	stable	None	None							chr4:154999748-155000340	region_100211	0.499711	0.999999	0.207654	stable	None	None
chr5:27242308-27242613	region_100212	0.270345	0.91443	0.510893	stable	None	None							chr4:155000554-155000847	region_100212	0.183422	0.999999	0.497512	stable	None	None
chr5:27253167-27253413	region_100213	0.936568	0.994706	-0.0356173	stable	None	None							chr4:155003998-155004312	region_100213	0.345155	0.999999	-0.295626	stable	None	None
chr5:27266193-27267836	region_100214	0.881288	0.990454	-0.0166552	stable	None	None							chr4:155017090-155017501	region_100214	0.671634	0.999999	0.167433	stable	None	None
chr5:27274664-27275035	region_100215	0.388234	0.937774	-0.34488	stable	None	None							chr4:155017719-155017959	region_100215	0.133785	0.999999	0.742437	stable	None	None
chr5:27275537-27275806	region_100216	0.990357	0.999245	-0.00512614	stable	None	None							chr4:155020524-155020740	region_100216	0.380364	0.999999	-0.48249	stable	None	None
chr5:27276066-27276266	region_100217	0.787696	0.981994	-0.141079	stable	None	None							chr4:155030340-155030748	region_100217	0.792805	0.999999	-0.102299	stable	None	None
chr5:27277266-27277529	region_100218	0.399984	0.938423	0.414533	stable	None	None							chr4:155040319-155040730	region_100218	0.32055	0.999999	0.341241	stable	None	None
chr5:27287198-27287612	region_100219	0.890453	0.991376	-0.0516233	stable	None	None							chr4:155042222-155042459	region_100219	0.861793	0.999999	0.0753766	stable	None	None
chr1:110502775-110503505	region_10022	0.371336	0.934772	-0.193415	stable	None	None							chr1:104843486-104843912	region_10022	0.284328	0.999999	-0.391799	stable	None	None
chr5:27290397-27290785	region_100220	0.266084	0.912658	0.422645	stable	None	None							chr4:155047985-155048219	region_100220	0.989905	0.999999	-0.00548405	stable	None	None
chr5:27299819-27300027	region_100221	0.276274	0.916171	-0.583389	stable	None	None							chr4:155055852-155056685	region_100221	0.783705	0.999999	0.0747126	stable	None	None
chr5:27302475-27302776	region_100222	0.906634	0.992623	-0.051609	stable	None	None							chr4:155056723-155057006	region_100222	0.466354	0.999999	0.279906	stable	None	None
chr5:27311721-27311942	region_100223	0.470506	0.94803	-0.307435	stable	None	None							chr4:155057613-155058253	region_100223	0.675476	0.999999	0.115548	stable	None	None
chr5:27313082-27313340	region_100224	0.488039	0.950679	0.314622	stable	None	None							chr4:155058351-155058847	region_100224	0.0406586	0.999999	0.713745	stable	None	None
chr5:27316096-27316489	region_100225	0.426156	0.941901	-0.241012	stable	None	None							chr4:155058898-155059149	region_100225	0.914956	0.999999	-0.043845	stable	None	None
chr5:27320568-27321017	region_100226	0.0788337	0.764737	0.667435	stable	None	None							chr4:155062198-155062555	region_100226	0.165864	0.999999	-0.515903	stable	None	None
chr5:27329195-27329492	region_100227	0.453299	0.945858	0.314146	stable	None	None							chr4:155070952-155071426	region_100227	0.848543	0.999999	0.0676826	stable	None	None
chr5:27329992-27330202	region_100228	0.658473	0.968849	-0.204783	stable	None	None							chr4:155079822-155080218	region_100228	0.61468	0.999999	-0.188507	stable	None	None
chr5:27330235-27330659	region_100229	0.241113	0.906071	0.473395	stable	None	None							chr4:155085037-155085237	region_100229	0.978909	0.999999	-0.0130865	stable	None	None
chr1:110504156-110504411	region_10023	0.322966	0.925263	-0.420104	stable	None	None							chr1:104844069-104844810	region_10023	0.613967	0.999999	0.192771	stable	None	None
chr5:27330879-27331589	region_100230	0.716025	0.974625	0.10066	stable	None	None							chr4:155090193-155090393	region_100230	0.877033	0.999999	-0.085612	stable	None	None
chr5:27338902-27339241	region_100231	0.349997	0.930209	0.348574	stable	None	None							chr4:155107307-155107572	region_100231	0.485665	0.999999	-0.289091	stable	None	None
chr5:27353149-27353413	region_100232	0.0302393	0.542767	1.15855	stable	None	None							chr4:155108171-155108375	region_100232	0.965132	0.999999	0.0193651	stable	None	None
chr5:27354217-27354474	region_100233	0.518558	0.95431	-0.276695	stable	None	None							chr4:155113477-155113921	region_100233	0.362676	0.999999	-0.332097	stable	None	None
chr5:27355952-27356233	region_100234	0.266648	0.913087	-0.479818	stable	None	None							chr4:155114451-155114651	region_100234	0.242639	0.999999	0.620427	stable	None	None
chr5:27361165-27361429	region_100235	0.753322	0.978298	-0.146914	stable	None	None							chr4:155123140-155123370	region_100235	0.587123	0.999999	0.296847	stable	None	None
chr5:27364677-27364891	region_100236	0.904309	0.992424	0.0652647	stable	None	None							chr4:155129637-155129957	region_100236	0.65923	0.999999	0.165953	stable	None	None
chr5:27364972-27365207	region_100237	0.394042	0.938082	-0.37465	stable	None	None							chr4:155130916-155131505	region_100237	0.283014	0.999999	0.329491	stable	None	None
chr5:27368205-27368471	region_100238	0.988799	0.999068	-0.00578221	stable	None	None							chr4:155138081-155138956	region_100238	0.736297	0.999999	-0.0942763	stable	None	None
chr5:27369381-27370145	region_100239	0.996693	0.999788	-0.00100715	stable	None	None							chr4:155145901-155146597	region_100239	0.730103	0.999999	0.112774	stable	None	None
chr1:110526828-110528204	region_10024	0.0533883	0.679162	-0.231119	stable	ENSG00000168710	AHCYL1							chr1:104853821-104854235	region_10024	0.904146	0.999999	-0.0489057	stable	None	None
chr5:27383758-27384144	region_100240	0.643028	0.967765	-0.147455	stable	None	None							chr4:155152458-155152721	region_100240	0.0993883	0.999999	0.656372	stable	None	None
chr5:27403015-27403215	region_100241	0.561347	0.959179	0.27633	stable	None	None							chr4:155153164-155153614	region_100241	0.760609	0.999999	0.0680743	stable	None	None
chr5:27403483-27403771	region_100242	0.00280441	0.111425	1.55714	stable	None	None							chr4:155156167-155156610	region_100242	0.59379	0.999999	-0.169502	stable	None	None
chr5:27410211-27410863	region_100243	0.818509	0.984787	0.0451793	stable	None	None							chr4:155161566-155161904	region_100243	0.515453	0.999999	-0.249719	stable	None	None
chr5:27413393-27413671	region_100244	0.3781	0.936002	-0.384835	stable	None	None							chr4:155171830-155172170	region_100244	0.337616	0.999999	0.379144	stable	None	None
chr5:27433794-27434272	region_100245	0.960333	0.9963	-0.0135337	stable	None	None							chr4:155178177-155178550	region_100245	0.983554	0.999999	-0.00755702	stable	None	None
chr5:27436205-27436678	region_100246	0.676366	0.971003	-0.11063	stable	None	None							chr4:155178767-155179155	region_100246	0.222225	0.999999	-0.465532	stable	None	None
chr5:27437846-27438440	region_100247	0.607423	0.963946	0.0777521	stable	None	None							chr4:155193645-155193874	region_100247	0.491108	0.999999	0.351154	stable	None	None
chr5:27442848-27443640	region_100248	0.000427057	0.0243714	0.622083	stable	None	None							chr4:155194956-155195262	region_100248	0.727811	0.999999	-0.153997	stable	None	None
chr5:27447513-27447831	region_100249	0.732399	0.976049	-0.0771331	stable	None	None							chr4:155205645-155206702	region_100249	0.576855	0.999999	0.15909	stable	None	None
chr1:110537206-110537659	region_10025	0.457352	0.946221	-0.24416	stable	ENSG00000168710	AHCYL1							chr1:104871952-104872193	region_10025	0.76829	0.999999	0.122995	stable	None	None
chr5:27450523-27451663	region_100250	0.210212	0.893795	0.136464	stable	None	None							chr4:155206719-155207367	region_100250	0.484468	0.999999	0.243018	stable	None	None
chr5:27458408-27458720	region_100251	0.73047	0.976049	-0.115297	stable	None	None							chr4:155213630-155214090	region_100251	0.191362	0.999999	-0.448567	stable	None	None
chr5:27458824-27459024	region_100252	0.219862	0.898356	0.631496	stable	None	None							chr4:155214184-155214521	region_100252	0.850915	0.999999	0.0881681	stable	None	None
chr5:27463897-27464249	region_100253	0.391571	0.937961	-0.359885	stable	None	None							chr4:155214612-155215054	region_100253	0.359989	0.999999	0.342109	stable	None	None
chr5:27468316-27468586	region_100254	0.319817	0.924894	0.47815	stable	None	None							chr4:155223468-155223903	region_100254	0.336394	0.999999	-0.35757	stable	None	None
chr5:27472131-27472584	region_100255	0.284481	0.917696	-0.259486	stable	None	None							chr4:155235321-155235711	region_100255	0.92863	0.999999	-0.0310754	stable	None	None
chr5:27479850-27480341	region_100256	0.833196	0.986195	-0.0414399	stable	None	None							chr4:155241476-155242067	region_100256	0.4735	0.999999	0.248368	stable	None	None
chr5:27485375-27485684	region_100257	0.567118	0.959374	-0.277112	stable	None	None							chr4:155250482-155250970	region_100257	0.936091	0.999999	-0.0228491	stable	None	None
chr5:27494882-27495340	region_100258	0.0320412	0.557256	0.47452	stable	None	None							chr4:155253733-155255036	region_100258	0.777664	0.999999	0.0581977	stable	None	None
chr5:27501366-27502639	region_100259	0.656583	0.968779	0.0610658	stable	None	None							chr4:155265812-155266332	region_100259	0.976392	0.999999	-0.0107075	stable	None	None
chr1:110538221-110538473	region_10026	0.0261686	0.505272	1.16178	stable	ENSG00000168710	AHCYL1							chr1:104880260-104880713	region_10026	0.244961	0.999999	-0.42553	stable	None	None
chr5:27502723-27503134	region_100260	0.942304	0.995059	0.02272	stable	None	None							chr4:155271034-155271433	region_100260	0.957271	0.999999	-0.0138874	stable	None	None
chr5:27509098-27509298	region_100261	0.852097	0.987604	0.0965855	stable	None	None							chr4:155278405-155278667	region_100261	0.630954	0.999999	-0.240527	stable	None	None
chr5:27510005-27510618	region_100262	1.51606e-08	3.60031e-06	1.42574	gained	None	None							chr4:155288117-155288581	region_100262	0.989976	0.999999	0.00376927	stable	None	None
chr5:27511272-27511523	region_100263	0.00563577	0.188889	1.18187	stable	None	None							chr4:155288924-155289173	region_100263	0.655676	0.999999	0.194139	stable	None	None
chr5:27516523-27516835	region_100264	0.657396	0.968784	-0.188382	stable	None	None							chr4:155289260-155289460	region_100264	0.118804	0.999999	0.757887	stable	None	None
chr5:27523556-27524055	region_100265	0.217513	0.897356	-0.388963	stable	None	None							chr4:155305511-155305903	region_100265	0.48025	0.999999	0.287706	stable	None	None
chr5:27531868-27532885	region_100266	0.0376026	0.596167	0.387504	stable	None	None							chr4:155307030-155307612	region_100266	0.680235	0.999999	-0.142382	stable	None	None
chr5:27535175-27535636	region_100267	0.567919	0.959374	-0.123391	stable	None	None							chr4:155320512-155321830	region_100267	0.142466	0.999999	0.324508	stable	None	None
chr5:27540567-27540869	region_100268	0.348322	0.930049	0.367011	stable	None	None							chr4:155321918-155322141	region_100268	0.617874	0.999999	0.20308	stable	None	None
chr5:27548907-27549196	region_100269	0.0299782	0.540802	1.05781	stable	None	None							chr4:155327198-155327483	region_100269	0.491836	0.999999	-0.299904	stable	None	None
chr1:110546428-110546866	region_10027	0.443556	0.944717	0.268701	stable	ENSG00000168710	AHCYL1							chr1:104886978-104887232	region_10027	0.273247	0.999999	0.559127	stable	None	None
chr5:27551524-27552494	region_100270	0.83954	0.986633	0.050922	stable	None	None							chr4:155330060-155330496	region_100270	0.522265	0.999999	0.257833	stable	None	None
chr5:27554451-27554669	region_100271	0.384089	0.937104	0.460493	stable	None	None							chr4:155330575-155330856	region_100271	0.561125	0.999999	0.284795	stable	None	None
chr5:27572190-27572423	region_100272	0.897991	0.992062	0.0618516	stable	None	None							chr4:155337228-155338553	region_100272	0.694605	0.999999	-0.0747546	stable	None	None
chr5:27573569-27573842	region_100273	0.00184135	0.079268	1.79853	stable	None	None							chr4:155346007-155347182	region_100273	0.788254	0.999999	-0.0544517	stable	None	None
chr5:27580924-27581154	region_100274	0.274708	0.915684	-0.603385	stable	None	None							chr4:155353865-155354180	region_100274	0.18676	0.999999	-0.539118	stable	None	None
chr5:27590041-27591223	region_100275	0.166615	0.873444	0.340224	stable	None	None							chr4:155354660-155354884	region_100275	0.111913	0.999999	0.949902	stable	None	None
chr5:27599878-27600102	region_100276	0.210488	0.893834	0.616538	stable	None	None							chr4:155363284-155363655	region_100276	0.829983	0.999999	0.0872034	stable	None	None
chr5:27601434-27601672	region_100277	0.00181934	0.0784979	1.67437	stable	None	None							chr4:155365996-155366238	region_100277	0.0697629	0.999999	-0.837409	stable	None	None
chr5:27604994-27605392	region_100278	0.975197	0.997713	0.0121566	stable	None	None							chr4:155372566-155372845	region_100278	0.232366	0.999999	0.519396	stable	None	None
chr5:27611515-27611776	region_100279	0.00220752	0.0921442	1.36269	stable	None	None							chr4:155380657-155381007	region_100279	0.979612	0.999999	0.01099	stable	None	None
chr1:110549823-110550457	region_10028	0.357456	0.931956	-0.227146	stable	None	None							chr1:104902563-104902780	region_10028	0.840487	0.999999	0.114877	stable	None	None
chr5:27616675-27617890	region_100280	0.719141	0.974985	-0.0892487	stable	None	None							chr4:155385815-155386059	region_100280	0.0628789	0.999999	-0.946032	stable	None	None
chr5:27620120-27620387	region_100281	0.537579	0.956683	0.281001	stable	None	None							chr4:155386213-155386825	region_100281	0.760804	0.999999	0.102594	stable	None	None
chr5:27624077-27624767	region_100282	0.561883	0.959259	0.163976	stable	None	None							chr4:155387468-155387674	region_100282	0.573727	0.999999	-0.288881	stable	None	None
chr5:27626251-27626475	region_100283	0.597734	0.962404	0.261184	stable	None	None							chr4:155395131-155395861	region_100283	0.434664	0.999999	-0.224491	stable	ENSG00000197410	DCHS2
chr5:27639017-27639957	region_100284	0.660588	0.969143	-0.09197	stable	None	None							chr4:155404767-155405035	region_100284	0.102066	0.999999	-0.800782	stable	ENSG00000197410	DCHS2
chr5:27647434-27647755	region_100285	0.599172	0.962604	0.178769	stable	None	None							chr4:155411408-155413822	region_100285	0.477671	0.999999	-0.113068	stable	ENSG00000197410	DCHS2
chr5:27652599-27652832	region_100286	0.648959	0.968032	-0.203749	stable	None	None							chr4:155425247-155425447	region_100286	0.27854	0.999999	-0.532546	stable	ENSG00000197410	DCHS2
chr5:27655699-27656317	region_100287	0.745536	0.97746	-0.0594234	stable	None	None							chr4:155427296-155427793	region_100287	0.758272	0.999999	0.0849264	stable	ENSG00000197410	DCHS2
chr5:27682100-27682448	region_100288	0.353791	0.931331	-0.422575	stable	None	None							chr4:155437474-155437740	region_100288	0.401198	0.999999	-0.33419	stable	None	None
chr5:27682648-27683231	region_100289	0.728331	0.975825	0.0902393	stable	None	None							chr4:155438789-155439023	region_100289	0.638203	0.999999	0.231192	stable	None	None
chr1:110554128-110554571	region_10029	0.745002	0.977349	-0.124029	stable	ENSG00000143093	STRIP1							chr1:104922911-104923248	region_10029	0.93895	0.999999	-0.0318662	stable	None	None
chr5:27688472-27689367	region_100290	0.00355941	0.133716	0.461848	stable	None	None							chr4:155439121-155439344	region_100290	0.988743	0.999999	0.00707171	stable	None	None
chr5:27696742-27697335	region_100291	0.963369	0.996635	0.0109918	stable	None	None							chr4:155444656-155444957	region_100291	0.754062	0.999999	-0.118694	stable	None	None
chr5:27702317-27703564	region_100292	0.780293	0.981413	-0.0451117	stable	None	None							chr4:155445107-155446089	region_100292	0.545036	0.999999	-0.174116	stable	None	None
chr5:27727272-27727792	region_100293	0.566904	0.959374	0.197992	stable	None	None							chr4:155448540-155448890	region_100293	0.303807	0.999999	0.404885	stable	None	None
chr5:27729198-27729841	region_100294	0.961897	0.996451	-0.0156751	stable	None	None							chr4:155455459-155456111	region_100294	0.40734	0.999999	0.235756	stable	ENSG00000171566	PLRG1
chr5:27736686-27736909	region_100295	0.166056	0.872965	0.741798	stable	None	None							chr4:155470603-155472008	region_100295	0.703393	0.999999	-0.0768409	stable	ENSG00000171566, ENSG00000171564	PLRG1, FGB
chr5:27742483-27743759	region_100296	0.874308	0.989951	0.0346276	stable	None	None							chr4:155473302-155473574	region_100296	0.88558	0.999999	-0.0365823	stable	ENSG00000171566, ENSG00000171564	PLRG1, FGB
chr5:27743811-27744786	region_100297	0.848543	0.987371	-0.0465597	stable	None	None							chr4:155480402-155480957	region_100297	0.734441	0.999999	0.0799651	stable	ENSG00000171566, ENSG00000171564	PLRG1, FGB
chr5:27765858-27766215	region_100298	0.245363	0.90737	0.466521	stable	None	None							chr4:155481177-155481668	region_100298	0.329966	0.999999	0.264222	stable	ENSG00000171566, ENSG00000171564	PLRG1, FGB
chr5:27766925-27767245	region_100299	0.269442	0.914017	0.565857	stable	None	None							chr4:155481719-155482353	region_100299	0.118355	0.999999	0.410312	stable	ENSG00000171566, ENSG00000171564	PLRG1, FGB
chr1:15885835-15886315	region_1003	0.950281	0.995608	0.0224167	stable	None	None							chr1:16570885-16571221	region_1003	0.0884157	0.999999	-0.605052	stable	ENSG00000204377, ENSG00000132881	C1orf134, RSG1
chr1:110560376-110561821	region_10030	0.30788	0.923243	-0.167309	stable	ENSG00000143093	STRIP1							chr1:104932644-104933127	region_10030	0.484152	0.999999	0.260303	stable	None	None
chr5:27775751-27775993	region_100300	0.314342	0.924425	-0.505528	stable	None	None							chr4:155483713-155484253	region_100300	0.0728868	0.999999	0.41645	stable	ENSG00000171566, ENSG00000171564	PLRG1, FGB
chr5:27778010-27778554	region_100301	0.686021	0.971616	-0.122302	stable	None	None							chr4:155505331-155505830	region_100301	0.803331	0.999999	0.0917211	stable	ENSG00000171560	FGA
chr5:27781722-27782289	region_100302	0.726658	0.975684	0.0964356	stable	None	None							chr4:155510463-155510838	region_100302	0.572348	0.999999	-0.167615	stable	ENSG00000171560	FGA
chr5:27787602-27787897	region_100303	0.407354	0.939331	0.365871	stable	None	None							chr4:155511511-155512265	region_100303	0.797039	0.999999	0.0625157	stable	ENSG00000171560	FGA
chr5:27789454-27789709	region_100304	0.455844	0.946086	0.332398	stable	None	None							chr4:155516911-155517444	region_100304	0.669444	0.999999	-0.0987735	stable	ENSG00000171560, ENSG00000171557	FGA, FGG
chr5:27792244-27792633	region_100305	0.405236	0.939152	-0.306721	stable	None	None							chr4:155524827-155525193	region_100305	0.335493	0.999999	-0.397067	stable	ENSG00000171560, ENSG00000171557	FGA, FGG
chr5:27796451-27797233	region_100306	0.526045	0.955306	-0.17799	stable	None	None							chr4:155527304-155527504	region_100306	0.222736	0.999999	-0.60218	stable	ENSG00000171560, ENSG00000171557	FGA, FGG
chr5:27800241-27800482	region_100307	0.698515	0.972843	-0.17052	stable	None	None							chr4:155533724-155534273	region_100307	0.554273	0.999999	-0.168997	stable	ENSG00000171557, ENSG00000121207	FGG, LRAT
chr5:27806986-27807576	region_100308	0.888889	0.991294	-0.0460228	stable	None	None							chr4:155538883-155539356	region_100308	0.281066	0.999999	0.372955	stable	ENSG00000171557, ENSG00000121207	FGG, LRAT
chr5:27810360-27810592	region_100309	0.610348	0.964509	0.234387	stable	None	None							chr4:155539720-155540232	region_100309	0.608396	0.999999	0.116475	stable	ENSG00000171557, ENSG00000121207	FGG, LRAT
chr1:110572219-110572459	region_10031	0.398603	0.938387	0.278003	stable	ENSG00000143093	STRIP1							chr1:104949988-104951356	region_10031	0.742547	0.999999	-0.0862656	stable	None	None
chr5:27816217-27816799	region_100310	0.353192	0.931331	0.310325	stable	None	None							chr4:155543837-155544111	region_100310	0.859758	0.999999	0.0486018	stable	ENSG00000171557, ENSG00000121207	FGG, LRAT
chr5:27817965-27818326	region_100311	0.379298	0.93625	0.329735	stable	None	None							chr4:155547316-155548717	region_100311	0.788742	0.999999	-0.0509932	stable	ENSG00000171557, ENSG00000121207	FGG, LRAT
chr5:27819030-27819273	region_100312	0.365814	0.933897	0.39297	stable	None	None							chr4:155558909-155559137	region_100312	0.975823	0.999999	0.011363	stable	ENSG00000121207	LRAT
chr5:27821800-27822146	region_100313	2.76683e-07	4.64072e-05	1.72716	gained	None	None							chr4:155561655-155562600	region_100313	0.124863	0.999999	0.368818	stable	ENSG00000121207	LRAT
chr5:27825619-27825902	region_100314	0.0413042	0.619101	0.778817	stable	None	None							chr4:155563663-155563903	region_100314	0.288182	0.999999	-0.418939	stable	ENSG00000121207	LRAT
chr5:27825990-27826198	region_100315	0.00036467	0.0214119	1.93286	gained	None	None							chr4:155575901-155576310	region_100315	0.652937	0.999999	0.157897	stable	None	None
chr5:27837442-27838022	region_100316	0.56988	0.959654	-0.142814	stable	None	None							chr4:155576870-155577448	region_100316	0.321294	0.999999	-0.28614	stable	None	None
chr5:27844918-27845186	region_100317	0.465905	0.947359	0.320259	stable	None	None							chr4:155579971-155580322	region_100317	0.881437	0.999999	-0.0523697	stable	None	None
chr5:27846169-27846781	region_100318	0.47965	0.948936	-0.205691	stable	None	None							chr4:155581230-155581787	region_100318	0.481352	0.999999	0.207123	stable	None	None
chr5:27847098-27847369	region_100319	0.596159	0.962273	-0.240771	stable	None	None							chr4:155593418-155593624	region_100319	0.21111	0.999999	0.665709	stable	None	None
chr1:110576799-110578207	region_10032	0.745673	0.977462	-0.0415258	stable	ENSG00000143093	STRIP1							chr1:104961316-104961516	region_10032	0.917894	0.999999	-0.0578989	stable	None	None
chr5:27854338-27854590	region_100320	0.356906	0.931844	-0.465297	stable	None	None							chr4:155595524-155596333	region_100320	0.445271	0.999999	0.223111	stable	None	None
chr5:27860162-27860589	region_100321	0.514194	0.953924	0.24535	stable	None	None							chr4:155599079-155599373	region_100321	0.372481	0.999999	0.373994	stable	None	None
chr5:27863066-27863531	region_100322	0.401415	0.938737	0.278245	stable	None	None							chr4:155608778-155609653	region_100322	0.612248	0.999999	0.108308	stable	None	None
chr5:27876406-27876618	region_100323	0.896348	0.991925	0.0652846	stable	None	None							chr4:155613431-155613855	region_100323	0.915518	0.999999	0.0313133	stable	None	None
chr5:27879554-27879796	region_100324	0.890828	0.991409	-0.0630846	stable	None	None							chr4:155629068-155629456	region_100324	0.962178	0.999999	0.0189957	stable	None	None
chr5:27889360-27890051	region_100325	0.856564	0.988165	0.0494436	stable	None	None							chr4:155635472-155636079	region_100325	0.257237	0.999999	0.383661	stable	None	None
chr5:27890924-27891205	region_100326	0.110604	0.824111	0.716137	stable	None	None							chr4:155643473-155643786	region_100326	0.961065	0.999999	0.0190622	stable	None	None
chr5:27896699-27896999	region_100327	0.775672	0.980914	-0.125256	stable	None	None							chr4:155645771-155645974	region_100327	0.556291	0.999999	-0.261401	stable	None	None
chr5:27898463-27898709	region_100328	0.269501	0.914063	-0.522957	stable	None	None							chr4:155648332-155649150	region_100328	0.249837	0.999999	0.239423	stable	None	None
chr5:27901619-27901863	region_100329	0.711019	0.974183	-0.16143	stable	None	None							chr4:155656684-155656903	region_100329	0.516476	0.999999	-0.286822	stable	None	None
chr1:110596306-110596784	region_10033	0.814138	0.98426	-0.0617088	stable	ENSG00000156150	ALX3							chr1:104982931-104983153	region_10033	0.81245	0.999999	0.116014	stable	None	None
chr5:27903660-27904098	region_100330	0.870071	0.989406	0.0589673	stable	None	None							chr4:155663207-155664023	region_100330	0.913766	0.999999	0.0189329	stable	None	None
chr5:27910247-27910853	region_100331	0.69858	0.972843	0.124298	stable	None	None							chr4:155664153-155666100	region_100331	0.634185	0.999999	-0.086685	stable	None	None
chr5:27911392-27911657	region_100332	0.408383	0.9396	0.309138	stable	None	None							chr4:155676273-155676691	region_100332	0.263341	0.999999	0.453704	stable	None	None
chr5:27927154-27927608	region_100333	0.600811	0.962783	0.173137	stable	None	None							chr4:155682701-155683089	region_100333	0.844611	0.999999	-0.0835376	stable	ENSG00000151962	RBM46
chr5:27935548-27935923	region_100334	0.172381	0.877644	0.510803	stable	None	None							chr4:155691951-155692168	region_100334	0.474719	0.999999	-0.373946	stable	ENSG00000151962	RBM46
chr5:27936894-27937138	region_100335	0.325714	0.925762	0.37796	stable	None	None							chr4:155700567-155700872	region_100335	0.509617	0.999999	0.19074	stable	ENSG00000151962	RBM46
chr5:27940040-27940316	region_100336	0.633823	0.966957	0.176093	stable	None	None							chr4:155702134-155703332	region_100336	0.59469	0.999999	0.111857	stable	ENSG00000151962	RBM46
chr5:27944745-27944989	region_100337	0.474192	0.94832	0.325223	stable	None	None							chr4:155718580-155718788	region_100337	0.218177	0.999999	-0.6155	stable	ENSG00000151962	RBM46
chr5:27947503-27947703	region_100338	0.380305	0.936406	-0.467431	stable	None	None							chr4:155723391-155723709	region_100338	0.699642	0.999999	0.159343	stable	None	None
chr5:27957774-27958157	region_100339	0.54968	0.957545	-0.227319	stable	None	None							chr4:155725015-155725316	region_100339	0.613307	0.999999	0.259827	stable	None	None
chr1:110613014-110613697	region_10034	0.487582	0.950434	-0.189551	stable	ENSG00000156150	ALX3							chr1:104996719-104997106	region_10034	0.96339	0.999999	-0.0197301	stable	None	None
chr5:27959132-27959365	region_100340	0.0334659	0.567932	1.11339	stable	None	None							chr4:155728206-155728932	region_100340	0.306837	0.999999	0.256982	stable	None	None
chr5:27963160-27964242	region_100341	0.587856	0.961589	0.152071	stable	None	None							chr4:155757421-155758307	region_100341	0.307126	0.999999	-0.269154	stable	None	None
chr5:27964437-27964661	region_100342	0.344743	0.929703	-0.528246	stable	None	None							chr4:155759270-155759659	region_100342	0.347732	0.999999	0.29862	stable	None	None
chr5:27968489-27968731	region_100343	0.823537	0.985399	0.102824	stable	None	None							chr4:155759937-155760279	region_100343	0.0346421	0.999999	-0.862267	stable	None	None
chr5:27969317-27969748	region_100344	0.000320435	0.0192019	1.24356	gained	None	None							chr4:155767946-155768233	region_100344	0.643581	0.999999	0.205681	stable	None	None
chr5:27986701-27986934	region_100345	0.948258	0.995473	0.0301203	stable	None	None							chr4:155768927-155769233	region_100345	0.297527	0.999999	-0.425204	stable	None	None
chr5:27988569-27989043	region_100346	0.381686	0.936574	-0.297681	stable	None	None							chr4:155773607-155773957	region_100346	0.793919	0.999999	0.0963286	stable	None	None
chr5:27993438-27993641	region_100347	0.431348	0.942758	-0.437533	stable	None	None							chr4:155775345-155775864	region_100347	0.870803	0.999999	0.0401446	stable	None	None
chr5:27996954-27997340	region_100348	0.234326	0.903809	0.455727	stable	None	None							chr4:155779127-155779330	region_100348	0.333842	0.999999	-0.494104	stable	None	None
chr5:27997747-27997974	region_100349	0.602478	0.96315	-0.229232	stable	None	None							chr4:155788867-155789108	region_100349	0.597703	0.999999	0.230533	stable	None	None
chr1:110626952-110627571	region_10035	0.133008	0.849712	0.437978	stable	ENSG00000156150	ALX3							chr1:104997607-104997999	region_10035	0.941956	0.999999	0.0288804	stable	None	None
chr5:28012067-28012621	region_100350	0.762274	0.979559	-0.0997594	stable	None	None							chr4:155789201-155789544	region_100350	0.474391	0.999999	0.286746	stable	None	None
chr5:28012697-28013003	region_100351	0.675045	0.970823	-0.167391	stable	None	None							chr4:155789626-155790194	region_100351	0.829504	0.999999	0.0749527	stable	None	None
chr5:28013249-28013528	region_100352	0.336821	0.927979	0.370222	stable	None	None							chr4:155798142-155799014	region_100352	0.658481	0.999999	0.112578	stable	None	None
chr5:28026047-28026298	region_100353	0.443174	0.944531	0.348896	stable	None	None							chr4:155805525-155806005	region_100353	0.880872	0.999999	0.0475701	stable	None	None
chr5:28027808-28028300	region_100354	0.208441	0.892795	-0.444327	stable	None	None							chr4:155812857-155813148	region_100354	0.446363	0.999999	0.329961	stable	None	None
chr5:28033277-28033940	region_100355	0.249008	0.908306	-0.243663	stable	None	None							chr4:155813240-155813863	region_100355	0.827545	0.999999	0.0709404	stable	None	None
chr5:28042455-28042970	region_100356	0.591146	0.96183	-0.167867	stable	None	None							chr4:155821517-155821815	region_100356	0.866505	0.999999	-0.0666231	stable	None	None
chr5:28047610-28048413	region_100357	0.673298	0.970623	0.106614	stable	None	None							chr4:155822829-155823159	region_100357	0.57229	0.999999	-0.21368	stable	None	None
chr5:28048933-28049133	region_100358	0.530638	0.955763	-0.28803	stable	None	None							chr4:155828875-155829110	region_100358	0.515519	0.999999	-0.279501	stable	None	None
chr5:28054403-28055089	region_100359	0.489745	0.950913	-0.198728	stable	None	None							chr4:155829498-155830018	region_100359	0.90474	0.999999	0.0379395	stable	None	None
chr1:110630698-110631015	region_10036	0.576359	0.960605	0.185405	stable	ENSG00000156150	ALX3							chr1:105005789-105006112	region_10036	0.362882	0.999999	-0.337433	stable	None	None
chr5:28062533-28062898	region_100360	0.567665	0.959374	0.200832	stable	None	None							chr4:155843147-155843472	region_100360	0.961251	0.999999	-0.0176088	stable	None	None
chr5:28066059-28067335	region_100361	0.94456	0.995145	0.0159761	stable	None	None							chr4:155847441-155847763	region_100361	0.558902	0.999999	0.241279	stable	None	None
chr5:28074663-28074953	region_100362	0.289627	0.919154	-0.482092	stable	None	None							chr4:155857871-155858389	region_100362	0.323136	0.999999	-0.364602	stable	None	None
chr5:28076811-28078420	region_100363	0.946475	0.995378	0.0134936	stable	None	None							chr4:155862424-155862778	region_100363	0.308818	0.999999	0.388323	stable	None	None
chr5:28082748-28084602	region_100364	0.867441	0.989118	-0.0334696	stable	None	None							chr4:155866272-155866605	region_100364	0.254201	0.999999	0.48583	stable	None	None
chr5:28086413-28086774	region_100365	0.7684	0.98004	0.0821722	stable	None	None							chr4:155868324-155868924	region_100365	0.35694	0.999999	0.321347	stable	None	None
chr5:28098641-28099141	region_100366	0.958867	0.99615	0.0184637	stable	None	None							chr4:155874539-155874773	region_100366	0.859988	0.999999	0.0908412	stable	None	None
chr5:28110787-28111171	region_100367	0.191682	0.885246	0.528575	stable	None	None							chr4:155875437-155875854	region_100367	0.60246	0.999999	0.194188	stable	None	None
chr5:28114540-28114801	region_100368	0.995743	0.999751	0.00268063	stable	None	None							chr4:155875946-155876152	region_100368	0.282386	0.999999	0.576675	stable	None	None
chr5:28115261-28115619	region_100369	0.0631017	0.719411	-0.779489	stable	None	None							chr4:155877321-155877528	region_100369	0.745245	0.999999	-0.159449	stable	None	None
chr1:110648562-110649311	region_10037	0.657347	0.968784	-0.092331	stable	ENSG00000186150	UBL4B							chr1:105009536-105010298	region_10037	0.00259103	0.348899	0.874508	stable	None	None
chr5:28123408-28124048	region_100370	0.804202	0.983307	0.0739175	stable	None	None							chr4:155882391-155882677	region_100370	0.656685	0.999999	0.191124	stable	None	None
chr5:28124278-28124626	region_100371	0.270562	0.91443	0.419539	stable	None	None							chr4:155893448-155893805	region_100371	0.596806	0.999999	-0.209563	stable	None	None
chr5:28126427-28127096	region_100372	0.31846	0.924894	-0.274248	stable	None	None							chr4:155894388-155894691	region_100372	0.0153028	0.958309	1.09072	stable	None	None
chr5:28129861-28130290	region_100373	0.28577	0.918284	0.429427	stable	None	None							chr4:155894809-155895052	region_100373	0.301275	0.999999	-0.385555	stable	None	None
chr5:28137122-28137392	region_100374	0.812983	0.984109	-0.0960355	stable	None	None							chr4:155898419-155898685	region_100374	0.703999	0.999999	0.160867	stable	None	None
chr5:28141712-28141912	region_100375	0.712086	0.97432	-0.174998	stable	None	None							chr4:155903306-155904005	region_100375	0.568242	0.999999	-0.125817	stable	None	None
chr5:28144212-28144412	region_100376	0.787293	0.981944	0.145108	stable	None	None							chr4:155904118-155904324	region_100376	0.443145	0.999999	0.356455	stable	None	None
chr5:28153190-28153705	region_100377	0.427779	0.942198	0.279931	stable	None	None							chr4:155909788-155910104	region_100377	0.25439	0.999999	-0.477535	stable	None	None
chr5:28157463-28157782	region_100378	0.19909	0.888748	0.540881	stable	None	None							chr4:155910609-155910937	region_100378	0.836545	0.999999	-0.0825551	stable	None	None
chr5:28158090-28158290	region_100379	0.793248	0.982374	-0.146402	stable	None	None							chr4:155916536-155916844	region_100379	0.723286	0.999999	0.15932	stable	None	None
chr1:110676748-110677037	region_10038	0.893352	0.991717	-0.0628211	stable	ENSG00000197106	SLC6A17							chr1:105010399-105011194	region_10038	0.00274413	0.363558	0.82041	stable	None	None
chr5:28163069-28163351	region_100380	0.401662	0.938807	-0.395392	stable	None	None							chr4:155923266-155923594	region_100380	0.436878	0.999999	-0.265589	stable	None	None
chr5:28164143-28164343	region_100381	0.620523	0.965385	-0.221013	stable	None	None							chr4:155928559-155929213	region_100381	0.831429	0.999999	-0.0504624	stable	None	None
chr5:28165317-28165593	region_100382	0.611838	0.964599	0.235523	stable	None	None							chr4:155930436-155930865	region_100382	0.602935	0.999999	0.170799	stable	None	None
chr5:28166752-28166967	region_100383	0.257255	0.910837	0.554922	stable	None	None							chr4:155936441-155936867	region_100383	0.583544	0.999999	0.225148	stable	None	None
chr5:28173955-28174180	region_100384	0.784492	0.981766	0.130129	stable	None	None							chr4:155942421-155942667	region_100384	0.537132	0.999999	0.277836	stable	None	None
chr5:28177679-28178022	region_100385	0.184181	0.881758	0.495061	stable	None	None							chr4:155947274-155947624	region_100385	0.294663	0.999999	-0.368454	stable	None	None
chr5:28183389-28183661	region_100386	0.102055	0.811795	0.745568	stable	None	None							chr4:155947921-155948220	region_100386	0.881896	0.999999	-0.0549899	stable	None	None
chr5:28187535-28187782	region_100387	0.716585	0.974755	0.162982	stable	None	None							chr4:155948366-155948886	region_100387	0.884248	0.999999	0.0456044	stable	None	None
chr5:28192695-28193235	region_100388	0.106851	0.818437	0.49904	stable	None	None							chr4:155953898-155954348	region_100388	0.868487	0.999999	0.0536878	stable	None	None
chr5:28200209-28200876	region_100389	0.915036	0.993068	-0.0267125	stable	None	None							chr4:155954741-155955021	region_100389	0.734156	0.999999	-0.114532	stable	None	None
chr1:110679548-110679934	region_10039	0.398541	0.938387	-0.271493	stable	ENSG00000197106	SLC6A17							chr1:105015446-105016127	region_10039	0.610742	0.999999	0.170048	stable	None	None
chr5:28202210-28202637	region_100390	0.248932	0.908302	0.440534	stable	None	None							chr4:155960009-155960693	region_100390	0.385898	0.999999	0.235278	stable	None	None
chr5:28209162-28209721	region_100391	0.0870572	0.784653	0.586455	stable	None	None							chr4:155961272-155961590	region_100391	0.696811	0.999999	-0.116855	stable	None	None
chr5:28214276-28214476	region_100392	0.682851	0.971572	0.214644	stable	None	None							chr4:155965124-155966172	region_100392	0.806752	0.999999	0.0619447	stable	None	None
chr5:28216853-28217058	region_100393	0.197557	0.887964	0.757907	stable	None	None							chr4:155979028-155979228	region_100393	0.498189	0.999999	-0.30076	stable	None	None
chr5:28219947-28220218	region_100394	0.456859	0.946167	0.360886	stable	None	None							chr4:155982106-155982335	region_100394	0.603222	0.999999	-0.237233	stable	None	None
chr5:28235744-28236198	region_100395	0.0577118	0.697932	0.692219	stable	None	None							chr4:155993321-155993827	region_100395	0.894103	0.999999	0.0433774	stable	None	None
chr5:28240028-28240713	region_100396	0.576189	0.960553	0.175064	stable	None	None							chr4:155995645-155995974	region_100396	0.72702	0.999999	-0.124216	stable	None	None
chr5:28249747-28250576	region_100397	0.400135	0.938423	0.179359	stable	None	None							chr4:155999186-155999425	region_100397	0.731378	0.999999	-0.169615	stable	None	None
chr5:28250689-28250967	region_100398	0.546228	0.957494	-0.268859	stable	None	None							chr4:156002489-156002950	region_100398	0.348553	0.999999	0.298896	stable	None	None
chr5:28251052-28251270	region_100399	0.785533	0.981812	-0.13896	stable	None	None							chr4:156007378-156007951	region_100399	0.834779	0.999999	-0.0571122	stable	None	None
chr1:15910925-15911851	region_1004	0.74914	0.977828	-0.0617803	stable	ENSG00000116771	AGMAT							chr1:16575304-16575542	region_1004	0.274794	0.999999	-0.51527	stable	ENSG00000204377, ENSG00000132881	C1orf134, RSG1
chr1:110692817-110693863	region_10040	0.225857	0.900143	-0.177867	stable	ENSG00000197106	SLC6A17							chr1:105050543-105050829	region_10040	0.959057	0.999999	-0.0229389	stable	None	None
chr5:28256811-28257011	region_100400	0.950298	0.995608	-0.0311433	stable	None	None							chr4:156008123-156009157	region_100400	0.556982	0.999999	0.140863	stable	None	None
chr5:28258276-28258488	region_100401	0.901693	0.992214	-0.0623323	stable	None	None							chr4:156020260-156020685	region_100401	0.952302	0.999999	-0.019386	stable	None	None
chr5:28268359-28268572	region_100402	0.149251	0.861067	-0.800345	stable	None	None							chr4:156027860-156028163	region_100402	0.630389	0.999999	0.183054	stable	None	None
chr5:28269750-28270643	region_100403	0.809475	0.983655	0.0570232	stable	None	None							chr4:156044012-156044333	region_100403	0.869147	0.999999	-0.0726074	stable	None	None
chr5:28286292-28286502	region_100404	0.646801	0.967935	-0.2234	stable	None	None							chr4:156051405-156051615	region_100404	0.179359	0.999999	-0.691569	stable	None	None
chr5:28286749-28287115	region_100405	0.874258	0.989951	0.0648869	stable	None	None							chr4:156055349-156055721	region_100405	0.16465	0.999999	0.537006	stable	None	None
chr5:28287147-28288038	region_100406	0.126301	0.842176	0.401492	stable	None	None							chr4:156057947-156058147	region_100406	0.426562	0.999999	-0.395741	stable	None	None
chr5:28288267-28288619	region_100407	0.94694	0.995415	-0.0266646	stable	None	None							chr4:156062097-156062336	region_100407	0.708578	0.999999	0.172072	stable	None	None
chr5:28310838-28311190	region_100408	0.905912	0.992552	0.041887	stable	None	None							chr4:156063372-156063860	region_100408	0.871102	0.999999	0.0604784	stable	None	None
chr5:28315106-28315638	region_100409	0.590663	0.96183	-0.176443	stable	None	None							chr4:156065810-156066390	region_100409	0.416198	0.999999	-0.26659	stable	None	None
chr1:110713706-110714707	region_10041	0.103716	0.814534	-0.268718	stable	None	None							chr1:105058686-105058975	region_10041	0.266815	0.999999	0.517694	stable	None	None
chr5:28318028-28318319	region_100410	0.143841	0.857708	-0.735692	stable	None	None							chr4:156077347-156077639	region_100410	0.0640536	0.999999	-0.767176	stable	None	None
chr5:28324233-28324731	region_100411	0.630368	0.966457	0.164423	stable	None	None							chr4:156077739-156077956	region_100411	0.994098	0.999999	-0.00364542	stable	None	None
chr5:28333756-28334118	region_100412	0.452524	0.945809	-0.304572	stable	None	None							chr4:156078234-156078857	region_100412	0.630184	0.999999	-0.146324	stable	None	None
chr5:28335311-28335570	region_100413	0.048014	0.653835	0.967812	stable	None	None							chr4:156079258-156079592	region_100413	0.454746	0.999999	0.311305	stable	None	None
chr5:28339671-28339955	region_100414	0.395609	0.938165	0.397069	stable	None	None							chr4:156084199-156085318	region_100414	0.789461	0.999999	0.070494	stable	None	None
chr5:28344956-28345467	region_100415	0.761009	0.979329	-0.0812901	stable	None	None							chr4:156086282-156086587	region_100415	0.785947	0.999999	0.116754	stable	None	None
chr5:28355895-28356226	region_100416	0.77817	0.981246	-0.117216	stable	None	None							chr4:156086934-156087194	region_100416	0.0949253	0.999999	-0.651608	stable	None	None
chr5:28374610-28374818	region_100417	0.141103	0.855837	0.725555	stable	None	None							chr4:156091796-156092175	region_100417	0.169412	0.999999	-0.453601	stable	None	None
chr5:28387239-28387565	region_100418	0.840827	0.98677	0.0752343	stable	None	None							chr4:156097308-156098084	region_100418	0.673528	0.999999	0.120048	stable	None	None
chr5:28397371-28398166	region_100419	0.771582	0.980326	0.0804963	stable	None	None							chr4:156098520-156098835	region_100419	0.661183	0.999999	0.173877	stable	None	None
chr1:110727866-110728145	region_10042	0.976897	0.997924	-0.0112154	stable	None	None							chr1:105076645-105076993	region_10042	0.767042	0.999999	-0.119328	stable	None	None
chr5:28404415-28405365	region_100420	0.36063	0.932856	0.244611	stable	None	None							chr4:156104832-156105209	region_100420	0.844242	0.999999	-0.0707621	stable	None	None
chr5:28409834-28410038	region_100421	5.94422e-05	0.00467901	2.13801	gained	None	None							chr4:156109713-156109940	region_100421	0.218985	0.999999	-0.633482	stable	ENSG00000185149	NPY2R
chr5:28412172-28412738	region_100422	0.637617	0.967385	0.158812	stable	None	None							chr4:156114612-156115068	region_100422	0.332096	0.999999	0.367015	stable	ENSG00000185149	NPY2R
chr5:28425407-28425657	region_100423	0.638739	0.967503	0.22873	stable	None	None							chr4:156119906-156120349	region_100423	0.915102	0.999999	-0.0298859	stable	ENSG00000185149	NPY2R
chr5:28429320-28429530	region_100424	0.371411	0.934772	0.423685	stable	None	None							chr4:156122354-156122716	region_100424	0.48117	0.999999	0.296803	stable	ENSG00000185149	NPY2R
chr5:28430959-28431220	region_100425	0.42077	0.941548	0.298066	stable	None	None							chr4:156128569-156130354	region_100425	0.933694	0.999999	-0.0140352	stable	ENSG00000185149	NPY2R
chr5:28441950-28442554	region_100426	0.468802	0.947857	0.251273	stable	None	None							chr4:156135192-156135777	region_100426	0.523821	0.999999	0.20698	stable	ENSG00000185149	NPY2R
chr5:28442850-28443075	region_100427	0.830403	0.985971	-0.100587	stable	None	None							chr4:156135911-156136211	region_100427	0.792268	0.999999	-0.112412	stable	ENSG00000185149	NPY2R
chr5:28449035-28449334	region_100428	0.541954	0.957286	-0.285423	stable	None	None							chr4:156142595-156142835	region_100428	0.603224	0.999999	0.273332	stable	ENSG00000185149	NPY2R
chr5:28449410-28450117	region_100429	0.210356	0.89382	0.419438	stable	None	None							chr4:156144046-156144382	region_100429	0.694989	0.999999	-0.166872	stable	ENSG00000185149	NPY2R
chr1:110739537-110740052	region_10043	0.832536	0.986195	-0.0502155	stable	ENSG00000116396	KCNC4							chr1:105077083-105077605	region_10043	0.318316	0.999999	0.386593	stable	None	None
chr5:28462758-28463467	region_100430	0.960275	0.9963	-0.0141976	stable	None	None							chr4:156144444-156144725	region_100430	0.403145	0.999999	0.375086	stable	ENSG00000185149	NPY2R
chr5:28466207-28466608	region_100431	0.954589	0.995964	-0.0207261	stable	None	None							chr4:156149934-156150633	region_100431	0.8221	0.999999	0.0646265	stable	None	None
chr5:28468170-28468564	region_100432	0.866524	0.988951	-0.0611188	stable	None	None							chr4:156157654-156158497	region_100432	0.982175	0.999999	0.00634576	stable	None	None
chr5:28473642-28474021	region_100433	0.404392	0.939137	0.227264	stable	None	None							chr4:156169553-156170854	region_100433	0.606509	0.999999	0.0939861	stable	None	None
chr5:28479222-28479442	region_100434	0.828337	0.985816	-0.0932869	stable	None	None							chr4:156178563-156178901	region_100434	0.430597	0.999999	0.332873	stable	None	None
chr5:28483426-28484333	region_100435	0.37845	0.936049	0.198699	stable	None	None							chr4:156182227-156182437	region_100435	0.601873	0.999999	0.28201	stable	None	None
chr5:28488712-28489166	region_100436	0.372331	0.934934	0.326306	stable	None	None							chr4:156184162-156184420	region_100436	0.61003	0.999999	0.238264	stable	None	None
chr5:28500709-28500910	region_100437	0.0944931	0.799545	-0.836307	stable	None	None							chr4:156186192-156186554	region_100437	0.835891	0.999999	0.0855169	stable	None	None
chr5:28506744-28507000	region_100438	0.704006	0.973402	0.162069	stable	None	None							chr4:156188769-156188990	region_100438	0.131388	0.999999	0.836258	stable	None	None
chr5:28521138-28521559	region_100439	0.298674	0.92129	0.375054	stable	None	None							chr4:156189406-156189861	region_100439	0.692254	0.999999	0.144646	stable	None	None
chr1:110745446-110745935	region_10044	0.4055	0.939152	-0.258379	stable	ENSG00000116396	KCNC4							chr1:105098342-105098547	region_10044	0.348036	0.999999	-0.420653	stable	None	None
chr5:28542115-28542336	region_100440	0.400915	0.938587	0.38152	stable	None	None							chr4:156197018-156197399	region_100440	0.404684	0.999999	0.342592	stable	None	None
chr5:28547743-28548175	region_100441	0.726477	0.975684	-0.123779	stable	None	None							chr4:156200769-156201035	region_100441	0.503106	0.999999	0.294081	stable	None	None
chr5:28550271-28550531	region_100442	0.676688	0.971046	0.207118	stable	None	None							chr4:156215967-156216218	region_100442	0.622709	0.999999	0.22737	stable	None	None
chr5:28550751-28551117	region_100443	0.29768	0.921222	0.406405	stable	None	None							chr4:156219531-156219788	region_100443	0.0998722	0.999999	-0.782357	stable	None	None
chr5:28556604-28557147	region_100444	0.806079	0.983403	0.0755176	stable	None	None							chr4:156225619-156226006	region_100444	0.460138	0.999999	0.259793	stable	None	None
chr5:28557322-28557632	region_100445	0.339716	0.928414	0.400311	stable	None	None							chr4:156226423-156227069	region_100445	0.925181	0.999999	0.0271296	stable	None	None
chr5:28562106-28562331	region_100446	0.604648	0.963499	0.271665	stable	None	None							chr4:156227254-156227577	region_100446	0.397376	0.999999	-0.305451	stable	None	None
chr5:28571345-28571568	region_100447	0.55918	0.95906	-0.281755	stable	None	None							chr4:156234887-156235141	region_100447	0.271876	0.999999	0.491743	stable	None	None
chr5:28575410-28576491	region_100448	0.177054	0.879192	0.28293	stable	None	None							chr4:156241311-156241653	region_100448	0.687213	0.999999	-0.159775	stable	None	None
chr5:28581903-28582103	region_100449	0.782228	0.981645	-0.138297	stable	None	None							chr4:156248041-156248540	region_100449	0.699482	0.999999	0.12757	stable	None	None
chr1:110752389-110754128	region_10045	0.0174342	0.405386	-0.273456	stable	ENSG00000116396	KCNC4							chr1:105099419-105099813	region_10045	0.796668	0.999999	-0.0975295	stable	None	None
chr5:28585614-28585856	region_100450	0.993122	0.999497	-0.00382173	stable	None	None							chr4:156260564-156261706	region_100450	0.452253	0.999999	0.172452	stable	None	None
chr5:28587253-28587775	region_100451	0.805679	0.983337	0.0893339	stable	None	None							chr4:156275075-156275598	region_100451	0.323633	0.999999	0.243428	stable	None	None
chr5:28593927-28594213	region_100452	0.966578	0.997073	-0.0183629	stable	None	None							chr4:156288881-156289104	region_100452	0.702868	0.999999	0.182743	stable	ENSG00000164114	MAP9
chr5:28596810-28597086	region_100453	0.385265	0.93731	-0.425121	stable	None	None							chr4:156292693-156292957	region_100453	0.832772	0.999999	-0.0625806	stable	ENSG00000164114	MAP9
chr5:28599525-28599845	region_100454	0.0358946	0.585411	-1.03075	stable	None	None							chr4:156297420-156298820	region_100454	0.738745	0.999999	-0.0772151	stable	ENSG00000164114	MAP9
chr5:28603656-28603921	region_100455	0.812069	0.9841	-0.103189	stable	None	None							chr4:156304668-156304926	region_100455	0.654122	0.999999	-0.191341	stable	ENSG00000164114	MAP9
chr5:28612485-28613033	region_100456	0.8132	0.984121	0.0882243	stable	None	None							chr4:156305007-156305309	region_100456	0.647979	0.999999	-0.197943	stable	ENSG00000164114	MAP9
chr5:28614569-28615026	region_100457	0.712537	0.974352	0.116893	stable	None	None							chr4:156310865-156311105	region_100457	0.16771	0.999999	-0.594896	stable	ENSG00000164114	MAP9
chr5:28620569-28620877	region_100458	0.678521	0.97125	-0.158535	stable	None	None							chr4:156311989-156312226	region_100458	0.920176	0.999999	-0.0413127	stable	ENSG00000164114	MAP9
chr5:28622325-28622531	region_100459	0.95678	0.995975	0.024682	stable	None	None							chr4:156313041-156313274	region_100459	0.132386	0.999999	-0.622451	stable	ENSG00000164114	MAP9
chr1:110757606-110757956	region_10046	0.735989	0.97616	0.0766314	stable	ENSG00000116396	KCNC4							chr1:105111197-105111757	region_10046	0.769141	0.999999	0.102241	stable	None	None
chr5:28633901-28634369	region_100460	0.429211	0.942485	0.272253	stable	None	None							chr4:156323639-156324785	region_100460	0.5569	0.999999	-0.109948	stable	None	None
chr5:28637539-28637930	region_100461	0.930287	0.994067	0.0339476	stable	None	None							chr4:156325028-156325363	region_100461	0.634806	0.999999	0.113008	stable	None	None
chr5:28644347-28644547	region_100462	0.697827	0.972779	0.2022	stable	None	None							chr4:156332705-156333011	region_100462	0.333484	0.999999	-0.363452	stable	None	None
chr5:28648232-28648524	region_100463	0.844176	0.987041	-0.0633022	stable	None	None							chr4:156345616-156346158	region_100463	0.812533	0.999999	0.0763954	stable	None	None
chr5:28661297-28661719	region_100464	0.666807	0.97003	0.170651	stable	None	None							chr4:156348160-156348411	region_100464	0.888593	0.999999	0.0518552	stable	None	None
chr5:28670385-28671160	region_100465	0.609292	0.964308	0.136463	stable	None	None							chr4:156351840-156352400	region_100465	0.884983	0.999999	0.0384693	stable	None	None
chr5:28688759-28689240	region_100466	0.525475	0.95522	-0.215553	stable	None	None							chr4:156354440-156355082	region_100466	0.675962	0.999999	0.132958	stable	None	None
chr5:28695132-28695693	region_100467	0.158214	0.867624	0.506146	stable	None	None							chr4:156361037-156361350	region_100467	0.451686	0.999999	-0.277378	stable	None	None
chr5:28699094-28699294	region_100468	0.881997	0.990494	0.0817006	stable	None	None							chr4:156362713-156362981	region_100468	0.19375	0.999999	-0.48723	stable	None	None
chr5:28703621-28704024	region_100469	0.387832	0.93771	0.33089	stable	None	None							chr4:156363096-156364105	region_100469	0.442921	0.999999	0.14971	stable	None	None
chr1:110763011-110763258	region_10047	0.373654	0.935247	-0.36531	stable	ENSG00000116396	KCNC4							chr1:105113922-105114122	region_10047	0.94951	0.999999	-0.035451	stable	None	None
chr5:28704113-28704426	region_100470	0.201775	0.889933	0.51875	stable	None	None							chr4:156366481-156366850	region_100470	0.103769	0.999999	0.410521	stable	None	None
chr5:28707032-28707380	region_100471	0.318869	0.924894	-0.430053	stable	None	None							chr4:156368813-156369176	region_100471	0.804008	0.999999	-0.094829	stable	None	None
chr5:28710355-28710805	region_100472	0.456468	0.946096	-0.194111	stable	None	None							chr4:156378983-156379348	region_100472	0.583106	0.999999	-0.215055	stable	None	None
chr5:28713869-28714218	region_100473	0.745431	0.97746	0.126162	stable	None	None							chr4:156380793-156381586	region_100473	0.85354	0.999999	0.0565844	stable	None	None
chr5:28720626-28721275	region_100474	0.530497	0.955755	0.184535	stable	None	None							chr4:156382389-156382589	region_100474	0.308892	0.999999	0.535869	stable	None	None
chr5:28734556-28734808	region_100475	0.47766	0.94885	0.330345	stable	None	None							chr4:156384358-156384689	region_100475	0.553733	0.999999	0.22455	stable	None	None
chr5:28738846-28739454	region_100476	0.424848	0.941901	0.254749	stable	None	None							chr4:156393001-156393722	region_100476	0.445817	0.999999	0.253781	stable	None	None
chr5:28739776-28740353	region_100477	0.240218	0.905857	0.381863	stable	None	None							chr4:156394857-156395139	region_100477	0.372157	0.999999	-0.351881	stable	None	None
chr5:28748495-28748992	region_100478	0.112142	0.826276	-0.530315	stable	None	None							chr4:156398578-156398865	region_100478	0.596127	0.999999	0.250907	stable	None	None
chr5:28750865-28751918	region_100479	0.0256191	0.500044	0.496234	stable	None	None							chr4:156400064-156400385	region_100479	0.178	0.999999	0.603107	stable	None	None
chr1:110770169-110771218	region_10048	0.381712	0.936574	-0.133405	stable	ENSG00000116396	KCNC4							chr1:105121368-105121784	region_10048	0.423078	0.999999	-0.318547	stable	None	None
chr5:28766728-28767004	region_100480	0.670794	0.970285	0.12941	stable	None	None							chr4:156404830-156405055	region_100480	0.107383	0.999999	-0.733704	stable	None	None
chr5:28771103-28771591	region_100481	0.401407	0.938737	0.182838	stable	None	None							chr4:156408514-156408901	region_100481	0.866802	0.999999	0.0607799	stable	None	None
chr5:28777574-28778870	region_100482	0.760828	0.97929	-0.0533067	stable	None	None							chr4:156413635-156413848	region_100482	0.511452	0.999999	0.35844	stable	None	None
chr5:28779302-28779610	region_100483	0.16563	0.872628	0.354866	stable	None	None							chr4:156426409-156427674	region_100483	0.999647	0.999999	8.59433e-05	stable	None	None
chr5:28783155-28783568	region_100484	0.787414	0.981976	0.0858439	stable	None	None							chr4:156447602-156448199	region_100484	5.75028e-05	0.0188165	1.30803	gained	None	None
chr5:28786267-28786548	region_100485	0.538686	0.956895	0.261964	stable	None	None							chr4:156455129-156455336	region_100485	0.0906744	0.999999	1.02157	stable	None	None
chr5:28798852-28799628	region_100486	0.521181	0.954496	-0.152532	stable	None	None							chr4:156456709-156457611	region_100486	0.312683	0.999999	0.254032	stable	None	None
chr5:28808378-28809559	region_100487	0.558287	0.95891	0.128506	stable	None	None							chr4:156457708-156458337	region_100487	0.0595108	0.999999	-0.606411	stable	None	None
chr5:28810504-28810754	region_100488	0.568735	0.959468	-0.277661	stable	None	None							chr4:156463229-156463452	region_100488	0.194327	0.999999	-0.647717	stable	None	None
chr5:28828735-28829020	region_100489	0.887234	0.991177	0.0530302	stable	None	None							chr4:156464534-156465025	region_100489	0.258849	0.999999	-0.407555	stable	None	None
chr1:110782131-110782524	region_10049	0.322917	0.925263	-0.291799	stable	None	None							chr1:105127558-105127766	region_10049	0.288925	0.999999	0.677621	stable	None	None
chr5:28830607-28831064	region_100490	0.106905	0.818437	0.615158	stable	None	None							chr4:156465560-156465966	region_100490	0.637888	0.999999	-0.197157	stable	None	None
chr5:28835333-28835666	region_100491	0.909353	0.992839	0.0500023	stable	None	None							chr4:156473424-156473886	region_100491	0.683858	0.999999	-0.142318	stable	None	None
chr5:28836931-28837150	region_100492	0.379581	0.936288	0.490317	stable	None	None							chr4:156481674-156481907	region_100492	0.585495	0.999999	-0.253198	stable	None	None
chr5:28862276-28863274	region_100493	0.95505	0.995964	-0.00629939	stable	None	None							chr4:156483356-156483737	region_100493	0.46335	0.999999	-0.268612	stable	None	None
chr5:28864007-28864694	region_100494	0.322843	0.925263	0.117229	stable	None	None							chr4:156484260-156484682	region_100494	0.887327	0.999999	0.0451939	stable	None	None
chr5:28867793-28868057	region_100495	0.810308	0.983761	-0.0642699	stable	None	None							chr4:156486173-156486401	region_100495	0.0988708	0.999999	0.804565	stable	None	None
chr5:28869701-28869972	region_100496	0.296818	0.921113	0.443889	stable	None	None							chr4:156486482-156486852	region_100496	0.77991	0.999999	-0.0958577	stable	None	None
chr5:28882304-28882511	region_100497	0.982996	0.998264	0.0109664	stable	None	None							chr4:156491709-156492062	region_100497	0.733712	0.999999	0.118979	stable	None	None
chr5:28883106-28883325	region_100498	0.52753	0.955336	0.317258	stable	None	None							chr4:156492375-156493239	region_100498	0.334346	0.999999	0.192281	stable	None	None
chr5:28897123-28897401	region_100499	0.643957	0.96783	-0.137917	stable	None	None							chr4:156504066-156504903	region_100499	0.932397	0.999999	-0.0173145	stable	None	None
chr1:15928043-15928248	region_1005	0.623943	0.965826	-0.189876	stable	ENSG00000116771, ENSG00000197312	AGMAT, DDI2							chr1:16582117-16582821	region_1005	0.0815466	0.999999	-0.533372	stable	ENSG00000132881	RSG1
chr1:110782599-110783822	region_10050	0.0624338	0.716172	-0.253258	stable	None	None							chr1:105128886-105129108	region_10050	0.880686	0.999999	0.0836148	stable	None	None
chr5:28897981-28898209	region_100500	0.133506	0.85023	-0.918683	stable	None	None							chr4:156506072-156506380	region_100500	0.562124	0.999999	0.178011	stable	None	None
chr5:28903901-28904653	region_100501	0.436462	0.94374	0.213535	stable	None	None							chr4:156513054-156513385	region_100501	0.630509	0.999999	-0.147085	stable	None	None
chr5:28911799-28912006	region_100502	0.186112	0.882462	0.66067	stable	None	None							chr4:156513728-156514541	region_100502	0.940036	0.999999	0.0165436	stable	None	None
chr5:28912755-28913125	region_100503	0.345385	0.929822	-0.371296	stable	None	None							chr4:156518471-156519113	region_100503	0.780871	0.999999	-0.0651693	stable	None	None
chr5:28914430-28914721	region_100504	0.0776919	0.762472	0.581679	stable	None	None							chr4:156520764-156521086	region_100504	0.493529	0.999999	-0.236377	stable	None	None
chr5:28922366-28922599	region_100505	0.267835	0.913584	0.598928	stable	None	None							chr4:156526228-156526726	region_100505	0.401307	0.999999	0.236354	stable	None	None
chr5:28927286-28928935	region_100506	0.282885	0.91738	-0.136855	stable	None	None							chr4:156529507-156529858	region_100506	0.366294	0.999999	0.356228	stable	None	None
chr5:28941334-28942946	region_100507	0.923143	0.993517	-0.0203419	stable	None	None							chr4:156531352-156531593	region_100507	0.14483	0.999999	-0.763588	stable	None	None
chr5:28950722-28951263	region_100508	0.360319	0.93257	0.317696	stable	None	None							chr4:156536224-156536601	region_100508	0.871722	0.999999	0.0608234	stable	None	None
chr5:28953373-28954271	region_100509	0.999607	0.999988	0.000135894	stable	None	None							chr4:156546836-156547048	region_100509	0.562888	0.999999	0.28179	stable	None	None
chr1:110785840-110786234	region_10051	0.25367	0.90976	-0.332458	stable	None	None							chr1:105129386-105129691	region_10051	0.470542	0.999999	0.32859	stable	None	None
chr5:28967519-28968397	region_100510	0.602808	0.96315	0.126278	stable	None	None							chr4:156556642-156557624	region_100510	0.992169	0.999999	0.00240209	stable	None	None
chr5:28973880-28974542	region_100511	0.585743	0.961589	0.172168	stable	None	None							chr4:156557919-156558168	region_100511	0.199615	0.999999	-0.544463	stable	None	None
chr5:28976859-28977147	region_100512	0.668668	0.97017	0.186742	stable	None	None							chr4:156558606-156558825	region_100512	0.527309	0.999999	0.292808	stable	None	None
chr5:28991271-28991512	region_100513	0.38169	0.936574	0.420481	stable	None	None							chr4:156587820-156589546	region_100513	0.851638	0.999999	-0.0338217	stable	ENSG00000164116	GUCY1A3
chr5:28991566-28992047	region_100514	0.324805	0.925553	0.371696	stable	None	None							chr4:156596867-156597465	region_100514	0.00159317	0.249413	0.968942	stable	ENSG00000164116	GUCY1A3
chr5:28997928-28998196	region_100515	0.486054	0.950143	0.300124	stable	None	None							chr4:156597578-156598185	region_100515	0.572651	0.999999	0.152409	stable	ENSG00000164116	GUCY1A3
chr5:28998472-28998703	region_100516	0.401164	0.938624	-0.370625	stable	None	None							chr4:156608411-156609230	region_100516	0.390708	0.999999	-0.17663	stable	None	None
chr5:28999596-28999906	region_100517	0.0924412	0.795863	0.638245	stable	None	None							chr4:156614042-156614739	region_100517	0.38547	0.999999	0.224424	stable	None	None
chr5:29001865-29002076	region_100518	0.710998	0.974183	-0.149567	stable	None	None							chr4:156624523-156625746	region_100518	0.277632	0.999999	0.295368	stable	None	None
chr5:29005439-29006172	region_100519	0.598099	0.962478	0.115914	stable	None	None							chr4:156626889-156627174	region_100519	0.798719	0.999999	0.0938329	stable	None	None
chr1:110792362-110793061	region_10052	0.301561	0.921823	-0.21491	stable	None	None							chr1:105135124-105135359	region_10052	0.356053	0.999999	0.462489	stable	None	None
chr5:29010669-29010884	region_100520	0.946613	0.995385	0.031905	stable	None	None							chr4:156627716-156627959	region_100520	0.427856	0.999999	0.31331	stable	None	None
chr5:29016301-29016814	region_100521	0.902523	0.992214	-0.0400532	stable	None	None							chr4:156628313-156628675	region_100521	0.789966	0.999999	-0.0773311	stable	None	None
chr5:29017088-29017488	region_100522	0.937476	0.994735	0.0299863	stable	None	None							chr4:156634375-156634939	region_100522	0.32165	0.999999	-0.341009	stable	None	None
chr5:29017587-29017894	region_100523	0.730012	0.976049	-0.140638	stable	None	None							chr4:156644047-156644247	region_100523	0.28477	0.999999	0.669509	stable	None	None
chr5:29020815-29021240	region_100524	0.744891	0.977308	-0.116637	stable	None	None							chr4:156645050-156645306	region_100524	0.523034	0.999999	-0.298716	stable	None	None
chr5:29023180-29023530	region_100525	0.219057	0.89783	0.498524	stable	None	None							chr4:156646130-156646340	region_100525	0.347297	0.999999	-0.508929	stable	None	None
chr5:29027754-29027967	region_100526	0.96875	0.997111	-0.0189918	stable	None	None							chr4:156654888-156656395	region_100526	0.73991	0.999999	0.0660555	stable	None	None
chr5:29032654-29033300	region_100527	0.186379	0.882653	0.425064	stable	None	None							chr4:156662554-156663247	region_100527	0.937929	0.999999	-0.0206389	stable	ENSG00000061918	GUCY1B3
chr5:29036986-29037243	region_100528	0.199341	0.888868	-0.569237	stable	None	None							chr4:156670277-156670599	region_100528	0.333969	0.999999	0.358173	stable	ENSG00000061918	GUCY1B3
chr5:29043591-29043844	region_100529	0.303649	0.922081	-0.435923	stable	None	None							chr4:156672797-156673035	region_100529	0.269953	0.999999	0.515173	stable	ENSG00000061918	GUCY1B3
chr1:110797823-110798511	region_10053	0.542896	0.957403	-0.1536	stable	None	None							chr1:105135584-105135814	region_10053	0.230706	0.999999	0.635547	stable	None	None
chr5:29047704-29048059	region_100530	0.203367	0.890302	0.513594	stable	None	None							chr4:156674564-156675067	region_100530	0.931257	0.999999	0.0249561	stable	ENSG00000061918	GUCY1B3
chr5:29067802-29069553	region_100531	0.398216	0.938331	0.112472	stable	None	None							chr4:156679762-156681492	region_100531	0.547213	0.999999	-0.104714	stable	ENSG00000061918	GUCY1B3
chr5:29074515-29074820	region_100532	0.00256138	0.103686	1.36744	stable	None	None							chr4:156693571-156694227	region_100532	0.925881	0.999999	-0.0273287	stable	ENSG00000061918	GUCY1B3
chr5:29077454-29077897	region_100533	0.691682	0.972013	0.147733	stable	None	None							chr4:156700213-156700426	region_100533	0.78223	0.999999	-0.132349	stable	None	None
chr5:29079909-29080148	region_100534	0.172275	0.8776	-0.534891	stable	None	None							chr4:156707994-156709017	region_100534	0.516468	0.999999	0.140806	stable	None	None
chr5:29080924-29081129	region_100535	0.226654	0.900589	-0.599873	stable	None	None							chr4:156710665-156711094	region_100535	0.0733721	0.999999	0.649349	stable	None	None
chr5:29085256-29085661	region_100536	0.604185	0.963485	-0.202281	stable	None	None							chr4:156717126-156717680	region_100536	0.310195	0.999999	-0.282841	stable	None	None
chr5:29089958-29090199	region_100537	0.31454	0.924435	0.47009	stable	None	None							chr4:156730987-156731432	region_100537	0.729696	0.999999	0.0854988	stable	None	None
chr5:29092177-29092600	region_100538	0.398196	0.938331	0.300362	stable	None	None							chr4:156736614-156737183	region_100538	0.8396	0.999999	0.0708838	stable	None	None
chr5:29100151-29100574	region_100539	0.386367	0.937409	0.323764	stable	None	None							chr4:156743679-156744424	region_100539	0.118317	0.999999	0.424002	stable	None	None
chr1:110801515-110801717	region_10054	0.825237	0.985576	-0.119304	stable	None	None							chr1:105140872-105141216	region_10054	0.308023	0.999999	-0.401734	stable	None	None
chr5:29105428-29105757	region_100540	0.244265	0.906874	-0.527245	stable	None	None							chr4:156754000-156754411	region_100540	0.359801	0.999999	-0.303519	stable	None	None
chr5:29106768-29107376	region_100541	0.0247898	0.491934	0.727919	stable	None	None							chr4:156756091-156756484	region_100541	0.607694	0.999999	-0.178376	stable	ENSG00000151790	TDO2
chr5:29114327-29114954	region_100542	0.735003	0.97613	0.112956	stable	None	None							chr4:156760345-156760858	region_100542	0.939488	0.999999	0.0193879	stable	ENSG00000151790	TDO2
chr5:29126739-29128667	region_100543	0.983939	0.998432	0.00341821	stable	None	None							chr4:156764042-156764606	region_100543	0.981058	0.999999	-0.00750447	stable	ENSG00000151790	TDO2
chr5:29150128-29150424	region_100544	0.205383	0.891612	-0.628809	stable	None	None							chr4:156765945-156766161	region_100544	0.459753	0.999999	0.337843	stable	ENSG00000151790	TDO2
chr5:29150672-29151377	region_100545	0.725208	0.975665	0.0993076	stable	None	None							chr4:156775581-156776313	region_100545	0.785669	0.999999	-0.0671331	stable	ENSG00000151790, ENSG00000256394	TDO2, ASIC5
chr5:29160074-29160487	region_100546	0.896243	0.991925	0.0466011	stable	None	None							chr4:156779879-156780258	region_100546	0.317378	0.999999	-0.380102	stable	ENSG00000151790, ENSG00000256394	TDO2, ASIC5
chr5:29161625-29161827	region_100547	0.640909	0.967685	0.230197	stable	None	None							chr4:156793194-156793493	region_100547	0.145286	0.999999	-0.685585	stable	ENSG00000151790, ENSG00000256394	TDO2, ASIC5
chr5:29162506-29162739	region_100548	0.859746	0.988405	0.070761	stable	None	None							chr4:156794498-156794743	region_100548	0.116641	0.999999	0.811918	stable	ENSG00000151790, ENSG00000256394	TDO2, ASIC5
chr5:29167483-29167751	region_100549	0.506604	0.952804	-0.291417	stable	None	None							chr4:156799891-156800184	region_100549	0.32201	0.999999	0.445827	stable	ENSG00000256394	ASIC5
chr1:110809207-110810104	region_10055	0.0439766	0.632539	-0.472324	stable	None	None							chr1:105142633-105142894	region_10055	0.889664	0.999999	0.0641259	stable	None	None
chr5:29172645-29173058	region_100550	0.731206	0.976049	0.120299	stable	None	None							chr4:156802752-156803131	region_100550	0.000964087	0.172961	1.32763	stable	ENSG00000256394	ASIC5
chr5:29173226-29173436	region_100551	0.828207	0.98577	-0.111593	stable	None	None							chr4:156808348-156808563	region_100551	0.316331	0.999999	0.406277	stable	None	None
chr5:29173752-29174115	region_100552	0.613485	0.96482	-0.226849	stable	None	None							chr4:156810595-156811023	region_100552	0.700276	0.999999	0.0903144	stable	None	None
chr5:29174134-29174626	region_100553	0.0728346	0.749176	0.635019	stable	None	None							chr4:156812267-156812609	region_100553	0.66194	0.999999	-0.124623	stable	None	None
chr5:29175944-29176153	region_100554	0.147293	0.860339	-0.750334	stable	None	None							chr4:156821592-156822171	region_100554	0.0227362	0.999999	0.650535	stable	None	None
chr5:29184024-29184296	region_100555	0.617789	0.965139	-0.223752	stable	None	None							chr4:156827789-156828684	region_100555	0.532468	0.999999	0.133868	stable	None	None
chr5:29191325-29192270	region_100556	0.069989	0.741277	-0.289497	stable	None	None							chr4:156829387-156829713	region_100556	0.249146	0.999999	-0.436373	stable	None	None
chr5:29204662-29205369	region_100557	0.380902	0.936446	0.249073	stable	None	None							chr4:156838524-156838817	region_100557	0.69687	0.999999	-0.114851	stable	None	None
chr5:29214915-29215249	region_100558	0.797836	0.982709	-0.105945	stable	None	None							chr4:156838954-156839761	region_100558	0.884285	0.999999	-0.0344248	stable	None	None
chr5:29218315-29218569	region_100559	0.169398	0.875401	0.532666	stable	None	None							chr4:156845820-156846267	region_100559	0.830502	0.999999	-0.066306	stable	None	None
chr1:110823770-110825341	region_10056	0.44886	0.945318	-0.138781	stable	None	None							chr1:105143427-105143627	region_10056	0.258126	0.999999	-0.701088	stable	None	None
chr5:29228208-29228408	region_100560	0.121759	0.837925	-0.886997	stable	None	None							chr4:156850547-156850873	region_100560	0.311253	0.999999	0.329225	stable	None	None
chr5:29228906-29229412	region_100561	0.846762	0.987306	0.0550369	stable	None	None							chr4:156851079-156852216	region_100561	0.0135745	0.92106	0.549378	stable	None	None
chr5:29229636-29229842	region_100562	0.681984	0.971512	-0.215758	stable	None	None							chr4:156855883-156856087	region_100562	0.15079	0.999999	0.658854	stable	ENSG00000256043	CTSO
chr5:29237497-29237697	region_100563	0.0663268	0.730657	1.08486	stable	None	None							chr4:156856437-156856681	region_100563	0.526196	0.999999	0.274627	stable	ENSG00000256043	CTSO
chr5:29269748-29269962	region_100564	0.212879	0.895336	0.565241	stable	None	None							chr4:156862354-156863347	region_100564	0.24169	0.999999	0.263336	stable	ENSG00000256043	CTSO
chr5:29270329-29270995	region_100565	0.757738	0.978885	0.0861024	stable	None	None							chr4:156864585-156865371	region_100565	0.780979	0.999999	-0.0625689	stable	ENSG00000256043	CTSO
chr5:29271058-29271444	region_100566	0.0408807	0.616823	0.797888	stable	None	None							chr4:156865647-156866010	region_100566	0.72689	0.999999	0.100218	stable	ENSG00000256043	CTSO
chr5:29295666-29296223	region_100567	0.505106	0.952784	0.213267	stable	None	None							chr4:156871708-156871952	region_100567	0.419929	0.999999	-0.225587	stable	ENSG00000256043	CTSO
chr5:29296410-29297338	region_100568	0.509688	0.953143	0.161586	stable	None	None							chr4:156874288-156875584	region_100568	0.927589	0.999999	-0.0168135	stable	ENSG00000256043	CTSO
chr5:29300236-29300464	region_100569	0.546363	0.957494	-0.285437	stable	None	None							chr4:156880564-156880990	region_100569	0.374735	0.999999	0.291125	stable	ENSG00000256043	CTSO
chr1:110838197-110838782	region_10057	0.287251	0.918871	-0.237536	stable	None	None							chr1:105143637-105143905	region_10057	0.724665	0.999999	-0.183022	stable	None	None
chr5:29300533-29300775	region_100570	0.462282	0.947035	0.338747	stable	None	None							chr4:156881348-156881992	region_100570	0.536815	0.999999	0.176595	stable	ENSG00000256043	CTSO
chr5:29321196-29321469	region_100571	0.56799	0.959374	-0.249046	stable	None	None							chr4:156883796-156884221	region_100571	0.126699	0.999999	0.507251	stable	ENSG00000256043	CTSO
chr5:29330470-29331359	region_100572	0.392853	0.938007	0.213294	stable	None	None							chr4:156893105-156893635	region_100572	0.690466	0.999999	-0.101089	stable	ENSG00000256043	CTSO
chr5:29344326-29344677	region_100573	0.00210537	0.0887144	1.3637	stable	None	None							chr4:156898623-156898926	region_100573	0.900905	0.999999	0.0454662	stable	None	None
chr5:29348070-29348508	region_100574	0.138679	0.853813	0.581936	stable	None	None							chr4:156905145-156905922	region_100574	0.763706	0.999999	-0.0657507	stable	None	None
chr5:29351459-29351847	region_100575	0.649043	0.968032	0.170551	stable	None	None							chr4:156914640-156915048	region_100575	0.25273	0.999999	0.44136	stable	None	None
chr5:29367523-29367846	region_100576	0.938139	0.994846	-0.0248364	stable	None	None							chr4:156920655-156921238	region_100576	0.0602768	0.999999	0.571429	stable	None	None
chr5:29379217-29379470	region_100577	0.201393	0.889933	-0.570739	stable	None	None							chr4:156927365-156927817	region_100577	0.848469	0.999999	0.0635267	stable	None	None
chr5:29382706-29383754	region_100578	0.000261746	0.0162525	0.598532	stable	None	None							chr4:156927990-156928190	region_100578	0.609628	0.999999	0.256315	stable	None	None
chr5:29390490-29390747	region_100579	0.305011	0.922185	-0.422758	stable	None	None							chr4:156933135-156933572	region_100579	0.939402	0.999999	-0.0271959	stable	None	None
chr1:110852366-110852727	region_10058	0.0772472	0.761507	-0.545319	stable	None	None							chr1:105158262-105158707	region_10058	0.288283	0.999999	0.471591	stable	None	None
chr5:29395916-29396180	region_100580	0.622538	0.965591	-0.207158	stable	None	None							chr4:156935756-156936198	region_100580	0.34097	0.999999	0.372575	stable	None	None
chr5:29396356-29396608	region_100581	0.175451	0.878905	0.709507	stable	None	None							chr4:156940701-156940923	region_100581	0.773925	0.999999	0.120097	stable	None	None
chr5:29402881-29403219	region_100582	0.996509	0.999788	0.0017689	stable	None	None							chr4:156941063-156941548	region_100582	0.602983	0.999999	0.155974	stable	None	None
chr5:29403357-29403558	region_100583	0.469931	0.948005	0.378918	stable	None	None							chr4:156942599-156942858	region_100583	0.5342	0.999999	-0.265066	stable	None	None
chr5:29413063-29413393	region_100584	0.271171	0.914602	0.461859	stable	None	None							chr4:156946240-156946938	region_100584	0.621368	0.999999	-0.158991	stable	None	None
chr5:29417629-29418218	region_100585	0.63849	0.967487	0.134372	stable	None	None							chr4:156947197-156947397	region_100585	0.852661	0.999999	0.0954945	stable	None	None
chr5:29422053-29422253	region_100586	0.83117	0.986061	-0.104814	stable	None	None							chr4:156951257-156951478	region_100586	0.760666	0.999999	0.137815	stable	None	None
chr5:29429294-29429817	region_100587	0.41452	0.940373	0.304131	stable	None	None							chr4:156958889-156960380	region_100587	0.701398	0.999999	0.0892223	stable	None	None
chr5:29431161-29431640	region_100588	0.764061	0.97974	-0.113698	stable	None	None							chr4:156965514-156966269	region_100588	0.738876	0.999999	0.104366	stable	None	None
chr5:29438336-29439324	region_100589	0.528242	0.955337	0.116899	stable	None	None							chr4:156966513-156966834	region_100589	0.575081	0.999999	0.195877	stable	None	None
chr1:110855018-110855723	region_10059	0.26529	0.912423	-0.241274	stable	None	None							chr1:105159158-105159372	region_10059	0.556499	0.999999	0.312464	stable	None	None
chr5:29439644-29440107	region_100590	0.719955	0.975061	0.102003	stable	None	None							chr4:156967399-156967686	region_100590	0.834551	0.999999	0.0946977	stable	None	None
chr5:29449392-29449634	region_100591	0.207	0.892468	0.681936	stable	None	None							chr4:156967805-156968233	region_100591	0.641532	0.999999	0.16529	stable	None	None
chr5:29450331-29450753	region_100592	0.530509	0.955758	0.204143	stable	None	None							chr4:156974278-156974692	region_100592	0.599913	0.999999	-0.201656	stable	None	None
chr5:29455180-29455392	region_100593	0.665902	0.969927	0.242208	stable	None	None							chr4:156979041-156979561	region_100593	0.857887	0.999999	-0.0650463	stable	None	None
chr5:29457331-29457631	region_100594	0.785446	0.981792	0.115827	stable	None	None							chr4:156981885-156982114	region_100594	0.9805	0.999999	-0.0110373	stable	None	None
chr5:29460966-29461436	region_100595	0.716166	0.974697	0.124251	stable	None	None							chr4:156984528-156984735	region_100595	0.83399	0.999999	0.104743	stable	None	None
chr5:29475593-29475947	region_100596	0.00745979	0.230973	1.0818	stable	None	None							chr4:156985021-156985256	region_100596	0.985945	0.999999	-0.00784084	stable	None	None
chr5:29478660-29478948	region_100597	0.089889	0.790907	-0.792734	stable	None	None							chr4:156986631-156986874	region_100597	0.386966	0.999999	-0.431049	stable	None	None
chr5:29498698-29499638	region_100598	0.580794	0.961236	-0.148874	stable	None	None							chr4:156987714-156987914	region_100598	0.482483	0.999999	0.375229	stable	None	None
chr5:29506870-29507156	region_100599	0.593299	0.962003	-0.220332	stable	None	None							chr4:156991895-156992422	region_100599	0.966872	0.999999	0.014499	stable	None	None
chr1:15929593-15930607	region_1006	0.204371	0.890819	-0.16956	stable	ENSG00000116771, ENSG00000197312	AGMAT, DDI2							chr1:16653371-16653702	region_1006	0.352279	0.999999	-0.420062	stable	None	None
chr1:110863714-110863950	region_10060	0.185161	0.881961	0.558944	stable	ENSG00000162775	RBM15							chr1:105168110-105168401	region_10060	0.856524	0.999999	-0.0753108	stable	None	None
chr5:29509818-29510037	region_100600	0.282406	0.91738	-0.507029	stable	None	None							chr4:156994709-156995056	region_100600	0.887946	0.999999	-0.0545397	stable	None	None
chr5:29510266-29510625	region_100601	0.72668	0.975684	0.126184	stable	None	None							chr4:156995323-156995951	region_100601	0.604945	0.999999	0.178058	stable	None	None
chr5:29516004-29516469	region_100602	0.901927	0.992214	-0.0418858	stable	None	None							chr4:156998351-156999012	region_100602	0.588991	0.999999	0.184734	stable	None	None
chr5:29518342-29518596	region_100603	0.484139	0.949721	0.298909	stable	None	None							chr4:157005557-157005792	region_100603	0.23282	0.999999	-0.480243	stable	None	None
chr5:29541460-29541913	region_100604	0.333598	0.927588	-0.357401	stable	None	None							chr4:157006962-157007421	region_100604	0.426782	0.999999	0.241222	stable	None	None
chr5:29543415-29543678	region_100605	0.24979	0.908338	0.645158	stable	None	None							chr4:157009816-157010102	region_100605	0.111377	0.999999	-0.666826	stable	None	None
chr5:29543784-29544173	region_100606	0.294254	0.920471	0.415854	stable	None	None							chr4:157014422-157015277	region_100606	0.518503	0.999999	-0.176094	stable	None	None
chr5:29544258-29544458	region_100607	0.753048	0.978298	0.15059	stable	None	None							chr4:157019942-157020283	region_100607	0.802056	0.999999	-0.0955842	stable	None	None
chr5:29547610-29547902	region_100608	3.71312e-06	0.000443259	2.33961	gained	None	None							chr4:157021120-157021490	region_100608	0.650238	0.999999	-0.150805	stable	None	None
chr5:29548097-29549004	region_100609	0.7212	0.975284	0.0863836	stable	None	None							chr4:157027383-157027885	region_100609	0.474155	0.999999	-0.23122	stable	None	None
chr1:110880398-110880662	region_10061	0.411086	0.940177	-0.181857	stable	ENSG00000162775	RBM15							chr1:105179294-105179510	region_10061	0.383604	0.999999	0.388604	stable	None	None
chr5:29556319-29557103	region_100610	0.882332	0.990531	-0.0431571	stable	None	None							chr4:157030324-157030528	region_100610	0.725886	0.999999	-0.143719	stable	None	None
chr5:29568133-29568468	region_100611	0.404123	0.939137	0.338038	stable	None	None							chr4:157031511-157031773	region_100611	0.128207	0.999999	0.621498	stable	None	None
chr5:29571713-29571954	region_100612	0.677228	0.971091	0.190177	stable	None	None							chr4:157034270-157034804	region_100612	0.775411	0.999999	0.0781989	stable	None	None
chr5:29576236-29576436	region_100613	0.570849	0.959826	0.28488	stable	None	None							chr4:157039747-157040023	region_100613	0.563025	0.999999	0.247602	stable	None	None
chr5:29580653-29581105	region_100614	0.0600172	0.707323	0.700601	stable	None	None							chr4:157040112-157040382	region_100614	0.984607	0.999999	-0.00944313	stable	None	None
chr5:29587348-29587558	region_100615	0.964665	0.996851	0.0231259	stable	None	None							chr4:157051478-157051678	region_100615	0.420263	0.999999	0.386954	stable	None	None
chr5:29593392-29593709	region_100616	0.293952	0.920389	-0.423364	stable	None	None							chr4:157051735-157052014	region_100616	0.883297	0.999999	0.0692682	stable	None	None
chr5:29600708-29600995	region_100617	0.161115	0.869656	-0.694771	stable	None	None							chr4:157052392-157053146	region_100617	0.351213	0.999999	-0.308438	stable	None	None
chr5:29634789-29635401	region_100618	0.462208	0.947035	-0.253782	stable	None	None							chr4:157058792-157059725	region_100618	0.230189	0.999999	-0.224272	stable	None	None
chr5:29640737-29640937	region_100619	0.827631	0.985703	0.110906	stable	None	None							chr4:157065959-157066366	region_100619	0.80059	0.999999	0.0968243	stable	None	None
chr1:110880773-110882979	region_10062	0.10974	0.823267	-0.145013	stable	ENSG00000162775	RBM15							chr1:105180078-105180332	region_10062	0.286	0.999999	0.514791	stable	None	None
chr5:29643891-29644492	region_100620	0.898501	0.992124	-0.0418587	stable	None	None							chr4:157073656-157073937	region_100620	0.810403	0.999999	0.107715	stable	None	None
chr5:29648004-29648296	region_100621	0.544502	0.957459	-0.261241	stable	None	None							chr4:157080564-157081443	region_100621	0.545443	0.999999	0.192842	stable	None	None
chr5:29677060-29677266	region_100622	0.459292	0.946849	0.39803	stable	None	None							chr4:157090123-157090712	region_100622	0.69723	0.999999	0.10193	stable	None	None
chr5:29680880-29681080	region_100623	0.391365	0.937961	0.517735	stable	None	None							chr4:157091034-157091344	region_100623	0.256842	0.999999	-0.402757	stable	None	None
chr5:29697421-29698508	region_100624	0.711787	0.974273	-0.0604301	stable	None	None							chr4:157094236-157094457	region_100624	0.189972	0.999999	-0.569194	stable	None	None
chr5:29712783-29713170	region_100625	0.501234	0.952576	0.248607	stable	None	None							chr4:157099176-157099449	region_100625	0.814185	0.999999	0.0954827	stable	None	None
chr5:29721148-29721348	region_100626	0.63452	0.966981	0.20874	stable	None	None							chr4:157100997-157101229	region_100626	0.502232	0.999999	0.28059	stable	None	None
chr5:29722973-29723346	region_100627	0.198637	0.888208	0.551973	stable	None	None							chr4:157106677-157107216	region_100627	0.0162443	0.978556	0.74346	stable	None	None
chr5:29723406-29723786	region_100628	0.016364	0.390221	1.06523	stable	None	None							chr4:157112290-157112894	region_100628	0.542201	0.999999	0.138784	stable	None	None
chr5:29723925-29724175	region_100629	0.240674	0.905975	-0.557004	stable	None	None							chr4:157114973-157115203	region_100629	0.156678	0.999999	-0.585515	stable	None	None
chr1:110889380-110889619	region_10063	0.903164	0.992354	-0.054388	stable	ENSG00000162775	RBM15							chr1:105187336-105187747	region_10063	0.994953	0.999999	0.00259728	stable	None	None
chr5:29729113-29729531	region_100630	0.242299	0.906312	0.450838	stable	None	None							chr4:157117858-157118231	region_100630	0.619665	0.999999	-0.188862	stable	None	None
chr5:29737448-29738476	region_100631	0.534182	0.9563	0.158917	stable	None	None							chr4:157118338-157118608	region_100631	0.66795	0.999999	-0.173672	stable	None	None
chr5:29744601-29745032	region_100632	0.840592	0.986735	0.0709015	stable	None	None							chr4:157119555-157120412	region_100632	0.965904	0.999999	0.0122915	stable	None	None
chr5:29746110-29746465	region_100633	0.54668	0.957494	0.241733	stable	None	None							chr4:157124885-157125239	region_100633	0.998383	0.999999	-0.000817777	stable	None	None
chr5:29751166-29751711	region_100634	0.377611	0.935864	0.250519	stable	None	None							chr4:157126411-157127003	region_100634	0.674517	0.999999	0.14215	stable	None	None
chr5:29758960-29759678	region_100635	0.707773	0.973784	0.0627843	stable	None	None							chr4:157133831-157134031	region_100635	0.756163	0.999999	-0.148408	stable	None	None
chr5:29783219-29783437	region_100636	0.249185	0.908317	-0.539365	stable	None	None							chr4:157134634-157134881	region_100636	0.983879	0.999999	-0.0088146	stable	None	None
chr5:29785647-29786108	region_100637	0.303649	0.922081	0.358296	stable	None	None							chr4:157138832-157139167	region_100637	0.0533217	0.999999	-0.763846	stable	None	None
chr5:29786746-29787154	region_100638	0.066549	0.73132	-0.711986	stable	None	None							chr4:157140705-157141742	region_100638	9.45093e-06	0.00422058	1.10728	gained	None	None
chr5:29789326-29789526	region_100639	0.234578	0.903901	0.603856	stable	None	None							chr4:157149582-157150327	region_100639	0.727392	0.999999	0.108171	stable	None	None
chr1:110889790-110890574	region_10064	0.784194	0.981766	0.059122	stable	ENSG00000162775	RBM15							chr1:105190813-105191334	region_10064	0.623617	0.999999	0.128865	stable	None	None
chr5:29794328-29794620	region_100640	0.776417	0.980989	-0.11319	stable	None	None							chr4:157151063-157151434	region_100640	0.447891	0.999999	0.291193	stable	None	None
chr5:29796065-29796555	region_100641	0.585802	0.961589	0.148564	stable	None	None							chr4:157155795-157156117	region_100641	0.156561	0.999999	0.637897	stable	None	None
chr5:29807393-29807839	region_100642	0.942849	0.995063	-0.0269467	stable	None	None							chr4:157160339-157160610	region_100642	0.37684	0.999999	0.389963	stable	None	None
chr5:29811989-29812304	region_100643	0.284708	0.917696	-0.343536	stable	None	None							chr4:157160807-157161102	region_100643	0.414237	0.999999	0.358807	stable	None	None
chr5:29814884-29815674	region_100644	0.638743	0.967503	0.12095	stable	None	None							chr4:157168847-157169238	region_100644	0.450382	0.999999	-0.289669	stable	None	None
chr5:29822651-29822984	region_100645	0.508686	0.95301	0.265042	stable	None	None							chr4:157175923-157177286	region_100645	0.293185	0.999999	-0.1899	stable	None	None
chr5:29824510-29824852	region_100646	0.980446	0.998088	0.0105317	stable	None	None							chr4:157178179-157178904	region_100646	0.340067	0.999999	0.229648	stable	None	None
chr5:29838542-29838773	region_100647	0.119416	0.835548	0.936699	stable	None	None							chr4:157184701-157184901	region_100647	0.188524	0.999999	-0.692451	stable	None	None
chr5:29843886-29844229	region_100648	0.593041	0.962003	-0.201366	stable	None	None							chr4:157186712-157187198	region_100648	0.406806	0.999999	0.317903	stable	None	None
chr5:29849953-29850669	region_100649	0.303942	0.922081	-0.267828	stable	None	None							chr4:157202832-157203097	region_100649	0.170838	0.999999	-0.61436	stable	None	None
chr1:110899031-110899347	region_10065	0.733721	0.976049	0.113311	stable	ENSG00000162775	RBM15							chr1:105194040-105194544	region_10065	0.240385	0.999999	0.442054	stable	None	None
chr5:29852253-29852486	region_100650	0.626134	0.965972	0.244056	stable	None	None							chr4:157210905-157211774	region_100650	0.377388	0.999999	0.206748	stable	None	None
chr5:29860479-29860739	region_100651	0.0580048	0.698543	0.837204	stable	None	None							chr4:157215781-157216105	region_100651	0.704437	0.999999	-0.0932633	stable	None	None
chr5:29860837-29861179	region_100652	0.953861	0.995932	-0.0232484	stable	None	None							chr4:157219170-157219872	region_100652	0.144126	0.999999	-0.29085	stable	None	None
chr5:29869098-29869341	region_100653	0.480022	0.949047	-0.387395	stable	None	None							chr4:157224649-157224864	region_100653	0.373834	0.999999	0.421626	stable	None	None
chr5:29872570-29872830	region_100654	0.389448	0.937794	0.392037	stable	None	None							chr4:157224943-157225143	region_100654	0.62535	0.999999	-0.209574	stable	None	None
chr5:29874701-29875088	region_100655	0.87153	0.989726	0.0616942	stable	None	None							chr4:157226224-157226814	region_100655	0.313581	0.999999	-0.280259	stable	None	None
chr5:29887219-29887584	region_100656	0.184035	0.881758	0.574415	stable	None	None							chr4:157229723-157230179	region_100656	0.813729	0.999999	0.0843321	stable	None	None
chr5:29889356-29889601	region_100657	0.267896	0.913584	-0.546232	stable	None	None							chr4:157238251-157238602	region_100657	0.910697	0.999999	-0.0445742	stable	None	None
chr5:29893854-29894054	region_100658	0.672097	0.970377	0.204849	stable	None	None							chr4:157240073-157240308	region_100658	0.431701	0.999999	-0.344462	stable	None	None
chr5:29899410-29900071	region_100659	0.486319	0.950143	-0.203986	stable	None	None							chr4:157251038-157252144	region_100659	0.868618	0.999999	-0.031893	stable	None	None
chr1:110923301-110923570	region_10066	0.849321	0.987371	0.0829426	stable	ENSG00000168679	SLC16A4							chr1:105199848-105200339	region_10066	0.381578	0.999999	0.338118	stable	None	None
chr5:29913798-29914574	region_100660	0.380281	0.936406	-0.262723	stable	None	None							chr4:157265447-157265677	region_100660	0.653822	0.999999	0.235354	stable	None	None
chr5:29918703-29918935	region_100661	0.310288	0.923889	-0.46658	stable	None	None							chr4:157268444-157269169	region_100661	0.876644	0.999999	0.0489911	stable	None	None
chr5:29925519-29925867	region_100662	0.505188	0.952784	0.251135	stable	None	None							chr4:157273417-157273787	region_100662	0.195495	0.999999	0.566949	stable	None	None
chr5:29928519-29928729	region_100663	0.367102	0.934116	0.492512	stable	None	None							chr4:157273974-157274454	region_100663	0.828263	0.999999	-0.0695265	stable	None	None
chr5:29930578-29930833	region_100664	0.523496	0.954993	-0.255502	stable	None	None							chr4:157288386-157289237	region_100664	0.901814	0.999999	-0.0261003	stable	None	None
chr5:29935826-29936314	region_100665	0.304916	0.922185	0.354439	stable	None	None							chr4:157297863-157298157	region_100665	0.649701	0.999999	0.196819	stable	None	None
chr5:29949382-29950064	region_100666	0.558307	0.95891	0.174831	stable	None	None							chr4:157299152-157299587	region_100666	0.276741	0.999999	-0.340475	stable	None	None
chr5:29951628-29951830	region_100667	0.316798	0.924788	0.522826	stable	None	None							chr4:157307219-157308410	region_100667	0.542916	0.999999	0.118604	stable	None	None
chr5:29955470-29956167	region_100668	0.696642	0.972637	0.112766	stable	None	None							chr4:157312635-157312879	region_100668	0.639122	0.999999	-0.200395	stable	None	None
chr5:29959470-29960766	region_100669	0.733281	0.976049	0.0754342	stable	None	None							chr4:157319804-157320026	region_100669	0.526582	0.999999	0.328303	stable	None	None
chr1:110936318-110937126	region_10067	0.0518562	0.672544	0.560556	stable	ENSG00000168679, ENSG00000134248	SLC16A4, LAMTOR5							chr1:105206438-105207580	region_10067	0.477665	0.999999	0.157306	stable	None	None
chr5:29960784-29961012	region_100670	0.52225	0.95484	0.341182	stable	None	None							chr4:157322593-157323286	region_100670	0.00920944	0.768625	-0.786181	stable	None	None
chr5:29972600-29972917	region_100671	0.241	0.906014	-0.506917	stable	None	None							chr4:157336755-157336970	region_100671	0.367096	0.999999	-0.392757	stable	None	None
chr5:29976856-29977175	region_100672	0.986606	0.998844	0.00686188	stable	None	None							chr4:157337539-157337756	region_100672	0.803498	0.999999	0.117143	stable	None	None
chr5:29979517-29979740	region_100673	0.791653	0.98224	-0.13248	stable	None	None							chr4:157340585-157340790	region_100673	0.768188	0.999999	0.146852	stable	None	None
chr5:29982576-29982779	region_100674	0.45045	0.945642	0.355902	stable	None	None							chr4:157347863-157348201	region_100674	0.0968638	0.999999	-0.804178	stable	None	None
chr5:29985266-29985523	region_100675	0.348942	0.930049	-0.455571	stable	None	None							chr4:157348861-157349153	region_100675	0.296911	0.999999	0.453642	stable	None	None
chr5:29988552-29988785	region_100676	0.681286	0.971487	-0.210658	stable	None	None							chr4:157350759-157351308	region_100676	0.869309	0.999999	0.0481187	stable	None	None
chr5:29990887-29991282	region_100677	0.486353	0.950143	0.257268	stable	None	None							chr4:157358868-157359192	region_100677	0.266331	0.999999	0.444094	stable	None	None
chr5:29993487-29993731	region_100678	0.354863	0.931333	0.424823	stable	None	None							chr4:157361872-157362389	region_100678	0.44732	0.999999	0.224131	stable	None	None
chr5:30020929-30021664	region_100679	0.89427	0.991758	0.0384372	stable	None	None							chr4:157362452-157362957	region_100679	0.773281	0.999999	0.0957748	stable	None	None
chr1:110938547-110938841	region_10068	0.717426	0.974846	-0.160909	stable	ENSG00000168679, ENSG00000134248	SLC16A4, LAMTOR5							chr1:105214431-105215143	region_10068	0.735894	0.999999	0.103579	stable	None	None
chr5:30028008-30028869	region_100680	0.201921	0.889933	0.221595	stable	None	None							chr4:157369537-157369791	region_100680	0.051586	0.999999	-0.91003	stable	None	None
chr5:30030246-30030698	region_100681	0.0511127	0.668814	0.631358	stable	None	None							chr4:157371972-157372210	region_100681	0.883902	0.999999	0.0634588	stable	None	None
chr5:30040597-30041194	region_100682	0.850867	0.987541	0.0271565	stable	None	None							chr4:157377885-157378389	region_100682	2.19289e-05	0.0085672	1.52538	gained	None	None
chr5:30041792-30042594	region_100683	0.693792	0.972326	0.0929174	stable	None	None							chr4:157381849-157382576	region_100683	0.897028	0.999999	0.03389	stable	None	None
chr5:30042770-30043279	region_100684	0.984056	0.998432	0.00617184	stable	None	None							chr4:157387257-157387476	region_100684	0.184107	0.999999	0.723638	stable	None	None
chr5:30065962-30066167	region_100685	0.838091	0.986437	0.108036	stable	None	None							chr4:157387549-157388219	region_100685	0.261595	0.999999	-0.333554	stable	None	None
chr5:30069408-30070507	region_100686	0.457618	0.946275	0.157654	stable	None	None							chr4:157395003-157395472	region_100686	0.595028	0.999999	-0.16956	stable	None	None
chr5:30095249-30095466	region_100687	0.803871	0.983307	0.107455	stable	None	None							chr4:157396489-157396772	region_100687	0.508096	0.999999	-0.223594	stable	None	None
chr5:30100415-30100755	region_100688	0.873318	0.989912	0.0619	stable	None	None							chr4:157397130-157397982	region_100688	0.572975	0.999999	0.154746	stable	None	None
chr5:30100922-30101327	region_100689	0.193269	0.886501	0.435086	stable	None	None							chr4:157404709-157405411	region_100689	0.660041	0.999999	0.131696	stable	None	None
chr1:110949746-110950894	region_10069	0.0723272	0.748104	-0.263744	stable	ENSG00000168679, ENSG00000134248	SLC16A4, LAMTOR5							chr1:105236104-105236384	region_10069	0.695167	0.999999	0.175095	stable	None	None
chr5:30105906-30107294	region_100690	0.80713	0.983528	0.0333507	stable	None	None							chr4:157410451-157411378	region_100690	0.608966	0.999999	-0.104477	stable	None	None
chr5:30119234-30119458	region_100691	0.777089	0.981089	0.138502	stable	None	None							chr4:157418696-157419001	region_100691	0.120259	0.999999	0.722196	stable	None	None
chr5:30121153-30121760	region_100692	0.654526	0.968397	-0.130583	stable	None	None							chr4:157423824-157424724	region_100692	0.140932	0.999999	0.264701	stable	None	None
chr5:30125861-30126205	region_100693	0.469222	0.947894	-0.261756	stable	None	None							chr4:157433860-157434092	region_100693	0.529808	0.999999	0.241785	stable	None	None
chr5:30151264-30151481	region_100694	0.318631	0.924894	0.521948	stable	None	None							chr4:157435980-157436341	region_100694	0.874097	0.999999	-0.0605362	stable	None	None
chr5:30151583-30151783	region_100695	0.401885	0.938807	0.422134	stable	None	None							chr4:157441040-157441359	region_100695	0.222749	0.999999	0.541383	stable	None	None
chr5:30156290-30156539	region_100696	0.107562	0.819586	-0.664295	stable	None	None							chr4:157449840-157450175	region_100696	0.0655423	0.999999	0.766667	stable	None	None
chr5:30161180-30161528	region_100697	0.679245	0.97133	-0.15044	stable	None	None							chr4:157455194-157455448	region_100697	0.518895	0.999999	-0.297615	stable	None	None
chr5:30163888-30164159	region_100698	0.325324	0.925602	-0.526524	stable	None	None							chr4:157463619-157464263	region_100698	0.444941	0.999999	0.220051	stable	None	None
chr5:30165968-30166168	region_100699	0.104301	0.814836	-0.823711	stable	None	None							chr4:157479035-157480312	region_100699	0.599143	0.999999	-0.115127	stable	None	None
chr1:15932298-15932522	region_1007	0.282534	0.91738	0.453311	stable	ENSG00000197312	DDI2							chr1:16678374-16679958	region_1007	0.141959	0.999999	-0.279724	stable	ENSG00000037637, ENSG00000055070	FBXO42, SZRD1
chr1:110955138-110955514	region_10070	0.963034	0.9966	-0.0128641	stable	ENSG00000134248	LAMTOR5							chr1:105248992-105249881	region_10070	0.096025	0.999999	0.398652	stable	None	None
chr5:30172923-30173410	region_100700	0.269982	0.914137	-0.337192	stable	None	None							chr4:157481286-157481658	region_100700	0.165778	0.999999	0.378781	stable	None	None
chr5:30179486-30180359	region_100701	0.348529	0.930049	0.249215	stable	None	None							chr4:157492370-157492988	region_100701	0.374556	0.999999	0.285341	stable	None	None
chr5:30183988-30184296	region_100702	0.525449	0.95521	-0.280441	stable	None	None							chr4:157496715-157497005	region_100702	0.528346	0.999999	0.244432	stable	None	None
chr5:30185329-30185549	region_100703	0.918834	0.993323	0.0529859	stable	None	None							chr4:157498513-157498722	region_100703	0.657389	0.999999	0.211246	stable	None	None
chr5:30186419-30186698	region_100704	0.0475139	0.651449	0.686554	stable	None	None							chr4:157499203-157499510	region_100704	0.113808	0.999999	0.71159	stable	None	None
chr5:30194578-30195501	region_100705	0.842373	0.986858	-0.0260063	stable	None	None							chr4:157502578-157503124	region_100705	0.00282323	0.372338	0.959799	stable	None	None
chr5:30197734-30198830	region_100706	0.855019	0.988038	-0.0228973	stable	None	None							chr4:157515867-157516723	region_100706	0.435312	0.999999	0.215457	stable	None	None
chr5:30202446-30202863	region_100707	0.330998	0.927311	-0.186442	stable	None	None							chr4:157521819-157522148	region_100707	0.476291	0.999999	0.301706	stable	None	None
chr5:30207555-30207947	region_100708	0.278501	0.916414	0.308193	stable	None	None							chr4:157523688-157523918	region_100708	0.863154	0.999999	0.0739655	stable	None	None
chr5:30209461-30209999	region_100709	0.527904	0.955336	-0.101093	stable	None	None							chr4:157530696-157530924	region_100709	0.743546	0.999999	-0.135921	stable	None	None
chr1:110976467-110976727	region_10071	0.550752	0.9577	-0.242917	stable	ENSG00000143125	PROK1							chr1:105278541-105278966	region_10071	0.514534	0.999999	-0.252785	stable	None	None
chr5:30214427-30214997	region_100710	0.619383	0.965236	0.115852	stable	None	None							chr4:157537017-157537514	region_100710	0.00585671	0.590504	0.846562	stable	None	None
chr5:30221163-30222373	region_100711	0.912587	0.992971	-0.0214321	stable	None	None							chr4:157538015-157538375	region_100711	0.42233	0.999999	0.254772	stable	None	None
chr5:30223847-30224368	region_100712	0.205476	0.891616	-0.273373	stable	None	None							chr4:157538684-157538894	region_100712	0.736225	0.999999	-0.143466	stable	None	None
chr5:30226655-30227171	region_100713	0.907771	0.992623	-0.0308253	stable	None	None							chr4:157545950-157546217	region_100713	0.840914	0.999999	0.0901493	stable	ENSG00000251283	RP11-171N4.2
chr5:30237136-30237461	region_100714	0.573828	0.960208	-0.233784	stable	None	None							chr4:157560309-157561196	region_100714	0.701162	0.999999	-0.109112	stable	ENSG00000251283	RP11-171N4.2
chr5:30255397-30255597	region_100715	0.882527	0.99055	0.0780098	stable	None	None							chr4:157575197-157575923	region_100715	0.201788	0.999999	-0.281283	stable	ENSG00000251283	RP11-171N4.2
chr5:30264618-30264849	region_100716	0.703812	0.973378	0.179511	stable	None	None							chr4:157580653-157581075	region_100716	0.975708	0.999999	-0.00960902	stable	ENSG00000251283	RP11-171N4.2
chr5:30265406-30265679	region_100717	0.918256	0.993241	-0.043919	stable	None	None							chr4:157581137-157581842	region_100717	0.0116105	0.854814	0.757934	stable	ENSG00000251283	RP11-171N4.2
chr5:30274160-30274369	region_100718	0.268539	0.913674	0.601728	stable	None	None							chr4:157587037-157587524	region_100718	0.40069	0.999999	0.304117	stable	None	None
chr5:30277690-30277972	region_100719	0.847249	0.987306	-0.0864326	stable	None	None							chr4:157589384-157589716	region_100719	0.78373	0.999999	0.114181	stable	None	None
chr1:111002931-111003240	region_10072	0.553559	0.95806	-0.173203	stable	ENSG00000143125	PROK1							chr1:105279112-105279402	region_10072	0.36511	0.999999	-0.436282	stable	None	None
chr5:30278040-30278286	region_100720	0.751356	0.978247	0.141239	stable	None	None							chr4:157593671-157594373	region_100720	0.688883	0.999999	0.113697	stable	None	None
chr5:30290513-30291134	region_100721	0.422128	0.941753	0.261987	stable	None	None							chr4:157594722-157595012	region_100721	0.663026	0.999999	-0.192968	stable	None	None
chr5:30294769-30295078	region_100722	0.385218	0.93731	-0.374078	stable	None	None							chr4:157598428-157598729	region_100722	0.573505	0.999999	0.184249	stable	None	None
chr5:30310350-30310828	region_100723	0.546238	0.957494	-0.209432	stable	None	None							chr4:157598827-157599308	region_100723	0.211322	0.999999	-0.331616	stable	None	None
chr5:30317940-30318167	region_100724	0.589829	0.961733	0.274442	stable	None	None							chr4:157606580-157606855	region_100724	0.51817	0.999999	0.289111	stable	None	None
chr5:30319989-30320236	region_100725	0.620269	0.965373	0.220108	stable	None	None							chr4:157607065-157607769	region_100725	0.363252	0.999999	-0.212328	stable	None	None
chr5:30324273-30324542	region_100726	0.825228	0.985574	-0.0819042	stable	None	None							chr4:157614601-157616060	region_100726	0.944561	0.999999	0.0129807	stable	None	None
chr5:30336960-30337571	region_100727	2.35668e-09	6.92176e-07	1.75274	gained	None	None							chr4:157616187-157616667	region_100727	0.218913	0.999999	0.307376	stable	None	None
chr5:30343703-30344141	region_100728	6.08505e-05	0.00476027	0.997244	stable	None	None							chr4:157616743-157617220	region_100728	0.379387	0.999999	-0.202706	stable	None	None
chr5:30345184-30346414	region_100729	0.674589	0.970822	-0.0602962	stable	None	None							chr4:157621406-157622035	region_100729	0.968997	0.999999	-0.00970408	stable	None	None
chr1:111006951-111007500	region_10073	0.708067	0.973792	0.0951699	stable	ENSG00000143125	PROK1							chr1:105279424-105279651	region_10073	0.816883	0.999999	0.13615	stable	None	None
chr5:30355580-30356045	region_100730	0.710895	0.974126	0.125389	stable	None	None							chr4:157629453-157629876	region_100730	0.500245	0.999999	0.240719	stable	None	None
chr5:30357155-30357491	region_100731	0.893707	0.991748	0.0518017	stable	None	None							chr4:157630281-157630502	region_100731	0.0784365	0.999999	0.926111	stable	None	None
chr5:30364641-30365563	region_100732	0.438859	0.943839	-0.22655	stable	None	None							chr4:157631770-157631985	region_100732	0.348206	0.999999	-0.450979	stable	None	None
chr5:30365937-30366148	region_100733	0.437723	0.94378	0.406526	stable	None	None							chr4:157639192-157639658	region_100733	0.230182	0.999999	-0.42112	stable	None	None
chr5:30373477-30373728	region_100734	0.0681997	0.735617	0.955381	stable	None	None							chr4:157645049-157645884	region_100734	0.468201	0.999999	-0.202411	stable	None	None
chr5:30380326-30380553	region_100735	0.955018	0.995964	-0.0273449	stable	None	None							chr4:157645931-157646703	region_100735	0.968671	0.999999	-0.0111805	stable	None	None
chr5:30393037-30393376	region_100736	0.37746	0.935822	-0.32733	stable	None	None							chr4:157647355-157647609	region_100736	0.703883	0.999999	-0.160898	stable	None	None
chr5:30401226-30401984	region_100737	0.235762	0.904373	0.210781	stable	None	None							chr4:157657305-157657911	region_100737	0.695286	0.999999	0.138001	stable	None	None
chr5:30413715-30414038	region_100738	0.730665	0.976049	-0.133131	stable	None	None							chr4:157667551-157667827	region_100738	0.477987	0.999999	0.303391	stable	None	None
chr5:30414313-30414529	region_100739	0.842844	0.986937	-0.098798	stable	None	None							chr4:157670493-157670776	region_100739	0.629275	0.999999	0.197802	stable	None	None
chr1:111007746-111008295	region_10074	0.189347	0.88404	-0.289366	stable	ENSG00000143125	PROK1							chr1:105311365-105311682	region_10074	0.339105	0.999999	0.45209	stable	None	None
chr5:30428628-30430059	region_100740	0.574997	0.960381	-0.0587745	stable	None	None							chr4:157671083-157671419	region_100740	0.66199	0.999999	0.179793	stable	None	None
chr5:30438908-30439809	region_100741	0.128736	0.845748	0.382769	stable	None	None							chr4:157674602-157675005	region_100741	0.416304	0.999999	0.294862	stable	None	None
chr5:30447068-30447829	region_100742	0.56386	0.959259	0.157888	stable	None	None							chr4:157680645-157681001	region_100742	0.761802	0.999999	0.139223	stable	None	None
chr5:30453284-30453561	region_100743	0.696926	0.972642	0.142662	stable	None	None							chr4:157683999-157684350	region_100743	0.8507	0.999999	-0.069129	stable	None	None
chr5:30457340-30457704	region_100744	0.646753	0.967935	-0.16368	stable	None	None							chr4:157692354-157692986	region_100744	0.923094	0.999999	0.0347209	stable	None	None
chr5:30458461-30459284	region_100745	4.16176e-09	1.1454e-06	0.798221	stable	None	None							chr4:157694881-157695202	region_100745	0.927436	0.999999	-0.0386855	stable	None	None
chr5:30476952-30477157	region_100746	0.563404	0.959259	0.300429	stable	None	None							chr4:157695257-157695888	region_100746	0.50349	0.999999	0.213239	stable	None	None
chr5:30479983-30480501	region_100747	0.00020434	0.0131981	1.50309	gained	None	None							chr4:157698790-157698993	region_100747	0.578745	0.999999	-0.270802	stable	None	None
chr5:30487019-30487757	region_100748	0.461222	0.947035	0.172557	stable	None	None							chr4:157708570-157709412	region_100748	0.422732	0.999999	-0.225023	stable	None	None
chr5:30495629-30496162	region_100749	0.503179	0.952576	-0.181736	stable	None	None							chr4:157716048-157716255	region_100749	0.657159	0.999999	0.198142	stable	None	None
chr1:111011171-111011736	region_10075	0.187754	0.883281	-0.253738	stable	ENSG00000143125	PROK1							chr1:105318049-105318973	region_10075	0.706532	0.999999	0.0922279	stable	None	None
chr5:30499131-30499947	region_100750	0.86407	0.988658	-0.0306888	stable	None	None							chr4:157718798-157719262	region_100750	0.289923	0.999999	-0.336896	stable	None	None
chr5:30500727-30501004	region_100751	0.140222	0.854692	0.326265	stable	None	None							chr4:157726832-157727185	region_100751	0.556349	0.999999	-0.177417	stable	None	None
chr5:30501115-30501746	region_100752	0.0593015	0.704483	-0.319409	stable	None	None							chr4:157736574-157737527	region_100752	0.34688	0.999999	0.180926	stable	None	None
chr5:30505067-30505691	region_100753	0.0115208	0.312106	0.465052	stable	None	None							chr4:157743757-157744299	region_100753	0.825021	0.999999	-0.0735534	stable	None	None
chr5:30508171-30508475	region_100754	0.929602	0.994009	-0.028052	stable	None	None							chr4:157746327-157746531	region_100754	0.0446241	0.999999	-0.996138	stable	None	None
chr5:30522273-30522758	region_100755	0.195456	0.88739	0.43459	stable	None	None							chr4:157749022-157749386	region_100755	0.434343	0.999999	0.316445	stable	None	None
chr5:30531511-30531779	region_100756	0.298472	0.92129	0.394293	stable	None	None							chr4:157753601-157754054	region_100756	0.66946	0.999999	0.177376	stable	None	None
chr5:30537237-30537530	region_100757	0.14757	0.860471	0.661763	stable	None	None							chr4:157759877-157760643	region_100757	0.133774	0.999999	-0.30814	stable	None	None
chr5:30539204-30539910	region_100758	0.832868	0.986195	0.0635107	stable	None	None							chr4:157768319-157768755	region_100758	0.563957	0.999999	0.216239	stable	None	None
chr5:30540086-30540632	region_100759	0.302032	0.921823	0.36228	stable	None	None							chr4:157773695-157774118	region_100759	0.147955	0.999999	-0.526845	stable	None	None
chr1:111020373-111021272	region_10076	0.164924	0.872066	-0.357843	stable	None	None							chr1:105322975-105323633	region_10076	0.63464	0.999999	-0.125569	stable	None	None
chr5:30546784-30547446	region_100760	0.65382	0.968356	0.0983675	stable	None	None							chr4:157778629-157778871	region_100760	0.0807253	0.999999	-0.862556	stable	None	None
chr5:30551393-30551750	region_100761	0.193344	0.886501	0.488915	stable	None	None							chr4:157781189-157781514	region_100761	0.791552	0.999999	0.108962	stable	None	None
chr5:30553821-30554036	region_100762	0.0503772	0.665741	1.06893	stable	None	None							chr4:157788537-157788760	region_100762	0.466945	0.999999	0.348388	stable	None	None
chr5:30558420-30558863	region_100763	0.595473	0.962273	-0.204318	stable	None	None							chr4:157795990-157796610	region_100763	0.399453	0.999999	-0.256592	stable	None	None
chr5:30561959-30562810	region_100764	0.633723	0.966957	-0.10692	stable	None	None							chr4:157802916-157803196	region_100764	0.655853	0.999999	-0.197494	stable	None	None
chr5:30564951-30565179	region_100765	0.354796	0.931333	0.418007	stable	None	None							chr4:157805312-157805529	region_100765	0.931614	0.999999	0.0433859	stable	None	None
chr5:30566195-30566420	region_100766	0.365928	0.933931	-0.450675	stable	None	None							chr4:157811236-157811846	region_100766	0.87591	0.999999	0.0526544	stable	None	None
chr5:30572434-30572679	region_100767	0.542553	0.957398	0.276618	stable	None	None							chr4:157817472-157818031	region_100767	0.836508	0.999999	-0.0530119	stable	None	None
chr5:30580233-30580625	region_100768	4.23543e-10	1.52434e-07	1.95503	gained	None	None							chr4:157819544-157820028	region_100768	0.399874	0.999999	0.283696	stable	None	None
chr5:30581342-30582086	region_100769	0.690321	0.971893	0.0595848	stable	None	None							chr4:157821662-157822013	region_100769	0.375408	0.999999	0.364248	stable	None	None
chr1:111038609-111039091	region_10077	0.129512	0.846752	-0.363222	stable	None	None							chr1:105330429-105331514	region_10077	0.294595	0.999999	-0.273594	stable	None	None
chr5:30594594-30595549	region_100770	0.589313	0.961733	-0.0919218	stable	None	None							chr4:157825742-157825979	region_100770	0.317119	0.999999	0.426351	stable	None	None
chr5:30600748-30601638	region_100771	0.592125	0.961868	-0.0628736	stable	None	None							chr4:157828718-157829038	region_100771	0.715919	0.999999	-0.145462	stable	None	None
chr5:30605670-30606498	region_100772	0.712351	0.974334	-0.0428789	stable	None	None							chr4:157837416-157837739	region_100772	0.482304	0.999999	-0.295283	stable	None	None
chr5:30606685-30607253	region_100773	0.0341467	0.573125	0.453158	stable	None	None							chr4:157839575-157839850	region_100773	0.235284	0.999999	0.485077	stable	None	None
chr5:30607386-30607867	region_100774	0.268946	0.913787	0.190498	stable	None	None							chr4:157854785-157855701	region_100774	0.417524	0.999999	0.203557	stable	None	None
chr5:30608064-30608280	region_100775	0.411358	0.940287	-0.232311	stable	None	None							chr4:157863183-157863427	region_100775	0.444056	0.999999	0.275236	stable	None	None
chr5:30640408-30640630	region_100776	0.681753	0.971512	-0.206772	stable	None	None							chr4:157867754-157868533	region_100776	0.98509	0.999999	-0.00366145	stable	None	None
chr5:30641717-30642455	region_100777	0.000573786	0.0308822	0.896001	stable	None	None							chr4:157880816-157881330	region_100777	0.547508	0.999999	0.174429	stable	ENSG00000145431	PDGFC
chr5:30650193-30650719	region_100778	0.812731	0.9841	0.0820689	stable	None	None							chr4:157882935-157884228	region_100778	0.918617	0.999999	0.0220473	stable	ENSG00000145431	PDGFC
chr5:30655074-30655352	region_100779	0.992588	0.999426	-0.00359794	stable	None	None							chr4:157889759-157889972	region_100779	0.909103	0.999999	0.0319154	stable	ENSG00000145431	PDGFC
chr1:111066595-111067802	region_10078	0.108686	0.821762	-0.207227	stable	ENSG00000143105	KCNA10							chr1:105343088-105343368	region_10078	0.345899	0.999999	0.508217	stable	None	None
chr5:30661837-30662085	region_100780	0.369402	0.93451	0.419707	stable	None	None							chr4:157891644-157893550	region_100780	0.708073	0.999999	-0.0596803	stable	ENSG00000145431	PDGFC
chr5:30663684-30664090	region_100781	0.355591	0.931705	0.333298	stable	None	None							chr4:157898286-157899093	region_100781	0.390728	0.999999	0.18791	stable	ENSG00000145431	PDGFC
chr5:30666562-30666762	region_100782	0.490844	0.951083	0.347363	stable	None	None							chr4:157907501-157908161	region_100782	0.576402	0.999999	0.184942	stable	ENSG00000145431	PDGFC
chr5:30669780-30670192	region_100783	0.430967	0.942758	-0.280072	stable	None	None							chr4:157919968-157920198	region_100783	0.392018	0.999999	-0.424911	stable	None	None
chr5:30676444-30676784	region_100784	0.0259989	0.503345	0.845833	stable	None	None							chr4:157920410-157920610	region_100784	0.601572	0.999999	0.23823	stable	None	None
chr5:30679192-30679395	region_100785	0.272307	0.915051	0.569336	stable	None	None							chr4:157929491-157929727	region_100785	0.697015	0.999999	0.197892	stable	None	None
chr5:30679432-30679866	region_100786	0.19368	0.886588	-0.478971	stable	None	None							chr4:157929801-157930031	region_100786	0.586146	0.999999	-0.251425	stable	None	None
chr5:30686763-30687105	region_100787	0.244719	0.907067	0.412756	stable	None	None							chr4:157933651-157934193	region_100787	0.79441	0.999999	0.0827035	stable	None	None
chr5:30708607-30708813	region_100788	0.804461	0.983328	0.138377	stable	None	None							chr4:157934261-157934461	region_100788	0.487456	0.999999	-0.327763	stable	None	None
chr5:30714175-30714695	region_100789	0.490561	0.951052	-0.227399	stable	None	None							chr4:157934586-157934881	region_100789	0.847754	0.999999	-0.0830114	stable	None	None
chr1:111080478-111081074	region_10079	0.0951893	0.800989	-0.41843	stable	ENSG00000143105	KCNA10							chr1:105391622-105392550	region_10079	0.710911	0.999999	0.0920626	stable	None	None
chr5:30717987-30718212	region_100790	0.0172004	0.401816	1.11829	stable	None	None							chr4:157936266-157936690	region_100790	0.981486	0.999999	-0.00802093	stable	None	None
chr5:30720279-30720659	region_100791	0.218996	0.897793	0.357849	stable	None	None							chr4:157939605-157939817	region_100791	0.0307319	0.999999	1.03962	stable	None	None
chr5:30744329-30745084	region_100792	0.575164	0.96039	-0.0689653	stable	None	None							chr4:157944996-157945403	region_100792	0.240919	0.999999	0.368446	stable	None	None
chr5:30747519-30747783	region_100793	0.452311	0.945809	0.28037	stable	None	None							chr4:157947090-157947695	region_100793	0.00127813	0.211522	0.933806	stable	None	None
chr5:30757657-30758030	region_100794	0.668865	0.97017	-0.168115	stable	None	None							chr4:157947860-157948192	region_100794	0.13558	0.999999	0.601588	stable	None	None
chr5:30765941-30766346	region_100795	0.861829	0.988524	-0.079153	stable	None	None							chr4:157953893-157954166	region_100795	0.694952	0.999999	0.190551	stable	None	None
chr5:30766588-30767067	region_100796	0.60016	0.962736	0.160918	stable	None	None							chr4:157954803-157955006	region_100796	0.417325	0.999999	0.417967	stable	None	None
chr5:30768468-30768668	region_100797	0.352107	0.931115	-0.477723	stable	None	None							chr4:157964225-157964625	region_100797	0.952816	0.999999	0.0179145	stable	None	None
chr5:30775595-30775921	region_100798	0.502597	0.952576	0.304715	stable	None	None							chr4:157966377-157967039	region_100798	0.834972	0.999999	0.0443729	stable	None	None
chr5:30776082-30776480	region_100799	0.190676	0.884624	0.529337	stable	None	None							chr4:157969158-157969392	region_100799	0.698571	0.999999	0.161154	stable	None	None
chr1:15943240-15944683	region_1008	0.284015	0.917577	-0.12635	stable	ENSG00000197312	DDI2							chr1:16693371-16694543	region_1008	0.0796013	0.999999	-0.359221	stable	ENSG00000037637, ENSG00000055070	FBXO42, SZRD1
chr1:111090697-111091365	region_10080	0.857428	0.988281	-0.0365954	stable	None	None							chr1:105398173-105399098	region_10080	0.447918	0.999999	-0.230098	stable	None	None
chr5:30788048-30788706	region_100800	0.571088	0.959828	0.141611	stable	None	None							chr4:157971652-157971871	region_100800	0.662845	0.999999	0.187393	stable	None	None
chr5:30788830-30789100	region_100801	0.428911	0.942429	-0.35023	stable	None	None							chr4:157973235-157974099	region_100801	0.159583	0.999999	-0.382533	stable	None	None
chr5:30792906-30793152	region_100802	0.17521	0.878905	0.674366	stable	None	None							chr4:157978392-157978801	region_100802	0.722529	0.999999	0.137835	stable	ENSG00000109738	GLRB
chr5:30793246-30793842	region_100803	0.526204	0.955306	-0.203741	stable	None	None							chr4:157979484-157979725	region_100803	0.336086	0.999999	0.464488	stable	ENSG00000109738	GLRB
chr5:30800842-30801177	region_100804	0.569983	0.959673	0.231425	stable	None	None							chr4:157986870-157987088	region_100804	0.0893632	0.999999	-0.777258	stable	ENSG00000109738	GLRB
chr5:30804888-30805296	region_100805	0.676701	0.971049	-0.130864	stable	None	None							chr4:157987270-157987536	region_100805	0.992817	0.999999	0.00376485	stable	ENSG00000109738	GLRB
chr5:30808731-30809254	region_100806	0.713732	0.974464	0.108213	stable	None	None							chr4:157996631-157998258	region_100806	0.539884	0.999999	-0.120428	stable	ENSG00000109738	GLRB
chr5:30810798-30811237	region_100807	0.825321	0.985577	0.0784644	stable	None	None							chr4:158002990-158003219	region_100807	0.0383626	0.999999	-1.03877	stable	ENSG00000109738	GLRB
chr5:30814722-30814946	region_100808	0.154842	0.865405	0.771543	stable	None	None							chr4:158016841-158017473	region_100808	0.649763	0.999999	0.144776	stable	ENSG00000109738	GLRB
chr5:30823308-30824164	region_100809	0.78506	0.981766	-0.0576439	stable	None	None							chr4:158024156-158024558	region_100809	0.920206	0.999999	-0.0414904	stable	None	None
chr1:111097637-111098586	region_10081	0.86339	0.988601	-0.0310213	stable	None	None							chr1:105402275-105403494	region_10081	0.70236	0.999999	0.105407	stable	None	None
chr5:30827466-30827856	region_100810	0.963578	0.996654	0.0154766	stable	None	None							chr4:158032148-158032825	region_100810	0.163533	0.999999	0.423718	stable	None	None
chr5:30838237-30838500	region_100811	0.77945	0.981367	0.114956	stable	None	None							chr4:158033876-158034235	region_100811	0.240332	0.999999	-0.457908	stable	None	None
chr5:30850019-30850396	region_100812	0.0693115	0.739685	0.619604	stable	None	None							chr4:158048743-158048991	region_100812	0.511973	0.999999	-0.329743	stable	None	None
chr5:30852649-30853016	region_100813	0.850305	0.987446	0.0687079	stable	None	None							chr4:158049601-158049908	region_100813	0.527009	0.999999	0.189025	stable	None	None
chr5:30856728-30857000	region_100814	0.102546	0.812683	-0.81746	stable	None	None							chr4:158055876-158056194	region_100814	0.177952	0.999999	0.431782	stable	None	None
chr5:30858868-30859188	region_100815	0.724205	0.975624	-0.143169	stable	None	None							chr4:158056586-158056835	region_100815	0.284313	0.999999	0.448383	stable	None	None
chr5:30864776-30865067	region_100816	0.66865	0.97017	0.19532	stable	None	None							chr4:158057272-158058309	region_100816	0.721354	0.999999	0.0792296	stable	None	None
chr5:30871234-30871581	region_100817	0.310036	0.923866	0.385342	stable	None	None							chr4:158062888-158063108	region_100817	0.60464	0.999999	-0.248433	stable	None	None
chr5:30882123-30882414	region_100818	0.714119	0.974464	0.164868	stable	None	None							chr4:158067613-158067879	region_100818	0.647234	0.999999	0.224584	stable	None	None
chr5:30907263-30907770	region_100819	0.625748	0.965972	-0.153871	stable	None	None							chr4:158078249-158078454	region_100819	0.19302	0.999999	-0.621364	stable	None	None
chr1:111136964-111137902	region_10082	0.101811	0.811712	-0.327272	stable	None	None							chr1:105411501-105411771	region_10082	0.296343	0.999999	0.507404	stable	None	None
chr5:30911167-30911479	region_100820	0.630691	0.966476	-0.195564	stable	None	None							chr4:158083796-158084614	region_100820	0.495226	0.999999	-0.201668	stable	None	None
chr5:30917340-30917596	region_100821	0.241653	0.906071	-0.60308	stable	None	None							chr4:158101168-158102197	region_100821	0.939562	0.999999	0.0138201	stable	None	None
chr5:30918176-30918852	region_100822	0.00270036	0.108082	0.782725	stable	None	None							chr4:158106515-158107166	region_100822	0.442731	0.999999	0.209837	stable	ENSG00000120251	GRIA2
chr5:30925915-30926125	region_100823	0.0556444	0.689334	-1.03343	stable	None	None							chr4:158108571-158108871	region_100823	0.351277	0.999999	0.385978	stable	ENSG00000120251	GRIA2
chr5:30926332-30926991	region_100824	0.673938	0.970709	0.104901	stable	None	None							chr4:158108960-158109165	region_100824	0.152074	0.999999	0.78214	stable	ENSG00000120251	GRIA2
chr5:30932421-30933038	region_100825	0.925808	0.993616	-0.0235166	stable	None	None							chr4:158112877-158113162	region_100825	0.995422	0.999999	-0.00228457	stable	ENSG00000120251	GRIA2
chr5:30946643-30946961	region_100826	0.860413	0.988469	-0.0702422	stable	None	None							chr4:158117200-158117423	region_100826	0.73274	0.999999	0.168826	stable	ENSG00000120251	GRIA2
chr5:30948228-30948502	region_100827	0.18151	0.881255	0.558648	stable	None	None							chr4:158122573-158122988	region_100827	0.373557	0.999999	0.38156	stable	ENSG00000120251	GRIA2
chr5:30959422-30959716	region_100828	0.744324	0.977219	-0.142612	stable	None	None							chr4:158123255-158123512	region_100828	0.420905	0.999999	0.404233	stable	ENSG00000120251	GRIA2
chr5:30963811-30964252	region_100829	0.660142	0.969038	0.175255	stable	None	None							chr4:158128716-158128921	region_100829	0.375012	0.999999	0.44462	stable	ENSG00000120251	GRIA2
chr1:111148495-111150257	region_10083	0.10785	0.820124	-0.233766	stable	None	None							chr1:105420877-105421550	region_10083	0.867701	0.999999	-0.0530981	stable	None	None
chr5:30975012-30975309	region_100830	0.019155	0.427441	1.14281	stable	None	None							chr4:158130084-158130657	region_100830	0.703769	0.999999	-0.116215	stable	ENSG00000120251	GRIA2
chr5:30979078-30979424	region_100831	0.135962	0.852236	0.678576	stable	None	None							chr4:158130813-158131160	region_100831	0.763283	0.999999	-0.132165	stable	ENSG00000120251	GRIA2
chr5:30987585-30987971	region_100832	0.362199	0.933158	-0.294102	stable	None	None							chr4:158141213-158142109	region_100832	0.528293	0.999999	-0.12186	stable	ENSG00000120251	GRIA2
chr5:30994175-30994557	region_100833	0.405444	0.939152	0.295738	stable	None	None							chr4:158142533-158144382	region_100833	0.799671	0.999999	0.0480281	stable	ENSG00000120251	GRIA2
chr5:30996856-30997182	region_100834	0.759132	0.979138	0.0979921	stable	None	None							chr4:158150908-158151204	region_100834	0.408799	0.999999	-0.304786	stable	None	None
chr5:31000380-31000708	region_100835	0.233683	0.90373	-0.496015	stable	None	None							chr4:158155692-158156279	region_100835	0.944566	0.999999	0.0226819	stable	None	None
chr5:31001650-31001896	region_100836	0.452093	0.945809	0.359597	stable	None	None							chr4:158163980-158164351	region_100836	0.719866	0.999999	0.136424	stable	None	None
chr5:31005097-31005587	region_100837	0.538593	0.956869	-0.206545	stable	None	None							chr4:158164772-158165745	region_100837	0.861329	0.999999	-0.0414763	stable	None	None
chr5:31017912-31018211	region_100838	0.494692	0.951498	0.267175	stable	None	None							chr4:158166310-158166510	region_100838	0.105744	0.999999	0.931233	stable	None	None
chr5:31021084-31021284	region_100839	0.761693	0.97945	0.152294	stable	None	None							chr4:158168670-158169064	region_100839	0.819001	0.999999	-0.0764282	stable	None	None
chr1:111154650-111155220	region_10084	0.565246	0.959306	-0.107629	stable	ENSG00000177301	KCNA2							chr1:105437822-105438108	region_10084	0.631777	0.999999	0.216103	stable	None	None
chr5:31021352-31021664	region_100840	0.365247	0.933724	0.33218	stable	None	None							chr4:158186428-158186863	region_100840	0.578549	0.999999	0.197285	stable	None	None
chr5:31024673-31024953	region_100841	0.19294	0.886279	-0.398525	stable	None	None							chr4:158187608-158188108	region_100841	0.603015	0.999999	-0.176624	stable	None	None
chr5:31025013-31025447	region_100842	0.888029	0.991236	-0.026022	stable	None	None							chr4:158192390-158192991	region_100842	0.76251	0.999999	-0.0963349	stable	None	None
chr5:31027612-31028286	region_100843	0.295859	0.920963	-0.141275	stable	None	None							chr4:158193346-158193794	region_100843	0.361146	0.999999	-0.318855	stable	None	None
chr5:31028359-31028568	region_100844	0.944358	0.995124	0.0261335	stable	None	None							chr4:158201619-158202445	region_100844	0.408108	0.999999	0.223863	stable	None	None
chr5:31035742-31036248	region_100845	0.897835	0.992033	0.0387222	stable	None	None							chr4:158211903-158212103	region_100845	0.375673	0.999999	-0.457007	stable	None	None
chr5:31049869-31050672	region_100846	0.514707	0.953924	0.124613	stable	None	None							chr4:158212308-158212534	region_100846	0.486404	0.999999	-0.27315	stable	None	None
chr5:31052315-31052875	region_100847	0.668421	0.97014	0.105959	stable	None	None							chr4:158215767-158216450	region_100847	0.952094	0.999999	-0.0176813	stable	None	None
chr5:31053086-31053488	region_100848	0.41638	0.940569	0.220589	stable	None	None							chr4:158217864-158218393	region_100848	0.400294	0.999999	0.24114	stable	None	None
chr5:31078985-31079467	region_100849	0.445012	0.944867	-0.221825	stable	None	None							chr4:158221526-158222309	region_100849	4.46974e-09	6.97559e-06	1.36323	gained	None	None
chr1:111158391-111158700	region_10085	0.453727	0.945922	-0.205076	stable	ENSG00000177301	KCNA2							chr1:105446230-105446792	region_10085	0.370194	0.999999	-0.326641	stable	None	None
chr5:31086711-31087896	region_100850	0.694496	0.972391	-0.0467918	stable	None	None							chr4:158225841-158226240	region_100850	0.664363	0.999999	-0.129411	stable	None	None
chr5:31095089-31095512	region_100851	0.0747636	0.754336	0.404229	stable	None	None							chr4:158226895-158227209	region_100851	0.510754	0.999999	0.225233	stable	None	None
chr5:31099534-31100765	region_100852	0.623294	0.965738	0.0805815	stable	None	None							chr4:158228297-158228675	region_100852	0.232232	0.999999	0.466666	stable	None	None
chr5:31106034-31107514	region_100853	0.0120003	0.320579	0.296932	stable	None	None							chr4:158233343-158234974	region_100853	0.0303259	0.999999	0.425219	stable	None	None
chr5:31115110-31115727	region_100854	0.960282	0.9963	0.0189251	stable	None	None							chr4:158235874-158236451	region_100854	0.376277	0.999999	-0.169482	stable	None	None
chr5:31120076-31121314	region_100855	0.00450665	0.159504	0.37376	stable	None	None							chr4:158244985-158245279	region_100855	0.772225	0.999999	-0.114672	stable	None	None
chr5:31124708-31125354	region_100856	0.000226405	0.0143863	0.82285	stable	None	None							chr4:158245644-158245845	region_100856	0.238839	0.999999	-0.579138	stable	None	None
chr5:31131606-31132056	region_100857	0.376161	0.935625	0.31158	stable	None	None							chr4:158247177-158247416	region_100857	0.878651	0.999999	0.0733855	stable	None	None
chr5:31133618-31133888	region_100858	0.102505	0.812683	0.72822	stable	None	None							chr4:158252983-158253436	region_100858	0.712503	0.999999	0.11826	stable	None	None
chr5:31138812-31139943	region_100859	0.928438	0.993967	0.0200547	stable	None	None							chr4:158253942-158254199	region_100859	0.718655	0.999999	0.157981	stable	None	None
chr1:111161821-111162848	region_10086	0.302547	0.921915	-0.149823	stable	ENSG00000177301	KCNA2							chr1:105474924-105475693	region_10086	0.763087	0.999999	-0.0979903	stable	None	None
chr5:31149258-31149492	region_100860	0.286233	0.918554	-0.514279	stable	None	None							chr4:158262311-158262864	region_100860	0.621336	0.999999	-0.11007	stable	None	None
chr5:31153540-31154109	region_100861	0.679682	0.971381	-0.124611	stable	None	None							chr4:158264072-158264288	region_100861	0.335595	0.999999	0.482242	stable	None	None
chr5:31157855-31158135	region_100862	0.767262	0.979959	0.0945933	stable	None	None							chr4:158273894-158274278	region_100862	0.317764	0.999999	0.464043	stable	None	None
chr5:31158867-31159125	region_100863	0.0677021	0.734524	0.875162	stable	None	None							chr4:158275698-158276212	region_100863	0.929881	0.999999	-0.0295127	stable	None	None
chr5:31160615-31161081	region_100864	0.867556	0.989118	0.0505684	stable	None	None							chr4:158279567-158279980	region_100864	0.841232	0.999999	0.0496041	stable	None	None
chr5:31161927-31162381	region_100865	0.102493	0.812683	0.549738	stable	None	None							chr4:158280158-158280456	region_100865	0.113319	0.999999	0.551319	stable	None	None
chr5:31175155-31175418	region_100866	0.327471	0.926326	0.363811	stable	ENSG00000113361	CDH6							chr4:158281102-158281302	region_100866	0.491509	0.999999	0.342878	stable	None	None
chr5:31175575-31175936	region_100867	0.342895	0.929256	0.288045	stable	ENSG00000113361	CDH6							chr4:158288601-158288902	region_100867	0.766639	0.999999	-0.108941	stable	None	None
chr5:31179900-31180150	region_100868	2.51503e-07	4.29128e-05	2.68441	gained	ENSG00000113361	CDH6							chr4:158293306-158294129	region_100868	0.993419	0.999999	0.00192535	stable	None	None
chr5:31186824-31187148	region_100869	0.554708	0.958454	0.162737	stable	ENSG00000113361	CDH6							chr4:158295450-158296245	region_100869	0.191491	0.999999	0.329056	stable	None	None
chr1:111173370-111173889	region_10087	0.258081	0.91095	-0.252605	stable	ENSG00000177301	KCNA2							chr1:105475806-105476859	region_10087	0.584521	0.999999	0.147762	stable	None	None
chr5:31193348-31195863	region_100870	0.353412	0.931331	-0.0898255	stable	ENSG00000113361	CDH6							chr4:158302440-158303990	region_100870	0.928919	0.999999	-0.0155951	stable	None	None
chr5:31206350-31207268	region_100871	0.930313	0.994067	0.0114212	stable	ENSG00000113361	CDH6							chr4:158310048-158310531	region_100871	0.207674	0.999999	-0.336877	stable	None	None
chr5:31213452-31214602	region_100872	0.503921	0.952756	-0.0905848	stable	ENSG00000113361	CDH6							chr4:158310714-158311336	region_100872	0.849169	0.999999	-0.0473705	stable	None	None
chr5:31217483-31217868	region_100873	0.664584	0.969731	0.0889247	stable	None	None							chr4:158317103-158317356	region_100873	0.753634	0.999999	-0.162119	stable	None	None
chr5:31218676-31219793	region_100874	0.794535	0.982374	-0.0296213	stable	None	None							chr4:158317591-158317899	region_100874	0.243577	0.999999	0.511268	stable	None	None
chr5:31220989-31221498	region_100875	0.944469	0.995141	0.0127842	stable	None	None							chr4:158321740-158322045	region_100875	0.416135	0.999999	-0.310815	stable	None	None
chr5:31232017-31232729	region_100876	0.640568	0.967641	0.0927995	stable	None	None							chr4:158324972-158325266	region_100876	0.94995	0.999999	0.0247068	stable	None	None
chr5:31237291-31237638	region_100877	0.517404	0.954061	0.205183	stable	None	None							chr4:158326705-158326962	region_100877	0.875035	0.999999	0.0696521	stable	None	None
chr5:31241498-31241841	region_100878	0.000625866	0.0331073	1.34077	gained	None	None							chr4:158334895-158335620	region_100878	0.514882	0.999999	0.193556	stable	None	None
chr5:31245110-31245310	region_100879	0.625904	0.965972	0.250862	stable	None	None							chr4:158342003-158342890	region_100879	0.649244	0.999999	0.113443	stable	None	None
chr1:111214621-111215048	region_10088	0.735135	0.97616	0.0697195	stable	ENSG00000177272	KCNA3							chr1:105481696-105481896	region_10088	0.220928	0.999999	0.7231	stable	None	None
chr5:31250549-31251042	region_100880	0.772439	0.98047	0.107514	stable	None	None							chr4:158345458-158345835	region_100880	0.892561	0.999999	0.0474463	stable	None	None
chr5:31251397-31251597	region_100881	0.177999	0.879582	0.747029	stable	None	None							chr4:158353752-158354509	region_100881	0.670079	0.999999	0.0890851	stable	None	None
chr5:31264979-31265706	region_100882	0.814216	0.984279	0.0528367	stable	None	None							chr4:158356105-158356334	region_100882	0.179038	0.999999	-0.52193	stable	None	None
chr5:31268848-31269165	region_100883	0.470059	0.948016	0.226111	stable	None	None							chr4:158364085-158365846	region_100883	0.369308	0.999999	-0.193882	stable	None	None
chr5:31270547-31271020	region_100884	0.491161	0.951167	0.183245	stable	None	None							chr4:158373370-158373637	region_100884	0.301114	0.999999	0.467396	stable	None	None
chr5:31274270-31274617	region_100885	0.00124991	0.0578844	1.3529	stable	None	None							chr4:158380544-158381663	region_100885	0.973367	0.999999	0.00719766	stable	None	None
chr5:31280268-31280687	region_100886	0.0581029	0.698836	0.786072	stable	None	None							chr4:158388522-158389138	region_100886	0.393019	0.999999	-0.189176	stable	None	None
chr5:31291426-31291983	region_100887	0.186032	0.882437	-0.263964	stable	None	None							chr4:158391243-158391498	region_100887	0.565744	0.999999	0.220713	stable	None	None
chr5:31310725-31310926	region_100888	0.278286	0.91637	-0.593584	stable	None	None							chr4:158395161-158395546	region_100888	0.286133	0.999999	-0.464378	stable	None	None
chr5:31327918-31329144	region_100889	0.35894	0.932296	0.136992	stable	None	None							chr4:158396039-158396603	region_100889	0.836169	0.999999	0.0741629	stable	None	None
chr1:111215373-111215575	region_10089	0.12198	0.838001	0.56207	stable	ENSG00000177272	KCNA3							chr1:105482999-105483467	region_10089	0.967045	0.999999	0.0158535	stable	None	None
chr5:31341446-31341846	region_100890	0.19991	0.889348	0.501207	stable	None	None							chr4:158404009-158404869	region_100890	0.524622	0.999999	0.194929	stable	None	None
chr5:31342661-31342861	region_100891	0.242	0.906298	0.704526	stable	None	None							chr4:158414288-158414738	region_100891	0.56618	0.999999	0.201129	stable	None	None
chr5:31344629-31344964	region_100892	0.617849	0.965139	-0.206257	stable	None	None							chr4:158415392-158415639	region_100892	0.797326	0.999999	-0.10387	stable	None	None
chr5:31365978-31366203	region_100893	0.798564	0.982831	-0.110413	stable	None	None							chr4:158415903-158416116	region_100893	0.361747	0.999999	0.416175	stable	None	None
chr5:31366542-31367275	region_100894	0.0400937	0.611975	0.553535	stable	None	None							chr4:158421084-158421401	region_100894	0.355233	0.999999	-0.409212	stable	None	None
chr5:31372460-31372748	region_100895	0.428125	0.942381	-0.347451	stable	None	None							chr4:158423217-158423434	region_100895	0.526417	0.999999	-0.316025	stable	None	None
chr5:31373539-31373877	region_100896	0.865102	0.988785	0.0654923	stable	None	None							chr4:158428196-158428562	region_100896	0.500587	0.999999	-0.244419	stable	None	None
chr5:31393073-31393437	region_100897	0.994754	0.999715	0.00268728	stable	None	None							chr4:158428699-158429313	region_100897	0.726472	0.999999	0.0886609	stable	None	None
chr5:31413608-31413881	region_100898	0.12375	0.840167	-0.782226	stable	None	None							chr4:158430372-158430930	region_100898	0.564386	0.999999	-0.172622	stable	None	None
chr5:31415326-31415526	region_100899	0.482004	0.949485	-0.342551	stable	None	None							chr4:158433128-158433367	region_100899	0.556428	0.999999	0.218812	stable	None	None
chr1:15998005-15998248	region_1009	0.358306	0.932143	-0.39413	stable	ENSG00000215695, ENSG00000116786	RSC1A1, PLEKHM2							chr1:16766672-16767965	region_1009	0.128928	0.999999	-0.275465	stable	ENSG00000187144, ENSG00000157191	SPATA21, NECAP2
chr1:111215852-111216168	region_10090	0.640577	0.967641	-0.135423	stable	ENSG00000177272	KCNA3							chr1:105489775-105489999	region_10090	0.59556	0.999999	0.303627	stable	None	None
chr5:31426979-31428289	region_100900	0.276599	0.916171	-0.180681	stable	None	None							chr4:158435991-158437070	region_100900	0.844885	0.999999	-0.0513086	stable	None	None
chr5:31492861-31493472	region_100901	0.497744	0.951999	0.147882	stable	None	None							chr4:158442814-158443019	region_100901	0.789434	0.999999	0.130277	stable	None	None
chr5:31531620-31533459	region_100902	0.456193	0.946086	-0.0794102	stable	ENSG00000113360, ENSG00000082213	DROSHA, C5orf22							chr4:158460028-158460543	region_100902	0.19493	0.999999	0.453446	stable	None	None
chr5:31578448-31578823	region_100903	0.570838	0.959826	0.23967	stable	None	None							chr4:158466201-158466401	region_100903	0.370378	0.999999	0.403244	stable	None	None
chr5:31582278-31582636	region_100904	0.00886478	0.261287	-1.10574	stable	None	None							chr4:158467160-158467456	region_100904	0.478338	0.999999	0.313929	stable	None	None
chr5:31614121-31614738	region_100905	0.380668	0.936424	0.22433	stable	None	None							chr4:158472136-158472836	region_100905	0.674804	0.999999	0.135243	stable	None	None
chr5:31618033-31618974	region_100906	0.399716	0.938423	0.188675	stable	None	None							chr4:158478372-158478665	region_100906	0.918611	0.999999	0.0420035	stable	None	None
chr5:31620482-31620682	region_100907	0.227453	0.900825	-0.722866	stable	ENSG00000133401	PDZD2							chr4:158478742-158479134	region_100907	0.819222	0.999999	0.0896583	stable	None	None
chr5:31630669-31631526	region_100908	0.720172	0.97508	-0.0631057	stable	ENSG00000133401	PDZD2							chr4:158479279-158479620	region_100908	0.505038	0.999999	0.270178	stable	None	None
chr5:31638548-31640175	region_100909	0.232405	0.902969	-0.121717	stable	ENSG00000133401	PDZD2							chr4:158481260-158481797	region_100909	0.310406	0.999999	-0.327317	stable	None	None
chr1:111216519-111218126	region_10091	0.119286	0.835503	-0.187024	stable	ENSG00000177272	KCNA3							chr1:105490073-105490278	region_10091	0.702343	0.999999	-0.19341	stable	None	None
chr5:31640371-31640627	region_100910	0.93253	0.994222	0.0240894	stable	ENSG00000133401	PDZD2							chr4:158485377-158486177	region_100910	0.630624	0.999999	0.129602	stable	None	None
chr5:31646005-31646244	region_100911	0.241736	0.906149	-0.540444	stable	ENSG00000133401	PDZD2							chr4:158495365-158496054	region_100911	0.648717	0.999999	-0.151866	stable	None	None
chr5:31646946-31647300	region_100912	0.828095	0.985736	-0.0900289	stable	ENSG00000133401	PDZD2							chr4:158496249-158496888	region_100912	0.50522	0.999999	-0.20719	stable	None	None
chr5:31657823-31658042	region_100913	0.654328	0.968366	-0.201084	stable	ENSG00000133401	PDZD2							chr4:158497830-158498291	region_100913	0.57796	0.999999	0.1553	stable	None	None
chr5:31664780-31665125	region_100914	0.357051	0.931859	-0.324791	stable	None	None							chr4:158504256-158504532	region_100914	0.760794	0.999999	0.123571	stable	None	None
chr5:31669485-31670286	region_100915	0.193663	0.886588	-0.332722	stable	None	None							chr4:158504900-158505300	region_100915	0.125516	0.999999	-0.587025	stable	None	None
chr5:31682215-31682551	region_100916	0.849744	0.987371	-0.060787	stable	None	None							chr4:158508687-158509121	region_100916	0.585616	0.999999	0.169151	stable	None	None
chr5:31682729-31683367	region_100917	0.0883005	0.787453	-0.237988	stable	None	None							chr4:158509584-158510180	region_100917	0.90991	0.999999	0.035065	stable	None	None
chr5:31684392-31684792	region_100918	0.197437	0.887861	0.392143	stable	None	None							chr4:158511882-158512678	region_100918	0.503748	0.999999	0.146984	stable	None	None
chr5:31688499-31689124	region_100919	0.000436859	0.0247988	1.07434	gained	None	None							chr4:158519060-158520093	region_100919	0.795508	0.999999	-0.0505653	stable	None	None
chr1:111235041-111235326	region_10092	0.112048	0.826123	-0.703883	stable	ENSG00000177272	KCNA3							chr1:105503449-105503895	region_10092	0.309849	0.999999	0.444843	stable	None	None
chr5:31691959-31692199	region_100920	0.896677	0.991936	-0.0634412	stable	None	None							chr4:158520401-158520657	region_100920	0.667489	0.999999	-0.162779	stable	None	None
chr5:31701594-31702617	region_100921	0.034621	0.576963	0.441839	stable	None	None							chr4:158524810-158525242	region_100921	0.413568	0.999999	-0.295682	stable	None	None
chr5:31716161-31716448	region_100922	0.403904	0.939137	-0.356661	stable	None	None							chr4:158535930-158536366	region_100922	0.508909	0.999999	0.226499	stable	None	None
chr5:31717825-31718092	region_100923	0.166166	0.872994	-0.679212	stable	None	None							chr4:158539518-158539794	region_100923	0.143809	0.999999	0.642779	stable	None	None
chr5:31720013-31720320	region_100924	0.650477	0.968071	0.185237	stable	None	None							chr4:158548163-158548725	region_100924	0.97871	0.999999	-0.00742299	stable	None	None
chr5:31730355-31730793	region_100925	0.529528	0.955571	-0.142331	stable	None	None							chr4:158554003-158554953	region_100925	0.769778	0.999999	0.0751732	stable	None	None
chr5:31731242-31732711	region_100926	0.323064	0.925263	-0.11163	stable	None	None							chr4:158555009-158555660	region_100926	0.59966	0.999999	0.157876	stable	None	None
chr5:31736360-31736620	region_100927	0.56179	0.959253	-0.157359	stable	None	None							chr4:158566173-158566553	region_100927	0.825634	0.999999	0.0798717	stable	None	None
chr5:31748618-31749129	region_100928	0.540763	0.95712	-0.139576	stable	None	None							chr4:158569879-158570249	region_100928	0.602337	0.999999	0.203993	stable	None	None
chr5:31749253-31749551	region_100929	0.602749	0.96315	-0.166252	stable	None	None							chr4:158576188-158576871	region_100929	0.349567	0.999999	0.241762	stable	None	None
chr1:111259168-111259674	region_10093	0.208324	0.892795	-0.376273	stable	None	None							chr1:105518098-105518319	region_10093	0.707628	0.999999	0.185852	stable	None	None
chr5:31750151-31751017	region_100930	0.260425	0.911111	-0.171073	stable	None	None							chr4:158583659-158583860	region_100930	0.225431	0.999999	0.692225	stable	None	None
chr5:31755115-31755328	region_100931	0.271356	0.914663	0.448754	stable	None	None							chr4:158583994-158584199	region_100931	0.347085	0.999999	0.533319	stable	None	None
chr5:31755534-31756283	region_100932	0.89858	0.992124	-0.0244861	stable	None	None							chr4:158587015-158587507	region_100932	0.89238	0.999999	-0.0459029	stable	None	None
chr5:31760109-31760449	region_100933	0.359086	0.932314	-0.278023	stable	None	None							chr4:158588907-158589250	region_100933	0.327463	0.999999	0.439944	stable	None	None
chr5:31771105-31771351	region_100934	0.0804282	0.768428	0.901702	stable	None	None							chr4:158595749-158596278	region_100934	0.635815	0.999999	-0.151388	stable	None	None
chr5:31778425-31778625	region_100935	0.945116	0.995172	-0.0353613	stable	None	None							chr4:158599291-158599669	region_100935	0.286489	0.999999	-0.454251	stable	None	None
chr5:31787076-31787500	region_100936	0.232739	0.903229	-0.322877	stable	None	None							chr4:158604757-158604974	region_100936	0.190017	0.999999	0.643279	stable	None	None
chr5:31797626-31798321	region_100937	0.0669322	0.732794	-0.482156	stable	None	None							chr4:158608984-158609751	region_100937	0.84982	0.999999	-0.0519372	stable	None	None
chr5:31799070-31799276	region_100938	0.187324	0.883177	-0.701659	stable	None	None							chr4:158612969-158613432	region_100938	0.868902	0.999999	0.0580024	stable	None	None
chr5:31800222-31800507	region_100939	0.134919	0.851647	0.717028	stable	None	None							chr4:158621547-158621876	region_100939	0.61313	0.999999	0.162646	stable	None	None
chr1:111269190-111270332	region_10094	9.51641e-12	5.09619e-09	1.2664	gained	None	None							chr1:105519261-105519582	region_10094	0.424318	0.999999	0.331565	stable	None	None
chr5:31807250-31808753	region_100940	0.329955	0.927034	-0.145356	stable	None	None							chr4:158622452-158623067	region_100940	0.895203	0.999999	0.0271976	stable	None	None
chr5:31809181-31809794	region_100941	0.685734	0.971592	-0.0671106	stable	None	None							chr4:158627114-158628072	region_100941	0.740169	0.999999	0.0710747	stable	None	None
chr5:31823625-31823850	region_100942	0.390604	0.937915	0.407919	stable	None	None							chr4:158634394-158635253	region_100942	0.874775	0.999999	0.0329117	stable	None	None
chr5:31825082-31826009	region_100943	0.593581	0.962003	-0.107793	stable	None	None							chr4:158636655-158636867	region_100943	0.877515	0.999999	0.0633047	stable	None	None
chr5:31844707-31845121	region_100944	0.178808	0.879928	-0.307306	stable	None	None							chr4:158648179-158648563	region_100944	0.539365	0.999999	-0.199754	stable	None	None
chr5:31853936-31855819	region_100945	0.556913	0.958778	-0.0916751	stable	None	None							chr4:158650825-158651279	region_100945	0.653395	0.999999	0.110324	stable	None	None
chr5:31888679-31889786	region_100946	0.299978	0.921513	-0.216373	stable	None	None							chr4:158654169-158655252	region_100946	0.55726	0.999999	0.122265	stable	None	None
chr5:31898310-31898791	region_100947	0.413742	0.940373	-0.227172	stable	None	None							chr4:158660437-158660915	region_100947	0.526149	0.999999	0.184787	stable	None	None
chr5:31905464-31906044	region_100948	0.943597	0.995116	0.019749	stable	None	None							chr4:158667942-158668531	region_100948	0.286575	0.999999	0.292545	stable	None	None
chr5:31929402-31929650	region_100949	0.841413	0.986803	0.0794338	stable	None	None							chr4:158672563-158672979	region_100949	0.716271	0.999999	-0.0836655	stable	None	None
chr1:111274208-111274531	region_10095	0.763407	0.979658	-0.0834307	stable	None	None							chr1:105547126-105548847	region_10095	0.686035	0.999999	-0.108571	stable	None	None
chr5:31931699-31931986	region_100950	0.564324	0.959259	-0.243677	stable	None	None							chr4:158673199-158674065	region_100950	0.419667	0.999999	0.171761	stable	None	None
chr5:31935875-31936368	region_100951	0.56512	0.959259	-0.14189	stable	None	None							chr4:158684983-158685744	region_100951	0.436169	0.999999	0.215956	stable	None	None
chr5:31944470-31945561	region_100952	0.343575	0.929316	-0.108284	stable	None	None							chr4:158690500-158690942	region_100952	0.505256	0.999999	0.186371	stable	None	None
chr5:31962473-31963808	region_100953	0.752615	0.978298	0.0721374	stable	None	None							chr4:158692160-158692605	region_100953	0.363899	0.999999	0.276255	stable	None	None
chr5:32018207-32018548	region_100954	0.110352	0.823945	0.690269	stable	None	None							chr4:158694984-158695523	region_100954	0.519437	0.999999	-0.158679	stable	None	None
chr5:32020351-32020825	region_100955	8.02208e-09	2.03751e-06	2.68121	gained	None	None							chr4:158700259-158700628	region_100955	0.0276068	0.999999	-0.538074	stable	None	None
chr5:32028135-32028460	region_100956	0.873886	0.989951	-0.0598578	stable	None	None							chr4:158700886-158701193	region_100956	0.458915	0.999999	0.297425	stable	None	None
chr5:32041313-32041934	region_100957	0.320871	0.925141	-0.214361	stable	None	None							chr4:158702667-158702913	region_100957	0.752258	0.999999	0.13944	stable	None	None
chr5:32074595-32074800	region_100958	0.117592	0.833371	-0.776283	stable	None	None							chr4:158707054-158707383	region_100958	0.467321	0.999999	-0.29789	stable	None	None
chr5:32076875-32077129	region_100959	0.277136	0.916171	-0.402231	stable	None	None							chr4:158708637-158709011	region_100959	0.912685	0.999999	-0.0420093	stable	None	None
chr1:111279372-111280156	region_10096	0.390393	0.937915	-0.221993	stable	None	None							chr1:105550311-105550619	region_10096	0.261344	0.999999	0.505133	stable	None	None
chr5:32093116-32093684	region_100960	0.671835	0.970354	0.0826677	stable	None	None							chr4:158711720-158712127	region_100960	0.801564	0.999999	0.0936646	stable	None	None
chr5:32116130-32116375	region_100961	0.670657	0.970285	-0.197544	stable	None	None							chr4:158724624-158725778	region_100961	0.936924	0.999999	0.0145157	stable	None	None
chr5:32123935-32124429	region_100962	0.0685989	0.737235	0.424952	stable	None	None							chr4:158726002-158726869	region_100962	0.979424	0.999999	0.00525054	stable	None	None
chr5:32142698-32143015	region_100963	0.0937674	0.798436	-0.80042	stable	None	None							chr4:158731366-158731684	region_100963	0.311425	0.999999	-0.367164	stable	None	None
chr5:32148091-32148382	region_100964	0.71343	0.974464	-0.112363	stable	None	None							chr4:158731933-158732133	region_100964	0.762746	0.999999	-0.154276	stable	None	None
chr5:32158599-32158904	region_100965	0.0988397	0.806213	-0.710276	stable	ENSG00000113384	GOLPH3							chr4:158738110-158738883	region_100965	0.48341	0.999999	0.184137	stable	None	None
chr5:32163244-32163604	region_100966	0.586122	0.961589	-0.195647	stable	ENSG00000113384	GOLPH3							chr4:158740101-158741039	region_100966	0.648706	0.999999	0.128341	stable	None	None
chr5:32165587-32166088	region_100967	0.775669	0.980914	0.0960974	stable	ENSG00000113384	GOLPH3							chr4:158745737-158746017	region_100967	0.371583	0.999999	-0.362524	stable	None	None
chr5:32172626-32172888	region_100968	0.275484	0.91592	-0.285301	stable	ENSG00000113384	GOLPH3							chr4:158746379-158746656	region_100968	0.735879	0.999999	-0.130998	stable	None	None
chr5:32173444-32175347	region_100969	0.0539048	0.681257	-0.191592	stable	ENSG00000113384	GOLPH3							chr4:158753004-158753258	region_100969	0.975608	0.999999	-0.0115468	stable	None	None
chr1:111292035-111293593	region_10097	0.38204	0.936574	-0.112773	stable	None	None							chr1:105555911-105556292	region_10097	0.752601	0.999999	0.136706	stable	None	None
chr5:32193583-32194356	region_100970	0.599	0.962604	0.088557	stable	ENSG00000113384	GOLPH3							chr4:158753478-158754452	region_100970	0.298136	0.999999	0.211436	stable	None	None
chr5:32200849-32201408	region_100971	0.377326	0.935755	-0.259407	stable	None	None							chr4:158759369-158759829	region_100971	0.17081	0.999999	0.367464	stable	None	None
chr5:32232536-32233036	region_100972	0.803257	0.983306	0.0582985	stable	None	None							chr4:158761872-158762672	region_100972	0.232762	0.999999	0.28342	stable	None	None
chr5:32259033-32259439	region_100973	0.290401	0.919434	-0.385387	stable	None	None							chr4:158768096-158768339	region_100973	0.838001	0.999999	0.0905537	stable	None	None
chr5:32276244-32276916	region_100974	0.631706	0.966702	-0.114972	stable	None	None							chr4:158771360-158771560	region_100974	0.669707	0.999999	0.204402	stable	None	None
chr5:32285852-32286190	region_100975	0.273668	0.915353	-0.445078	stable	None	None							chr4:158778083-158778352	region_100975	0.954715	0.999999	0.024046	stable	None	None
chr5:32286784-32287566	region_100976	0.240391	0.905913	-0.252212	stable	None	None							chr4:158785151-158785381	region_100976	0.516294	0.999999	0.29423	stable	None	None
chr5:32287758-32288111	region_100977	0.772434	0.98047	-0.100752	stable	None	None							chr4:158785573-158785773	region_100977	0.38242	0.999999	0.414923	stable	None	None
chr5:32298198-32298529	region_100978	0.589068	0.961681	-0.206914	stable	ENSG00000150712	MTMR12							chr4:158787646-158787872	region_100978	0.237926	0.999999	0.501253	stable	None	None
chr5:32305945-32306241	region_100979	0.34383	0.929316	0.329232	stable	ENSG00000150712	MTMR12							chr4:158788017-158788347	region_100979	0.136899	0.999999	0.539731	stable	None	None
chr1:111294176-111294381	region_10098	0.351886	0.931042	-0.364709	stable	None	None							chr1:105560181-105560545	region_10098	0.722828	0.999999	-0.149396	stable	None	None
chr5:32307741-32308171	region_100980	0.979534	0.998049	-0.0103104	stable	ENSG00000150712	MTMR12							chr4:158788833-158789117	region_100980	0.143408	0.999999	0.557038	stable	None	None
chr5:32312224-32313824	region_100981	0.142256	0.856999	-0.135143	stable	ENSG00000150712	MTMR12							chr4:158794090-158794290	region_100981	0.14936	0.999999	0.734398	stable	None	None
chr5:32325168-32325642	region_100982	0.280798	0.917265	0.214642	stable	ENSG00000150712	MTMR12							chr4:158800984-158801239	region_100982	0.128666	0.999999	0.618647	stable	None	None
chr5:32326297-32326564	region_100983	0.0892266	0.789	0.708657	stable	ENSG00000150712	MTMR12							chr4:158803865-158804492	region_100983	0.676128	0.999999	0.101794	stable	None	None
chr5:32329360-32330015	region_100984	0.372519	0.93494	-0.176872	stable	ENSG00000150712	MTMR12							chr4:158807136-158807373	region_100984	0.919058	0.999999	-0.0391672	stable	None	None
chr5:32370333-32370576	region_100985	0.637629	0.967385	0.195618	stable	None	None							chr4:158810295-158810600	region_100985	0.536525	0.999999	0.222142	stable	None	None
chr5:32390962-32391613	region_100986	0.564263	0.959259	0.160226	stable	None	None							chr4:158816327-158816660	region_100986	0.834711	0.999999	-0.0815469	stable	None	None
chr5:32419892-32420206	region_100987	0.426438	0.941901	-0.300737	stable	None	None							chr4:158820701-158820996	region_100987	0.812761	0.999999	0.0999286	stable	None	None
chr5:32428621-32428962	region_100988	0.44113	0.94408	-0.313466	stable	ENSG00000056097	ZFR							chr4:158826267-158826795	region_100988	0.47017	0.999999	-0.226399	stable	None	None
chr5:32437010-32437243	region_100989	0.737582	0.976288	0.124389	stable	ENSG00000056097	ZFR							chr4:158826895-158827743	region_100989	0.506622	0.999999	0.170005	stable	None	None
chr1:111307164-111307806	region_10099	0.975166	0.997713	-0.00845753	stable	None	None							chr1:105560688-105561434	region_10099	0.638134	0.999999	-0.145572	stable	None	None
chr5:32443440-32445549	region_100990	0.102152	0.812009	-0.14784	stable	ENSG00000056097	ZFR							chr4:158830995-158831228	region_100990	0.170316	0.999999	0.647782	stable	None	None
chr5:32474059-32475067	region_100991	0.543381	0.957459	-0.133218	stable	None	None							chr4:158839679-158839926	region_100991	0.725012	0.999999	-0.162379	stable	None	None
chr5:32489773-32490389	region_100992	0.639673	0.967514	0.103487	stable	None	None							chr4:158841527-158841806	region_100992	0.343985	0.999999	0.334779	stable	None	None
chr5:32498608-32498985	region_100993	0.886449	0.99109	-0.058481	stable	None	None							chr4:158847997-158848889	region_100993	0.905918	0.999999	-0.0289501	stable	None	None
chr5:32531643-32532653	region_100994	0.368239	0.934258	0.177967	stable	ENSG00000113387	SUB1							chr4:158854103-158854334	region_100994	0.956325	0.999999	0.0262389	stable	None	None
chr5:32562986-32563285	region_100995	0.912616	0.992976	-0.0330678	stable	None	None							chr4:158854472-158855201	region_100995	0.802113	0.999999	0.0787132	stable	None	None
chr5:32564543-32564747	region_100996	0.389739	0.937794	-0.412722	stable	None	None							chr4:158860377-158860874	region_100996	0.304877	0.999999	0.279986	stable	None	None
chr5:32565054-32565489	region_100997	0.344606	0.929659	-0.340675	stable	None	None							chr4:158866268-158866850	region_100997	0.320651	0.999999	0.325343	stable	None	None
chr5:32578872-32579401	region_100998	0.325591	0.925696	-0.250224	stable	None	None							chr4:158872139-158872797	region_100998	0.289205	0.999999	-0.275759	stable	None	None
chr5:32584699-32584994	region_100999	0.947014	0.995415	0.0175253	stable	None	None							chr4:158875484-158875819	region_100999	0.481294	0.999999	0.287006	stable	None	None
chr1:1136690-1137925	region_101	0.112925	0.827401	-0.328014	stable	ENSG00000186891, ENSG00000186827	TNFRSF18, TNFRSF4							chr1:1226470-1227537	region_101	0.0249661	0.999999	-0.487377	stable	ENSG00000160087, ENSG00000162572, ENSG00000169972, ENSG00000131584	UBE2J2, SCNN1D, PUSL1, ACAP3	UBE2J2	SCNN1D	PUSL1	ACAP3
chr1:16010526-16011676	region_1010	0.310305	0.923889	-0.173519	stable	ENSG00000116786	PLEKHM2							chr1:16802877-16803261	region_1010	0.0676191	0.999999	-0.767886	stable	None	None
chr1:111322251-111322647	region_10100	0.421746	0.941753	-0.163183	stable	None	None							chr1:105569135-105569790	region_10100	0.973607	0.999999	-0.0115968	stable	None	None
chr5:32585172-32586514	region_101000	0.0848919	0.779537	-0.174309	stable	None	None							chr4:158894273-158895323	region_101000	0.800336	0.999999	-0.0503375	stable	None	None
chr5:32595728-32596015	region_101001	0.0142622	0.358318	1.10389	stable	None	None							chr4:158895552-158895795	region_101001	0.987959	0.999999	0.0054976	stable	None	None
chr5:32613021-32613513	region_101002	0.977409	0.997957	-0.00653898	stable	None	None							chr4:158899809-158900436	region_101002	0.778032	0.999999	0.0594776	stable	None	None
chr5:32628114-32628531	region_101003	0.585126	0.961554	-0.169357	stable	None	None							chr4:158913106-158913578	region_101003	0.467774	0.999999	0.188995	stable	None	None
chr5:32629325-32629657	region_101004	0.241192	0.906071	-0.326855	stable	None	None							chr4:158914195-158914448	region_101004	0.591849	0.999999	0.187592	stable	None	None
chr5:32672117-32672588	region_101005	0.914685	0.993068	-0.0257163	stable	ENSG00000113389	NPR3							chr4:158916023-158916428	region_101005	0.992978	0.999999	-0.00248318	stable	None	None
chr5:32678117-32678408	region_101006	0.972475	0.997421	0.0138344	stable	ENSG00000113389	NPR3							chr4:158918426-158918803	region_101006	0.553988	0.999999	-0.191929	stable	None	None
chr5:32690331-32690563	region_101007	0.391646	0.937961	-0.384862	stable	ENSG00000113389	NPR3							chr4:158923430-158923817	region_101007	0.0258721	0.999999	0.665768	stable	None	None
chr5:32709816-32711403	region_101008	0.426953	0.942037	0.0912074	stable	None	None							chr4:158930992-158931461	region_101008	0.176422	0.999999	0.456946	stable	None	None
chr5:32711827-32712852	region_101009	0.502066	0.952576	0.107208	stable	None	None							chr4:158932512-158932953	region_101009	0.115993	0.999999	0.576134	stable	None	None
chr1:111323399-111324138	region_10101	0.413598	0.940373	-0.163346	stable	None	None							chr1:105570420-105570869	region_10101	0.542899	0.999999	-0.244092	stable	None	None
chr5:32724747-32724969	region_101010	0.740147	0.976548	0.172787	stable	None	None							chr4:158936366-158936754	region_101010	0.535968	0.999999	-0.198136	stable	None	None
chr5:32726124-32726478	region_101011	0.0855478	0.780757	0.781484	stable	None	None							chr4:158937663-158937863	region_101011	0.854164	0.999999	0.0954938	stable	None	None
chr5:32735164-32735411	region_101012	0.189102	0.88404	0.633427	stable	None	None							chr4:158947088-158947907	region_101012	0.704655	0.999999	-0.109449	stable	None	None
chr5:32736746-32737517	region_101013	0.502728	0.952576	-0.169106	stable	None	None							chr4:158948142-158948829	region_101013	0.519506	0.999999	-0.211217	stable	None	None
chr5:32753956-32754205	region_101014	0.569617	0.959633	0.260106	stable	None	None							chr4:158948961-158949161	region_101014	0.40771	0.999999	-0.384074	stable	None	None
chr5:32765930-32766317	region_101015	0.988509	0.999068	-0.0062009	stable	None	None							chr4:158954615-158955530	region_101015	0.544468	0.999999	0.132173	stable	None	None
chr5:32772429-32772940	region_101016	0.944757	0.995169	-0.0191544	stable	ENSG00000181495	AC026703.1							chr4:158958231-158958915	region_101016	0.447086	0.999999	-0.232317	stable	None	None
chr5:32773039-32773256	region_101017	0.307488	0.923243	0.486995	stable	ENSG00000181495	AC026703.1							chr4:158965082-158966678	region_101017	0.596427	0.999999	-0.125602	stable	None	None
chr5:32777396-32777676	region_101018	0.000928309	0.0455172	1.80691	gained	ENSG00000181495	AC026703.1							chr4:158972827-158973083	region_101018	0.88675	0.999999	0.0576931	stable	None	None
chr5:32780125-32780424	region_101019	0.400698	0.938495	-0.3247	stable	ENSG00000181495	AC026703.1							chr4:158977673-158978341	region_101019	0.619215	0.999999	0.127266	stable	None	None
chr1:111325932-111326285	region_10102	0.435784	0.943635	0.214361	stable	None	None							chr1:105577872-105578072	region_10102	0.177506	0.999999	-0.773096	stable	None	None
chr5:32782578-32782876	region_101020	0.840619	0.986735	0.0876666	stable	ENSG00000181495	AC026703.1							chr4:158980313-158980947	region_101020	0.933548	0.999999	0.026327	stable	None	None
chr5:32794145-32794499	region_101021	0.854503	0.987959	0.0683614	stable	ENSG00000181495	AC026703.1							chr4:158985096-158985426	region_101021	0.0915228	0.999999	0.675598	stable	None	None
chr5:32795793-32796059	region_101022	0.429655	0.942681	0.338389	stable	ENSG00000181495	AC026703.1							chr4:158986334-158986697	region_101022	0.3866	0.999999	0.306227	stable	None	None
chr5:32802814-32803850	region_101023	0.751945	0.978254	-0.0728722	stable	ENSG00000181495	AC026703.1							chr4:158987187-158987445	region_101023	0.329877	0.999999	0.425363	stable	None	None
chr5:32804628-32804876	region_101024	0.922847	0.993517	0.0482853	stable	ENSG00000181495	AC026703.1							chr4:158988630-158988878	region_101024	0.165906	0.999999	-0.677998	stable	None	None
chr5:32812514-32812816	region_101025	0.69833	0.972838	0.161349	stable	None	None							chr4:158993455-158993659	region_101025	0.0365914	0.999999	1.24057	stable	None	None
chr5:32832072-32832277	region_101026	0.162437	0.870702	0.74822	stable	None	None							chr4:158993790-158994166	region_101026	0.878474	0.999999	0.0552279	stable	None	None
chr5:32843402-32843685	region_101027	0.622483	0.965591	0.228397	stable	None	None							chr4:158994759-158995155	region_101027	0.865415	0.999999	-0.0584161	stable	None	None
chr5:32851699-32851937	region_101028	0.405639	0.939177	0.438687	stable	None	None							chr4:159000843-159001200	region_101028	0.378554	0.999999	0.309678	stable	None	None
chr5:32852469-32852924	region_101029	0.641593	0.967709	0.152762	stable	None	None							chr4:159001594-159001846	region_101029	0.462488	0.999999	-0.325506	stable	None	None
chr1:111341422-111341806	region_10103	0.398954	0.938423	-0.298855	stable	None	None							chr1:105590038-105590260	region_10103	0.318825	0.999999	0.529822	stable	None	None
chr5:32876501-32876703	region_101030	0.081088	0.770016	-0.918518	stable	None	None							chr4:159010571-159011721	region_101030	0.954691	0.999999	-0.0117649	stable	None	None
chr5:32888985-32889455	region_101031	0.625799	0.965972	-0.156037	stable	None	None							chr4:159015992-159016322	region_101031	0.686217	0.999999	0.152518	stable	None	None
chr5:32898583-32899142	region_101032	0.221845	0.898887	-0.427771	stable	None	None							chr4:159016412-159017003	region_101032	0.755542	0.999999	0.0795563	stable	None	None
chr5:32914927-32915195	region_101033	0.26611	0.912677	0.528736	stable	None	None							chr4:159020603-159021137	region_101033	0.983191	0.999999	-0.00651165	stable	None	None
chr5:32933934-32934927	region_101034	0.968063	0.997079	-0.00989163	stable	None	None							chr4:159024157-159024654	region_101034	0.983375	0.999999	0.00685845	stable	None	None
chr5:32935382-32935849	region_101035	0.644262	0.9679	0.128379	stable	None	None							chr4:159030357-159030597	region_101035	0.299384	0.999999	-0.462993	stable	None	None
chr5:32936197-32936786	region_101036	2.46213e-09	7.19976e-07	1.9404	gained	None	None							chr4:159035689-159035934	region_101036	0.713872	0.999999	0.170457	stable	None	None
chr5:32942653-32942864	region_101037	0.953677	0.995932	0.0262289	stable	None	None							chr4:159038800-159039000	region_101037	0.216062	0.999999	0.641814	stable	None	None
chr5:32955877-32956077	region_101038	0.420409	0.941409	0.440328	stable	None	None							chr4:159039356-159039609	region_101038	0.864517	0.999999	0.0671443	stable	None	None
chr5:32961715-32962478	region_101039	0.34749	0.929968	-0.192287	stable	None	None							chr4:159042049-159042310	region_101039	0.507203	0.999999	0.251998	stable	None	None
chr1:111392845-111393103	region_10104	0.957737	0.996075	-0.0183848	stable	None	None							chr1:105601459-105601672	region_10104	0.459683	0.999999	-0.355968	stable	None	None
chr5:32964312-32964889	region_101040	0.871584	0.989743	-0.0320676	stable	None	None							chr4:159050965-159052591	region_101040	0.647756	0.999999	-0.0809549	stable	None	None
chr5:32973760-32974293	region_101041	0.502655	0.952576	0.165138	stable	None	None							chr4:159061496-159061753	region_101041	0.342004	0.999999	0.505459	stable	None	None
chr5:32978101-32978991	region_101042	0.631422	0.966631	-0.116818	stable	None	None							chr4:159062293-159062545	region_101042	0.406569	0.999999	0.363417	stable	None	None
chr5:32990783-32991413	region_101043	0.58542	0.961567	0.150739	stable	None	None							chr4:159072951-159073201	region_101043	0.241518	0.999999	-0.646913	stable	None	None
chr5:33040526-33040958	region_101044	0.680291	0.971487	0.169915	stable	None	None							chr4:159076769-159077080	region_101044	0.661378	0.999999	0.173299	stable	ENSG00000164125	FAM198B
chr5:33042001-33042209	region_101045	0.144335	0.858052	0.852572	stable	None	None							chr4:159083687-159084115	region_101045	0.491051	0.999999	0.254274	stable	ENSG00000164125	FAM198B
chr5:33049357-33050221	region_101046	0.94745	0.995415	-0.017018	stable	None	None							chr4:159085107-159085694	region_101046	0.518763	0.999999	-0.190629	stable	ENSG00000164125	FAM198B
chr5:33050340-33050702	region_101047	0.324548	0.925553	-0.415094	stable	None	None							chr4:159091636-159092717	region_101047	0.580769	0.999999	-0.117392	stable	ENSG00000164125	FAM198B
chr5:33101210-33101900	region_101048	0.0954077	0.801428	-0.438484	stable	None	None							chr4:159093416-159094377	region_101048	0.367445	0.999999	0.177572	stable	ENSG00000164125	FAM198B
chr5:33101946-33102199	region_101049	0.674781	0.970822	0.180643	stable	None	None							chr4:159099469-159099793	region_101049	0.420857	0.999999	0.330111	stable	ENSG00000164125	FAM198B
chr1:111393174-111394133	region_10105	0.167237	0.873919	-0.201074	stable	None	None							chr1:105603081-105603825	region_10105	0.777525	0.999999	-0.0959347	stable	None	None
chr5:33122431-33123290	region_101050	0.596263	0.962273	-0.1031	stable	None	None							chr4:159103878-159104334	region_101050	0.688749	0.999999	0.119753	stable	ENSG00000164125, ENSG00000164124	FAM198B, TMEM144
chr5:33131855-33132104	region_101051	0.164179	0.87186	0.692963	stable	None	None							chr4:159111225-159111490	region_101051	0.166967	0.999999	-0.576968	stable	ENSG00000164125, ENSG00000164124	FAM198B, TMEM144
chr5:33132616-33132859	region_101052	0.418312	0.940921	0.413404	stable	None	None							chr4:159114370-159114684	region_101052	0.586323	0.999999	-0.14255	stable	ENSG00000164125, ENSG00000164124	FAM198B, TMEM144
chr5:33153306-33154358	region_101053	0.227756	0.900926	0.176407	stable	None	None							chr4:159118604-159118808	region_101053	0.725932	0.999999	0.139691	stable	ENSG00000164124	TMEM144
chr5:33158764-33159030	region_101054	0.992894	0.999479	-0.00358616	stable	None	None							chr4:159122583-159123412	region_101054	0.937105	0.999999	-0.0219877	stable	ENSG00000164124	TMEM144
chr5:33166779-33167398	region_101055	0.700821	0.973123	-0.114602	stable	None	None							chr4:159125508-159125859	region_101055	0.901472	0.999999	-0.0334222	stable	ENSG00000164124	TMEM144
chr5:33184436-33184832	region_101056	0.846311	0.987176	0.0655786	stable	None	None							chr4:159130976-159131909	region_101056	0.719557	0.999999	-0.0818208	stable	ENSG00000164124	TMEM144
chr5:33200613-33200925	region_101057	0.215274	0.896287	-0.480373	stable	None	None							chr4:159132229-159132860	region_101057	0.969145	0.999999	0.00781442	stable	ENSG00000164124	TMEM144
chr5:33201107-33201583	region_101058	0.260387	0.911111	0.284557	stable	None	None							chr4:159142437-159142643	region_101058	0.54171	0.999999	0.295191	stable	ENSG00000164124	TMEM144
chr5:33205230-33205594	region_101059	0.409323	0.939764	0.291727	stable	None	None							chr4:159143201-159143484	region_101059	0.828132	0.999999	0.102772	stable	None	None
chr1:111399034-111399361	region_10106	0.520095	0.954463	-0.217323	stable	ENSG00000143119	CD53							chr1:105614509-105614744	region_10106	0.0397219	0.999999	-1.04719	stable	None	None
chr5:33228282-33229234	region_101060	0.953785	0.995932	0.0114132	stable	None	None							chr4:159145892-159146152	region_101060	0.112994	0.999999	-0.657447	stable	None	None
chr5:33230649-33231071	region_101061	0.506064	0.952784	0.18136	stable	None	None							chr4:159149392-159149592	region_101061	0.37044	0.999999	0.467201	stable	None	None
chr5:33231255-33231520	region_101062	0.902239	0.992214	-0.0420293	stable	None	None							chr4:159150521-159151361	region_101062	0.460069	0.999999	-0.208028	stable	None	None
chr5:33236013-33236318	region_101063	0.000209334	0.0134912	1.44824	gained	None	None							chr4:159155714-159156127	region_101063	0.00133116	0.217816	1.1553	stable	None	None
chr5:33238915-33239133	region_101064	0.542244	0.957398	0.207781	stable	None	None							chr4:159171722-159171922	region_101064	0.723234	0.999999	-0.166286	stable	None	None
chr5:33240654-33241004	region_101065	0.306162	0.922595	-0.275799	stable	None	None							chr4:159174338-159175100	region_101065	0.670427	0.999999	0.0900169	stable	None	None
chr5:33241294-33242379	region_101066	0.781358	0.981538	-0.0379926	stable	None	None							chr4:159176872-159177218	region_101066	0.867722	0.999999	0.0396794	stable	None	None
chr5:33258270-33258472	region_101067	0.904664	0.992503	0.0575176	stable	None	None							chr4:159181120-159181536	region_101067	0.738775	0.999999	-0.094391	stable	None	None
chr5:33273489-33274657	region_101068	0.394243	0.938082	-0.100401	stable	None	None							chr4:159185409-159185716	region_101068	0.486723	0.999999	0.29517	stable	None	None
chr5:33290708-33292099	region_101069	0.236092	0.904502	-0.193077	stable	None	None							chr4:159189515-159190146	region_101069	0.785773	0.999999	0.0794989	stable	None	None
chr1:111417724-111418024	region_10107	0.918091	0.993232	-0.0454779	stable	ENSG00000143119	CD53							chr1:105615122-105615932	region_10107	0.831619	0.999999	-0.067053	stable	None	None
chr5:33299761-33300613	region_101070	0.697336	0.972681	0.0653618	stable	None	None							chr4:159199837-159200236	region_101070	0.589357	0.999999	-0.226625	stable	None	None
chr5:33308876-33310532	region_101071	0.828361	0.985818	-0.024595	stable	None	None							chr4:159206609-159207396	region_101071	0.399532	0.999999	0.26726	stable	None	None
chr5:33324149-33324369	region_101072	0.365548	0.933867	0.479244	stable	None	None							chr4:159212474-159213139	region_101072	0.294157	0.999999	-0.287569	stable	None	None
chr5:33330047-33331550	region_101073	0.703661	0.973355	-0.0424403	stable	None	None							chr4:159216252-159216878	region_101073	0.6361	0.999999	-0.206293	stable	ENSG00000171509	RXFP1
chr5:33362744-33363289	region_101074	0.00276558	0.11018	1.1171	stable	None	None							chr4:159219795-159220206	region_101074	0.674014	0.999999	0.10621	stable	ENSG00000171509	RXFP1
chr5:33388868-33389604	region_101075	0.60039	0.962747	-0.13432	stable	None	None							chr4:159220368-159221153	region_101075	0.0702113	0.999999	0.453555	stable	ENSG00000171509	RXFP1
chr5:33396432-33396775	region_101076	0.223365	0.899678	-0.549204	stable	None	None							chr4:159234752-159235120	region_101076	0.265405	0.999999	-0.43424	stable	ENSG00000171509	RXFP1
chr5:33423260-33423631	region_101077	0.160368	0.86908	-0.424592	stable	ENSG00000113407	TARS							chr4:159239851-159240104	region_101077	0.481229	0.999999	0.254595	stable	ENSG00000171509	RXFP1
chr5:33436013-33436340	region_101078	0.448263	0.945299	0.144967	stable	ENSG00000113407	TARS							chr4:159241193-159241559	region_101078	0.983969	0.999999	-0.00705626	stable	ENSG00000171509	RXFP1
chr5:33440212-33442045	region_101079	0.586714	0.961589	-0.0463356	stable	ENSG00000113407	TARS							chr4:159242023-159242429	region_101079	0.360999	0.999999	-0.321754	stable	ENSG00000171509	RXFP1
chr1:111418094-111418373	region_10108	0.857642	0.988337	-0.071006	stable	ENSG00000143119	CD53							chr1:105640030-105640843	region_10108	0.792234	0.999999	-0.0767666	stable	None	None
chr5:33469174-33469385	region_101080	0.334367	0.927714	-0.474167	stable	None	None							chr4:159243257-159243584	region_101080	0.478191	0.999999	0.228391	stable	ENSG00000171509	RXFP1
chr5:33470658-33471001	region_101081	0.462271	0.947035	0.208613	stable	None	None							chr4:159247531-159247799	region_101081	0.396655	0.999999	0.311281	stable	ENSG00000171509	RXFP1
chr5:33482480-33482696	region_101082	0.698107	0.972789	0.193535	stable	None	None							chr4:159248689-159249125	region_101082	0.774569	0.999999	0.0844014	stable	ENSG00000171509	RXFP1
chr5:33515009-33516078	region_101083	0.902384	0.992214	0.0353876	stable	None	None							chr4:159254314-159254949	region_101083	0.684101	0.999999	0.128265	stable	ENSG00000171509	RXFP1
chr5:33530699-33530927	region_101084	0.780454	0.981454	-0.147604	stable	None	None							chr4:159263679-159263980	region_101084	0.215233	0.999999	0.528139	stable	None	None
chr5:33540350-33540652	region_101085	0.847778	0.987319	0.0796188	stable	None	None							chr4:159266538-159266800	region_101085	0.676659	0.999999	0.1687	stable	None	None
chr5:33547883-33548194	region_101086	0.290826	0.919434	-0.470513	stable	None	None							chr4:159267542-159267959	region_101086	0.894697	0.999999	0.0426936	stable	None	None
chr5:33549225-33549926	region_101087	0.170679	0.876758	-0.457491	stable	None	None							chr4:159269594-159269969	region_101087	0.888851	0.999999	0.0529083	stable	None	None
chr5:33556492-33556881	region_101088	0.634506	0.966981	0.178599	stable	None	None							chr4:159277477-159277971	region_101088	0.792503	0.999999	0.0882157	stable	None	None
chr5:33561735-33562021	region_101089	0.725565	0.975665	-0.145986	stable	None	None							chr4:159281009-159281209	region_101089	0.357658	0.999999	-0.482513	stable	None	None
chr1:111505777-111507205	region_10109	0.936024	0.994623	-0.00782209	stable	ENSG00000121931	LRIF1							chr1:105658432-105658655	region_10109	0.0149115	0.950777	-1.14815	stable	None	None
chr5:33568673-33569658	region_101090	0.343267	0.929316	-0.174443	stable	None	None							chr4:159281629-159281901	region_101090	0.600012	0.999999	0.215226	stable	None	None
chr5:33576954-33577173	region_101091	0.579293	0.961001	-0.279011	stable	None	None							chr4:159288885-159289899	region_101091	0.969021	0.999999	0.0088357	stable	None	None
chr5:33588699-33589081	region_101092	0.980211	0.998088	-0.00978724	stable	None	None							chr4:159294985-159295509	region_101092	0.732696	0.999999	-0.127703	stable	None	None
chr5:33608560-33609147	region_101093	0.587345	0.961589	0.142614	stable	None	None							chr4:159295599-159296074	region_101093	0.476947	0.999999	-0.240156	stable	None	None
chr5:33612199-33612416	region_101094	0.151878	0.863218	-0.62548	stable	None	None							chr4:159303855-159304113	region_101094	0.303591	0.999999	0.476595	stable	None	None
chr5:33635709-33636098	region_101095	0.559314	0.95906	-0.190966	stable	None	None							chr4:159308136-159308645	region_101095	0.67259	0.999999	0.142221	stable	None	None
chr5:33641787-33643112	region_101096	0.470562	0.94803	-0.100106	stable	None	None							chr4:159309118-159309412	region_101096	0.958534	0.999999	0.0210657	stable	None	None
chr5:33643169-33643539	region_101097	0.476739	0.94885	0.164552	stable	None	None							chr4:159318397-159318597	region_101097	0.396965	0.999999	0.435712	stable	None	None
chr5:33649712-33650267	region_101098	0.378764	0.936157	0.289612	stable	None	None							chr4:159320172-159320382	region_101098	0.2627	0.999999	0.52528	stable	None	None
chr5:33666102-33666611	region_101099	0.156588	0.86656	0.528139	stable	None	None							chr4:159329087-159329321	region_101099	0.525635	0.999999	-0.276614	stable	None	None
chr1:16028299-16028711	region_1011	0.864166	0.988661	-0.0540616	stable	ENSG00000116786	PLEKHM2							chr1:16824690-16826364	region_1011	0.0364639	0.999999	-0.374116	stable	None	None
chr1:111573187-111573387	region_10110	0.850132	0.987388	0.0849943	stable	None	None							chr1:105674170-105674920	region_10110	0.186867	0.999999	0.411296	stable	None	None
chr5:33685034-33685601	region_101100	0.849011	0.987371	-0.0614633	stable	None	None							chr4:159330233-159330444	region_101100	0.898138	0.999999	0.0523305	stable	None	None
chr5:33686168-33686451	region_101101	0.30902	0.923488	-0.498379	stable	None	None							chr4:159331445-159332138	region_101101	0.363231	0.999999	-0.250421	stable	None	None
chr5:33702158-33702371	region_101102	0.422124	0.941753	0.352193	stable	None	None							chr4:159332267-159332792	region_101102	0.555765	0.999999	-0.1656	stable	None	None
chr5:33721597-33722054	region_101103	0.719997	0.975061	-0.119882	stable	None	None							chr4:159339808-159340978	region_101103	0.0864994	0.999999	-0.454065	stable	None	None
chr5:33753896-33754323	region_101104	0.847023	0.987306	0.0592227	stable	None	None							chr4:159341204-159341514	region_101104	0.835519	0.999999	0.0753545	stable	None	None
chr5:33757217-33757456	region_101105	0.5367	0.956633	0.288183	stable	None	None							chr4:159352454-159352662	region_101105	0.725733	0.999999	-0.175262	stable	None	None
chr5:33772326-33772545	region_101106	0.178171	0.879629	0.683987	stable	None	None							chr4:159359145-159359357	region_101106	0.558261	0.999999	0.30488	stable	None	None
chr5:33781495-33781705	region_101107	0.393042	0.938037	-0.423295	stable	None	None							chr4:159363651-159364027	region_101107	0.161974	0.999999	0.497192	stable	None	None
chr5:33794049-33795059	region_101108	0.772297	0.980465	0.0445781	stable	None	None							chr4:159379706-159380299	region_101108	0.300596	0.999999	-0.361218	stable	None	None
chr5:33801318-33802166	region_101109	0.359544	0.932314	-0.235028	stable	None	None							chr4:159380486-159381210	region_101109	0.542383	0.999999	-0.182361	stable	None	None
chr1:111621573-111621908	region_10111	0.384467	0.937133	-0.310995	stable	None	None							chr1:105680018-105681597	region_10111	0.395042	0.999999	-0.168094	stable	None	None
chr5:33806852-33807377	region_101110	0.560906	0.959153	0.127649	stable	None	None							chr4:159392576-159392922	region_101110	0.581849	0.999999	-0.208816	stable	None	None
chr5:33829037-33829389	region_101111	0.818292	0.984747	0.0870957	stable	None	None							chr4:159398359-159398559	region_101111	0.60908	0.999999	-0.31308	stable	None	None
chr5:33835939-33836143	region_101112	0.373282	0.935169	0.380088	stable	None	None							chr4:159401189-159401389	region_101112	0.281826	0.999999	-0.537884	stable	None	None
chr5:33858886-33859980	region_101113	0.762181	0.979542	-0.0572084	stable	None	None							chr4:159402184-159402586	region_101113	0.800671	0.999999	0.0940411	stable	None	None
chr5:33877791-33878143	region_101114	0.0177123	0.408867	1.19955	stable	ENSG00000151388	ADAMTS12							chr4:159413324-159413563	region_101114	0.690957	0.999999	-0.194788	stable	None	None
chr5:33890814-33891077	region_101115	0.793643	0.982374	0.0804563	stable	ENSG00000151388	ADAMTS12							chr4:159418036-159418602	region_101115	0.151172	0.999999	0.39885	stable	None	None
chr5:33891780-33893048	region_101116	0.563898	0.959259	-0.0768386	stable	ENSG00000151388	ADAMTS12							chr4:159419104-159419470	region_101116	0.248426	0.999999	-0.423841	stable	None	None
chr5:33903279-33903747	region_101117	0.854141	0.987907	0.0635788	stable	ENSG00000151388	ADAMTS12							chr4:159430632-159431109	region_101117	0.56424	0.999999	0.190647	stable	None	None
chr5:33909134-33910308	region_101118	0.60961	0.964329	-0.0763019	stable	ENSG00000151388	ADAMTS12							chr4:159433990-159434190	region_101118	0.14726	0.999999	0.700549	stable	None	None
chr5:33928517-33928800	region_101119	5.00873e-06	0.000571817	2.98202	gained	ENSG00000182631	RXFP3							chr4:159436233-159436518	region_101119	0.960505	0.999999	-0.0195292	stable	None	None
chr1:111681926-111683481	region_10112	0.201407	0.889933	-0.142135	stable	ENSG00000134255, ENSG00000156171	CEPT1, DRAM2							chr1:105700605-105700969	region_10112	0.31235	0.999999	-0.430024	stable	None	None
chr5:33934859-33935096	region_101120	0.761192	0.979367	-0.0663906	stable	ENSG00000182631	RXFP3							chr4:159439466-159439681	region_101120	0.712554	0.999999	0.162521	stable	None	None
chr5:33936074-33937803	region_101121	0.507803	0.952804	-0.0701954	stable	ENSG00000182631	RXFP3							chr4:159449840-159450251	region_101121	0.30362	0.999999	-0.348158	stable	None	None
chr5:33959699-33960011	region_101122	0.782214	0.981645	0.103914	stable	None	None							chr4:159450425-159450646	region_101122	0.0759143	0.999999	-0.804243	stable	None	None
chr5:33968324-33968649	region_101123	0.385163	0.93731	0.302983	stable	ENSG00000164175	SLC45A2							chr4:159450700-159450941	region_101123	0.0991794	0.999999	0.723542	stable	None	None
chr5:33968807-33969303	region_101124	0.533169	0.955895	-0.184543	stable	ENSG00000164175	SLC45A2							chr4:159452228-159452628	region_101124	0.861618	0.999999	0.0623885	stable	None	None
chr5:33969692-33970622	region_101125	0.482756	0.949633	-0.126686	stable	ENSG00000164175	SLC45A2							chr4:159453590-159454100	region_101125	0.879969	0.999999	-0.0480697	stable	None	None
chr5:33982963-33983978	region_101126	0.328287	0.926376	-0.106893	stable	ENSG00000164175	SLC45A2							chr4:159458939-159459278	region_101126	0.119329	0.999999	0.619916	stable	None	None
chr5:33984171-33985092	region_101127	0.363965	0.933406	-0.13431	stable	ENSG00000164175	SLC45A2							chr4:159470882-159471913	region_101127	0.78661	0.999999	-0.0628459	stable	None	None
chr5:33994818-33995450	region_101128	0.12265	0.838909	0.422125	stable	ENSG00000164175, ENSG00000242110	SLC45A2, AMACR							chr4:159481131-159482093	region_101128	0.63146	0.999999	0.125948	stable	None	None
chr5:34000251-34000474	region_101129	0.917811	0.993212	0.0246289	stable	ENSG00000164175, ENSG00000242110	SLC45A2, AMACR							chr4:159486450-159486681	region_101129	0.386186	0.999999	0.392884	stable	None	None
chr1:111704371-111705189	region_10113	0.721316	0.975296	-0.0639283	stable	None	None							chr1:105707097-105707390	region_10113	0.733815	0.999999	0.149324	stable	None	None
chr5:34001066-34002231	region_101130	0.544263	0.957459	-0.0595911	stable	ENSG00000164175, ENSG00000242110	SLC45A2, AMACR							chr4:159487953-159489368	region_101130	0.229159	0.999999	-0.296943	stable	None	None
chr5:34007249-34007570	region_101131	0.0285747	0.527853	-0.55931	stable	ENSG00000242110	AMACR							chr4:159492960-159493329	region_101131	0.668023	0.999999	-0.142485	stable	None	None
chr5:34007664-34008734	region_101132	0.217605	0.89737	-0.134245	stable	ENSG00000242110	AMACR							chr4:159493767-159494078	region_101132	0.912507	0.999999	-0.0372199	stable	None	None
chr5:34016929-34017175	region_101133	0.425179	0.941901	0.311251	stable	ENSG00000242110	AMACR							chr4:159499698-159500008	region_101133	0.287357	0.999999	-0.31073	stable	None	None
chr5:34022475-34022716	region_101134	0.929736	0.994009	0.0370775	stable	ENSG00000242110	AMACR							chr4:159500068-159500384	region_101134	0.309976	0.999999	-0.38531	stable	None	None
chr5:34026246-34026551	region_101135	0.855306	0.988083	-0.0609341	stable	ENSG00000242110, ENSG00000082196	AMACR, C1QTNF3							chr4:159501063-159501512	region_101135	0.832085	0.999999	0.0701436	stable	None	None
chr5:34042975-34043844	region_101136	0.82667	0.985663	-0.0585125	stable	ENSG00000082196	C1QTNF3							chr4:159503547-159503836	region_101136	0.2328	0.999999	-0.452611	stable	None	None
chr5:34066233-34066484	region_101137	0.469113	0.947894	0.267736	stable	None	None							chr4:159509716-159510059	region_101137	0.34215	0.999999	-0.339836	stable	None	None
chr5:34074328-34074528	region_101138	0.233126	0.903469	0.685448	stable	None	None							chr4:159515289-159515612	region_101138	0.388639	0.999999	0.338472	stable	None	None
chr5:34080850-34081140	region_101139	0.190492	0.884586	-0.549826	stable	None	None							chr4:159519423-159519869	region_101139	0.539238	0.999999	-0.187672	stable	None	None
chr1:111737511-111737725	region_10114	0.491422	0.951213	0.345817	stable	ENSG00000064886, ENSG00000162777	CHI3L2, DENND2D							chr1:105715535-105715735	region_10114	0.204665	0.999999	0.686845	stable	None	None
chr5:34082403-34082714	region_101140	0.731858	0.976049	-0.152458	stable	None	None							chr4:159522332-159522825	region_101140	0.891098	0.999999	0.0490385	stable	None	None
chr5:34083424-34083640	region_101141	0.000541281	0.0294603	1.5488	gained	None	None							chr4:159529197-159529451	region_101141	0.623246	0.999999	0.186236	stable	None	None
chr5:34096179-34096543	region_101142	0.342527	0.929232	-0.329014	stable	None	None							chr4:159530154-159531140	region_101142	0.00236899	0.329655	0.890625	stable	None	None
chr5:34101733-34102140	region_101143	0.45585	0.946086	0.240449	stable	None	None							chr4:159531793-159532094	region_101143	0.50298	0.999999	-0.239174	stable	None	None
chr5:34147530-34148907	region_101144	0.71039	0.974035	0.0632064	stable	None	None							chr4:159532536-159532959	region_101144	0.724952	0.999999	0.119503	stable	None	None
chr5:34154669-34155071	region_101145	0.946829	0.995411	0.0234048	stable	None	None							chr4:159540484-159541134	region_101145	0.331297	0.999999	0.326839	stable	None	None
chr5:34160582-34160782	region_101146	0.508067	0.952804	0.315062	stable	None	None							chr4:159545294-159545531	region_101146	0.954925	0.999999	0.0220359	stable	None	None
chr5:34161118-34161364	region_101147	0.954203	0.995964	-0.022122	stable	None	None							chr4:159546074-159546602	region_101147	0.827118	0.999999	0.0496503	stable	None	None
chr5:34164051-34164445	region_101148	0.910911	0.992937	-0.028537	stable	None	None							chr4:159563880-159564291	region_101148	0.179541	0.999999	-0.502974	stable	None	None
chr5:34213025-34213684	region_101149	0.784044	0.981766	-0.0584657	stable	None	None							chr4:159573827-159574044	region_101149	0.798535	0.999999	0.139154	stable	ENSG00000171503, ENSG00000205208	ETFDH, C4orf46
chr1:111746208-111747542	region_10115	0.665155	0.969837	-0.0521231	stable	ENSG00000064886, ENSG00000162777	CHI3L2, DENND2D							chr1:105746482-105746726	region_10115	0.303987	0.999999	0.549113	stable	None	None
chr5:34215390-34215590	region_101150	0.289394	0.91913	0.527671	stable	None	None							chr4:159585929-159586188	region_101150	0.0545523	0.999999	-0.875199	stable	ENSG00000171503, ENSG00000205208	ETFDH, C4orf46
chr5:34219465-34219762	region_101151	0.237378	0.904796	-0.399379	stable	None	None							chr4:159591910-159594233	region_101151	0.811631	0.999999	-0.0492092	stable	ENSG00000171503, ENSG00000205208	ETFDH, C4orf46
chr5:34220912-34221140	region_101152	0.995871	0.999759	0.00203072	stable	None	None							chr4:159601903-159602114	region_101152	0.26212	0.999999	0.4193	stable	ENSG00000171503, ENSG00000205208	ETFDH, C4orf46
chr5:34231380-34231867	region_101153	0.0919005	0.794872	-0.32799	stable	None	None							chr4:159602582-159603633	region_101153	0.956014	0.999999	-0.011822	stable	ENSG00000171503, ENSG00000205208	ETFDH, C4orf46
chr5:34237851-34238164	region_101154	0.24311	0.906401	-0.45961	stable	None	None							chr4:159609361-159609577	region_101154	0.594478	0.999999	0.272134	stable	ENSG00000171503, ENSG00000205208	ETFDH, C4orf46
chr5:34244362-34245454	region_101155	0.111258	0.825036	-0.176321	stable	None	None							chr4:159632044-159632258	region_101155	0.407391	0.999999	-0.364171	stable	ENSG00000171497	PPID
chr5:34245671-34246427	region_101156	0.396892	0.938264	-0.113247	stable	None	None							chr4:159643406-159645281	region_101156	0.920952	0.999999	-0.018482	stable	ENSG00000171497	PPID
chr5:34260830-34261092	region_101157	0.330152	0.927034	-0.469456	stable	None	None							chr4:159650923-159651512	region_101157	0.746611	0.999999	-0.0829878	stable	ENSG00000171497	PPID
chr5:34286066-34286306	region_101158	0.561643	0.959216	0.277438	stable	None	None							chr4:159667126-159667922	region_101158	0.601894	0.999999	0.165881	stable	None	None
chr5:34290967-34291175	region_101159	0.0022265	0.0927345	1.77432	stable	None	None							chr4:159668145-159668362	region_101159	0.795472	0.999999	0.151305	stable	None	None
chr1:111764046-111764779	region_10116	0.44583	0.94504	-0.168727	stable	ENSG00000162777	DENND2D							chr1:105747476-105747857	region_10116	0.207851	0.999999	-0.481945	stable	None	None
chr5:34380042-34380274	region_101160	0.191872	0.885381	-0.639162	stable	None	None							chr4:159680714-159681375	region_101160	0.571254	0.999999	-0.150185	stable	ENSG00000052795	FNIP2
chr5:34388621-34388844	region_101161	0.34606	0.929968	-0.504318	stable	None	None							chr4:159689611-159690920	region_101161	0.729631	0.999999	-0.0655586	stable	ENSG00000052795	FNIP2
chr5:34411422-34412529	region_101162	0.749645	0.97796	-0.0526799	stable	None	None							chr4:159696423-159696800	region_101162	0.313701	0.999999	0.289378	stable	ENSG00000052795	FNIP2
chr5:34416022-34416292	region_101163	0.000113233	0.00806778	1.96428	gained	None	None							chr4:159698557-159699480	region_101163	0.481693	0.999999	0.152213	stable	ENSG00000052795	FNIP2
chr5:34436895-34437538	region_101164	0.000139986	0.00969923	0.969922	stable	None	None							chr4:159703774-159704639	region_101164	0.759229	0.999999	0.0677569	stable	ENSG00000052795	FNIP2
chr5:34439750-34440288	region_101165	0.809535	0.983656	0.065308	stable	None	None							chr4:159704785-159705001	region_101165	0.628944	0.999999	0.168436	stable	ENSG00000052795	FNIP2
chr5:34447112-34448275	region_101166	0.686531	0.971635	-0.0614273	stable	None	None							chr4:159709327-159709581	region_101166	0.371919	0.999999	0.362875	stable	ENSG00000052795	FNIP2
chr5:34465184-34465719	region_101167	0.101963	0.811795	0.36611	stable	None	None							chr4:159709841-159710142	region_101167	0.958241	0.999999	-0.018534	stable	ENSG00000052795	FNIP2
chr5:34466416-34467523	region_101168	0.893753	0.991756	0.016324	stable	None	None							chr4:159710216-159710468	region_101168	0.553643	0.999999	0.245731	stable	ENSG00000052795	FNIP2
chr5:34474653-34475117	region_101169	0.808465	0.983617	-0.0694034	stable	None	None							chr4:159712859-159713355	region_101169	0.887501	0.999999	-0.0452713	stable	None	None
chr1:111765476-111765904	region_10117	0.876132	0.990183	-0.0351029	stable	ENSG00000162777	DENND2D							chr1:105747897-105748146	region_10117	0.811947	0.999999	-0.135455	stable	None	None
chr5:34479635-34480511	region_101170	0.342174	0.92908	-0.153412	stable	None	None							chr4:159714467-159714719	region_101170	0.220316	0.999999	0.523923	stable	None	None
chr5:34484821-34485085	region_101171	0.106077	0.817566	-0.53341	stable	None	None							chr4:159720163-159720773	region_101171	0.324421	0.999999	0.313342	stable	None	None
chr5:34486327-34486649	region_101172	0.207109	0.892468	-0.305276	stable	None	None							chr4:159726608-159727563	region_101172	0.549106	0.999999	0.135873	stable	None	None
chr5:34486922-34487776	region_101173	0.828784	0.98586	-0.041026	stable	None	None							chr4:159731763-159732290	region_101173	0.21727	0.999999	0.340202	stable	None	None
chr5:34490589-34490930	region_101174	0.0998311	0.808378	0.423077	stable	None	None							chr4:159732933-159733592	region_101174	0.495134	0.999999	0.202776	stable	None	None
chr5:34491272-34491891	region_101175	0.0919618	0.794976	-0.330284	stable	None	None							chr4:159738915-159739497	region_101175	0.0441651	0.999999	0.709549	stable	None	None
chr5:34510565-34511869	region_101176	0.549884	0.957574	-0.104573	stable	None	None							chr4:159745589-159746559	region_101176	0.649826	0.999999	0.105388	stable	None	None
chr5:34512132-34512409	region_101177	0.563599	0.959259	0.227117	stable	None	None							chr4:159747277-159747498	region_101177	0.0672449	0.999999	0.773578	stable	None	None
chr5:34523243-34523757	region_101178	0.805032	0.983328	-0.0495106	stable	None	None							chr4:159748001-159748576	region_101178	0.721547	0.999999	0.0915464	stable	None	None
chr5:34526866-34527091	region_101179	0.224665	0.899826	-0.617939	stable	None	None							chr4:159758161-159758481	region_101179	0.766339	0.999999	-0.113654	stable	None	None
chr1:111776448-111776691	region_10118	0.212607	0.895182	-0.564332	stable	None	None							chr1:105781609-105782011	region_10118	0.443484	0.999999	0.366334	stable	None	None
chr5:34535664-34536514	region_101180	0.487476	0.950382	-0.163587	stable	None	None							chr4:159758788-159759416	region_101180	0.429143	0.999999	-0.198775	stable	None	None
chr5:34551047-34551344	region_101181	0.985381	0.998637	0.00791759	stable	None	None							chr4:159766584-159766843	region_101181	0.961317	0.999999	0.0202704	stable	None	None
chr5:34555528-34556730	region_101182	0.0474155	0.650819	-0.373272	stable	None	None							chr4:159771472-159772238	region_101182	0.457717	0.999999	0.213493	stable	None	None
chr5:34569322-34569856	region_101183	0.38712	0.937561	-0.201294	stable	None	None							chr4:159778059-159778358	region_101183	0.812344	0.999999	0.0809285	stable	None	None
chr5:34575101-34575672	region_101184	0.361751	0.933047	-0.239931	stable	None	None							chr4:159782011-159782295	region_101184	0.0201261	0.999999	1.24461	stable	None	None
chr5:34582421-34582755	region_101185	0.88642	0.991088	-0.0371849	stable	None	None							chr4:159790728-159791106	region_101185	0.860296	0.999999	0.0446575	stable	None	None
chr5:34585444-34586520	region_101186	0.711238	0.974183	-0.0496734	stable	None	None							chr4:159791442-159792497	region_101186	0.575247	0.999999	-0.106537	stable	None	None
chr5:34587834-34588282	region_101187	0.285282	0.91805	0.263958	stable	None	None							chr4:159792607-159792841	region_101187	0.964264	0.999999	0.0145627	stable	None	None
chr5:34606248-34606462	region_101188	0.0567068	0.694033	-1.14014	stable	None	None							chr4:159802725-159802995	region_101188	0.764209	0.999999	-0.133537	stable	None	None
chr5:34606544-34606913	region_101189	0.797499	0.982673	-0.0821369	stable	None	None							chr4:159803418-159804068	region_101189	0.634992	0.999999	-0.15232	stable	None	None
chr1:111813372-111814402	region_10119	0.588509	0.961603	-0.112424	stable	ENSG00000134216	CHIA							chr1:105782597-105782905	region_10119	0.943641	0.999999	0.0325124	stable	None	None
chr5:34608898-34609257	region_101190	0.0841206	0.777413	0.545828	stable	None	None							chr4:159812199-159812804	region_101190	0.0668262	0.999999	0.558687	stable	None	None
chr5:34655383-34657936	region_101191	0.175625	0.878905	-0.137398	stable	ENSG00000039560	RAI14							chr4:159816964-159817566	region_101191	0.36115	0.999999	-0.228187	stable	None	None
chr5:34681068-34681331	region_101192	0.946407	0.995372	0.0249335	stable	None	None							chr4:159823397-159824427	region_101192	0.987354	0.999999	-0.00361946	stable	None	None
chr5:34684434-34684883	region_101193	0.0161434	0.387815	0.588747	stable	None	None							chr4:159848627-159849066	region_101193	0.775931	0.999999	-0.106246	stable	None	None
chr5:34686792-34687779	region_101194	0.714515	0.974469	-0.0441305	stable	None	None							chr4:159849132-159849763	region_101194	0.336399	0.999999	-0.311452	stable	None	None
chr5:34695756-34696138	region_101195	1.03669e-11	5.49648e-09	2.74566	gained	None	None							chr4:159857446-159858943	region_101195	0.425326	0.999999	0.138435	stable	None	None
chr5:34731503-34731759	region_101196	0.689659	0.97184	-0.170753	stable	None	None							chr4:159859548-159860098	region_101196	0.726675	0.999999	-0.109657	stable	None	None
chr5:34731814-34732353	region_101197	0.682813	0.971572	0.146351	stable	None	None							chr4:159870271-159870759	region_101197	2.47681e-11	8.35997e-08	2.93959	gained	None	None
chr5:34743040-34743344	region_101198	0.711807	0.974284	-0.12618	stable	None	None							chr4:159919896-159920109	region_101198	0.160287	0.999999	-0.622338	stable	None	None
chr5:34756549-34757704	region_101199	0.0423783	0.624644	-0.387855	stable	None	None							chr4:159920429-159920663	region_101199	0.733848	0.999999	0.159872	stable	None	None
chr1:16029578-16030485	region_1012	0.257415	0.910837	-0.261576	stable	ENSG00000116786	PLEKHM2							chr1:16835598-16835850	region_1012	0.335541	0.999999	-0.431574	stable	None	None
chr1:111838614-111838851	region_10120	0.40938	0.939764	0.369379	stable	ENSG00000134216	CHIA							chr1:105791266-105791580	region_10120	0.757419	0.999999	0.139969	stable	None	None
chr5:34802317-34802517	region_101200	0.503441	0.952659	-0.278506	stable	None	None							chr4:159931436-159932060	region_101200	0.302058	0.999999	-0.321163	stable	None	None
chr5:34838470-34839899	region_101201	0.35114	0.930801	-0.0851903	stable	ENSG00000205838	TTC23L							chr4:159937827-159938221	region_101201	0.184791	0.999999	0.456249	stable	None	None
chr5:34847111-34847369	region_101202	0.27981	0.91682	0.478676	stable	ENSG00000205838	TTC23L							chr4:159938855-159939060	region_101202	0.213274	0.999999	-0.571065	stable	None	None
chr5:34848312-34848685	region_101203	0.197003	0.88767	0.500595	stable	ENSG00000205838	TTC23L							chr4:159944915-159945145	region_101203	0.248674	0.999999	-0.525597	stable	ENSG00000164123	C4orf45
chr5:34854304-34855262	region_101204	0.480292	0.949051	-0.0986385	stable	ENSG00000205838	TTC23L							chr4:159954298-159954519	region_101204	0.619178	0.999999	0.218347	stable	ENSG00000164123	C4orf45
chr5:34858903-34859249	region_101205	0.848589	0.987371	0.0521905	stable	ENSG00000205838	TTC23L							chr4:159956251-159956574	region_101205	0.710488	0.999999	-0.1445	stable	ENSG00000164123	C4orf45
chr5:34898373-34898738	region_101206	0.486615	0.950253	0.174068	stable	ENSG00000113460	BRIX1							chr4:159956775-159957092	region_101206	0.980861	0.999999	0.00802694	stable	ENSG00000164123	C4orf45
chr5:34914793-34916576	region_101207	0.311284	0.924237	-0.0980511	stable	ENSG00000113460, ENSG00000113456, ENSG00000168724	BRIX1, RAD1, DNAJC21	RAD1	DNAJC21					chr4:159957367-159957701	region_101207	0.667257	0.999999	0.159632	stable	ENSG00000164123	C4orf45
chr5:34929080-34930534	region_101208	0.29234	0.919889	-0.0931771	stable	ENSG00000113460, ENSG00000113456, ENSG00000168724	BRIX1, RAD1, DNAJC21	RAD1	DNAJC21					chr4:159968829-159969826	region_101208	0.651674	0.999999	-0.0894103	stable	ENSG00000164123	C4orf45
chr5:34950672-34950995	region_101209	0.380306	0.936406	-0.280903	stable	None	None							chr4:159972863-159973172	region_101209	0.02662	0.999999	0.710822	stable	ENSG00000164123	C4orf45
chr1:111878093-111878604	region_10121	0.999368	0.999988	-0.000238531	stable	ENSG00000173947	PIFO							chr1:105816905-105817475	region_10121	0.78001	0.999999	0.0967667	stable	None	None
chr5:34958089-34958531	region_101210	0.592022	0.961849	0.126309	stable	None	None							chr4:159975767-159976216	region_101210	0.596397	0.999999	-0.187347	stable	ENSG00000164123	C4orf45
chr5:35003091-35003976	region_101211	0.946336	0.995367	-0.0120936	stable	None	None							chr4:159981019-159981260	region_101211	0.497822	0.999999	0.31789	stable	None	None
chr5:35010745-35011154	region_101212	0.94521	0.9952	-0.0206755	stable	None	None							chr4:159982925-159983337	region_101212	0.309644	0.999999	-0.400176	stable	None	None
chr5:35028567-35028795	region_101213	0.41751	0.940765	-0.354384	stable	ENSG00000113492	AGXT2							chr4:159992423-159993035	region_101213	0.106614	0.999999	0.540283	stable	None	None
chr5:35046120-35046607	region_101214	0.833536	0.986195	-0.0543115	stable	ENSG00000113492, ENSG00000269027	AGXT2, AC010368.2							chr4:159998784-159999179	region_101214	6.24681e-08	6.41458e-05	2.06143	gained	None	None
chr5:35050432-35051427	region_101215	0.183829	0.881758	-0.241261	stable	ENSG00000113492, ENSG00000269027	AGXT2, AC010368.2							chr4:159999396-159999848	region_101215	0.544826	0.999999	0.208923	stable	None	None
chr5:35075443-35075756	region_101216	0.330838	0.927279	-0.450287	stable	None	None							chr4:160018926-160019306	region_101216	0.927394	0.999999	-0.0281226	stable	ENSG00000109756	RAPGEF2
chr5:35089636-35090294	region_101217	0.912561	0.992971	0.0232007	stable	None	None							chr4:160023634-160025956	region_101217	0.466914	0.999999	-0.131105	stable	ENSG00000109756	RAPGEF2
chr5:35104524-35105210	region_101218	0.607144	0.963858	-0.140759	stable	None	None							chr4:160037768-160038185	region_101218	0.529778	0.999999	-0.19957	stable	ENSG00000109756	RAPGEF2
chr5:35125858-35126432	region_101219	0.997477	0.999862	-0.000738983	stable	None	None							chr4:160039222-160039422	region_101219	0.588018	0.999999	-0.255903	stable	ENSG00000109756	RAPGEF2
chr1:111888642-111889767	region_10122	0.847996	0.987323	-0.0210483	stable	ENSG00000173947	PIFO							chr1:105819099-105819634	region_10122	0.665079	0.999999	-0.153342	stable	None	None
chr5:35130050-35130284	region_101220	0.345958	0.929968	0.46812	stable	None	None							chr4:160058354-160058732	region_101220	0.404677	0.999999	-0.235692	stable	None	None
chr5:35134457-35134723	region_101221	0.917302	0.993172	-0.0438689	stable	None	None							chr4:160062398-160062723	region_101221	0.41862	0.999999	0.284598	stable	None	None
chr5:35135333-35136030	region_101222	0.284306	0.917637	-0.254862	stable	None	None							chr4:160064936-160065210	region_101222	0.321247	0.999999	0.45628	stable	None	None
chr5:35136561-35136761	region_101223	0.744828	0.977277	0.193287	stable	None	None							chr4:160071442-160072552	region_101223	0.70514	0.999999	0.0801422	stable	None	None
chr5:35153501-35153963	region_101224	0.66685	0.970048	-0.14543	stable	None	None							chr4:160078053-160078574	region_101224	0.630792	0.999999	-0.14028	stable	None	None
chr5:35158596-35159069	region_101225	0.276331	0.916171	0.358869	stable	None	None							chr4:160096547-160097543	region_101225	0.749085	0.999999	-0.0646845	stable	None	None
chr5:35171186-35171664	region_101226	0.551961	0.957808	-0.169098	stable	None	None							chr4:160099328-160099758	region_101226	0.047765	0.999999	0.566781	stable	None	None
chr5:35172245-35172767	region_101227	0.980699	0.998108	-0.008401	stable	None	None							chr4:160113261-160113497	region_101227	0.954831	0.999999	0.0271392	stable	None	None
chr5:35176465-35177173	region_101228	0.67199	0.970354	-0.0839193	stable	None	None							chr4:160118491-160119209	region_101228	0.167688	0.999999	0.368902	stable	None	None
chr5:35185386-35186264	region_101229	0.617567	0.965139	-0.0573911	stable	None	None							chr4:160123955-160124497	region_101229	0.932492	0.999999	0.0191694	stable	None	None
chr1:111902715-111903252	region_10123	0.839073	0.986557	0.0648418	stable	ENSG00000173947	PIFO							chr1:105826815-105827130	region_10123	0.998063	0.999999	0.00108876	stable	None	None
chr5:35187891-35188752	region_101230	0.629744	0.96645	-0.0759383	stable	None	None							chr4:160125381-160125838	region_101230	0.988354	0.999999	-0.00466261	stable	None	None
chr5:35197903-35198657	region_101231	0.717475	0.974849	-0.061898	stable	None	None							chr4:160128349-160128798	region_101231	0.0625453	0.999999	0.606936	stable	None	None
chr5:35198874-35199161	region_101232	0.222893	0.899507	-0.451257	stable	None	None							chr4:160132125-160132465	region_101232	0.832586	0.999999	-0.073287	stable	None	None
chr5:35202499-35202763	region_101233	0.505957	0.952784	-0.205855	stable	None	None							chr4:160133899-160134125	region_101233	0.0501745	0.999999	-0.834703	stable	None	None
chr5:35208034-35208719	region_101234	0.391132	0.937945	-0.168979	stable	None	None							chr4:160142529-160142753	region_101234	0.767165	0.999999	-0.144271	stable	None	None
chr5:35220031-35220518	region_101235	0.519633	0.95441	0.229127	stable	ENSG00000113494	PRLR							chr4:160143235-160143619	region_101235	0.350256	0.999999	0.374871	stable	None	None
chr5:35223979-35224462	region_101236	0.447326	0.945213	-0.256292	stable	ENSG00000113494	PRLR							chr4:160148496-160149569	region_101236	0.953891	0.999999	0.0133404	stable	None	None
chr5:35229340-35230766	region_101237	0.536726	0.956633	-0.0670122	stable	ENSG00000113494	PRLR							chr4:160169656-160170275	region_101237	0.309167	0.999999	0.306418	stable	None	None
chr5:35237674-35238537	region_101238	0.942363	0.995063	-0.0079578	stable	ENSG00000113494	PRLR							chr4:160179908-160180707	region_101238	0.369587	0.999999	0.289493	stable	None	None
chr5:35240134-35240342	region_101239	0.0357131	0.584128	-0.761992	stable	ENSG00000113494	PRLR							chr4:160187969-160189477	region_101239	0.015724	0.968653	0.450259	stable	None	None
chr1:111921161-111922057	region_10124	0.92504	0.993576	0.014799	stable	None	None							chr1:105830182-105830392	region_10124	0.239937	0.999999	0.607825	stable	None	None
chr5:35242977-35243216	region_101240	0.320821	0.925141	0.341162	stable	ENSG00000113494	PRLR							chr4:160193862-160194166	region_101240	0.0158589	0.97167	1.10307	stable	None	None
chr5:35246556-35247819	region_101241	0.626956	0.965972	-0.0731239	stable	ENSG00000113494	PRLR							chr4:160201513-160202018	region_101241	0.66634	0.999999	0.0994707	stable	None	None
chr5:35248916-35249816	region_101242	2.69882e-08	5.97295e-06	1.02537	gained	ENSG00000113494	PRLR							chr4:160203033-160203240	region_101242	0.904747	0.999999	-0.0409082	stable	None	None
chr5:35255031-35255285	region_101243	0.0383961	0.601344	-0.88124	stable	None	None							chr4:160203647-160204422	region_101243	0.369058	0.999999	0.205682	stable	None	None
chr5:35263286-35264054	region_101244	0.550098	0.957639	0.13482	stable	None	None							chr4:160209847-160210058	region_101244	0.109242	0.999999	0.979597	stable	None	None
chr5:35264163-35264592	region_101245	0.634668	0.966981	-0.144841	stable	None	None							chr4:160212459-160212659	region_101245	0.178054	0.999999	-0.694957	stable	None	None
chr5:35285897-35286730	region_101246	0.684468	0.971572	-0.0705529	stable	None	None							chr4:160213398-160213609	region_101246	0.40549	0.999999	0.396777	stable	None	None
chr5:35295043-35295540	region_101247	0.0643967	0.723807	0.436847	stable	None	None							chr4:160219659-160220140	region_101247	0.454696	0.999999	0.224106	stable	None	None
chr5:35297948-35298230	region_101248	0.785922	0.981844	-0.109652	stable	None	None							chr4:160226352-160226636	region_101248	0.865022	0.999999	-0.0696451	stable	None	None
chr5:35302065-35302581	region_101249	0.850275	0.987434	0.051436	stable	None	None							chr4:160233501-160233729	region_101249	0.654562	0.999999	-0.186475	stable	None	None
chr1:111948869-111949354	region_10125	0.834926	0.986232	-0.0537039	stable	None	None							chr1:105837672-105838103	region_10125	0.579212	0.999999	-0.228428	stable	None	None
chr5:35303337-35303625	region_101250	0.0044231	0.15753	1.14351	stable	None	None							chr4:160236984-160237408	region_101250	0.962519	0.999999	-0.0136492	stable	None	None
chr5:35308369-35308895	region_101251	0.916107	0.993077	0.0247527	stable	None	None							chr4:160238350-160238769	region_101251	0.959672	0.999999	0.0158131	stable	None	None
chr5:35316773-35317331	region_101252	0.561701	0.959216	-0.146416	stable	None	None							chr4:160240227-160240474	region_101252	0.401723	0.999999	0.373744	stable	None	None
chr5:35332044-35333037	region_101253	0.865591	0.988814	-0.0256759	stable	None	None							chr4:160246883-160247200	region_101253	0.189466	0.999999	0.629574	stable	None	None
chr5:35345385-35345624	region_101254	0.178423	0.879745	0.548314	stable	None	None							chr4:160247669-160248261	region_101254	0.724135	0.999999	-0.107966	stable	None	None
chr5:35370342-35370976	region_101255	0.81042	0.983761	0.0406155	stable	None	None							chr4:160287612-160287864	region_101255	0.319713	0.999999	0.448087	stable	None	None
chr5:35385126-35385372	region_101256	0.559879	0.95906	-0.294238	stable	None	None							chr4:160293440-160293663	region_101256	0.462303	0.999999	0.330079	stable	None	None
chr5:35396314-35397028	region_101257	0.515792	0.953924	-0.160607	stable	None	None							chr4:160295925-160296250	region_101257	0.401216	0.999999	0.331246	stable	None	None
chr5:35404808-35405439	region_101258	0.248323	0.907976	0.217189	stable	None	None							chr4:160300055-160300255	region_101258	0.421796	0.999999	-0.368322	stable	None	None
chr5:35416556-35417497	region_101259	0.18731	0.883177	0.184179	stable	None	None							chr4:160306631-160306868	region_101259	0.0401821	0.999999	-0.99129	stable	None	None
chr1:111960336-111961083	region_10126	0.787261	0.981944	0.0626281	stable	ENSG00000085465	OVGP1							chr1:105843241-105843658	region_10126	0.583002	0.999999	-0.228076	stable	None	None
chr5:35422404-35422626	region_101260	0.853433	0.987773	-0.0964721	stable	None	None							chr4:160310947-160311301	region_101260	0.998147	0.999999	0.000995981	stable	None	None
chr5:35425130-35425393	region_101261	0.234396	0.903809	0.577357	stable	None	None							chr4:160311538-160311943	region_101261	0.078486	0.999999	-0.699399	stable	None	None
chr5:35430226-35430487	region_101262	0.73863	0.976349	0.158361	stable	None	None							chr4:160321822-160322670	region_101262	0.678223	0.999999	-0.112475	stable	None	None
chr5:35431038-35431390	region_101263	0.249176	0.908317	0.475166	stable	None	None							chr4:160322823-160323091	region_101263	0.062443	0.999999	-0.868111	stable	None	None
chr5:35436588-35436880	region_101264	0.454454	0.945986	-0.249459	stable	None	None							chr4:160331594-160331881	region_101264	0.789652	0.999999	-0.0749275	stable	None	None
chr5:35444452-35444652	region_101265	0.265157	0.912367	-0.571787	stable	None	None							chr4:160333804-160335319	region_101265	0.885024	0.999999	0.027881	stable	None	None
chr5:35470973-35471173	region_101266	0.658252	0.968846	0.218318	stable	None	None							chr4:160341314-160341818	region_101266	0.213806	0.999999	-0.378105	stable	None	None
chr5:35473895-35474142	region_101267	0.0353156	0.581447	1.07909	stable	None	None							chr4:160348807-160349181	region_101267	0.80083	0.999999	-0.0922496	stable	None	None
chr5:35479069-35479786	region_101268	2.45176e-15	3.05539e-12	1.5982	gained	None	None							chr4:160350296-160350548	region_101268	0.168534	0.999999	-0.619716	stable	None	None
chr5:35487162-35488015	region_101269	0.734403	0.97607	0.0817518	stable	None	None							chr4:160367274-160368306	region_101269	0.602603	0.999999	-0.102439	stable	None	None
chr1:111965657-111966027	region_10127	0.87206	0.989774	0.0541012	stable	ENSG00000085465	OVGP1							chr1:105843927-105844652	region_10127	0.86974	0.999999	0.054488	stable	None	None
chr5:35494154-35495302	region_101270	0.301646	0.921823	-0.151003	stable	None	None							chr4:160376457-160377322	region_101270	0.516502	0.999999	0.134852	stable	None	None
chr5:35508121-35508527	region_101271	0.700568	0.97304	-0.13989	stable	None	None							chr4:160398397-160398996	region_101271	0.442855	0.999999	0.243267	stable	None	None
chr5:35513349-35513552	region_101272	0.651135	0.968093	0.23113	stable	None	None							chr4:160400678-160400930	region_101272	0.354871	0.999999	-0.374078	stable	None	None
chr5:35513654-35514611	region_101273	0.765432	0.979819	-0.0724839	stable	None	None							chr4:160404728-160405213	region_101273	0.208878	0.999999	0.331554	stable	None	None
chr5:35518346-35518546	region_101274	0.0497055	0.662883	1.03246	stable	None	None							chr4:160408346-160408939	region_101274	0.85798	0.999999	-0.0365161	stable	None	None
chr5:35531475-35532855	region_101275	0.601386	0.962897	-0.106334	stable	None	None							chr4:160419585-160419811	region_101275	0.12112	0.999999	0.748723	stable	None	None
chr5:35538509-35538943	region_101276	0.228732	0.901229	0.452616	stable	None	None							chr4:160421208-160421966	region_101276	0.943258	0.999999	0.0172857	stable	None	None
chr5:35545314-35545649	region_101277	0.000309031	0.0186332	1.67997	gained	None	None							chr4:160425852-160426229	region_101277	0.716018	0.999999	0.112206	stable	None	None
chr5:35573506-35574446	region_101278	0.645878	0.967935	-0.083966	stable	None	None							chr4:160430494-160430704	region_101278	0.692666	0.999999	-0.172008	stable	None	None
chr5:35599156-35599437	region_101279	0.544264	0.957459	-0.248012	stable	ENSG00000152582	SPEF2							chr4:160446027-160446319	region_101279	0.991651	0.999999	-0.00395596	stable	None	None
chr1:111968724-111969451	region_10128	0.955673	0.995964	0.0155091	stable	ENSG00000085465	OVGP1							chr1:105866442-105866736	region_10128	0.212252	0.999999	0.526005	stable	None	None
chr5:35617452-35618694	region_101280	0.935649	0.994573	-0.00791094	stable	ENSG00000152582	SPEF2							chr4:160447020-160447656	region_101280	0.575927	0.999999	0.178042	stable	None	None
chr5:35644728-35645008	region_101281	0.723327	0.975566	-0.137689	stable	None	None							chr4:160453138-160453432	region_101281	0.755662	0.999999	0.132668	stable	None	None
chr5:35650925-35651658	region_101282	0.787332	0.981944	0.0471999	stable	None	None							chr4:160454418-160455136	region_101282	0.792308	0.999999	-0.085003	stable	None	None
chr5:35655883-35656232	region_101283	0.634691	0.966981	-0.169323	stable	None	None							chr4:160464812-160465396	region_101283	0.936095	0.999999	-0.0230434	stable	None	None
chr5:35673012-35673681	region_101284	0.995461	0.999751	-0.00103702	stable	None	None							chr4:160466830-160467224	region_101284	0.992368	0.999999	0.00339848	stable	None	None
chr5:35679160-35679903	region_101285	0.349557	0.930142	0.205562	stable	None	None							chr4:160474270-160474760	region_101285	0.458928	0.999999	0.252841	stable	None	None
chr5:35740037-35741107	region_101286	0.779746	0.981367	0.0357123	stable	None	None							chr4:160485688-160486102	region_101286	0.539973	0.999999	0.174845	stable	None	None
chr5:35741181-35741842	region_101287	0.765572	0.979834	-0.047349	stable	None	None							chr4:160497243-160497942	region_101287	0.21623	0.999999	0.430646	stable	None	None
chr5:35753811-35754162	region_101288	0.396355	0.938242	0.413948	stable	None	None							chr4:160507743-160508006	region_101288	0.831137	0.999999	0.0989893	stable	None	None
chr5:35758304-35758920	region_101289	0.880233	0.990409	0.0370492	stable	None	None							chr4:160510211-160510420	region_101289	0.715306	0.999999	0.176269	stable	None	None
chr1:111984243-111984478	region_10129	0.0712142	0.744935	-0.807834	stable	ENSG00000085465, ENSG00000116459, ENSG00000116455	OVGP1, ATP5F1, WDR77	ATP5F1	WDR77					chr1:105867137-105867736	region_10129	0.227421	0.999999	-0.398974	stable	None	None
chr5:35777741-35778173	region_101290	0.888149	0.991265	-0.0338097	stable	None	None							chr4:160514388-160514688	region_101290	0.851063	0.999999	-0.0793487	stable	None	None
chr5:35796870-35798430	region_101291	0.726581	0.975684	-0.0544068	stable	None	None							chr4:160521258-160521550	region_101291	0.163442	0.999999	-0.529436	stable	None	None
chr5:35802793-35803949	region_101292	0.544852	0.957459	-0.0714042	stable	None	None							chr4:160524341-160524648	region_101292	0.992907	0.999999	0.00339059	stable	None	None
chr5:35804142-35805146	region_101293	0.330702	0.92709	-0.15654	stable	None	None							chr4:160527178-160527575	region_101293	0.958423	0.999999	0.0211386	stable	None	None
chr5:35810765-35810986	region_101294	0.579422	0.961001	0.319188	stable	None	None							chr4:160535890-160536652	region_101294	0.150338	0.999999	-0.466018	stable	None	None
chr5:35815664-35816456	region_101295	0.402266	0.938807	-0.160815	stable	None	None							chr4:160536737-160537130	region_101295	0.583072	0.999999	0.229782	stable	None	None
chr5:35816909-35817722	region_101296	0.49839	0.951999	-0.116514	stable	None	None							chr4:160541700-160541956	region_101296	0.975635	0.999999	-0.0136954	stable	None	None
chr5:35819071-35819626	region_101297	0.878333	0.990238	-0.0235832	stable	None	None							chr4:160542333-160542809	region_101297	0.429002	0.999999	0.290221	stable	None	None
chr5:35831358-35831883	region_101298	0.802806	0.983306	0.0751355	stable	None	None							chr4:160550267-160550935	region_101298	0.381177	0.999999	-0.266124	stable	None	None
chr5:35853695-35854357	region_101299	0.106379	0.817977	-0.340779	stable	ENSG00000168685	IL7R							chr4:160552421-160552887	region_101299	0.20208	0.999999	0.515057	stable	None	None
chr1:16035319-16036202	region_1013	0.0332434	0.56624	-0.287959	stable	None	None							chr1:16839052-16839349	region_1013	0.00376641	0.446792	-1.32048	stable	None	None
chr1:111991127-111992591	region_10130	0.288409	0.919107	-0.117816	stable	ENSG00000116459, ENSG00000116455	ATP5F1, WDR77							chr1:105867874-105868283	region_10130	0.581962	0.999999	-0.207411	stable	None	None
chr5:35861779-35862503	region_101300	0.580202	0.961082	0.146153	stable	ENSG00000168685	IL7R							chr4:160562233-160562747	region_101300	0.926791	0.999999	-0.0302718	stable	None	None
chr5:35877034-35877447	region_101301	8.12973e-07	0.000119061	1.92359	gained	None	None							chr4:160563344-160563655	region_101301	0.898844	0.999999	0.0587079	stable	None	None
chr5:35892597-35892875	region_101302	0.491839	0.951233	-0.322605	stable	None	None							chr4:160564055-160564404	region_101302	0.539442	0.999999	-0.221774	stable	None	None
chr5:35898761-35899767	region_101303	0.597052	0.962343	-0.0837194	stable	None	None							chr4:160570846-160571288	region_101303	0.505965	0.999999	0.27206	stable	None	None
chr5:35924673-35925711	region_101304	0.870174	0.989406	0.0232103	stable	ENSG00000152611	CAPSL							chr4:160571863-160572122	region_101304	0.373941	0.999999	0.371627	stable	None	None
chr5:35926189-35926959	region_101305	0.442911	0.944438	0.121388	stable	ENSG00000152611	CAPSL							chr4:160574168-160574384	region_101305	0.332479	0.999999	-0.44572	stable	None	None
chr5:35938241-35939675	region_101306	0.962774	0.9966	-0.00474119	stable	ENSG00000152611	CAPSL							chr4:160579555-160579885	region_101306	0.126836	0.999999	-0.669037	stable	None	None
chr5:35946325-35946782	region_101307	0.584871	0.961553	0.195699	stable	ENSG00000152611	CAPSL							chr4:160580067-160580492	region_101307	0.243179	0.999999	0.445781	stable	None	None
chr5:35954337-35954667	region_101308	0.318821	0.924894	-0.38486	stable	ENSG00000152611	CAPSL							chr4:160586053-160586478	region_101308	0.891397	0.999999	-0.0504465	stable	None	None
chr5:35960801-35961091	region_101309	0.903794	0.992374	0.0560923	stable	None	None							chr4:160589709-160590006	region_101309	0.467322	0.999999	-0.300691	stable	None	None
chr1:112024285-112024609	region_10131	0.423097	0.941901	-0.213502	stable	ENSG00000143110	C1orf162							chr1:105883471-105883708	region_10131	0.786944	0.999999	0.153548	stable	None	None
chr5:35989905-35990231	region_101310	0.531739	0.955793	-0.208087	stable	ENSG00000145626	UGT3A1							chr4:160590158-160590485	region_101310	0.116384	0.999999	-0.717987	stable	None	None
chr5:35990608-35991894	region_101311	0.776993	0.981089	-0.0428821	stable	ENSG00000145626	UGT3A1							chr4:160594421-160594728	region_101311	0.869598	0.999999	0.0686671	stable	None	None
chr5:36005803-36006771	region_101312	0.91067	0.992937	-0.0211593	stable	ENSG00000145626	UGT3A1							chr4:160595254-160595914	region_101312	0.652464	0.999999	0.131395	stable	None	None
chr5:36026911-36027536	region_101313	0.836662	0.986357	-0.0484352	stable	None	None							chr4:160600692-160600900	region_101313	0.500747	0.999999	0.330718	stable	None	None
chr5:36033158-36033470	region_101314	0.116084	0.831825	-0.666198	stable	None	None							chr4:160606503-160607054	region_101314	0.225679	0.999999	0.442838	stable	None	None
chr5:36033634-36033885	region_101315	0.953361	0.995878	-0.0240012	stable	None	None							chr4:160618234-160619514	region_101315	0.401701	0.999999	-0.204409	stable	None	None
chr5:36034596-36035074	region_101316	0.204822	0.89114	0.318686	stable	None	None							chr4:160623439-160624036	region_101316	0.441114	0.999999	-0.28968	stable	None	None
chr5:36035180-36035503	region_101317	2.85211e-05	0.00254133	1.5409	gained	None	None							chr4:160627963-160628324	region_101317	0.530183	0.999999	0.223164	stable	None	None
chr5:36041189-36041560	region_101318	0.574063	0.960209	-0.243294	stable	None	None							chr4:160629520-160629982	region_101318	0.34248	0.999999	-0.357753	stable	None	None
chr5:36060448-36060930	region_101319	0.603643	0.963476	0.174256	stable	ENSG00000168671	UGT3A2							chr4:160630255-160630471	region_101319	0.594271	0.999999	0.246416	stable	None	None
chr1:112050147-112051386	region_10132	0.614975	0.964909	-0.062763	stable	None	None							chr1:105894078-105894597	region_10132	0.743467	0.999999	-0.113775	stable	None	None
chr5:36066196-36067419	region_101320	0.374892	0.935457	-0.143821	stable	ENSG00000168671	UGT3A2							chr4:160635887-160636446	region_101320	0.373141	0.999999	0.230997	stable	None	None
chr5:36070767-36072022	region_101321	1.74074e-05	0.00166931	0.816276	stable	ENSG00000168671	UGT3A2							chr4:160636500-160636766	region_101321	0.221032	0.999999	0.443955	stable	None	None
chr5:36073721-36074058	region_101322	0.560793	0.959116	-0.168664	stable	ENSG00000168671	UGT3A2							chr4:160637091-160637495	region_101322	0.552411	0.999999	0.215143	stable	None	None
chr5:36079242-36080069	region_101323	0.811238	0.983905	-0.032634	stable	ENSG00000168671	UGT3A2							chr4:160643170-160644938	region_101323	0.797174	0.999999	-0.0550536	stable	None	None
chr5:36090064-36090505	region_101324	0.239915	0.90578	-0.309806	stable	ENSG00000168671	UGT3A2							chr4:160652347-160652581	region_101324	0.188474	0.999999	-0.653391	stable	None	None
chr5:36108972-36109308	region_101325	0.257431	0.910837	0.447014	stable	None	None							chr4:160652635-160652965	region_101325	0.454492	0.999999	0.273142	stable	None	None
chr5:36138922-36140550	region_101326	0.422572	0.94183	-0.129318	stable	ENSG00000164187, ENSG00000145604	LMBRD2, SKP2							chr4:160656493-160657089	region_101326	0.917507	0.999999	0.0366491	stable	None	None
chr5:36149122-36149560	region_101327	0.192037	0.885446	-0.284003	stable	ENSG00000164187, ENSG00000145604	LMBRD2, SKP2							chr4:160657752-160657962	region_101327	0.592695	0.999999	-0.291484	stable	None	None
chr5:36151085-36152729	region_101328	0.996322	0.999788	-0.000433751	stable	ENSG00000164187, ENSG00000145604	LMBRD2, SKP2							chr4:160666082-160666342	region_101328	0.529209	0.999999	-0.292405	stable	None	None
chr5:36152785-36153013	region_101329	0.865042	0.988785	-0.0431751	stable	ENSG00000164187, ENSG00000145604	LMBRD2, SKP2							chr4:160669085-160669992	region_101329	0.89588	0.999999	-0.0339865	stable	None	None
chr1:112054162-112054423	region_10133	0.788795	0.982052	0.0955754	stable	None	None							chr1:105916388-105916593	region_10133	0.628056	0.999999	-0.208015	stable	None	None
chr5:36156311-36156574	region_101330	0.729818	0.976043	0.0933645	stable	ENSG00000164187, ENSG00000145604	LMBRD2, SKP2							chr4:160673596-160673798	region_101330	0.542904	0.999999	0.349922	stable	None	None
chr5:36158145-36158804	region_101331	0.664111	0.969634	-0.0770718	stable	ENSG00000164187, ENSG00000145604	LMBRD2, SKP2							chr4:160676150-160676350	region_101331	0.493207	0.999999	-0.33047	stable	None	None
chr5:36161528-36161867	region_101332	0.698582	0.972843	0.284207	stable	ENSG00000164187, ENSG00000145604	LMBRD2, SKP2							chr4:160685495-160686045	region_101332	0.695333	0.999999	-0.0942766	stable	None	None
chr5:36171027-36171684	region_101333	0.196573	0.887434	-0.351391	stable	ENSG00000164187, ENSG00000145604	LMBRD2, SKP2							chr4:160687154-160687989	region_101333	0.00500477	0.534498	0.844209	stable	None	None
chr5:36177948-36178474	region_101334	0.752557	0.978298	0.071504	stable	None	None							chr4:160698192-160698680	region_101334	0.605461	0.999999	-0.166892	stable	None	None
chr5:36189898-36190232	region_101335	0.704898	0.973405	-0.158649	stable	None	None							chr4:160711215-160711492	region_101335	0.288629	0.999999	0.518369	stable	None	None
chr5:36200682-36200981	region_101336	0.053409	0.679199	0.675166	stable	None	None							chr4:160712789-160713075	region_101336	0.789635	0.999999	0.121186	stable	None	None
chr5:36202590-36202983	region_101337	0.307662	0.923243	0.341485	stable	None	None							chr4:160719487-160719695	region_101337	0.129171	0.999999	0.722625	stable	None	None
chr5:36214612-36214868	region_101338	0.830589	0.985971	-0.0797665	stable	None	None							chr4:160720157-160720531	region_101338	0.867689	0.999999	-0.0626601	stable	None	None
chr5:36227949-36228275	region_101339	0.725738	0.975665	-0.0952661	stable	ENSG00000152620	NADK2							chr4:160724539-160724811	region_101339	0.672142	0.999999	0.167164	stable	None	None
chr1:112072078-112072370	region_10134	0.956129	0.995964	-0.0233057	stable	ENSG00000116473	RAP1A							chr1:105921074-105921335	region_10134	0.357559	0.999999	0.44387	stable	None	None
chr5:36230081-36230828	region_101340	0.73316	0.976049	-0.0843983	stable	ENSG00000152620	NADK2							chr4:160725534-160726389	region_101340	0.645417	0.999999	0.10687	stable	None	None
chr5:36240975-36243321	region_101341	0.181994	0.881465	-0.108725	stable	ENSG00000152620	NADK2							chr4:160732292-160732681	region_101341	0.478421	0.999999	-0.274036	stable	None	None
chr5:36258804-36259049	region_101342	0.185591	0.882257	0.691428	stable	ENSG00000152620	NADK2							chr4:160747074-160747457	region_101342	0.56025	0.999999	0.216548	stable	None	None
chr5:36265594-36266128	region_101343	0.740951	0.976612	-0.0787739	stable	None	None							chr4:160752108-160752585	region_101343	0.426003	0.999999	-0.270535	stable	None	None
chr5:36287146-36287664	region_101344	0.0900923	0.791239	-0.43103	stable	ENSG00000164188	RANBP3L							chr4:160757334-160757762	region_101344	0.908995	0.999999	-0.0411643	stable	None	None
chr5:36301911-36302482	region_101345	0.125076	0.841117	0.29872	stable	ENSG00000164188	RANBP3L							chr4:160761347-160761591	region_101345	0.834784	0.999999	0.0867196	stable	None	None
chr5:36305602-36306177	region_101346	0.525622	0.955272	0.135448	stable	ENSG00000164188	RANBP3L							chr4:160767513-160767720	region_101346	0.974338	0.999999	-0.0159138	stable	None	None
chr5:36307951-36308325	region_101347	0.438003	0.94378	-0.298959	stable	ENSG00000164188	RANBP3L							chr4:160775412-160776138	region_101347	0.439088	0.999999	0.240713	stable	None	None
chr5:36324210-36324532	region_101348	0.0479649	0.653584	-0.966824	stable	None	None							chr4:160784406-160784765	region_101348	0.00793048	0.706534	1.16389	stable	None	None
chr5:36331106-36331306	region_101349	0.764805	0.979812	-0.148409	stable	None	None							chr4:160789400-160790593	region_101349	0.138771	0.999999	-0.374211	stable	None	None
chr1:112103983-112104228	region_10135	0.347708	0.929968	-0.42496	stable	ENSG00000116473, ENSG00000121933	RAP1A, ADORA3							chr1:105925946-105926976	region_10135	0.772489	0.999999	0.0811295	stable	None	None
chr5:36333836-36334041	region_101350	0.408045	0.939423	-0.41236	stable	None	None							chr4:160798336-160799096	region_101350	0.992146	0.999999	-0.00266333	stable	None	None
chr5:36347671-36347898	region_101351	0.404469	0.939137	0.415201	stable	None	None							chr4:160799221-160799466	region_101351	0.256601	0.999999	-0.538207	stable	None	None
chr5:36363263-36363486	region_101352	0.661708	0.969271	-0.195679	stable	None	None							chr4:160805391-160805612	region_101352	0.930952	0.999999	0.0401366	stable	None	None
chr5:36373659-36374242	region_101353	0.132543	0.849312	0.478053	stable	None	None							chr4:160809548-160809868	region_101353	0.0708432	0.999999	0.831208	stable	None	None
chr5:36378617-36378837	region_101354	0.264832	0.912096	0.553904	stable	None	None							chr4:160815082-160815510	region_101354	0.798719	0.999999	0.0962578	stable	None	None
chr5:36391048-36391268	region_101355	0.357892	0.932065	-0.438825	stable	None	None							chr4:160820657-160821036	region_101355	0.425239	0.999999	-0.36016	stable	None	None
chr5:36405364-36405631	region_101356	0.00209744	0.0884504	1.74134	stable	None	None							chr4:160823955-160824177	region_101356	0.18262	0.999999	-0.635537	stable	None	None
chr5:36415001-36415413	region_101357	0.755453	0.978555	-0.110759	stable	None	None							chr4:160829220-160829789	region_101357	0.123698	0.999999	-0.476576	stable	None	None
chr5:36419713-36420017	region_101358	0.00129133	0.0595095	1.40014	stable	None	None							chr4:160834880-160835080	region_101358	0.13904	0.999999	-0.755081	stable	None	None
chr5:36432117-36432347	region_101359	0.301559	0.921823	-0.508223	stable	None	None							chr4:160846969-160847547	region_101359	0.659271	0.999999	0.166994	stable	None	None
chr1:112118655-112119707	region_10136	0.562779	0.959259	-0.0769657	stable	ENSG00000121933	ADORA3							chr1:105939101-105939329	region_10136	0.733941	0.999999	-0.184773	stable	None	None
chr5:36432477-36432810	region_101360	0.228195	0.900928	0.565914	stable	None	None							chr4:160848715-160849276	region_101360	0.759234	0.999999	-0.1028	stable	None	None
chr5:36440955-36441169	region_101361	0.177742	0.879456	0.627868	stable	None	None							chr4:160849357-160849619	region_101361	0.300558	0.999999	0.470097	stable	None	None
chr5:36442479-36442751	region_101362	0.91905	0.993331	0.0403031	stable	None	None							chr4:160855525-160856060	region_101362	0.0994881	0.999999	-0.597758	stable	None	None
chr5:36455028-36455228	region_101363	0.125348	0.841359	0.910171	stable	None	None							chr4:160860015-160860252	region_101363	0.959981	0.999999	-0.0237441	stable	None	None
chr5:36459903-36460489	region_101364	2.12204e-10	8.16624e-08	1.5735	gained	None	None							chr4:160860853-160861329	region_101364	0.264185	0.999999	-0.463897	stable	None	None
chr5:36465751-36466095	region_101365	0.706759	0.973551	0.156996	stable	None	None							chr4:160867222-160867578	region_101365	0.61911	0.999999	0.180105	stable	None	None
chr5:36487984-36488426	region_101366	0.782489	0.981674	0.087173	stable	None	None							chr4:160868154-160868839	region_101366	0.981762	0.999999	-0.00495041	stable	None	None
chr5:36490340-36490558	region_101367	0.607562	0.963971	0.26772	stable	None	None							chr4:160874375-160874855	region_101367	0.934456	0.999999	-0.0303314	stable	None	None
chr5:36507500-36507825	region_101368	0.91113	0.992937	0.0288895	stable	None	None							chr4:160876501-160876876	region_101368	0.408308	0.999999	0.29594	stable	None	None
chr5:36508426-36508837	region_101369	0.934465	0.994389	0.0280748	stable	None	None							chr4:160879975-160880516	region_101369	0.525854	0.999999	0.199692	stable	None	None
chr1:112135469-112135921	region_10137	0.482364	0.949529	-0.188654	stable	None	None							chr1:105941084-105941490	region_10137	0.489283	0.999999	-0.266772	stable	None	None
chr5:36515005-36515205	region_101370	0.375273	0.935495	0.579165	stable	None	None							chr4:160887472-160888696	region_101370	0.639489	0.999999	-0.121792	stable	None	None
chr5:36515403-36515802	region_101371	0.726118	0.975684	0.148167	stable	None	None							chr4:160897853-160898887	region_101371	0.231842	0.999999	-0.222344	stable	None	None
chr5:36524446-36524646	region_101372	0.541887	0.957249	0.341895	stable	None	None							chr4:160901980-160902708	region_101372	0.529979	0.999999	0.159487	stable	None	None
chr5:36537444-36537775	region_101373	0.845726	0.987167	0.0866611	stable	None	None							chr4:160914298-160914638	region_101373	0.257976	0.999999	0.427236	stable	None	None
chr5:36575317-36575517	region_101374	0.718822	0.974943	0.210052	stable	None	None							chr4:160922533-160923687	region_101374	0.548859	0.999999	-0.153533	stable	None	None
chr5:36584030-36585293	region_101375	0.390991	0.937945	-0.194619	stable	None	None							chr4:160930214-160930573	region_101375	0.64621	0.999999	0.163606	stable	None	None
chr5:36589169-36589391	region_101376	0.636549	0.967183	-0.281283	stable	ENSG00000079215	SLC1A3							chr4:160931696-160931906	region_101376	0.363424	0.999999	0.436551	stable	None	None
chr5:36606250-36607557	region_101377	0.259614	0.911111	0.17733	stable	ENSG00000079215	SLC1A3							chr4:160936271-160936518	region_101377	0.235085	0.999999	-0.574581	stable	None	None
chr5:36613211-36613842	region_101378	0.911137	0.992937	0.0375415	stable	ENSG00000079215	SLC1A3							chr4:160942012-160942212	region_101378	0.0435635	0.999999	1.0195	stable	None	None
chr5:36655327-36655567	region_101379	0.132587	0.849432	0.65736	stable	None	None							chr4:160948426-160949572	region_101379	0.989589	0.999999	-0.00338605	stable	None	None
chr1:112146674-112146944	region_10138	0.0838518	0.776942	-0.719042	stable	None	None							chr1:105941550-105941880	region_10138	0.302459	0.999999	0.412974	stable	None	None
chr5:36670717-36671247	region_101380	0.958522	0.99615	-0.0163844	stable	None	None							chr4:160963002-160963365	region_101380	0.434094	0.999999	-0.289894	stable	None	None
chr5:36690077-36691107	region_101381	0.675161	0.970861	-0.0415539	stable	None	None							chr4:160964285-160964632	region_101381	0.655558	0.999999	0.188651	stable	None	None
chr5:36692822-36693608	region_101382	0.397214	0.938264	-0.102661	stable	None	None							chr4:160965319-160965897	region_101382	0.296411	0.999999	0.366739	stable	None	None
chr5:36696221-36696531	region_101383	0.181978	0.881465	-0.325159	stable	None	None							chr4:160974564-160974965	region_101383	0.969496	0.999999	0.0145151	stable	None	None
chr5:36703414-36704107	region_101384	0.0572359	0.696016	0.368929	stable	None	None							chr4:160996963-160997480	region_101384	0.57321	0.999999	0.185508	stable	None	None
chr5:36704189-36705145	region_101385	0.200356	0.889607	-0.205415	stable	None	None							chr4:161007268-161007468	region_101385	0.715882	0.999999	-0.172726	stable	None	None
chr5:36705196-36705697	region_101386	0.539496	0.956986	-0.143074	stable	None	None							chr4:161007546-161007746	region_101386	0.742394	0.999999	-0.152397	stable	None	None
chr5:36723094-36723385	region_101387	0.000219222	0.0140167	1.5191	gained	None	None							chr4:161010764-161011267	region_101387	0.516405	0.999999	-0.225526	stable	None	None
chr5:36724966-36725360	region_101388	0.435384	0.943631	0.285047	stable	None	None							chr4:161013652-161014109	region_101388	0.654142	0.999999	0.156376	stable	None	None
chr5:36730368-36731368	region_101389	0.435434	0.943631	-0.0922158	stable	None	None							chr4:161019255-161019548	region_101389	0.878633	0.999999	0.0764398	stable	None	None
chr1:112149765-112149975	region_10139	0.913476	0.992982	0.0427475	stable	None	None							chr1:105954100-105954329	region_10139	0.845589	0.999999	-0.0999429	stable	None	None
chr5:36732153-36732503	region_101390	0.622549	0.965591	-0.149001	stable	None	None							chr4:161030227-161030726	region_101390	0.167789	0.999999	-0.5085	stable	None	None
chr5:36743810-36745901	region_101391	0.269724	0.914115	-0.122415	stable	None	None							chr4:161046558-161047378	region_101391	0.683677	0.999999	-0.0829663	stable	None	None
chr5:36755505-36755709	region_101392	0.251153	0.908588	0.582336	stable	None	None							chr4:161052104-161052430	region_101392	0.677679	0.999999	0.196647	stable	None	None
chr5:36769478-36769789	region_101393	0.191541	0.885157	-0.480615	stable	None	None							chr4:161057731-161058167	region_101393	0.573369	0.999999	-0.254475	stable	None	None
chr5:36770282-36770537	region_101394	0.00138977	0.063205	1.66333	stable	None	None							chr4:161063744-161064018	region_101394	0.553391	0.999999	0.240693	stable	None	None
chr5:36772819-36773165	region_101395	0.522642	0.954856	-0.211308	stable	None	None							chr4:161066219-161066451	region_101395	0.123953	0.999999	0.80294	stable	None	None
chr5:36777245-36777661	region_101396	0.674061	0.970714	0.111103	stable	None	None							chr4:161066692-161066894	region_101396	0.953809	0.999999	-0.0308936	stable	None	None
chr5:36783156-36783452	region_101397	0.560199	0.95906	0.297596	stable	None	None							chr4:161071221-161071421	region_101397	0.448831	0.999999	0.376208	stable	None	None
chr5:36788353-36789766	region_101398	0.39598	0.938209	-0.107136	stable	None	None							chr4:161071596-161071796	region_101398	0.955112	0.999999	0.0289125	stable	None	None
chr5:36796329-36796595	region_101399	0.00139836	0.0634549	1.54238	stable	None	None							chr4:161077559-161078516	region_101399	0.565161	0.999999	-0.145249	stable	None	None
chr1:16038628-16039067	region_1014	0.0795436	0.766185	-0.383256	stable	None	None							chr1:16839429-16839946	region_1014	0.494427	0.999999	-0.170569	stable	None	None
chr1:112161600-112163388	region_10140	0.0760696	0.757899	-0.184617	stable	None	None							chr1:105959089-105959734	region_10140	0.654345	0.999999	0.157355	stable	None	None
chr5:36800700-36801139	region_101400	0.33281	0.927505	-0.389278	stable	None	None							chr4:161080525-161081283	region_101400	0.959446	0.999999	0.0143603	stable	None	None
chr5:36870557-36870890	region_101401	0.814858	0.984373	0.0496393	stable	ENSG00000164190	NIPBL							chr4:161082863-161083131	region_101401	0.200055	0.999999	-0.579275	stable	None	None
chr5:36875204-36875689	region_101402	0.73995	0.976548	0.0548305	stable	ENSG00000164190	NIPBL							chr4:161094315-161094515	region_101402	0.153707	0.999999	0.751625	stable	None	None
chr5:36875908-36877799	region_101403	0.0302682	0.543016	-0.203494	stable	ENSG00000164190	NIPBL							chr4:161095541-161096744	region_101403	0.51236	0.999999	-0.175999	stable	None	None
chr5:36878897-36879106	region_101404	0.118695	0.834681	-0.378632	stable	ENSG00000164190	NIPBL							chr4:161101255-161101543	region_101404	0.633902	0.999999	0.196473	stable	None	None
chr5:36885544-36885875	region_101405	0.198526	0.88815	-0.595535	stable	ENSG00000164190	NIPBL							chr4:161106185-161106542	region_101405	0.78319	0.999999	-0.109823	stable	None	None
chr5:36886071-36886519	region_101406	0.618207	0.965139	-0.183707	stable	ENSG00000164190	NIPBL							chr4:161109152-161109380	region_101406	0.893451	0.999999	0.0658011	stable	None	None
chr5:36887672-36887999	region_101407	0.321509	0.92524	0.335114	stable	ENSG00000164190	NIPBL							chr4:161115900-161116228	region_101407	0.810041	0.999999	-0.0940715	stable	None	None
chr5:36907006-36907206	region_101408	0.533228	0.955895	0.334427	stable	None	None							chr4:161116446-161116828	region_101408	0.477535	0.999999	0.302122	stable	None	None
chr5:36936450-36936785	region_101409	0.697114	0.972664	0.145151	stable	None	None							chr4:161125960-161126444	region_101409	0.6983	0.999999	0.139719	stable	None	None
chr1:112182197-112182869	region_10141	0.249041	0.908317	-0.21794	stable	None	None							chr1:105961789-105961996	region_10141	0.925446	0.999999	0.0453832	stable	None	None
chr5:36938973-36939313	region_101410	0.262174	0.911524	-0.429773	stable	None	None							chr4:161133087-161133454	region_101410	0.133528	0.999999	0.653218	stable	None	None
chr5:36947369-36947684	region_101411	0.5344	0.956336	0.223466	stable	None	None							chr4:161134451-161135109	region_101411	0.756799	0.999999	0.0933295	stable	None	None
chr5:36953226-36953449	region_101412	0.902571	0.992214	-0.0589943	stable	None	None							chr4:161140762-161141394	region_101412	0.830123	0.999999	0.07048	stable	None	None
chr5:36990227-36990491	region_101413	0.136778	0.852563	0.567163	stable	None	None							chr4:161144836-161145205	region_101413	0.0783134	0.999999	-0.785407	stable	None	None
chr5:37006134-37006359	region_101414	0.814602	0.984319	-0.0949401	stable	None	None							chr4:161145235-161145819	region_101414	0.818744	0.999999	-0.0737336	stable	None	None
chr5:37013107-37013345	region_101415	0.276562	0.916171	-0.595774	stable	None	None							chr4:161147483-161147863	region_101415	0.235105	0.999999	0.499957	stable	None	None
chr5:37043808-37044058	region_101416	0.348489	0.930049	0.389638	stable	None	None							chr4:161152786-161153182	region_101416	0.853881	0.999999	0.0669941	stable	None	None
chr5:37057228-37057560	region_101417	0.910625	0.992937	0.0379335	stable	None	None							chr4:161154265-161154602	region_101417	0.760744	0.999999	-0.123157	stable	None	None
chr5:37058100-37058490	region_101418	0.535603	0.956383	-0.17345	stable	None	None							chr4:161155483-161155688	region_101418	0.217045	0.999999	-0.592312	stable	None	None
chr5:37064654-37064906	region_101419	0.572543	0.960036	0.240744	stable	None	None							chr4:161167234-161167556	region_101419	0.745093	0.999999	-0.134256	stable	None	None
chr1:112257558-112257779	region_10142	0.452198	0.945809	-0.292393	stable	None	None							chr1:105972428-105972665	region_10142	0.373988	0.999999	0.463836	stable	None	None
chr5:37068249-37068561	region_101420	0.899435	0.992138	0.0514935	stable	None	None							chr4:161167889-161169037	region_101420	0.140513	0.999999	-0.345245	stable	None	None
chr5:37071711-37071933	region_101421	0.337058	0.927979	-0.475139	stable	None	None							chr4:161177485-161177710	region_101421	0.420602	0.999999	0.387763	stable	None	None
chr5:37086479-37087334	region_101422	0.928763	0.993967	0.0251882	stable	None	None							chr4:161195565-161195958	region_101422	0.206072	0.999999	-0.451149	stable	None	None
chr5:37090380-37090933	region_101423	0.780384	0.981442	-0.0949724	stable	None	None							chr4:161204118-161204513	region_101423	0.643328	0.999999	0.186035	stable	None	None
chr5:37093684-37094381	region_101424	0.308963	0.923488	-0.192891	stable	None	None							chr4:161205811-161206041	region_101424	0.521257	0.999999	0.294775	stable	None	None
chr5:37165705-37166645	region_101425	0.094337	0.79915	0.25052	stable	None	None							chr4:161217705-161217997	region_101425	0.462278	0.999999	0.374302	stable	None	None
chr5:37214526-37214974	region_101426	0.649655	0.968032	0.169793	stable	None	None							chr4:161220917-161221117	region_101426	0.796505	0.999999	0.119353	stable	None	None
chr5:37248910-37250260	region_101427	0.33319	0.927505	-0.0945537	stable	ENSG00000197603	C5orf42							chr4:161230778-161231113	region_101427	0.409558	0.999999	0.347613	stable	None	None
chr5:37370673-37372041	region_101428	0.206678	0.892338	-0.132295	stable	ENSG00000113569, ENSG00000082068	NUP155, WDR70							chr4:161233377-161233586	region_101428	0.20696	0.999999	-0.5715	stable	None	None
chr5:37378994-37379884	region_101429	0.657745	0.968784	-0.0465759	stable	ENSG00000113569, ENSG00000082068	NUP155, WDR70							chr4:161240417-161240970	region_101429	0.59656	0.999999	0.169442	stable	None	None
chr1:112263525-112264011	region_10143	0.0832413	0.775466	-0.690375	stable	None	None							chr1:105976556-105977609	region_10143	0.877747	0.999999	-0.0412148	stable	None	None
chr5:37413093-37413433	region_101430	0.385566	0.93733	0.200747	stable	None	None							chr4:161243973-161244211	region_101430	0.864163	0.999999	-0.0755399	stable	None	None
chr5:37414994-37415251	region_101431	0.325916	0.925951	-0.420382	stable	None	None							chr4:161247160-161247712	region_101431	0.611512	0.999999	0.207992	stable	None	None
chr5:37424557-37424839	region_101432	0.3234	0.925263	0.435085	stable	None	None							chr4:161252245-161252724	region_101432	0.889481	0.999999	-0.0536278	stable	None	None
chr5:37464743-37465041	region_101433	0.854456	0.987954	-0.0713868	stable	None	None							chr4:161252789-161253299	region_101433	0.820929	0.999999	0.0829183	stable	None	None
chr5:37467375-37467626	region_101434	0.497351	0.951999	0.282939	stable	None	None							chr4:161262838-161263564	region_101434	0.43587	0.999999	-0.221215	stable	None	None
chr5:37469205-37469443	region_101435	0.61103	0.964538	-0.220516	stable	None	None							chr4:161263643-161263913	region_101435	0.2075	0.999999	-0.623153	stable	None	None
chr5:37469640-37469948	region_101436	0.677993	0.971116	-0.168275	stable	None	None							chr4:161273156-161273565	region_101436	0.85022	0.999999	0.0711014	stable	None	None
chr5:37481127-37481387	region_101437	0.149363	0.861231	-0.614991	stable	None	None							chr4:161274737-161275041	region_101437	0.78255	0.999999	0.10499	stable	None	None
chr5:37484908-37485198	region_101438	0.439407	0.943839	-0.264648	stable	None	None							chr4:161278143-161278911	region_101438	0.780164	0.999999	0.0838725	stable	None	None
chr5:37490310-37491392	region_101439	0.703145	0.973292	-0.0974966	stable	None	None							chr4:161283278-161283576	region_101439	0.484701	0.999999	-0.288994	stable	None	None
chr1:112264319-112264519	region_10144	0.944432	0.995141	-0.0362531	stable	None	None							chr1:105979255-105980368	region_10144	0.619613	0.999999	0.145537	stable	None	None
chr5:37495396-37495649	region_101440	0.397972	0.938264	0.376254	stable	None	None							chr4:161285763-161286170	region_101440	0.188484	0.999999	0.506547	stable	None	None
chr5:37518868-37519209	region_101441	0.699594	0.972956	-0.106154	stable	None	None							chr4:161286341-161287023	region_101441	0.877182	0.999999	0.0496177	stable	None	None
chr5:37519370-37519833	region_101442	0.13754	0.853124	-0.551448	stable	None	None							chr4:161291326-161291642	region_101442	0.689733	0.999999	-0.165372	stable	None	None
chr5:37520904-37521321	region_101443	0.521156	0.95449	-0.178333	stable	None	None							chr4:161292138-161292351	region_101443	0.244402	0.999999	0.568565	stable	None	None
chr5:37576228-37576502	region_101444	0.257942	0.910905	0.428983	stable	None	None							chr4:161296378-161296855	region_101444	0.695494	0.999999	-0.143921	stable	None	None
chr5:37585525-37585783	region_101445	0.0966555	0.802964	0.852187	stable	None	None							chr4:161296901-161297283	region_101445	0.944155	0.999999	0.0247807	stable	None	None
chr5:37604496-37604807	region_101446	0.304488	0.922106	0.415842	stable	None	None							chr4:161299950-161300266	region_101446	0.52794	0.999999	-0.25132	stable	None	None
chr5:37630669-37630869	region_101447	0.613927	0.96482	0.264664	stable	None	None							chr4:161305911-161306974	region_101447	0.547493	0.999999	-0.15816	stable	None	None
chr5:37656430-37656650	region_101448	0.247472	0.907793	-0.567181	stable	None	None							chr4:161307200-161307405	region_101448	0.931262	0.999999	-0.0459371	stable	None	None
chr5:37657339-37657591	region_101449	0.454477	0.945986	0.38091	stable	None	None							chr4:161313445-161313645	region_101449	0.136433	0.999999	-0.792408	stable	None	None
chr1:112275403-112276332	region_10145	0.557461	0.958872	0.089226	stable	None	None							chr1:105986699-105986899	region_10145	0.313276	0.999999	0.603816	stable	None	None
chr5:37658277-37658883	region_101450	0.990655	0.999298	0.0035449	stable	None	None							chr4:161318645-161318949	region_101450	0.648192	0.999999	0.210985	stable	None	None
chr5:37668519-37669123	region_101451	0.308042	0.923353	0.358901	stable	None	None							chr4:161327621-161327897	region_101451	0.782572	0.999999	0.119006	stable	None	None
chr5:37672307-37672602	region_101452	0.32752	0.926326	0.410598	stable	None	None							chr4:161329136-161329910	region_101452	0.978516	0.999999	0.0083443	stable	None	None
chr5:37679677-37680122	region_101453	0.905654	0.992542	-0.0339826	stable	None	None							chr4:161337601-161337981	region_101453	0.393054	0.999999	0.360496	stable	None	None
chr5:37684953-37685280	region_101454	0.078599	0.764159	0.833575	stable	None	None							chr4:161348694-161349077	region_101454	0.0694977	0.999999	0.776368	stable	None	None
chr5:37685321-37685688	region_101455	0.232609	0.903091	-0.525897	stable	None	None							chr4:161349982-161350327	region_101455	0.855958	0.999999	-0.0696149	stable	None	None
chr5:37689233-37689461	region_101456	0.691673	0.972013	-0.189813	stable	None	None							chr4:161355925-161356408	region_101456	0.804682	0.999999	0.087334	stable	None	None
chr5:37696473-37696795	region_101457	0.644288	0.9679	0.177226	stable	None	None							chr4:161371001-161371219	region_101457	0.449127	0.999999	-0.391995	stable	None	None
chr5:37717407-37718650	region_101458	0.811735	0.984036	0.0262277	stable	None	None							chr4:161372924-161373314	region_101458	0.80205	0.999999	0.0861574	stable	None	None
chr5:37729351-37729750	region_101459	0.720444	0.975098	0.13591	stable	None	None							chr4:161376343-161376696	region_101459	0.416087	0.999999	-0.326414	stable	None	None
chr1:112278582-112278864	region_10146	0.16408	0.871774	-0.35096	stable	ENSG00000064703, ENSG00000197852	DDX20, FAM212B							chr1:105987108-105987511	region_10146	0.529745	0.999999	0.279053	stable	None	None
chr5:37735994-37736470	region_101460	1.85245e-08	4.27727e-06	1.90385	gained	None	None							chr4:161379782-161380014	region_101460	0.31583	0.999999	-0.472031	stable	None	None
chr5:37769153-37769565	region_101461	0.00684655	0.217964	1.06063	stable	None	None							chr4:161384494-161385329	region_101461	0.710837	0.999999	0.103674	stable	None	None
chr5:37771365-37771666	region_101462	0.37289	0.935023	-0.371436	stable	None	None							chr4:161389502-161390044	region_101462	0.709314	0.999999	0.112421	stable	None	None
chr5:37777034-37778359	region_101463	0.0783988	0.763816	-0.373159	stable	None	None							chr4:161390720-161391667	region_101463	0.405563	0.999999	-0.198851	stable	None	None
chr5:37806369-37806743	region_101464	0.352941	0.931331	0.389687	stable	None	None							chr4:161402387-161404057	region_101464	0.871386	0.999999	-0.0351492	stable	None	None
chr5:37815406-37815697	region_101465	0.884378	0.990764	0.0606716	stable	None	None							chr4:161408980-161409212	region_101465	0.413308	0.999999	0.399432	stable	None	None
chr5:37817090-37817291	region_101466	0.233925	0.903779	-0.599867	stable	None	None							chr4:161409319-161409543	region_101466	0.125197	0.999999	0.786639	stable	None	None
chr5:37834674-37835052	region_101467	0.595475	0.962273	-0.131618	stable	ENSG00000168621	GDNF							chr4:161414290-161414589	region_101467	0.962657	0.999999	0.0214004	stable	None	None
chr5:37836897-37837204	region_101468	0.729203	0.97602	-0.097389	stable	ENSG00000168621	GDNF							chr4:161417061-161417388	region_101468	0.651543	0.999999	0.226898	stable	None	None
chr5:37837259-37837985	region_101469	0.834424	0.986206	-0.0381956	stable	ENSG00000168621	GDNF							chr4:161419497-161419736	region_101469	0.579126	0.999999	-0.243185	stable	None	None
chr1:112280842-112283120	region_10147	0.0307003	0.546662	-0.223832	stable	ENSG00000064703, ENSG00000197852	DDX20, FAM212B							chr1:105995658-105996051	region_10147	0.496289	0.999999	0.297668	stable	None	None
chr5:37838393-37838632	region_101470	0.680812	0.971487	0.143069	stable	ENSG00000168621	GDNF							chr4:161426411-161427164	region_101470	0.701215	0.999999	0.11813	stable	None	None
chr5:37839650-37840934	region_101471	0.692155	0.972034	-0.0585903	stable	ENSG00000168621	GDNF							chr4:161429271-161429471	region_101471	0.525091	0.999999	-0.340434	stable	None	None
chr5:37848239-37848472	region_101472	0.154188	0.865168	0.827969	stable	ENSG00000168621	GDNF							chr4:161446075-161446771	region_101472	0.768338	0.999999	-0.0950151	stable	None	None
chr5:37862500-37862733	region_101473	0.586652	0.961589	-0.262565	stable	None	None							chr4:161449432-161449635	region_101473	0.198936	0.999999	0.710084	stable	None	None
chr5:37880700-37880904	region_101474	0.711893	0.974293	0.197025	stable	None	None							chr4:161461457-161461676	region_101474	0.963433	0.999999	0.0234641	stable	None	None
chr5:37881177-37881418	region_101475	0.0875418	0.785409	0.877761	stable	None	None							chr4:161461939-161462362	region_101475	0.492376	0.999999	-0.257835	stable	None	None
chr5:37900857-37901101	region_101476	0.634523	0.966981	0.201269	stable	None	None							chr4:161464828-161465268	region_101476	0.304131	0.999999	-0.377255	stable	None	None
chr5:37902302-37902576	region_101477	0.128348	0.845531	0.666672	stable	None	None							chr4:161471088-161471337	region_101477	0.384721	0.999999	-0.355464	stable	None	None
chr5:37928423-37928687	region_101478	0.618549	0.965139	-0.261068	stable	None	None							chr4:161471508-161472078	region_101478	0.903865	0.999999	0.0385965	stable	None	None
chr5:37929775-37930284	region_101479	0.970854	0.997343	-0.0132291	stable	None	None							chr4:161474550-161475285	region_101479	0.544395	0.999999	-0.169324	stable	None	None
chr1:112289907-112290199	region_10148	0.950478	0.99563	-0.0219669	stable	ENSG00000064703, ENSG00000197852	DDX20, FAM212B							chr1:106002186-106002500	region_10148	0.746512	0.999999	-0.127915	stable	None	None
chr5:37949027-37949349	region_101480	0.0555572	0.689153	0.782612	stable	None	None							chr4:161476951-161477248	region_101480	0.398741	0.999999	0.440203	stable	None	None
chr5:37952099-37952842	region_101481	0.794326	0.982374	-0.0656758	stable	None	None							chr4:161483851-161484281	region_101481	0.455766	0.999999	0.276681	stable	None	None
chr5:37965639-37965883	region_101482	0.454452	0.945986	-0.374906	stable	None	None							chr4:161484766-161484990	region_101482	0.567563	0.999999	0.267817	stable	None	None
chr5:37983073-37983389	region_101483	0.138427	0.853813	-0.749299	stable	None	None							chr4:161489773-161489973	region_101483	0.733793	0.999999	0.183448	stable	None	None
chr5:37991599-37992141	region_101484	0.355116	0.931464	0.334921	stable	None	None							chr4:161494974-161495967	region_101484	0.967878	0.999999	0.0097602	stable	None	None
chr5:37998241-37998443	region_101485	0.174979	0.878905	-0.77071	stable	None	None							chr4:161501461-161502011	region_101485	0.411645	0.999999	0.299379	stable	None	None
chr5:38014532-38014871	region_101486	0.212849	0.895305	0.540863	stable	None	None							chr4:161506789-161507304	region_101486	0.643036	0.999999	-0.156388	stable	None	None
chr5:38025686-38026146	region_101487	0.0370561	0.593002	0.764587	stable	None	None							chr4:161511092-161511416	region_101487	0.380972	0.999999	0.369743	stable	None	None
chr5:38029675-38029986	region_101488	0.128034	0.845239	0.628276	stable	None	None							chr4:161514556-161514832	region_101488	0.710079	0.999999	-0.165244	stable	None	None
chr5:38049321-38049603	region_101489	0.571793	0.959878	-0.243758	stable	None	None							chr4:161515633-161515997	region_101489	0.94851	0.999999	0.0266691	stable	None	None
chr1:112297591-112299059	region_10149	0.134505	0.851161	-0.160588	stable	ENSG00000064703, ENSG00000197852	DDX20, FAM212B							chr1:106007600-106008023	region_10149	0.659131	0.999999	0.182773	stable	None	None
chr5:38070434-38070653	region_101490	0.116239	0.832021	-0.791938	stable	None	None							chr4:161520879-161521089	region_101490	0.787919	0.999999	-0.133518	stable	None	None
chr5:38073596-38073939	region_101491	0.210671	0.893938	0.578062	stable	None	None							chr4:161522900-161523190	region_101491	0.798236	0.999999	0.122725	stable	None	None
chr5:38095298-38095508	region_101492	0.258528	0.911111	-0.618101	stable	None	None							chr4:161528533-161529211	region_101492	0.854116	0.999999	0.0550252	stable	None	None
chr5:38105240-38105464	region_101493	0.71922	0.974992	-0.185448	stable	None	None							chr4:161534033-161535587	region_101493	0.988627	0.999999	0.0037348	stable	None	None
chr5:38115453-38115927	region_101494	0.944779	0.99517	0.0210115	stable	None	None							chr4:161548265-161548621	region_101494	0.567082	0.999999	0.253626	stable	None	None
chr5:38134369-38134659	region_101495	0.610286	0.964509	-0.220515	stable	None	None							chr4:161555152-161555456	region_101495	0.512154	0.999999	-0.262466	stable	None	None
chr5:38135132-38135386	region_101496	0.185366	0.882104	0.644238	stable	None	None							chr4:161562909-161563356	region_101496	0.222605	0.999999	0.469469	stable	None	None
chr5:38135873-38136112	region_101497	0.501143	0.952576	0.360424	stable	None	None							chr4:161567534-161568187	region_101497	0.781824	0.999999	-0.0960269	stable	None	None
chr5:38136123-38136432	region_101498	0.170946	0.877076	-0.598672	stable	None	None							chr4:161570928-161571321	region_101498	0.733419	0.999999	0.131593	stable	None	None
chr5:38174844-38175660	region_101499	0.994269	0.999659	-0.0015571	stable	None	None							chr4:161579909-161580617	region_101499	0.5642	0.999999	0.133184	stable	None	None
chr1:16044064-16044554	region_1015	0.523208	0.954926	-0.169937	stable	ENSG00000162461	SLC25A34							chr1:16841456-16841659	region_1015	0.522664	0.999999	0.283471	stable	None	None
chr1:112339755-112340094	region_10150	0.937106	0.994728	0.031509	stable	None	None							chr1:106011423-106011657	region_10150	0.457417	0.999999	-0.36234	stable	None	None
chr5:38193209-38193585	region_101500	0.695028	0.972435	0.0840221	stable	None	None							chr4:161584150-161584449	region_101500	0.164465	0.999999	-0.493822	stable	None	None
chr5:38194266-38194477	region_101501	0.641002	0.967697	-0.214851	stable	None	None							chr4:161592355-161592977	region_101501	0.302497	0.999999	-0.317157	stable	None	None
chr5:38208910-38209231	region_101502	0.491863	0.951233	0.196113	stable	None	None							chr4:161593824-161594256	region_101502	0.245434	0.999999	0.460371	stable	None	None
chr5:38257945-38259518	region_101503	0.581858	0.961358	0.0778125	stable	ENSG00000164318	EGFLAM							chr4:161597452-161598067	region_101503	0.508389	0.999999	0.238462	stable	None	None
chr5:38265686-38266188	region_101504	0.274493	0.915645	0.288704	stable	ENSG00000164318	EGFLAM							chr4:161598852-161599433	region_101504	0.496716	0.999999	0.223768	stable	None	None
chr5:38290252-38290678	region_101505	0.932347	0.994222	0.0298155	stable	None	None							chr4:161606696-161607729	region_101505	0.665996	0.999999	-0.117326	stable	None	None
chr5:38291259-38291853	region_101506	0.208018	0.892578	-0.415566	stable	None	None							chr4:161614457-161614959	region_101506	0.598803	0.999999	-0.179812	stable	None	None
chr5:38298052-38298320	region_101507	0.142491	0.857214	0.733126	stable	None	None							chr4:161617779-161618426	region_101507	0.922777	0.999999	0.0322682	stable	None	None
chr5:38322209-38322416	region_101508	0.417203	0.940714	-0.397715	stable	None	None							chr4:161622981-161623184	region_101508	0.854702	0.999999	0.0921471	stable	None	None
chr5:38326210-38326545	region_101509	0.474722	0.94845	-0.284998	stable	None	None							chr4:161623298-161623945	region_101509	0.572902	0.999999	0.197516	stable	None	None
chr1:112346603-112347336	region_10151	0.252116	0.908854	-0.214436	stable	None	None							chr1:106011957-106012204	region_10151	0.104304	0.999999	0.829077	stable	None	None
chr5:38338552-38338876	region_101510	0.349291	0.930083	0.422415	stable	None	None							chr4:161630979-161631807	region_101510	0.155381	0.999999	-0.441237	stable	None	None
chr5:38370543-38370780	region_101511	0.798655	0.982831	0.125507	stable	None	None							chr4:161634937-161635246	region_101511	0.313624	0.999999	-0.435141	stable	None	None
chr5:38375629-38375829	region_101512	0.0592125	0.704242	1.06566	stable	None	None							chr4:161640583-161641266	region_101512	0.504096	0.999999	-0.186862	stable	None	None
chr5:38382933-38383326	region_101513	0.558426	0.958931	0.105702	stable	None	None							chr4:161642828-161643172	region_101513	0.883527	0.999999	-0.0534424	stable	None	None
chr5:38384542-38384763	region_101514	0.723754	0.975591	-0.170515	stable	None	None							chr4:161644779-161645452	region_101514	0.660347	0.999999	0.13897	stable	None	None
chr5:38394024-38394257	region_101515	0.621785	0.965473	-0.225694	stable	None	None							chr4:161650366-161650711	region_101515	0.779049	0.999999	-0.110429	stable	None	None
chr5:38396856-38397276	region_101516	0.586066	0.961589	-0.20458	stable	None	None							chr4:161652417-161653299	region_101516	0.730816	0.999999	0.105222	stable	None	None
chr5:38408953-38409160	region_101517	0.0434365	0.630213	1.02881	stable	None	None							chr4:161655204-161655478	region_101517	0.685092	0.999999	0.189592	stable	None	None
chr5:38420786-38421117	region_101518	0.922985	0.993517	0.0223541	stable	None	None							chr4:161659241-161659633	region_101518	0.708526	0.999999	-0.13318	stable	None	None
chr5:38423722-38424836	region_101519	0.0101056	0.285673	-0.35288	stable	None	None							chr4:161667616-161668433	region_101519	0.88996	0.999999	-0.0392711	stable	None	None
chr1:112347430-112347910	region_10152	0.291239	0.919434	-0.375671	stable	None	None							chr1:106013015-106013371	region_10152	0.598695	0.999999	0.213345	stable	None	None
chr5:38433353-38433628	region_101520	0.905401	0.992542	0.0543985	stable	None	None							chr4:161677598-161677901	region_101520	0.0375408	0.999999	1.06864	stable	None	None
chr5:38434273-38434473	region_101521	0.212564	0.895182	-0.713214	stable	None	None							chr4:161681476-161681813	region_101521	0.140299	0.999999	0.615474	stable	None	None
chr5:38436644-38436858	region_101522	0.771505	0.980324	0.144868	stable	None	None							chr4:161687253-161687815	region_101522	0.792018	0.999999	-0.0962588	stable	None	None
chr5:38441624-38442245	region_101523	0.712558	0.974358	0.0541634	stable	None	None							chr4:161693985-161694567	region_101523	0.576077	0.999999	-0.186816	stable	None	None
chr5:38455758-38456571	region_101524	0.634661	0.966981	0.16664	stable	None	None							chr4:161705012-161705367	region_101524	0.568379	0.999999	-0.229185	stable	None	None
chr5:38463794-38464675	region_101525	0.30635	0.922621	0.184018	stable	None	None							chr4:161709171-161709490	region_101525	0.162402	0.999999	-0.562986	stable	None	None
chr5:38472731-38473072	region_101526	0.243051	0.906401	0.478081	stable	None	None							chr4:161719215-161719539	region_101526	0.588967	0.999999	0.254944	stable	None	None
chr5:38479002-38479916	region_101527	0.744427	0.977245	0.0705105	stable	None	None							chr4:161720561-161720807	region_101527	0.291499	0.999999	-0.49332	stable	None	None
chr5:38494159-38495237	region_101528	0.983055	0.998264	-0.00393303	stable	None	None							chr4:161723367-161723681	region_101528	0.365799	0.999999	0.413468	stable	None	None
chr5:38495409-38495609	region_101529	0.629155	0.966278	0.245782	stable	None	None							chr4:161724084-161724417	region_101529	0.91427	0.999999	0.0467919	stable	None	None
chr1:112390065-112390711	region_10153	0.61748	0.965139	-0.117002	stable	None	None							chr1:106050671-106050995	region_10153	0.0630148	0.999999	0.889858	stable	None	None
chr5:38500808-38501230	region_101530	0.213492	0.895453	0.439925	stable	None	None							chr4:161729453-161729787	region_101530	0.861654	0.999999	-0.0644916	stable	None	None
chr5:38515796-38516022	region_101531	0.772006	0.980405	-0.110547	stable	None	None							chr4:161731291-161731573	region_101531	0.67584	0.999999	0.179929	stable	None	None
chr5:38528252-38528743	region_101532	0.517025	0.954045	-0.189351	stable	None	None							chr4:161731688-161731917	region_101532	0.0927891	0.999999	1.00848	stable	None	None
chr5:38532418-38532753	region_101533	0.647732	0.968032	0.150305	stable	None	None							chr4:161740258-161740482	region_101533	0.675377	0.999999	0.218426	stable	None	None
chr5:38533171-38534252	region_101534	0.472232	0.948172	-0.147761	stable	None	None							chr4:161746834-161747816	region_101534	0.911729	0.999999	-0.0278345	stable	None	None
chr5:38535294-38535910	region_101535	0.793858	0.982374	-0.0625209	stable	None	None							chr4:161750259-161750572	region_101535	0.626389	0.999999	-0.20532	stable	None	None
chr5:38538252-38538869	region_101536	0.480863	0.94913	-0.157229	stable	None	None							chr4:161752845-161753153	region_101536	0.377219	0.999999	0.364331	stable	None	None
chr5:38540306-38540789	region_101537	0.933171	0.994222	-0.0237089	stable	None	None							chr4:161757051-161757348	region_101537	0.816336	0.999999	-0.0890632	stable	None	None
chr5:38541428-38541729	region_101538	0.437971	0.94378	0.311922	stable	None	None							chr4:161757696-161757926	region_101538	0.450686	0.999999	-0.323313	stable	None	None
chr5:38550034-38550261	region_101539	0.957599	0.996045	-0.042316	stable	None	None							chr4:161764843-161765309	region_101539	0.214584	0.999999	0.457566	stable	None	None
chr1:112394782-112395691	region_10154	3.31144e-09	9.35507e-07	1.22734	gained	None	None							chr1:106069859-106070412	region_10154	0.970917	0.999999	-0.0137901	stable	None	None
chr5:38551176-38551824	region_101540	0.546849	0.957494	-0.133827	stable	None	None							chr4:161766114-161766417	region_101540	0.984011	0.999999	0.00811784	stable	None	None
chr5:38555967-38557671	region_101541	0.662858	0.969488	-0.042064	stable	None	None							chr4:161769742-161769978	region_101541	0.532401	0.999999	0.299638	stable	None	None
chr5:38575751-38575956	region_101542	0.492639	0.951233	-0.345174	stable	None	None							chr4:161770081-161770983	region_101542	0.905578	0.999999	0.0329747	stable	None	None
chr5:38595127-38595538	region_101543	0.675656	0.970891	0.158117	stable	ENSG00000113594	LIFR							chr4:161776787-161777108	region_101543	0.566676	0.999999	0.252387	stable	None	None
chr5:38631169-38631901	region_101544	0.360415	0.932677	-0.196066	stable	None	None							chr4:161779209-161779678	region_101544	0.868377	0.999999	0.0565031	stable	None	None
chr5:38650725-38650998	region_101545	0.131179	0.848412	0.761171	stable	None	None							chr4:161782556-161782771	region_101545	0.146577	0.999999	0.821255	stable	None	None
chr5:38660035-38660847	region_101546	0.59625	0.962273	0.0693716	stable	None	None							chr4:161784642-161784873	region_101546	0.219665	0.999999	-0.651792	stable	None	None
chr5:38667141-38667379	region_101547	0.405261	0.939152	0.374957	stable	None	None							chr4:161785542-161785811	region_101547	0.658971	0.999999	-0.200306	stable	None	None
chr5:38672548-38672829	region_101548	0.608284	0.964153	0.202108	stable	None	None							chr4:161788194-161788641	region_101548	0.460892	0.999999	0.307406	stable	None	None
chr5:38673798-38674027	region_101549	0.381397	0.936574	0.450697	stable	None	None							chr4:161792935-161793154	region_101549	0.297092	0.999999	0.582135	stable	None	None
chr1:112399183-112400307	region_10155	0.261436	0.911395	-0.191525	stable	None	None							chr1:106081899-106082099	region_10155	0.681451	0.999999	-0.230283	stable	None	None
chr5:38725914-38726308	region_101550	0.734385	0.97607	0.140278	stable	None	None							chr4:161796174-161796426	region_101550	0.148792	0.999999	0.737116	stable	None	None
chr5:38726424-38726695	region_101551	0.434785	0.943631	-0.314597	stable	None	None							chr4:161798353-161798902	region_101551	0.855073	0.999999	0.0595451	stable	None	None
chr5:38731567-38731767	region_101552	0.199026	0.888624	0.72253	stable	None	None							chr4:161801378-161801906	region_101552	0.864916	0.999999	0.0578296	stable	None	None
chr5:38749956-38750357	region_101553	0.356766	0.931778	0.370676	stable	None	None							chr4:161807120-161807522	region_101553	0.722538	0.999999	-0.139249	stable	None	None
chr5:38759133-38759368	region_101554	0.32788	0.926376	0.473032	stable	None	None							chr4:161812598-161812945	region_101554	0.90098	0.999999	-0.0563053	stable	None	None
chr5:38783484-38783684	region_101555	0.566267	0.959374	0.326041	stable	None	None							chr4:161815324-161815622	region_101555	0.995589	0.999999	-0.00225226	stable	None	None
chr5:38787308-38787573	region_101556	0.00478183	0.167053	1.34051	stable	None	None							chr4:161816287-161816514	region_101556	0.890347	0.999999	-0.0720551	stable	None	None
chr5:38807805-38808037	region_101557	0.0292734	0.53413	1.01508	stable	None	None							chr4:161816556-161816985	region_101557	0.83216	0.999999	-0.0872716	stable	None	None
chr5:38809460-38810244	region_101558	0.745513	0.97746	0.075825	stable	None	None							chr4:161818348-161818834	region_101558	0.257747	0.999999	0.362	stable	None	None
chr5:38831997-38832381	region_101559	0.926187	0.993679	0.0329466	stable	ENSG00000145623	OSMR							chr4:161823618-161824152	region_101559	0.694023	0.999999	-0.119908	stable	None	None
chr1:112407072-112407547	region_10156	0.0276034	0.518029	-0.81322	stable	None	None							chr1:106084179-106084543	region_10156	0.462867	0.999999	-0.305464	stable	None	None
chr5:38832828-38833222	region_101560	0.914652	0.993068	-0.0388337	stable	ENSG00000145623	OSMR							chr4:161825552-161825869	region_101560	0.530372	0.999999	-0.266808	stable	None	None
chr5:38845631-38847178	region_101561	0.993444	0.999497	0.00136491	stable	ENSG00000145623	OSMR							chr4:161826557-161827116	region_101561	0.993835	0.999999	0.00265745	stable	None	None
chr5:38851526-38851755	region_101562	0.943602	0.995116	-0.0339067	stable	ENSG00000145623	OSMR							chr4:161828839-161829261	region_101562	0.130588	0.999999	0.661472	stable	None	None
chr5:38855113-38855434	region_101563	0.320354	0.925122	0.443713	stable	ENSG00000145623	OSMR							chr4:161833607-161833807	region_101563	0.187987	0.999999	0.741123	stable	None	None
chr5:38866274-38866687	region_101564	0.726277	0.975684	-0.136107	stable	None	None							chr4:161844812-161845120	region_101564	0.735369	0.999999	-0.144625	stable	None	None
chr5:38880380-38880856	region_101565	0.591191	0.96183	-0.18623	stable	None	None							chr4:161849661-161850340	region_101565	0.907421	0.999999	0.0346179	stable	None	None
chr5:38884956-38885270	region_101566	0.103016	0.813579	0.812849	stable	None	None							chr4:161855807-161856129	region_101566	0.403492	0.999999	0.349763	stable	None	None
chr5:38888133-38888385	region_101567	0.271881	0.914887	0.491843	stable	None	None							chr4:161859866-161860066	region_101567	0.707623	0.999999	0.215786	stable	None	None
chr5:38891518-38891728	region_101568	0.163459	0.871241	0.749777	stable	None	None							chr4:161862029-161862662	region_101568	0.936066	0.999999	-0.0252763	stable	None	None
chr5:38891747-38892238	region_101569	0.0694214	0.74	-0.723081	stable	None	None							chr4:161863191-161863416	region_101569	0.893353	0.999999	0.063389	stable	None	None
chr1:112410507-112410707	region_10157	0.251424	0.908588	0.632554	stable	None	None							chr1:106090938-106091187	region_10157	0.985007	0.999999	-0.00936205	stable	None	None
chr5:38899897-38900315	region_101570	0.409366	0.939764	-0.326008	stable	None	None							chr4:161868866-161869107	region_101570	0.243559	0.999999	0.51482	stable	None	None
chr5:38907298-38907678	region_101571	0.783578	0.981766	0.120975	stable	None	None							chr4:161870987-161871317	region_101571	0.853531	0.999999	0.0822796	stable	None	None
chr5:38922222-38922761	region_101572	0.586247	0.961589	-0.145764	stable	None	None							chr4:161872683-161872895	region_101572	0.674524	0.999999	0.200723	stable	None	None
chr5:38932969-38933169	region_101573	0.38913	0.937794	0.508558	stable	None	None							chr4:161874935-161875154	region_101573	0.95972	0.999999	-0.0229034	stable	None	None
chr5:38933305-38933637	region_101574	0.168652	0.874974	0.593559	stable	None	None							chr4:161877909-161878771	region_101574	0.558615	0.999999	0.165842	stable	None	None
chr5:38994463-38994768	region_101575	0.939621	0.994905	0.016979	stable	None	None							chr4:161881365-161881737	region_101575	0.976336	0.999999	-0.0114976	stable	None	None
chr5:39005694-39006339	region_101576	0.873756	0.989951	0.0403275	stable	None	None							chr4:161887108-161887389	region_101576	0.247175	0.999999	0.598904	stable	None	None
chr5:39015848-39016245	region_101577	0.847257	0.987306	0.0579147	stable	None	None							chr4:161892109-161892579	region_101577	0.608747	0.999999	-0.173038	stable	None	None
chr5:39024144-39024402	region_101578	0.927605	0.993903	-0.0343295	stable	None	None							chr4:161893443-161893648	region_101578	0.0321857	0.999999	-0.972255	stable	None	None
chr5:39030839-39031568	region_101579	0.264156	0.91181	0.302508	stable	None	None							chr4:161898754-161899241	region_101579	0.970484	0.999999	-0.0115618	stable	None	None
chr1:112418329-112418529	region_10158	0.328114	0.926376	-0.528759	stable	None	None							chr1:106101989-106102198	region_10158	0.565933	0.999999	0.280364	stable	None	None
chr5:39034668-39035272	region_101580	0.210464	0.893834	-0.373285	stable	None	None							chr4:161902175-161902411	region_101580	0.827423	0.999999	-0.0951223	stable	None	None
chr5:39044870-39045213	region_101581	0.319562	0.924894	-0.366241	stable	None	None							chr4:161902482-161902798	region_101581	0.830955	0.999999	-0.0755558	stable	None	None
chr5:39052133-39052470	region_101582	0.309398	0.923668	-0.414086	stable	None	None							chr4:161904116-161904574	region_101582	0.488067	0.999999	0.223461	stable	None	None
chr5:39055592-39055796	region_101583	0.559311	0.95906	-0.244779	stable	ENSG00000164327	RICTOR							chr4:161907107-161907404	region_101583	0.698693	0.999999	-0.160224	stable	None	None
chr5:39056093-39056633	region_101584	0.897892	0.992041	-0.0333559	stable	ENSG00000164327	RICTOR							chr4:161909307-161909507	region_101584	0.954776	0.999999	-0.0282549	stable	None	None
chr5:39057746-39058114	region_101585	0.000371805	0.0217639	1.29477	gained	ENSG00000164327	RICTOR							chr4:161910041-161910340	region_101585	0.026885	0.999999	1.20034	stable	None	None
chr5:39058325-39058600	region_101586	0.000391027	0.022695	1.41789	gained	ENSG00000164327	RICTOR							chr4:161916020-161916254	region_101586	0.705105	0.999999	-0.171182	stable	None	None
chr5:39062179-39062544	region_101587	0.394267	0.938082	0.216499	stable	ENSG00000164327	RICTOR							chr4:161916365-161916565	region_101587	0.377065	0.999999	0.525533	stable	None	None
chr5:39063137-39063464	region_101588	0.60239	0.963142	0.194791	stable	ENSG00000164327	RICTOR							chr4:161923432-161925162	region_101588	0.953229	0.999999	-0.012896	stable	None	None
chr5:39073159-39075568	region_101589	0.564836	0.959259	-0.0565078	stable	ENSG00000164327	RICTOR							chr4:161931212-161931602	region_101589	0.565569	0.999999	-0.216981	stable	None	None
chr1:112421176-112421584	region_10159	0.436747	0.94374	-0.306535	stable	None	None							chr1:106140064-106140378	region_10159	0.479736	0.999999	-0.27998	stable	None	None
chr5:39080721-39081041	region_101590	0.781289	0.981536	0.0953869	stable	ENSG00000164327	RICTOR							chr4:161938214-161938458	region_101590	0.385257	0.999999	0.424469	stable	None	None
chr5:39092463-39093154	region_101591	0.937115	0.994728	-0.0219262	stable	ENSG00000164327, ENSG00000269215	RICTOR, AC008964.1							chr4:161943382-161943633	region_101591	0.885394	0.999999	0.0685905	stable	None	None
chr5:39099263-39099713	region_101592	0.962553	0.996586	-0.0173607	stable	ENSG00000269215	AC008964.1							chr4:161943893-161944096	region_101592	0.387915	0.999999	-0.421052	stable	None	None
chr5:39140634-39140846	region_101593	0.307817	0.923243	-0.520887	stable	None	None							chr4:161945502-161945881	region_101593	0.906061	0.999999	-0.0482248	stable	None	None
chr5:39149295-39149604	region_101594	0.409324	0.939764	-0.356679	stable	None	None							chr4:161960662-161960954	region_101594	0.627942	0.999999	-0.210314	stable	None	None
chr5:39179707-39179928	region_101595	0.505597	0.952784	0.362385	stable	None	None							chr4:161964070-161964330	region_101595	0.854658	0.999999	-0.0764225	stable	None	None
chr5:39182310-39182518	region_101596	0.438626	0.943839	0.372486	stable	None	None							chr4:161969460-161969979	region_101596	0.888004	0.999999	-0.0525059	stable	None	None
chr5:39210231-39210431	region_101597	0.887145	0.99117	-0.0738296	stable	None	None							chr4:161970529-161970735	region_101597	0.0183624	0.999999	1.24311	stable	None	None
chr5:39217423-39218448	region_101598	0.779198	0.981367	-0.044402	stable	None	None							chr4:161973877-161974105	region_101598	0.749298	0.999999	0.140613	stable	None	None
chr5:39224338-39224593	region_101599	0.454204	0.945986	-0.335189	stable	None	None							chr4:161984408-161984710	region_101599	0.861944	0.999999	-0.0737861	stable	None	None
chr1:16050045-16050778	region_1016	0.312767	0.924242	-0.132226	stable	ENSG00000162461, ENSG00000162460	SLC25A34, TMEM82							chr1:16841817-16842132	region_1016	0.665357	0.999999	0.176295	stable	None	None
chr1:112430074-112430337	region_10160	0.362729	0.933264	0.412216	stable	None	None							chr1:106158557-106158951	region_10160	0.535532	0.999999	0.246086	stable	None	None
chr5:39259088-39259553	region_101600	0.37468	0.935457	0.341332	stable	ENSG00000082074	FYB							chr4:161989247-161989588	region_101600	0.320656	0.999999	0.468157	stable	None	None
chr5:39264515-39264948	region_101601	0.201084	0.889933	0.515555	stable	ENSG00000082074	FYB							chr4:161991239-161991581	region_101601	0.360444	0.999999	0.424925	stable	None	None
chr5:39269194-39269670	region_101602	0.548784	0.95753	-0.215646	stable	ENSG00000082074	FYB							chr4:162000730-162001032	region_101602	0.69074	0.999999	0.198363	stable	None	None
chr5:39281378-39281693	region_101603	0.559836	0.95906	-0.216749	stable	ENSG00000082074	FYB							chr4:162003182-162003564	region_101603	0.226882	0.999999	-0.499149	stable	None	None
chr5:39283405-39283773	region_101604	0.628837	0.966278	-0.165926	stable	ENSG00000082074	FYB							chr4:162008056-162008354	region_101604	0.694039	0.999999	-0.166295	stable	None	None
chr5:39284687-39284973	region_101605	0.992103	0.999369	0.0037309	stable	ENSG00000082074	FYB							chr4:162011543-162011923	region_101605	0.158094	0.999999	-0.582101	stable	None	None
chr5:39306219-39306646	region_101606	0.414651	0.940373	-0.293076	stable	None	None							chr4:162012026-162012579	region_101606	0.897745	0.999999	0.0424326	stable	None	None
chr5:39331878-39332104	region_101607	0.498551	0.951999	-0.336257	stable	None	None							chr4:162013483-162013908	region_101607	0.568726	0.999999	0.228639	stable	None	None
chr5:39343438-39343794	region_101608	0.518788	0.954324	-0.244578	stable	None	None							chr4:162021466-162021735	region_101608	0.553942	0.999999	0.275642	stable	None	None
chr5:39370712-39371080	region_101609	0.224542	0.899826	0.419094	stable	None	None							chr4:162023119-162023538	region_101609	0.687953	0.999999	0.14582	stable	None	None
chr1:112447790-112448162	region_10161	0.493373	0.951245	-0.312886	stable	None	None							chr1:106165300-106165730	region_10161	0.29987	0.999999	-0.39188	stable	None	None
chr5:39371266-39371604	region_101610	0.332747	0.927505	0.39506	stable	None	None							chr4:162032821-162033093	region_101610	0.498322	0.999999	0.339251	stable	None	None
chr5:39376395-39376839	region_101611	0.966078	0.997029	-0.0128116	stable	None	None							chr4:162033405-162033605	region_101611	0.844978	0.999999	0.100081	stable	None	None
chr5:39382568-39382954	region_101612	0.562375	0.959259	0.221415	stable	None	None							chr4:162038720-162039127	region_101612	0.174259	0.999999	-0.489036	stable	None	None
chr5:39405727-39405940	region_101613	0.184449	0.881776	-0.671286	stable	ENSG00000113600	C9							chr4:162039338-162039703	region_101613	0.635737	0.999999	0.204806	stable	None	None
chr5:39424479-39425594	region_101614	0.834003	0.986195	0.0329517	stable	ENSG00000113600	C9							chr4:162042756-162042968	region_101614	0.744127	0.999999	0.14971	stable	None	None
chr5:39437645-39437907	region_101615	0.894672	0.991785	-0.0563909	stable	ENSG00000113600	C9							chr4:162044545-162045355	region_101615	0.24573	0.999999	-0.34457	stable	None	None
chr5:39446248-39446542	region_101616	0.0757662	0.757406	-0.871203	stable	ENSG00000153071	DAB2							chr4:162048879-162049111	region_101616	0.370741	0.999999	-0.447425	stable	None	None
chr5:39448139-39448518	region_101617	0.43563	0.943634	0.29046	stable	ENSG00000153071	DAB2							chr4:162049232-162049467	region_101617	0.601489	0.999999	0.238793	stable	None	None
chr5:39461241-39461481	region_101618	0.31114	0.924211	0.425484	stable	ENSG00000153071	DAB2							chr4:162053825-162054452	region_101618	0.597152	0.999999	0.197555	stable	None	None
chr5:39489570-39489791	region_101619	0.555608	0.958605	0.290114	stable	None	None							chr4:162054796-162054996	region_101619	0.651542	0.999999	0.23988	stable	None	None
chr1:112462700-112463526	region_10162	0.428897	0.942429	-0.131622	stable	None	None							chr1:106169162-106169471	region_10162	0.821721	0.999999	0.0907067	stable	None	None
chr5:39496107-39496355	region_101620	0.899834	0.99215	0.0568587	stable	None	None							chr4:162064894-162065733	region_101620	0.643884	0.999999	0.138781	stable	None	None
chr5:39502021-39502406	region_101621	2.26883e-06	0.000289701	1.43853	gained	None	None							chr4:162069514-162069788	region_101621	0.496328	0.999999	0.327511	stable	None	None
chr5:39509002-39509259	region_101622	0.371077	0.934772	-0.408951	stable	None	None							chr4:162069873-162070709	region_101622	0.0708318	0.999999	-0.538088	stable	None	None
chr5:39512419-39512661	region_101623	0.0452252	0.639654	1.07733	stable	None	None							chr4:162070823-162071028	region_101623	0.605364	0.999999	0.256676	stable	None	None
chr5:39547717-39547997	region_101624	0.664858	0.969797	0.131336	stable	None	None							chr4:162073984-162074546	region_101624	0.643393	0.999999	-0.162538	stable	None	None
chr5:39555898-39556189	region_101625	0.167135	0.873906	0.666693	stable	None	None							chr4:162083418-162083737	region_101625	0.460362	0.999999	-0.306493	stable	None	None
chr5:39558694-39558981	region_101626	0.0539469	0.681554	-1.00816	stable	None	None							chr4:162087237-162087437	region_101626	0.371791	0.999999	-0.471714	stable	None	None
chr5:39570515-39570815	region_101627	0.591208	0.96183	-0.15329	stable	None	None							chr4:162091430-162091739	region_101627	0.743154	0.999999	-0.141894	stable	None	None
chr5:39598748-39598972	region_101628	0.308172	0.923404	-0.530417	stable	None	None							chr4:162099412-162099687	region_101628	0.220487	0.999999	0.610894	stable	None	None
chr5:39599044-39599530	region_101629	0.569661	0.959633	0.183422	stable	None	None							chr4:162109813-162110115	region_101629	0.635274	0.999999	0.194501	stable	None	None
chr1:112483853-112484620	region_10163	0.717355	0.974835	-0.0696464	stable	None	None							chr1:106173211-106173479	region_10163	0.824938	0.999999	0.0936979	stable	None	None
chr5:39599791-39600158	region_101630	0.678703	0.971291	0.149432	stable	None	None							chr4:162110880-162111084	region_101630	0.638335	0.999999	-0.25893	stable	None	None
chr5:39621172-39621919	region_101631	0.611006	0.964517	-0.14444	stable	None	None							chr4:162124881-162125224	region_101631	0.846443	0.999999	-0.0810457	stable	None	None
chr5:39622130-39622579	region_101632	0.742605	0.976824	0.135264	stable	None	None							chr4:162127737-162127955	region_101632	0.231575	0.999999	0.57417	stable	None	None
chr5:39649015-39649268	region_101633	0.240534	0.905971	0.577182	stable	None	None							chr4:162130101-162130492	region_101633	0.846096	0.999999	0.0821297	stable	None	None
chr5:39659396-39660028	region_101634	0.00644467	0.208514	0.904342	stable	None	None							chr4:162133420-162133692	region_101634	0.524602	0.999999	0.313071	stable	None	None
chr5:39665152-39665895	region_101635	0.807622	0.983614	-0.0658748	stable	None	None							chr4:162144170-162144413	region_101635	0.53471	0.999999	-0.24275	stable	None	None
chr5:39669118-39669602	region_101636	0.258568	0.911111	0.249342	stable	None	None							chr4:162148161-162148483	region_101636	0.921077	0.999999	-0.0421035	stable	None	None
chr5:39673720-39673920	region_101637	0.426337	0.941901	0.418992	stable	None	None							chr4:162163093-162163309	region_101637	0.710015	0.999999	-0.193376	stable	None	None
chr5:39691677-39691911	region_101638	0.242448	0.906312	-0.550981	stable	None	None							chr4:162165338-162166200	region_101638	0.793332	0.999999	-0.0708682	stable	None	None
chr5:39692008-39692429	region_101639	0.248272	0.907967	0.422721	stable	None	None							chr4:162170498-162170786	region_101639	0.65379	0.999999	0.185351	stable	None	None
chr1:112490868-112491110	region_10164	0.7123	0.97432	-0.157311	stable	None	None							chr1:106173718-106174029	region_10164	0.828357	0.999999	-0.0866773	stable	None	None
chr5:39714219-39714500	region_101640	0.77582	0.980972	0.0840271	stable	None	None							chr4:162171067-162171445	region_101640	0.328406	0.999999	-0.367839	stable	None	None
chr5:39716550-39717023	region_101641	0.431631	0.942758	0.175567	stable	None	None							chr4:162173535-162174062	region_101641	0.49644	0.999999	-0.149046	stable	None	None
chr5:39721439-39721850	region_101642	0.080987	0.769892	0.672078	stable	None	None							chr4:162177910-162178574	region_101642	0.899437	0.999999	0.0306778	stable	None	None
chr5:39740779-39740984	region_101643	0.699021	0.972854	-0.202834	stable	None	None							chr4:162187936-162188544	region_101643	0.801097	0.999999	0.0875601	stable	None	None
chr5:39755523-39755758	region_101644	0.605947	0.963649	-0.279943	stable	None	None							chr4:162189122-162189760	region_101644	0.396253	0.999999	0.291039	stable	None	None
chr5:39785551-39785849	region_101645	0.221511	0.898679	0.526007	stable	None	None							chr4:162197490-162197831	region_101645	0.402609	0.999999	0.319075	stable	None	None
chr5:39787687-39788588	region_101646	0.566487	0.959374	-0.108428	stable	None	None							chr4:162197929-162199547	region_101646	0.584686	0.999999	-0.136634	stable	None	None
chr5:39808898-39809116	region_101647	0.966923	0.997073	-0.0183847	stable	None	None							chr4:162199610-162199924	region_101647	0.923194	0.999999	0.0380673	stable	None	None
chr5:39817909-39818173	region_101648	0.124598	0.840339	0.805344	stable	None	None							chr4:162201584-162201852	region_101648	0.650554	0.999999	0.1979	stable	None	None
chr5:39818668-39818977	region_101649	0.150837	0.86238	-0.594145	stable	None	None							chr4:162206545-162206928	region_101649	0.265661	0.999999	0.425551	stable	None	None
chr1:112491191-112491649	region_10165	0.304158	0.922081	-0.311051	stable	None	None							chr1:106174598-106175989	region_10165	0.87936	0.999999	-0.0285093	stable	None	None
chr5:39826792-39827121	region_101650	0.689391	0.97184	-0.153041	stable	None	None							chr4:162208891-162209203	region_101650	0.357548	0.999999	0.441357	stable	None	None
chr5:39828695-39828953	region_101651	0.454139	0.945986	-0.346375	stable	None	None							chr4:162212482-162212682	region_101651	0.783187	0.999999	0.150042	stable	None	None
chr5:39850996-39851275	region_101652	0.72591	0.975665	-0.1553	stable	None	None							chr4:162215696-162215901	region_101652	0.339405	0.999999	0.555778	stable	None	None
chr5:39851473-39851879	region_101653	0.54542	0.957459	-0.236248	stable	None	None							chr4:162218423-162218702	region_101653	0.226647	0.999999	0.535079	stable	None	None
chr5:39856611-39856811	region_101654	0.299215	0.921377	-0.552709	stable	None	None							chr4:162225665-162226362	region_101654	0.846607	0.999999	0.0615155	stable	None	None
chr5:39861991-39862365	region_101655	0.229949	0.901682	0.521161	stable	None	None							chr4:162226747-162227089	region_101655	0.387506	0.999999	0.347073	stable	None	None
chr5:39864116-39864363	region_101656	0.353906	0.931331	0.40552	stable	None	None							chr4:162227486-162227686	region_101656	0.981072	0.999999	0.0108492	stable	None	None
chr5:39877415-39877660	region_101657	0.206479	0.892107	0.614671	stable	None	None							chr4:162229978-162230312	region_101657	0.0977162	0.999999	0.665161	stable	None	None
chr5:39907420-39908035	region_101658	0.558415	0.958931	-0.174144	stable	None	None							chr4:162237306-162237726	region_101658	0.271175	0.999999	0.432156	stable	None	None
chr5:39927055-39927255	region_101659	0.219579	0.898132	-0.686864	stable	None	None							chr4:162240404-162240897	region_101659	0.666309	0.999999	-0.159653	stable	None	None
chr1:112501261-112501968	region_10166	0.472824	0.948247	-0.153181	stable	None	None							chr1:106184018-106184807	region_10166	0.0294785	0.999999	-0.658079	stable	None	None
chr5:39929049-39929249	region_101660	0.297946	0.92129	0.558673	stable	None	None							chr4:162241394-162241887	region_101660	0.424217	0.999999	-0.211476	stable	None	None
chr5:39929901-39930157	region_101661	0.27645	0.916171	-0.531086	stable	None	None							chr4:162242456-162242727	region_101661	0.715632	0.999999	0.16437	stable	None	None
chr5:39949035-39949473	region_101662	0.45738	0.946223	0.184868	stable	None	None							chr4:162249333-162249533	region_101662	0.664067	0.999999	0.225981	stable	None	None
chr5:39960863-39961129	region_101663	0.53101	0.955793	-0.293345	stable	None	None							chr4:162250853-162251068	region_101663	0.886013	0.999999	-0.0689833	stable	None	None
chr5:39974358-39974666	region_101664	0.279104	0.916548	-0.507236	stable	None	None							chr4:162255430-162255733	region_101664	0.310662	0.999999	0.467047	stable	None	None
chr5:40018157-40018375	region_101665	0.528023	0.955336	0.315659	stable	None	None							chr4:162257103-162257325	region_101665	0.779841	0.999999	0.124063	stable	None	None
chr5:40033357-40034050	region_101666	0.49079	0.951083	0.101344	stable	None	None							chr4:162263222-162263616	region_101666	0.749452	0.999999	0.120343	stable	None	None
chr5:40037903-40038124	region_101667	0.523939	0.955002	0.217816	stable	None	None							chr4:162264630-162265109	region_101667	0.491019	0.999999	0.255609	stable	None	None
chr5:40044670-40044906	region_101668	0.183195	0.88154	-0.752142	stable	None	None							chr4:162274768-162275004	region_101668	0.698633	0.999999	0.188785	stable	None	None
chr5:40051644-40052335	region_101669	0.409221	0.939729	-0.201065	stable	None	None							chr4:162280456-162280878	region_101669	0.4651	0.999999	0.290594	stable	None	None
chr1:112519030-112519306	region_10167	0.778	0.981246	-0.114685	stable	ENSG00000171385	KCND3							chr1:106206589-106207512	region_10167	0.646623	0.999999	0.1319	stable	None	None
chr5:40052556-40052850	region_101670	0.189815	0.884468	-0.689628	stable	None	None							chr4:162280985-162281213	region_101670	0.427341	0.999999	0.373961	stable	None	None
chr5:40052990-40053259	region_101671	0.748928	0.977754	0.124073	stable	None	None							chr4:162285070-162285393	region_101671	0.540258	0.999999	0.247213	stable	None	None
chr5:40060916-40061282	region_101672	0.012576	0.330558	1.1369	stable	None	None							chr4:162296298-162296699	region_101672	0.911794	0.999999	0.0449703	stable	None	None
chr5:40066807-40067111	region_101673	0.319727	0.924894	0.465365	stable	None	None							chr4:162297410-162297669	region_101673	0.00791538	0.706533	1.41832	stable	None	None
chr5:40071358-40071591	region_101674	0.666767	0.970027	-0.21423	stable	None	None							chr4:162299977-162300413	region_101674	0.728999	0.999999	-0.125654	stable	None	None
chr5:40079140-40079340	region_101675	0.709744	0.973975	0.203709	stable	None	None							chr4:162301790-162302038	region_101675	0.607594	0.999999	0.255775	stable	None	None
chr5:40082206-40082406	region_101676	0.972902	0.997447	0.0178055	stable	None	None							chr4:162304017-162304271	region_101676	0.339373	0.999999	0.436858	stable	None	None
chr5:40095364-40095749	region_101677	0.865002	0.988785	0.0689851	stable	None	None							chr4:162307117-162307570	region_101677	0.44738	0.999999	0.286396	stable	None	None
chr5:40102417-40102679	region_101678	0.523908	0.955002	-0.279338	stable	None	None							chr4:162311619-162312152	region_101678	0.165028	0.999999	0.516338	stable	None	None
chr5:40104235-40104515	region_101679	0.823309	0.985347	-0.0895584	stable	None	None							chr4:162314565-162315208	region_101679	0.829194	0.999999	0.0625435	stable	None	None
chr1:112531518-112533818	region_10168	0.0103343	0.290047	-0.317864	stable	ENSG00000171385	KCND3							chr1:106228416-106230341	region_10168	0.905338	0.999999	-0.0261202	stable	None	None
chr5:40107894-40108287	region_101680	0.0489382	0.658619	-0.495249	stable	None	None							chr4:162317009-162317283	region_101680	0.829453	0.999999	0.0879787	stable	None	None
chr5:40112908-40113289	region_101681	0.665016	0.969832	-0.159618	stable	None	None							chr4:162325041-162325329	region_101681	0.889189	0.999999	-0.059178	stable	None	None
chr5:40123788-40124053	region_101682	0.884927	0.990874	-0.0617448	stable	None	None							chr4:162328342-162329157	region_101682	0.960135	0.999999	-0.015265	stable	None	None
chr5:40150924-40151484	region_101683	0.321525	0.92524	0.315297	stable	None	None							chr4:162339202-162339402	region_101683	0.220149	0.999999	-0.675667	stable	None	None
chr5:40161412-40161624	region_101684	0.10312	0.813579	-0.876261	stable	None	None							chr4:162340917-162341407	region_101684	0.390708	0.999999	-0.283467	stable	None	None
chr5:40165188-40165557	region_101685	0.369023	0.93451	-0.367923	stable	None	None							chr4:162342271-162342549	region_101685	0.262627	0.999999	-0.555755	stable	None	None
chr5:40165639-40165889	region_101686	0.396032	0.938227	0.413297	stable	None	None							chr4:162342605-162342973	region_101686	0.481379	0.999999	0.267201	stable	None	None
chr5:40191098-40191843	region_101687	0.269795	0.914137	0.174974	stable	None	None							chr4:162349379-162350712	region_101687	0.699911	0.999999	-0.10077	stable	None	None
chr5:40196454-40196654	region_101688	0.504378	0.952756	-0.350204	stable	None	None							chr4:162358958-162359501	region_101688	0.961555	0.999999	0.0171109	stable	None	None
chr5:40220684-40221110	region_101689	0.352879	0.931324	-0.361421	stable	None	None							chr4:162368918-162369270	region_101689	0.779089	0.999999	0.112103	stable	None	None
chr1:112702731-112703355	region_10169	0.607662	0.964009	-0.118715	stable	None	None							chr1:106249708-106250007	region_10169	0.844625	0.999999	0.0874145	stable	None	None
chr5:40227230-40227443	region_101690	0.912838	0.992982	0.050844	stable	None	None							chr4:162369490-162370036	region_101690	0.446737	0.999999	0.252886	stable	None	None
chr5:40229204-40229451	region_101691	0.354421	0.931333	0.381726	stable	None	None							chr4:162371043-162371243	region_101691	0.866119	0.999999	0.0781385	stable	None	None
chr5:40229777-40230252	region_101692	0.843949	0.987007	0.061743	stable	None	None							chr4:162372735-162372960	region_101692	0.295212	0.999999	-0.520825	stable	None	None
chr5:40242963-40243163	region_101693	0.273543	0.915272	0.613552	stable	None	None							chr4:162379052-162379358	region_101693	0.267793	0.999999	-0.448354	stable	None	None
chr5:40245874-40246122	region_101694	0.247826	0.907873	0.537949	stable	None	None							chr4:162381903-162382504	region_101694	0.196333	0.999999	0.418063	stable	None	None
chr5:40263432-40263654	region_101695	0.813442	0.984123	0.114933	stable	None	None							chr4:162383219-162383529	region_101695	0.697028	0.999999	0.17325	stable	None	None
chr5:40263707-40263945	region_101696	0.856115	0.98813	-0.0726004	stable	None	None							chr4:162384894-162385185	region_101696	0.0997966	0.999999	0.769314	stable	None	None
chr5:40267020-40267477	region_101697	0.919802	0.993399	-0.037314	stable	None	None							chr4:162385345-162385633	region_101697	0.373819	0.999999	-0.375024	stable	None	None
chr5:40272735-40273041	region_101698	0.975464	0.997787	-0.0126775	stable	None	None							chr4:162389251-162389615	region_101698	0.34031	0.999999	0.389374	stable	None	None
chr5:40280789-40281086	region_101699	0.396151	0.938238	0.397071	stable	None	None							chr4:162401496-162401870	region_101699	0.430222	0.999999	0.346615	stable	None	None
chr1:16062579-16062865	region_1017	0.253266	0.909752	-0.337173	stable	ENSG00000162461, ENSG00000162460	SLC25A34, TMEM82							chr1:16842539-16842760	region_1017	0.628731	0.999999	-0.211479	stable	None	None
chr1:112731695-112732312	region_10170	0.118712	0.834681	-0.438645	stable	None	None							chr1:106254821-106255177	region_10170	0.932643	0.999999	0.0334289	stable	None	None
chr5:40281318-40281532	region_101700	0.831462	0.986091	0.0977221	stable	None	None							chr4:162404017-162404407	region_101700	0.696314	0.999999	0.146086	stable	None	None
chr5:40336219-40336558	region_101701	0.0833135	0.775519	0.765529	stable	None	None							chr4:162410342-162410719	region_101701	0.701246	0.999999	0.171477	stable	None	None
chr5:40348327-40348898	region_101702	0.860421	0.988469	0.0595721	stable	None	None							chr4:162412657-162413009	region_101702	0.436624	0.999999	0.338978	stable	None	None
chr5:40349027-40349262	region_101703	0.809683	0.983686	0.118467	stable	None	None							chr4:162415902-162416218	region_101703	0.29719	0.999999	-0.472633	stable	None	None
chr5:40353574-40355243	region_101704	0.74796	0.977606	-0.0510231	stable	None	None							chr4:162439930-162440584	region_101704	0.223836	0.999999	-0.362658	stable	None	None
chr5:40355293-40355649	region_101705	0.342779	0.92924	-0.329227	stable	None	None							chr4:162443018-162443586	region_101705	0.225827	0.999999	-0.272739	stable	None	None
chr5:40367445-40367678	region_101706	0.884964	0.990874	0.067028	stable	None	None							chr4:162452012-162452267	region_101706	0.151539	0.999999	0.792512	stable	None	None
chr5:40378945-40379219	region_101707	0.00117569	0.0550746	1.66018	stable	None	None							chr4:162455935-162456147	region_101707	0.414487	0.999999	-0.389674	stable	None	None
chr5:40384367-40384793	region_101708	0.0880794	0.787102	0.547475	stable	None	None							chr4:162459309-162459528	region_101708	0.968951	0.999999	0.018928	stable	None	None
chr5:40390231-40391428	region_101709	0.779117	0.981367	-0.0416148	stable	None	None							chr4:162460223-162460622	region_101709	0.467006	0.999999	0.261317	stable	None	None
chr1:112747106-112747553	region_10171	0.259495	0.911111	-0.316496	stable	None	None							chr1:106284227-106284480	region_10171	0.35882	0.999999	-0.464347	stable	None	None
chr5:40401324-40402545	region_101710	0.599688	0.962657	0.0506882	stable	None	None							chr4:162468021-162468451	region_101710	0.706247	0.999999	-0.134459	stable	None	None
chr5:40407079-40407329	region_101711	0.214247	0.895702	0.413325	stable	None	None							chr4:162475851-162476166	region_101711	0.466039	0.999999	0.345976	stable	None	None
chr5:40410433-40410907	region_101712	0.341018	0.92887	0.221564	stable	None	None							chr4:162479038-162479456	region_101712	0.573625	0.999999	0.205928	stable	None	None
chr5:40411033-40411664	region_101713	0.110491	0.823985	0.311324	stable	None	None							chr4:162482988-162483196	region_101713	0.770203	0.999999	0.14585	stable	None	None
chr5:40414897-40415411	region_101714	0.779963	0.981367	0.0401548	stable	None	None							chr4:162502373-162502725	region_101714	0.237486	0.999999	0.455221	stable	None	None
chr5:40416304-40416519	region_101715	0.787767	0.981994	0.112636	stable	None	None							chr4:162510573-162511075	region_101715	0.719802	0.999999	-0.134683	stable	None	None
chr5:40422838-40423198	region_101716	0.282001	0.917274	-0.386651	stable	None	None							chr4:162512965-162513165	region_101716	0.100648	0.999999	0.944483	stable	None	None
chr5:40430492-40430894	region_101717	0.0218099	0.459651	0.919215	stable	None	None							chr4:162525686-162526247	region_101717	0.0895968	0.999999	0.587255	stable	None	None
chr5:40437528-40438030	region_101718	0.178245	0.879629	0.591832	stable	None	None							chr4:162527024-162527603	region_101718	0.490743	0.999999	0.216112	stable	None	None
chr5:40439002-40439532	region_101719	0.988759	0.999068	0.00444188	stable	None	None							chr4:162534392-162534798	region_101719	0.925256	0.999999	0.0374126	stable	None	None
chr1:112747709-112747909	region_10172	0.254024	0.910035	-0.517808	stable	None	None							chr1:106298402-106298769	region_10172	0.770189	0.999999	-0.128957	stable	None	None
chr5:40446830-40447390	region_101720	0.848904	0.987371	0.0972883	stable	None	None							chr4:162536393-162536635	region_101720	0.254875	0.999999	0.606979	stable	None	None
chr5:40485211-40485936	region_101721	0.452623	0.945809	0.179975	stable	None	None							chr4:162537716-162537957	region_101721	0.466016	0.999999	-0.313127	stable	None	None
chr5:40486600-40486998	region_101722	0.925151	0.993576	-0.0332532	stable	None	None							chr4:162550894-162551769	region_101722	0.463817	0.999999	0.190922	stable	None	None
chr5:40487050-40487257	region_101723	0.881606	0.990469	-0.0706966	stable	None	None							chr4:162560685-162560996	region_101723	0.248792	0.999999	0.515077	stable	None	None
chr5:40497632-40498117	region_101724	0.885173	0.990874	-0.0349266	stable	None	None							chr4:162568949-162569661	region_101724	0.628195	0.999999	-0.150115	stable	None	None
chr5:40499231-40500052	region_101725	0.38114	0.936534	0.218238	stable	None	None							chr4:162569800-162570009	region_101725	0.423761	0.999999	0.442511	stable	None	None
chr5:40511249-40511501	region_101726	0.132124	0.848753	0.796366	stable	None	None							chr4:162583951-162584394	region_101726	0.901973	0.999999	-0.0458086	stable	None	None
chr5:40516688-40516949	region_101727	0.773724	0.980599	0.141613	stable	None	None							chr4:162584457-162585356	region_101727	0.954452	0.999999	-0.015184	stable	None	None
chr5:40518567-40518935	region_101728	0.915492	0.993077	-0.0378537	stable	None	None							chr4:162585788-162586251	region_101728	0.522227	0.999999	-0.24218	stable	None	None
chr5:40521200-40521400	region_101729	0.153823	0.864687	-0.781536	stable	None	None							chr4:162592050-162592671	region_101729	0.585646	0.999999	-0.169463	stable	None	None
chr1:112752252-112752493	region_10173	0.0317192	0.554348	0.969552	stable	None	None							chr1:106303684-106304291	region_10173	0.807568	0.999999	0.0834102	stable	None	None
chr5:40541322-40542237	region_101730	0.145727	0.859482	-0.274705	stable	None	None							chr4:162592888-162593147	region_101730	0.273865	0.999999	0.504654	stable	None	None
chr5:40548190-40548390	region_101731	0.0923106	0.795718	0.913945	stable	None	None							chr4:162595590-162596146	region_101731	0.546589	0.999999	0.193277	stable	None	None
chr5:40554073-40554344	region_101732	0.0162258	0.388754	1.27768	stable	None	None							chr4:162608805-162609005	region_101732	0.233331	0.999999	-0.574847	stable	None	None
chr5:40556016-40556378	region_101733	0.554444	0.958329	-0.223097	stable	None	None							chr4:162609019-162609658	region_101733	0.905092	0.999999	-0.0367946	stable	None	None
chr5:40557634-40557871	region_101734	0.356463	0.93172	0.437976	stable	None	None							chr4:162613838-162614264	region_101734	0.723624	0.999999	0.140455	stable	None	None
chr5:40559410-40559797	region_101735	0.352566	0.931186	0.334898	stable	None	None							chr4:162618249-162618456	region_101735	0.68486	0.999999	0.2122	stable	None	None
chr5:40566867-40567404	region_101736	0.266796	0.913087	0.373165	stable	None	None							chr4:162619564-162619940	region_101736	0.338362	0.999999	0.434139	stable	None	None
chr5:40575778-40576259	region_101737	0.499886	0.952352	0.23609	stable	None	None							chr4:162623564-162624065	region_101737	0.480019	0.999999	0.276344	stable	None	None
chr5:40578633-40579068	region_101738	0.237361	0.904796	-0.418397	stable	None	None							chr4:162624081-162624509	region_101738	0.228031	0.999999	-0.452003	stable	None	None
chr5:40594872-40595226	region_101739	0.167508	0.874348	-0.558712	stable	None	None							chr4:162625850-162626068	region_101739	0.934741	0.999999	0.0402196	stable	None	None
chr1:112764384-112764762	region_10174	0.530174	0.955639	-0.174988	stable	None	None							chr1:106322121-106322672	region_10174	0.304762	0.999999	-0.377307	stable	None	None
chr5:40620501-40621030	region_101740	0.775214	0.980892	-0.0682155	stable	None	None							chr4:162631164-162631454	region_101740	0.639221	0.999999	-0.205248	stable	None	None
chr5:40622426-40622626	region_101741	0.890818	0.991401	0.0627277	stable	None	None							chr4:162633709-162634587	region_101741	0.243165	0.999999	0.313562	stable	None	None
chr5:40634359-40635393	region_101742	0.647672	0.968032	0.124591	stable	None	None							chr4:162636506-162636774	region_101742	0.420155	0.999999	0.396173	stable	None	None
chr5:40641327-40641741	region_101743	0.0621146	0.715032	0.690046	stable	None	None							chr4:162637060-162637447	region_101743	0.984146	0.999999	0.00770545	stable	None	None
chr5:40652686-40653129	region_101744	0.378132	0.936002	0.347448	stable	None	None							chr4:162641981-162642223	region_101744	0.666538	0.999999	0.197318	stable	None	None
chr5:40679089-40680686	region_101745	0.522706	0.954857	-0.0634582	stable	ENSG00000171522	PTGER4							chr4:162649994-162650371	region_101745	0.720752	0.999999	0.144754	stable	None	None
chr5:40680951-40682167	region_101746	0.387844	0.93771	-0.118536	stable	ENSG00000171522	PTGER4							chr4:162650792-162651118	region_101746	0.328882	0.999999	0.393343	stable	None	None
chr5:40688264-40688808	region_101747	0.779752	0.981367	0.0514126	stable	ENSG00000171522	PTGER4							chr4:162652370-162652831	region_101747	0.387078	0.999999	-0.313126	stable	None	None
chr5:40689630-40689891	region_101748	0.0322761	0.559151	0.985999	stable	ENSG00000171522	PTGER4							chr4:162655922-162656549	region_101748	0.161965	0.999999	-0.427844	stable	None	None
chr5:40692265-40692502	region_101749	0.484774	0.949888	-0.362205	stable	ENSG00000171522	PTGER4							chr4:162657905-162658217	region_101749	0.990319	0.999999	-0.00545652	stable	None	None
chr1:112771104-112771744	region_10175	0.400318	0.938423	0.185534	stable	None	None							chr1:106333386-106333630	region_10175	0.672294	0.999999	0.211276	stable	None	None
chr5:40700403-40700890	region_101750	0.433217	0.943149	0.27891	stable	None	None							chr4:162662354-162662705	region_101750	0.26306	0.999999	-0.470921	stable	None	None
chr5:40712511-40712727	region_101751	0.448768	0.945299	-0.438028	stable	None	None							chr4:162667589-162667830	region_101751	0.943412	0.999999	0.0372036	stable	None	None
chr5:40716185-40716408	region_101752	0.83489	0.986232	0.0868873	stable	None	None							chr4:162670136-162670481	region_101752	0.0101778	0.803624	1.21658	stable	None	None
chr5:40723132-40723476	region_101753	0.101994	0.811795	-0.578735	stable	None	None							chr4:162670560-162670860	region_101753	0.583129	0.999999	-0.22987	stable	None	None
chr5:40734011-40735108	region_101754	0.770291	0.980146	-0.0467949	stable	None	None							chr4:162673966-162674192	region_101754	0.618545	0.999999	-0.261693	stable	None	None
chr5:40736414-40736720	region_101755	0.943222	0.995101	-0.0212314	stable	ENSG00000113638	TTC33							chr4:162695297-162695505	region_101755	0.47765	0.999999	-0.334485	stable	None	None
chr5:40755041-40756518	region_101756	0.221642	0.898745	-0.127091	stable	ENSG00000113638	TTC33							chr4:162712977-162713681	region_101756	0.310855	0.999999	-0.349501	stable	None	None
chr5:40783927-40784915	region_101757	0.529717	0.955571	-0.0967687	stable	ENSG00000132356	PRKAA1							chr4:162713774-162714509	region_101757	0.930253	0.999999	0.0260551	stable	None	None
chr5:40791153-40792029	region_101758	0.272542	0.915051	0.317355	stable	ENSG00000132356	PRKAA1							chr4:162720797-162721626	region_101758	0.509146	0.999999	0.151605	stable	None	None
chr5:40797477-40799104	region_101759	0.174387	0.878905	-0.129664	stable	ENSG00000132356	PRKAA1							chr4:162733428-162734417	region_101759	0.450925	0.999999	0.229691	stable	None	None
chr1:112780674-112780968	region_10176	0.617334	0.965112	0.230868	stable	None	None							chr1:106336229-106336720	region_10176	0.349596	0.999999	0.298393	stable	None	None
chr5:40825530-40826036	region_101760	0.728984	0.975975	0.109803	stable	ENSG00000145592, ENSG00000132357	RPL37, CARD6							chr4:162738959-162739893	region_101760	0.770171	0.999999	0.0731866	stable	None	None
chr5:40826855-40827058	region_101761	0.422341	0.941765	-0.436757	stable	ENSG00000145592, ENSG00000132357	RPL37, CARD6							chr4:162743669-162744204	region_101761	0.851771	0.999999	-0.0677501	stable	None	None
chr5:40834421-40834745	region_101762	0.0429121	0.627315	0.520096	stable	ENSG00000145592, ENSG00000132357	RPL37, CARD6							chr4:162744413-162744832	region_101762	0.502689	0.999999	-0.252359	stable	None	None
chr5:40834832-40836364	region_101763	0.0934772	0.797611	-0.185097	stable	ENSG00000145592, ENSG00000132357	RPL37, CARD6							chr4:162748387-162749589	region_101763	0.721613	0.999999	0.0926558	stable	None	None
chr5:40841226-40841859	region_101764	0.782538	0.981674	0.0718556	stable	ENSG00000145592, ENSG00000132357	RPL37, CARD6							chr4:162753206-162753520	region_101764	0.0708082	0.999999	0.771073	stable	None	None
chr5:40842184-40842384	region_101765	0.325755	0.925833	0.546649	stable	ENSG00000145592, ENSG00000132357	RPL37, CARD6							chr4:162763004-162763250	region_101765	0.480437	0.999999	-0.302569	stable	None	None
chr5:40860391-40860754	region_101766	0.191177	0.885017	-0.462741	stable	ENSG00000132357	CARD6							chr4:162770440-162770641	region_101766	0.928786	0.999999	0.040348	stable	None	None
chr5:40879253-40879825	region_101767	0.848075	0.987328	0.0608107	stable	None	None							chr4:162775374-162775651	region_101767	0.550554	0.999999	-0.285248	stable	None	None
chr5:40889449-40890037	region_101768	0.0558929	0.690542	0.497979	stable	ENSG00000112936	C7							chr4:162778035-162778267	region_101768	0.12335	0.999999	0.793296	stable	None	None
chr5:40895791-40896118	region_101769	0.862804	0.988581	-0.0675278	stable	ENSG00000112936	C7							chr4:162780870-162781192	region_101769	0.782135	0.999999	0.121955	stable	None	None
chr1:112789591-112790417	region_10177	0.304562	0.922127	-0.13973	stable	None	None							chr1:106337478-106337678	region_10177	0.228937	0.999999	-0.649268	stable	None	None
chr5:40904357-40905389	region_101770	0.325669	0.925732	-0.153942	stable	ENSG00000112936	C7							chr4:162790543-162791045	region_101770	0.655567	0.999999	0.151277	stable	None	None
chr5:40909348-40909743	region_101771	0.854728	0.98799	-0.0559793	stable	ENSG00000112936	C7							chr4:162796385-162796857	region_101771	0.965575	0.999999	-0.0147784	stable	None	None
chr5:40932895-40934284	region_101772	0.247565	0.907826	0.169929	stable	None	None							chr4:162800634-162800977	region_101772	0.551829	0.999999	-0.251448	stable	None	None
chr5:40976282-40976482	region_101773	0.830444	0.985971	0.112997	stable	None	None							chr4:162809146-162809571	region_101773	0.639866	0.999999	-0.17879	stable	None	None
chr5:40976701-40977888	region_101774	0.219414	0.897944	-0.218419	stable	None	None							chr4:162815653-162815988	region_101774	0.280011	0.999999	0.505143	stable	None	None
chr5:41003860-41004088	region_101775	0.224674	0.899826	0.59364	stable	None	None							chr4:162819988-162820362	region_101775	0.491387	0.999999	0.275048	stable	None	None
chr5:41004186-41004422	region_101776	0.74354	0.976946	-0.151925	stable	None	None							chr4:162820426-162820701	region_101776	0.726666	0.999999	0.159061	stable	None	None
chr5:41009340-41009633	region_101777	0.534818	0.956336	-0.249644	stable	None	None							chr4:162820781-162821701	region_101777	0.513561	0.999999	-0.191198	stable	None	None
chr5:41012237-41012857	region_101778	0.270052	0.914137	-0.288401	stable	None	None							chr4:162822438-162822645	region_101778	0.363545	0.999999	0.41647	stable	None	None
chr5:41022468-41022673	region_101779	0.445101	0.944867	-0.349247	stable	None	None							chr4:162822735-162822984	region_101779	0.616738	0.999999	0.233005	stable	None	None
chr1:112794787-112795202	region_10178	0.427742	0.942198	-0.172862	stable	None	None							chr1:106338375-106339030	region_10178	0.23869	0.999999	-0.358542	stable	None	None
chr5:41049182-41049408	region_101780	0.00810613	0.245325	1.46933	stable	None	None							chr4:162826765-162827030	region_101780	0.030428	0.999999	1.04112	stable	None	None
chr5:41056996-41057700	region_101781	0.520087	0.954463	-0.146058	stable	ENSG00000171495	MROH2B							chr4:162833619-162833826	region_101781	0.433617	0.999999	0.423586	stable	None	None
chr5:41060640-41060901	region_101782	0.696158	0.972568	-0.144027	stable	ENSG00000171495	MROH2B							chr4:162834383-162835027	region_101782	0.384581	0.999999	0.278178	stable	None	None
chr5:41078670-41079172	region_101783	0.529618	0.955571	-0.218247	stable	ENSG00000171495	MROH2B							chr4:162840397-162841861	region_101783	0.365885	0.999999	0.233297	stable	None	None
chr5:41095044-41095265	region_101784	0.949119	0.99551	-0.0262485	stable	None	None							chr4:162841915-162842451	region_101784	0.864692	0.999999	0.0535864	stable	None	None
chr5:41097672-41098130	region_101785	0.0271853	0.514057	-0.818069	stable	None	None							chr4:162847258-162847492	region_101785	0.479821	0.999999	-0.307945	stable	None	None
chr5:41127828-41129149	region_101786	0.325878	0.92593	-0.132306	stable	None	None							chr4:162847688-162847911	region_101786	0.307541	0.999999	0.557967	stable	None	None
chr5:41142616-41143491	region_101787	0.0202789	0.441985	-0.502422	stable	None	None							chr4:162851881-162852534	region_101787	0.137237	0.999999	0.504807	stable	None	None
chr5:41154727-41154931	region_101788	0.580274	0.961091	-0.259229	stable	None	None							chr4:162857745-162858038	region_101788	0.0478835	0.999999	0.967489	stable	None	None
chr5:41157441-41157811	region_101789	0.650249	0.968071	-0.164339	stable	None	None							chr4:162858869-162859069	region_101789	0.398591	0.999999	0.479986	stable	None	None
chr1:112810710-112811404	region_10179	0.0747008	0.754116	-0.519515	stable	None	None							chr1:106348597-106349121	region_10179	0.757588	0.999999	0.112239	stable	None	None
chr5:41161969-41162531	region_101790	0.312507	0.924242	0.280228	stable	None	None							chr4:162864698-162865193	region_101790	0.420457	0.999999	0.328455	stable	None	None
chr5:41166597-41166871	region_101791	0.00766108	0.23549	1.2698	stable	None	None							chr4:162870101-162870513	region_101791	0.650287	0.999999	0.161212	stable	None	None
chr5:41172242-41172591	region_101792	0.202229	0.890068	0.474991	stable	None	None							chr4:162871543-162871984	region_101792	0.959976	0.999999	-0.0166847	stable	None	None
chr5:41176947-41177410	region_101793	0.052213	0.674017	0.69172	stable	None	None							chr4:162872147-162872393	region_101793	0.690302	0.999999	-0.184986	stable	None	None
chr5:41182229-41183399	region_101794	0.41156	0.940339	-0.11451	stable	None	None							chr4:162879788-162880163	region_101794	0.185839	0.999999	-0.57802	stable	None	None
[truncated: 288,282+ more rows]
[truncated: 5 more columns]
