# Supplementary material for: An integrated multi-omics approach identifies the landscape of interferon-α-mediated responses of human pancreatic beta cells
Source: Nat Commun. 2020 May 22;11:2584. doi: 10.1038/s41467-020-16327-0 (PMC7244579; doi:10.1038/s41467-020-16327-0)
Supplement: Supplementary file 6 — Supplementary Data 3 [file 41467_2020_16327_MOESM6_ESM.xlsx]

## Sheet: Sheet1
Supplementary Data 3: List of differentially expressed genes from RNA-seq of EndoC-BH1 cells exposed to IFNalpha for the indicated time points. (log2FC >|0.58| and FDR < 0.05; RPKM > 0.5).
2h							8h							24h
geneID	gene_symbol	gene_Description	log2FC_2h	Pvalue_2h	FDR_2h		geneID	gene_symbol	gene_Description	log2FC_8h	Pvalue_8h	FDR_8h		geneID	gene_symbol	gene_Description	log2FC	PValue	FDR
ENSG00000185745	IFIT1	interferon-induced protein with tetratricopeptide repeats 1	8.14542	0	0		ENSG00000002549	LAP3	leucine aminopeptidase 3	4.48439	0	0		ENSG00000002549	LAP3	leucine aminopeptidase 3	3.53297	0	0
ENSG00000089127	OAS1	2',5'-oligoadenylate synthetase 1, 40/46kDa	4.93168	1.01e-288	6.91e-285		ENSG00000013374	NUB1	negative regulator of ubiquitin-like proteins 1	3.22981	0	0		ENSG00000010030	ETV7	ets variant 7	7.53715	0	0
ENSG00000125347	IRF1	interferon regulatory factor 1	5.46179	2.02e-278	9.2e-275		ENSG00000055332	EIF2AK2	eukaryotic translation initiation factor 2-alpha kinase 2	3.40203	0	0		ENSG00000026950	BTN3A1	butyrophilin, subfamily 3, member A1	4.09282	0	0
ENSG00000107201	DDX58	DEAD (Asp-Glu-Ala-Asp) box polypeptide 58	5.09098	5.54e-273	1.89e-269		ENSG00000059378	PARP12	poly (ADP-ribose) polymerase family, member 12	4.99713	0	0		ENSG00000059378	PARP12	poly (ADP-ribose) polymerase family, member 12	4.74292	0	0
ENSG00000130589	HELZ2	peroxisomal proliferator-activated receptor A interacting complex 285	4.48788	2.32e-237	6.35e-234		ENSG00000067066	SP100	SP100 nuclear antigen	16.3593	0	0		ENSG00000067066	SP100	SP100 nuclear antigen	14.5741	0	0
ENSG00000213928	IRF9	interferon regulatory factor 9	4.65343	1.06e-211	2.42e-208		ENSG00000068079	IFI35	interferon-induced protein 35	6.03555	0	0		ENSG00000078081	LAMP3	lysosomal-associated membrane protein 3	7.7061	0	0
ENSG00000132109	TRIM21	tripartite motif-containing 21	3.50318	3.67e-186	7.15e-183		ENSG00000078081	LAMP3	lysosomal-associated membrane protein 3	8.91292	0	0		ENSG00000100911	PSME2	proteasome (prosome, macropain) activator subunit 2 (PA28 beta)	2.43135	0	0
ENSG00000115415	STAT1	signal transducer and activator of transcription 1, 91kDa	3.94862	1.01e-179	1.72e-176		ENSG00000100342	APOL1	apolipoprotein L, 1	6.92911	0	0		ENSG00000101347	SAMHD1	SAM domain and HD domain 1	2.44425	0	0
ENSG00000138496	PARP9	poly (ADP-ribose) polymerase family, member 9	3.62314	2.69e-155	4.08e-152		ENSG00000100911	PSME2	proteasome (prosome, macropain) activator subunit 2 (PA28 beta)	2.93744	0	0		ENSG00000107201	DDX58	DEAD (Asp-Glu-Ala-Asp) box polypeptide 58	5.50219	0	0
ENSG00000173193	PARP14	poly (ADP-ribose) polymerase family, member 14	5.03409	4.16e-143	5.69e-140		ENSG00000101347	SAMHD1	SAM domain and HD domain 1	3.67962	0	0		ENSG00000107798	LIPA	lipase A, lysosomal acid, cholesterol esterase	2.19263	0	0
ENSG00000124201	ZNFX1	zinc finger, NFX1-type containing 1	3.04849	8.88e-142	1.1e-138		ENSG00000106785	TRIM14	tripartite motif-containing 14	3.95542	0	0		ENSG00000108771	DHX58	DEXH (Asp-Glu-X-His) box polypeptide 58	5.8524	0	0
ENSG00000185880	TRIM69	tripartite motif-containing 69	2.81959	6.52e-135	7.42e-132		ENSG00000107201	DDX58	DEAD (Asp-Glu-Ala-Asp) box polypeptide 58	6.22261	0	0		ENSG00000111335	OAS2	2'-5'-oligoadenylate synthetase 2, 69/71kDa	14.2682	0	0
ENSG00000134321	RSAD2	radical S-adenosyl methionine domain containing 2	6.98122	2.05e-128	2.15e-125		ENSG00000111331	OAS3	2'-5'-oligoadenylate synthetase 3, 100kDa	5.71569	0	0		ENSG00000115267	IFIH1	interferon induced with helicase C domain 1	4.8608	0	0
ENSG00000111331	OAS3	2'-5'-oligoadenylate synthetase 3, 100kDa	2.95583	6.79e-127	6.62e-124		ENSG00000115267	IFIH1	interferon induced with helicase C domain 1	5.75423	0	0		ENSG00000115415	STAT1	signal transducer and activator of transcription 1, 91kDa	4.59007	0	0
ENSG00000146006	LRRTM2	leucine rich repeat transmembrane neuronal 2	4.28096	1.44e-122	1.31e-119		ENSG00000115415	STAT1	signal transducer and activator of transcription 1, 91kDa	5.16237	0	0		ENSG00000117226	GBP3	guanylate binding protein 3	6.32459	0	0
ENSG00000157601	MX1	myxovirus (influenza virus) resistance 1, interferon-inducible protein p78 (mouse)	8.57734	2.43e-118	2.08e-115		ENSG00000117228	GBP1	guanylate binding protein 1, interferon-inducible, 67kDa	10.1021	0	0		ENSG00000117228	GBP1	guanylate binding protein 1, interferon-inducible, 67kDa	8.57084	0	0
ENSG00000115267	IFIH1	interferon induced with helicase C domain 1	3.35929	4.61e-114	3.71e-111		ENSG00000120217	CD274	CD274 molecule	5.67515	0	0		ENSG00000119917	IFIT3	interferon-induced protein with tetratricopeptide repeats 3	11.4639	0	0
ENSG00000171564	FGB	fibrinogen beta chain	4.56596	9.6e-113	7.29e-110		ENSG00000121060	TRIM25	tripartite motif-containing 25	3.17133	0	0		ENSG00000119922	IFIT2	interferon-induced protein with tetratricopeptide repeats 2	10.778	0	0
ENSG00000163840	DTX3L	deltex 3-like (Drosophila)	3.98546	5.62e-111	4.04e-108		ENSG00000121858	TNFSF10	tumor necrosis factor (ligand) superfamily, member 10	4.30429	0	0		ENSG00000123609	NMI	N-myc (and STAT) interactor	3.64805	0	0
ENSG00000078081	LAMP3	lysosomal-associated membrane protein 3	4.60408	2.04e-109	1.39e-106		ENSG00000122643	NT5C3A	5'-nucleotidase, cytosolic III	3.28992	0	0		ENSG00000128335	APOL2	apolipoprotein L, 2	2.74904	0	0
ENSG00000168016	TRANK1	ENSG00000168016	2.83531	2.29e-106	1.49e-103		ENSG00000125347	IRF1	interferon regulatory factor 1	4.32296	0	0		ENSG00000130303	BST2	NPC-A-7; bone marrow stromal cell antigen 2	14.0626	0	0
ENSG00000119917	IFIT3	interferon-induced protein with tetratricopeptide repeats 3	11.1065	8.91e-106	5.53e-103		ENSG00000130303	BST2	NPC-A-7; bone marrow stromal cell antigen 2	17.2385	0	0		ENSG00000130589	HELZ2	peroxisomal proliferator-activated receptor A interacting complex 285	5.11773	0	0
ENSG00000128335	APOL2	apolipoprotein L, 2	2.93175	1.59e-103	9.44e-101		ENSG00000130813	C19orf66	chromosome 19 open reading frame 66	4.87201	0	0		ENSG00000130813	C19orf66	chromosome 19 open reading frame 66	4.51086	0	0
ENSG00000105939	ZC3HAV1	zinc finger CCCH-type, antiviral 1	2.54031	5.46e-97	3.11e-94		ENSG00000132530	XAF1	XIAP associated factor 1	17.6688	0	0		ENSG00000132109	TRIM21	tripartite motif-containing 21	3.72533	0	0
ENSG00000064932	SBNO2	strawberry notch homolog 2 (Drosophila)	2.96092	5.99e-96	3.27e-93		ENSG00000133106	EPSTI1	epithelial stromal interaction 1 (breast)	5.23117	0	0		ENSG00000132274	TRIM22	tripartite motif-containing 22	10.4019	0	0
ENSG00000144802	NFKBIZ	nuclear factor of kappa light polypeptide gene enhancer in B-cells inhibitor, zeta	2.58937	9.32e-95	4.9e-92		ENSG00000134321	RSAD2	radical S-adenosyl methionine domain containing 2	10.1114	0	0		ENSG00000132530	XAF1	XIAP associated factor 1	14.6553	0	0
ENSG00000152778	IFIT5	interferon-induced protein with tetratricopeptide repeats 5	3.00637	1.61e-94	8.16e-92		ENSG00000134326	CMPK2	cytidine monophosphate (UMP-CMP) kinase 2, mitochondrial	5.24362	0	0		ENSG00000133106	EPSTI1	epithelial stromal interaction 1 (breast)	4.78208	0	0
ENSG00000156587	UBE2L6	ubiquitin-conjugating enzyme E2L 6	12.7078	6.39e-92	3.11e-89		ENSG00000134716	CYP2J2	cytochrome P450, family 2, subfamily J, polypeptide 2	3.81843	0	0		ENSG00000134321	RSAD2	radical S-adenosyl methionine domain containing 2	9.33827	0	0
ENSG00000187608	ISG15	ISG15 ubiquitin-like modifier	6.46662	5.29e-90	2.49e-87		ENSG00000135114	OASL	2'-5'-oligoadenylate synthetase-like	11.0247	0	0		ENSG00000134326	CMPK2	cytidine monophosphate (UMP-CMP) kinase 2, mitochondrial	4.8374	0	0
ENSG00000146859	TMEM140	transmembrane protein 140	2.99226	1.82e-88	8.28e-86		ENSG00000135899	SP110	SP110 nuclear body protein	11.3457	0	0		ENSG00000137628	DDX60	DEAD (Asp-Glu-Ala-Asp) box polypeptide 60	6.6444	0	0
ENSG00000171560	FGA	fibrinogen alpha chain	5.16748	3.98e-85	1.75e-82		ENSG00000136514	RTP4	receptor (chemosensory) transporter protein 4	14.7211	0	0		ENSG00000138035	PNPT1	polyribonucleotide nucleotidyltransferase 1	2.79388	0	0
ENSG00000137628	DDX60	DEAD (Asp-Glu-Ala-Asp) box polypeptide 60	3.96728	9.94e-84	4.24e-81		ENSG00000137628	DDX60	DEAD (Asp-Glu-Ala-Asp) box polypeptide 60	7.46818	0	0		ENSG00000138496	PARP9	poly (ADP-ribose) polymerase family, member 9	5.41926	0	0
ENSG00000204264	PSMB8	proteasome (prosome, macropain) subunit, beta type, 8 (large multifunctional peptidase 7)	3.41821	7.47e-83	3.09e-80		ENSG00000138035	PNPT1	polyribonucleotide nucleotidyltransferase 1	3.45223	0	0		ENSG00000138642	HERC6	hect domain and RLD 6	3.30152	0	0
ENSG00000204261	XXbac-BPG246D15.8	proteasome (prosome, macropain) subunit, beta type, 9 (large multifunctional peptidase 2)	5.08221	9.44e-81	3.79e-78		ENSG00000138646	HERC5	hect domain and RLD 5	4.38316	0	0		ENSG00000138646	HERC5	hect domain and RLD 5	3.38296	0	0
ENSG00000168394	TAP1	transporter 1, ATP-binding cassette, sub-family B (MDR/TAP)	5.90905	1.88e-80	7.32e-78		ENSG00000146859	TMEM140	transmembrane protein 140	3.72122	7.47653493855319e-312	0		ENSG00000152778	IFIT5	interferon-induced protein with tetratricopeptide repeats 5	3.94164	0	0
ENSG00000068079	IFI35	interferon-induced protein 35	2.71568	1.13e-77	4.29e-75		ENSG00000152778	IFIT5	interferon-induced protein with tetratricopeptide repeats 5	3.96515	0	0		ENSG00000156587	UBE2L6	ubiquitin-conjugating enzyme E2L 6	13.0084	0	0
ENSG00000010030	ETV7	ets variant 7	5.08766	1.47e-77	5.41e-75		ENSG00000157601	MX1	myxovirus (influenza virus) resistance 1, interferon-inducible protein p78 (mouse)	12.0225	0	0		ENSG00000157601	MX1	myxovirus (influenza virus) resistance 1, interferon-inducible protein p78 (mouse)	11.5916	0	0
ENSG00000205413	SAMD9	sterile alpha motif domain containing 9	3.37412	1.61e-76	5.8e-74		ENSG00000160932	LY6E	lymphocyte antigen 6 complex, locus E	6.67638	0	0		ENSG00000163644	PPM1K	protein phosphatase 1K (PP2C domain containing)	2.88435	0	0
ENSG00000171557	FGG	fibrinogen gamma chain	6.33424	2.83e-76	9.9e-74		ENSG00000162654	GBP4	guanylate binding protein 4	12.2889	0	0		ENSG00000164308	ERAP2	endoplasmic reticulum aminopeptidase 2	3.71068	0	0
ENSG00000100342	APOL1	apolipoprotein L, 1	3.07396	1.19e-74	4.07e-72		ENSG00000165949	IFI27	interferon, alpha-inducible protein 27	9.64473	0	0		ENSG00000168016	TRANK1	ENSG00000168016	5.47551	0	0
ENSG00000168062	BATF2	basic leucine zipper transcription factor, ATF-like 2	5.24867	7.01e-74	2.34e-71		ENSG00000168016	TRANK1	ENSG00000168016	5.7608	0	0		ENSG00000173821	RNF213	ring finger protein 213	3.70139	0	0
ENSG00000188313	PLSCR1	phospholipid scramblase 1	2.45584	9.71e-73	3.16e-70		ENSG00000168062	BATF2	basic leucine zipper transcription factor, ATF-like 2	5.53092	0	0		ENSG00000177409	SAMD9L	sterile alpha motif domain containing 9-like	13.2211	0	0
ENSG00000111335	OAS2	2'-5'-oligoadenylate synthetase 2, 69/71kDa	9.90903	1.96e-71	6.24e-69		ENSG00000170581	STAT2	signal transducer and activator of transcription 2, 113kDa	3.96054	0	0		ENSG00000181381	DDX60L	DEAD (Asp-Glu-Ala-Asp) box polypeptide 60-like	5.05268	0	0
ENSG00000121060	TRIM25	tripartite motif-containing 25	2.32199	3.38e-70	1.05e-67		ENSG00000172183	ISG20	interferon stimulated exonuclease gene 20kDa	6.75169	0	0		ENSG00000182179	UBA7	ubiquitin-like modifier activating enzyme 7	8.79465	0	0
ENSG00000130303	BST2	NPC-A-7; bone marrow stromal cell antigen 2	9.81485	8.58e-70	2.61e-67		ENSG00000172345	STARD5	StAR-related lipid transfer (START) domain containing 5	3.39025	0	0		ENSG00000183486	MX2	myxovirus (influenza virus) resistance 2 (mouse)	3.77189	8.04170944227927e-312	0
ENSG00000117228	GBP1	guanylate binding protein 1, interferon-inducible, 67kDa	5.25103	1.28e-69	3.81e-67		ENSG00000173821	RNF213	ring finger protein 213	4.60997	0	0		ENSG00000184979	USP18	ubiquitin specific peptidase 18	4.2876	0	0
ENSG00000134326	CMPK2	cytidine monophosphate (UMP-CMP) kinase 2, mitochondrial	3.35331	1.62e-69	4.72e-67		ENSG00000177409	SAMD9L	sterile alpha motif domain containing 9-like	17.6099	0	0		ENSG00000185201	IFITM2	interferon induced transmembrane protein 2 (1-8D)	13.9528	0	0
ENSG00000170581	STAT2	signal transducer and activator of transcription 2, 113kDa	1.99879	3.21e-68	9.14e-66		ENSG00000178685	PARP10	poly (ADP-ribose) polymerase family, member 10	5.41488	0	0		ENSG00000185745	IFIT1	interferon-induced protein with tetratricopeptide repeats 1	9.51041	0	0
ENSG00000120217	CD274	CD274 molecule	3.81349	7.74e-64	2.16e-61		ENSG00000181381	DDX60L	DEAD (Asp-Glu-Ala-Asp) box polypeptide 60-like	6.3896	0	0		ENSG00000185880	TRIM69	tripartite motif-containing 69	3.20216	0	0
ENSG00000112773	FAM46A	family with sequence similarity 46, member A	1.99819	8.33e-63	2.28e-60		ENSG00000182179	UBA7	ubiquitin-like modifier activating enzyme 7	7.83915	0	0		ENSG00000186470	BTN3A2	butyrophilin, subfamily 3, member A2	3.95659	0	0
ENSG00000123609	NMI	N-myc (and STAT) interactor	2.48891	8.14e-59	2.18e-56		ENSG00000183486	MX2	myxovirus (influenza virus) resistance 2 (mouse)	4.63055	0	0		ENSG00000187608	ISG15	ISG15 ubiquitin-like modifier	10.4543	0	0
ENSG00000196116	TDRD7	tudor domain containing 7	1.65125	3.7e-58	9.73e-56		ENSG00000184979	USP18	ubiquitin specific peptidase 18	4.68565	0	0		ENSG00000196116	TDRD7	tudor domain containing 7	2.4217	0	0
ENSG00000059378	PARP12	poly (ADP-ribose) polymerase family, member 12	2.46988	5.84e-57	1.51e-54		ENSG00000185201	IFITM2	interferon induced transmembrane protein 2 (1-8D)	15.5012	0	0		ENSG00000204267	TAP2	transporter 2, ATP-binding cassette, sub-family B (MDR/TAP)	5.18274	0	0
ENSG00000133106	EPSTI1	epithelial stromal interaction 1 (breast)	2.58816	2.61e-56	6.6e-54		ENSG00000185507	IRF7	interferon regulatory factor 7	4.56064	0	0		ENSG00000204525	HLA-C	major histocompatibility complex, class I, C; major histocompatibility complex, class I, B	5.87538	0	0
ENSG00000159110	IFNAR2	interferon (alpha, beta and omega) receptor 2	1.53884	2.86e-55	7.11e-53		ENSG00000185745	IFIT1	interferon-induced protein with tetratricopeptide repeats 1	9.99581	0	0		ENSG00000204642	HLA-F	major histocompatibility complex, class I, F	9.21324	0	0
ENSG00000132530	XAF1	XIAP associated factor 1	8.55221	4.7e-55	1.15e-52		ENSG00000185880	TRIM69	tripartite motif-containing 69	3.35142	0	0		ENSG00000205413	SAMD9	sterile alpha motif domain containing 9	4.30483	0	0
ENSG00000115363	EVA1A	family with sequence similarity 176, member A	3.34828	1.69e-54	4.04e-52		ENSG00000188313	PLSCR1	phospholipid scramblase 1	4.00807	0	0		ENSG00000213928	IRF9	interferon regulatory factor 9	4.67069	0	0
ENSG00000204267	TAP2	transporter 2, ATP-binding cassette, sub-family B (MDR/TAP)	2.55839	2.76e-54	6.51e-52		ENSG00000205413	SAMD9	sterile alpha motif domain containing 9	5.19131	0	0		ENSG00000221963	APOL6	apolipoprotein L, 6	5.57815	0	0
ENSG00000240065	PSMB9	ENSG00000240065	6.41455	2.28e-50	5.28e-48		ENSG00000213928	IRF9	interferon regulatory factor 9	4.8917	0	0		ENSG00000269640	CTD-2521M24.9	ENSG00000269640	14.6643	0	0
ENSG00000117226	GBP3	guanylate binding protein 3	3.00177	1.18e-48	2.68e-46		ENSG00000269640	CTD-2521M24.9	ENSG00000269640	15.1534	0	0		ENSG00000121060	TRIM25	tripartite motif-containing 25	2.28721	0	1.43155e-306
ENSG00000140853	NLRC5	NLR family, CARD domain containing 5	5.20555	3.79e-47	8.48e-45		ENSG00000130589	HELZ2	peroxisomal proliferator-activated receptor A interacting complex 285	5.75812	0	3.66946e-307		ENSG00000160710	ADAR	adenosine deaminase, RNA-specific	2.2479	3.06727e-308	6.52514e-306
ENSG00000181381	DDX60L	DEAD (Asp-Glu-Ala-Asp) box polypeptide 60-like	2.43654	4.04e-47	8.91e-45		ENSG00000128335	APOL2	apolipoprotein L, 2	4.10109	1.3949e-305	2.90783e-303		ENSG00000135114	OASL	2'-5'-oligoadenylate synthetase-like	9.54591	7.39245e-308	1.54843e-305
ENSG00000140968	IRF8	interferon regulatory factor 8	2.03179	1.96e-46	4.25e-44		ENSG00000104518	GSDMD	gasdermin D	3.55178	3.16044e-301	6.48848e-299		ENSG00000204592	HLA-E	major histocompatibility complex, class I, E	3.24066	1.08098e-307	2.22993e-305
ENSG00000198535	C2CD4A	family with sequence similarity 148, member A	3.05799	3.29e-46	7.02e-44		ENSG00000114450	GNB4	guanine nucleotide binding protein (G protein), beta polypeptide 4	3.19371	9.81779e-297	1.98554e-294		ENSG00000234745	HLA-B	ENSG00000234745	10.0214	2.42914e-302	4.93624e-300
ENSG00000140464	PML	promyelocytic leukemia; similar to promyelocytic leukemia protein isoform 1	2.58346	7.31e-46	1.54e-43		ENSG00000205220	PSMB10	proteasome (prosome, macropain) subunit, beta type, 10	4.39514	2.10062e-291	4.1858e-289		ENSG00000124201	ZNFX1	zinc finger, NFX1-type containing 1	3.16731	5.89047e-299	1.17939e-296
ENSG00000115594	IL1R1	interleukin 1 receptor, type I	2.04543	7.85e-46	1.62e-43		ENSG00000138496	PARP9	poly (ADP-ribose) polymerase family, member 9	5.37734	4.68968e-289	9.20944e-287		ENSG00000106785	TRIM14	tripartite motif-containing 14	3.46086	4.2903e-296	8.46558e-294
ENSG00000139083	ETV6	ets variant 6	1.84398	4.96e-45	1.01e-42		ENSG00000196116	TDRD7	tudor domain containing 7	2.86162	1.69646e-288	3.28386e-286		ENSG00000196954	CASP4	caspase 4, apoptosis-related cysteine peptidase	2.88255	8.90376e-289	1.73178e-286
ENSG00000204592	HLA-E	major histocompatibility complex, class I, E	1.51793	2.85e-43	5.73e-41		ENSG00000204642	HLA-F	major histocompatibility complex, class I, F	8.68082	3.70169e-288	7.0645e-286		ENSG00000137959	IFI44L	interferon-induced protein 44-like	14.183	7.28643e-285	1.39725e-282
ENSG00000184371	CSF1	colony stimulating factor 1 (macrophage)	5.24457	3.68e-43	7.28e-41		ENSG00000180628	PCGF5	polycomb group ring finger 5	2.20941	4.66459e-284	8.77849e-282		ENSG00000137842	TMEM62	transmembrane protein 62	2.10942	1.59123e-281	3.00897e-279
ENSG00000173821	RNF213	ring finger protein 213	2.41399	6.09e-43	1.19e-40		ENSG00000128394	APOBEC3F	apolipoprotein B mRNA editing enzyme, catalytic polypeptide-like 3F	4.41499	6.45771e-283	1.19866e-280		ENSG00000174808	BTC	betacellulin	3.97799	4.24377e-266	7.91492e-264
ENSG00000184979	USP18	ubiquitin specific peptidase 18	2.47417	1.07e-42	2.06e-40		ENSG00000239713	APOBEC3G	ENSG00000239713	5.27951	8.10651e-279	1.48437e-276		ENSG00000130812	ANGPTL6	angiopoietin-like 6	4.41114	7.88062e-265	1.44993e-262
ENSG00000197536	C5orf56	chromosome 5 open reading frame 56	3.06215	4.03e-42	7.65e-40		ENSG00000169871	TRIM56	tripartite motif-containing 56	2.94302	4.32037e-272	7.80547e-270		ENSG00000163840	DTX3L	deltex 3-like (Drosophila)	4.63711	1.29647e-253	2.35353e-251
ENSG00000168310	IRF2	interferon regulatory factor 2	1.54713	1.34e-41	2.5e-39		ENSG00000137959	IFI44L	interferon-induced protein 44-like	14.3662	3.11314e-267	5.5504e-265		ENSG00000160932	LY6E	lymphocyte antigen 6 complex, locus E	8.46252	2.68145e-253	4.80368e-251
ENSG00000106785	TRIM14	tripartite motif-containing 14	1.68927	2.19e-41	4.05e-39		ENSG00000112773	FAM46A	family with sequence similarity 46, member A	2.62145	4.03496e-258	7.10047e-256		ENSG00000111801	BTN3A3	butyrophilin, subfamily 3, member A3	4.97709	1.30501e-248	2.30749e-246
ENSG00000123411	IKZF4	IKAROS family zinc finger 4 (Eos)	1.44479	9.92e-41	1.81e-38		ENSG00000163644	PPM1K	protein phosphatase 1K (PP2C domain containing)	3.42248	1.03914e-249	1.80517e-247		ENSG00000129226	CD68	CD68 molecule	2.8137	1.45561e-241	2.54078e-239
ENSG00000163644	PPM1K	protein phosphatase 1K (PP2C domain containing)	1.73773	8.29e-40	1.49e-37		ENSG00000137842	TMEM62	transmembrane protein 62	2.43451	1.4253e-243	2.44465e-241		ENSG00000165949	IFI27	interferon, alpha-inducible protein 27	10.8213	4.69881e-236	8.098e-234
ENSG00000108771	DHX58	DEXH (Asp-Glu-X-His) box polypeptide 58	3.42349	4.16e-39	7.38e-37		ENSG00000164308	ERAP2	endoplasmic reticulum aminopeptidase 2	5.30068	2.5223e-242	4.27214e-240		ENSG00000188313	PLSCR1	phospholipid scramblase 1	3.69917	4.05185e-232	6.89574e-230
ENSG00000141664	ZCCHC2	zinc finger, CCHC domain containing 2	1.47344	2.47e-38	4.32e-36		ENSG00000155629	PIK3AP1	phosphoinositide-3-kinase adaptor protein 1	5.10021	1.88002e-238	3.14497e-236		ENSG00000231925	TAPBP	ENSG00000231925	2.05528	4.66609e-231	7.84306e-229
ENSG00000130813	C19orf66	chromosome 19 open reading frame 66	2.12275	1.19e-37	2.05e-35		ENSG00000160710	ADAR	adenosine deaminase, RNA-specific	2.41806	6.47175e-237	1.06942e-234		ENSG00000168268	NT5DC2	5'-nucleotidase domain containing 2	-1.74504	1.28219e-227	2.12891e-225
ENSG00000153721	CNKSR3	membrane associated guanylate kinase, WW and PDZ domain containing 1; CNKSR family member 3	1.31189	1.39e-36	2.37e-34		ENSG00000234745	HLA-B	ENSG00000234745	6.92105	2.4411e-234	3.98517e-232		ENSG00000185507	IRF7	interferon regulatory factor 7	3.9866	2.55597e-212	4.19271e-210
ENSG00000119922	IFIT2	interferon-induced protein with tetratricopeptide repeats 2	9.20458	4.14e-36	6.99e-34		ENSG00000165806	CASP7	caspase 7, apoptosis-related cysteine peptidase	3.70438	2.87332e-234	4.63495e-232		ENSG00000172183	ISG20	interferon stimulated exonuclease gene 20kDa	5.41569	2.6203e-211	4.24708e-209
ENSG00000185087	FAM169B	family with sequence similarity 169, member B	3.91625	1.17e-35	1.95e-33		ENSG00000105835	NAMPT	nicotinamide phosphoribosyltransferase	2.78204	1.81575e-230	2.89453e-228		ENSG00000125347	IRF1	interferon regulatory factor 1	3.20581	3.41955e-210	5.47732e-208
ENSG00000140511	HAPLN3	hyaluronan and proteoglycan link protein 3	5.11493	2.61e-35	4.29e-33		ENSG00000108771	DHX58	DEXH (Asp-Glu-X-His) box polypeptide 58	6.57746	7.80268e-230	1.22938e-227		ENSG00000112773	FAM46A	family with sequence similarity 46, member A	2.15098	1.82187e-209	2.88427e-207
ENSG00000055332	EIF2AK2	eukaryotic translation initiation factor 2-alpha kinase 2	2.17344	3.28e-35	5.33e-33		ENSG00000204264	PSMB8	proteasome (prosome, macropain) subunit, beta type, 8 (large multifunctional peptidase 7)	6.14283	2.24839e-229	3.5018e-227		ENSG00000163739	CXCL1	chemokine (C-X-C motif) ligand 1 (melanoma growth stimulating activity, alpha)	3.96403	1.36335e-208	2.13356e-206
ENSG00000138642	HERC6	hect domain and RLD 6	1.40428	5.5e-35	8.84e-33		ENSG00000124201	ZNFX1	zinc finger, NFX1-type containing 1	3.56691	6.09456e-228	9.38424e-226		ENSG00000121858	TNFSF10	tumor necrosis factor (ligand) superfamily, member 10	3.1851	4.44018e-207	6.86966e-205
ENSG00000026508	CD44	CD44 molecule (Indian blood group)	1.33178	1.9e-34	3.02e-32		ENSG00000026950	BTN3A1	butyrophilin, subfamily 3, member A1	4.22682	2.29595e-223	3.49552e-221		ENSG00000068079	IFI35	interferon-induced protein 35	5.43669	8.60834e-206	1.31688e-203
ENSG00000138646	HERC5	hect domain and RLD 5	1.71138	6.09e-34	9.57e-32		ENSG00000168404	MLKL	mixed lineage kinase domain-like	7.33488	3.79082e-223	5.70729e-221		ENSG00000112297	AIM1	absent in melanoma 1	1.81545	1.77737e-202	2.68876e-200
ENSG00000111837	MAK	male germ cell-associated kinase	2.40627	1.01e-33	1.57e-31		ENSG00000112297	AIM1	absent in melanoma 1	2.95659	2.20417e-221	3.28203e-219		ENSG00000169871	TRIM56	tripartite motif-containing 56	2.16609	2.16456e-202	3.23851e-200
ENSG00000106560	GIMAP2	GTPase, IMAP family member 2	5.89333	1.65e-32	2.53e-30		ENSG00000130812	ANGPTL6	angiopoietin-like 6	4.46639	5.81809e-220	8.56904e-218		ENSG00000205220	PSMB10	proteasome (prosome, macropain) subunit, beta type, 10	3.0286	4.40261e-201	6.51539e-199
ENSG00000184731	FAM110C	family with sequence similarity 110, member C	1.3728	6.47e-32	9.82e-30		ENSG00000196954	CASP4	caspase 4, apoptosis-related cysteine peptidase	3.93309	1.83962e-219	2.68031e-217		ENSG00000108679	LGALS3BP	lectin, galactoside-binding, soluble, 3 binding protein	2.81894	8.89995e-200	1.30293e-197
ENSG00000183486	MX2	myxovirus (influenza virus) resistance 2 (mouse)	1.9102	7.72e-32	1.16e-29		ENSG00000204267	TAP2	transporter 2, ATP-binding cassette, sub-family B (MDR/TAP)	6.05523	5.14234e-215	7.41263e-213		ENSG00000172345	STARD5	StAR-related lipid transfer (START) domain containing 5	2.84183	9.44273e-198	1.36769e-195
ENSG00000105321	CCDC9	coiled-coil domain containing 9	1.56438	1.14e-31	1.7e-29		ENSG00000162687	KCNT2	potassium channel, subfamily T, member 2	2.30642	2.48741e-214	3.54783e-212		ENSG00000239713	APOBEC3G	ENSG00000239713	4.04769	5.93264e-195	8.50242e-193
ENSG00000114737	CISH	cytokine inducible SH2-containing protein	3.23945	1.55e-31	2.28e-29		ENSG00000164342	TLR3	toll-like receptor 3	10.4349	1.20688e-212	1.70346e-210		ENSG00000204264	PSMB8	proteasome (prosome, macropain) subunit, beta type, 8 (large multifunctional peptidase 7)	5.52524	7.9387e-194	1.12589e-191
ENSG00000105835	NAMPT	nicotinamide phosphoribosyltransferase	1.95943	1.97e-31	2.86e-29		ENSG00000204592	HLA-E	major histocompatibility complex, class I, E	3.17087	3.39756e-211	4.74607e-209		ENSG00000023445	BIRC3	baculoviral IAP repeat-containing 3	3.76648	1.06978e-187	1.50156e-185
ENSG00000101347	SAMHD1	SAM domain and HD domain 1	1.68382	2.1e-31	3.02e-29		ENSG00000072858	SIDT1	SID1 transmembrane family, member 1	6.08411	4.71969e-210	6.52569e-208		ENSG00000120217	CD274	CD274 molecule	4.27426	7.17113e-183	9.96275e-181
ENSG00000135114	OASL	2'-5'-oligoadenylate synthetase-like	9.15107	4.21e-31	5.98e-29		ENSG00000151883	PARP8	poly (ADP-ribose) polymerase family, member 8	2.37883	5.65256e-208	7.73659e-206		ENSG00000134716	CYP2J2	cytochrome P450, family 2, subfamily J, polypeptide 2	3.04856	3.04955e-182	4.1939e-180
ENSG00000168610	STAT3	signal transducer and activator of transcription 3 (acute-phase response factor)	1.49483	4.27e-31	6.02e-29		ENSG00000197536	C5orf56	chromosome 5 open reading frame 56	6.30982	6.18079e-204	8.37497e-202		ENSG00000140464	PML	promyelocytic leukemia; similar to promyelocytic leukemia protein isoform 1	2.86831	1.41239e-181	1.92297e-179
ENSG00000026103	FAS	Fas (TNF receptor superfamily, member 6)	3.8193	6.31e-31	8.79e-29		ENSG00000163840	DTX3L	deltex 3-like (Drosophila)	4.72871	5.57498e-201	7.4793e-199		ENSG00000169245	CXCL10	chemokine (C-X-C motif) ligand 10	9.41468	7.14769e-177	9.63522e-175
ENSG00000172936	MYD88	myeloid differentiation primary response gene (88)	1.91507	9.48e-31	1.31e-28		ENSG00000172936	MYD88	myeloid differentiation primary response gene (88)	3.67897	2.90333e-196	3.85687e-194		ENSG00000188282	RUFY4	RUN and FYVE domain containing 4	8.45326	1.56427e-176	2.088e-174
ENSG00000185507	IRF7	interferon regulatory factor 7	3.48523	1.22e-30	1.66e-28		ENSG00000079385	CEACAM1	carcinoembryonic antigen-related cell adhesion molecule 1 (biliary glycoprotein)	2.67872	5.56222e-196	7.31729e-194		ENSG00000100422	CERK	ceramide kinase	-1.97973	7.44566e-171	9.84201e-169
ENSG00000168404	MLKL	mixed lineage kinase domain-like	5.77781	2.58e-30	3.48e-28		ENSG00000231925	TAPBP	ENSG00000231925	2.7545	2.16332e-193	2.81855e-191		ENSG00000170581	STAT2	signal transducer and activator of transcription 2, 113kDa	2.82738	6.90957e-170	9.04555e-168
ENSG00000136147	PHF11	PHD finger protein 11	2.1022	5.16e-30	6.91e-28		ENSG00000257743	RP11-1220K2.2	ENSG00000257743	4.17808	1.65765e-192	2.13915e-190		ENSG00000189060	H1F0	H1 histone family, member 0	2.16005	6.76091e-167	8.76664e-165
ENSG00000090339	ICAM1	intercellular adhesion molecule 1	6.32395	1.35e-29	1.79e-27		ENSG00000174808	BTC	betacellulin	4.92477	9.84826e-189	1.2589e-186		ENSG00000164307	ERAP1	endoplasmic reticulum aminopeptidase 1	1.71221	1.19467e-166	1.53447e-164
ENSG00000235750	KIAA0040	ENSG00000235750	1.25303	8.76e-29	1.15e-26		ENSG00000105559	PLEKHA4	pleckstrin homology domain containing, family A (phosphoinositide binding specific) member 4	3.75068	1.33875e-188	1.69533e-186		ENSG00000116663	FBXO6	F-box protein 6	3.87145	5.08208e-163	6.46659e-161
ENSG00000165806	CASP7	caspase 7, apoptosis-related cysteine peptidase	1.57728	1.75e-28	2.27e-26		ENSG00000268544	RP11-277L2.4	ENSG00000268544	4.26299	2.34341e-186	2.94011e-184		ENSG00000161133	USP41	ubiquitin specific peptidase 41	3.14788	1.13952e-158	1.43653e-156
ENSG00000060491	OGFR	opioid growth factor receptor	1.59376	2.39e-28	3.08e-26		ENSG00000168310	IRF2	interferon regulatory factor 2	2.42834	1.75139e-183	2.17719e-181		ENSG00000137965	IFI44	interferon-induced protein 44	12.808	2.37238e-153	2.9633e-151
ENSG00000172345	STARD5	StAR-related lipid transfer (START) domain containing 5	1.72398	4.17e-28	5.32e-26		ENSG00000161133	USP41	ubiquitin specific peptidase 41	3.73549	3.10369e-183	3.82318e-181		ENSG00000155363	MOV10	Mov10, Moloney leukemia virus 10, homolog (mouse)	1.74113	3.45835e-153	4.2805e-151
ENSG00000002549	LAP3	leucine aminopeptidase 3	1.51123	8.1e-28	1.02e-25		ENSG00000185272	RBM11	RNA binding motif protein 11	3.25699	1.42618e-182	1.74097e-180		ENSG00000103966	EHD4	EH-domain containing 4	2.09081	2.59818e-150	3.18687e-148
ENSG00000184898	RBM43	RNA binding motif protein 43	1.97929	9.82e-28	1.23e-25		ENSG00000117226	GBP3	guanylate binding protein 3	7.23927	2.10368e-179	2.54507e-177		ENSG00000184898	RBM43	RNA binding motif protein 43	2.49871	2.68107e-150	3.25917e-148
ENSG00000138035	PNPT1	polyribonucleotide nucleotidyltransferase 1	1.72662	1.23e-27	1.53e-25		ENSG00000186470	BTN3A2	butyrophilin, subfamily 3, member A2	3.55478	5.94291e-179	7.12623e-177		ENSG00000092010	PSME1	proteasome (prosome, macropain) activator subunit 1 (PA28 alpha)	1.77273	5.80568e-150	6.99507e-148
ENSG00000161133	USP41	ubiquitin specific peptidase 41	1.46076	2.26e-27	2.78e-25		ENSG00000173706	HEG1	HEG homolog 1 (zebrafish)	3.86697	7.66304e-179	9.10826e-177		ENSG00000019582	CD74	CD74 molecule, major histocompatibility complex, class II invariant chain	1.70071	8.43116e-149	1.00693e-146
ENSG00000170379	FAM115C	family with sequence similarity 115, member C; family with sequence similarity 115, member D (pseudogene)	1.59913	3.72e-27	4.54e-25		ENSG00000123609	NMI	N-myc (and STAT) interactor	4.71338	3.8861e-173	4.57883e-171		ENSG00000197536	C5orf56	chromosome 5 open reading frame 56	5.27052	1.05163e-146	1.24504e-144
ENSG00000166510	CCDC68	coiled-coil domain containing 68	1.74861	4.18e-27	5.05e-25		ENSG00000243232	PCDHAC2	ENSG00000243232	2.18804	2.13243e-171	2.4909e-169		ENSG00000172403	SYNPO2	synaptopodin 2	2.98808	2.32484e-146	2.72868e-144
ENSG00000140297	GCNT3	glucosaminyl (N-acetyl) transferase 3, mucin type	1.45537	5.72e-26	6.85e-24		ENSG00000026103	FAS	Fas (TNF receptor superfamily, member 6)	5.78572	9.11281e-169	1.05537e-166		ENSG00000111331	OAS3	2'-5'-oligoadenylate synthetase 3, 100kDa	5.17859	4.15814e-143	4.83873e-141
ENSG00000261618	RP11-79H23.3	ENSG00000261618	2.45161	4.5e-25	5.34e-23		ENSG00000125826	RBCK1	RanBP-type and C3HC4-type zinc finger containing 1	2.35424	2.97361e-167	3.41461e-165		ENSG00000173193	PARP14	poly (ADP-ribose) polymerase family, member 14	7.51669	1.01892e-142	1.17565e-140
ENSG00000221963	APOL6	apolipoprotein L, 6	6.02576	8.34e-25	9.82e-23		ENSG00000105287	PRKD2	protein kinase D2	2.94226	8.41738e-165	9.58449e-163		ENSG00000172936	MYD88	myeloid differentiation primary response gene (88)	2.83129	1.50634e-137	1.72343e-135
ENSG00000095794	CREM	cAMP responsive element modulator	1.68087	1.48e-24	1.72e-22		ENSG00000010030	ETV7	ets variant 7	8.46789	8.13542e-164	9.18625e-162		ENSG00000206503	HLA-A	major histocompatibility complex, class I, A	3.55563	7.13464e-133	8.09485e-131
ENSG00000127311	HELB	helicase (DNA) B	2.82309	1.07e-23	1.24e-21		ENSG00000116663	FBXO6	F-box protein 6	4.38011	2.10949e-163	2.36228e-161		ENSG00000100342	APOL1	apolipoprotein L, 1	6.30094	3.3686e-131	3.79037e-129
ENSG00000109670	FBXW7	F-box and WD repeat domain containing 7	1.01387	1.38e-23	1.58e-21		ENSG00000138642	HERC6	hect domain and RLD 6	3.47011	2.28329e-163	2.53595e-161		ENSG00000064012	CASP8	caspase 8, apoptosis-related cysteine peptidase	2.55563	5.8565e-131	6.53576e-129
ENSG00000137275	RIPK1	receptor (TNFRSF)-interacting serine-threonine kinase 1	0.975602	3.24e-23	3.69e-21		ENSG00000187608	ISG15	ISG15 ubiquitin-like modifier	10.2866	1.67014e-162	1.83986e-160		ENSG00000141664	ZCCHC2	zinc finger, CCHC domain containing 2	1.70348	1.1469e-127	1.26952e-125
ENSG00000163435	ELF3	E74-like factor 3 (ets domain transcription factor, epithelial-specific )	1.7927	3.82e-23	4.31e-21		ENSG00000269728	RP11-145M9.4	ENSG00000269728	3.16988	1.74932e-162	1.91155e-160		ENSG00000140853	NLRC5	NLR family, CARD domain containing 5	7.43857	3.52346e-127	3.8687e-125
ENSG00000135148	TRAFD1	TRAF-type zinc finger domain containing 1	1.11164	1.8e-22	2.02e-20		ENSG00000111801	BTN3A3	butyrophilin, subfamily 3, member A3	4.29226	1.66731e-161	1.80737e-159		ENSG00000183688	FAM101B	hypothetical protein LOC100133632; family with sequence similarity 101, member B	-1.60555	3.8621e-127	4.20659e-125
ENSG00000073712	FERMT2	fermitin family homolog 2 (Drosophila)	1.00464	3.28e-22	3.64e-20		ENSG00000103966	EHD4	EH-domain containing 4	2.92589	2.71051e-160	2.91487e-158		ENSG00000079385	CEACAM1	carcinoembryonic antigen-related cell adhesion molecule 1 (biliary glycoprotein)	1.63296	8.46651e-125	9.14853e-123
ENSG00000178685	PARP10	poly (ADP-ribose) polymerase family, member 10	2.42565	3.72e-22	4.1e-20		ENSG00000110057	UNC93B1	unc-93 homolog B1 (C. elegans); unc-93 homolog B6 (C. elegans); unc-93 homolog B3 pseudogene (C. elegans); similar to unc-93 homolog B1 (C. elegans)	6.23191	1.75267e-159	1.86998e-157		ENSG00000013374	NUB1	negative regulator of ubiquitin-like proteins 1	2.109	3.33615e-119	3.57651e-117
ENSG00000130052	STARD8	StAR-related lipid transfer (START) domain containing 8	1.81479	7.04e-22	7.7e-20		ENSG00000171564	FGB	fibrinogen beta chain	4.22838	1.83365e-158	1.94109e-156		ENSG00000135899	SP110	SP110 nuclear body protein	12.0309	4.23518e-119	4.50484e-117
ENSG00000160932	LY6E	lymphocyte antigen 6 complex, locus E	2.95005	9.13e-22	9.9e-20		ENSG00000168297	PXK	PX domain containing serine/threonine kinase	1.87595	6.20408e-156	6.51669e-154		ENSG00000170500	LONRF2	LON peptidase N-terminal domain and ring finger 2	-1.79848	6.63636e-119	7.00419e-117
ENSG00000121858	TNFSF10	tumor necrosis factor (ligand) superfamily, member 10	1.33939	1.21e-21	1.3e-19		ENSG00000165259	HDX	highly divergent homeobox	2.3959	1.02567e-155	1.06907e-153		ENSG00000178685	PARP10	poly (ADP-ribose) polymerase family, member 10	5.29326	2.46305e-118	2.57958e-116
ENSG00000177721	ANXA2R	chromosome 5 open reading frame 39	2.03229	2.08e-21	2.22e-19		ENSG00000060491	OGFR	opioid growth factor receptor	2.8267	2.59687e-155	2.68608e-153		ENSG00000204261	XXbac-BPG246D15.8	proteasome (prosome, macropain) subunit, beta type, 9 (large multifunctional peptidase 2)	6.48964	3.04573e-116	3.16547e-114
ENSG00000239713	APOBEC3G	ENSG00000239713	1.33928	1.15e-20	1.21e-18		ENSG00000196141	SPATS2L	spermatogenesis associated, serine-rich 2-like	1.64804	1.02668e-150	1.0539e-148		ENSG00000137200	FTSJD2	FtsJ methyltransferase domain containing 2	1.74222	1.01039e-115	1.04215e-113
ENSG00000151611	MMAA	methylmalonic aciduria (cobalamin deficiency) cblA type	1.22584	1.75e-20	1.84e-18		ENSG00000184898	RBM43	RNA binding motif protein 43	3.53715	1.13128e-150	1.15255e-148		ENSG00000146859	TMEM140	transmembrane protein 140	2.9123	2.5349e-115	2.59494e-113
ENSG00000119537	KDSR	3-ketodihydrosphingosine reductase	1.01748	2.48e-20	2.59e-18		ENSG00000166801	FAM111A	family with sequence similarity 111, member A	1.786	2.89876e-150	2.93121e-148		ENSG00000106560	GIMAP2	GTPase, IMAP family member 2	7.2713	6.86543e-115	6.97558e-113
ENSG00000154359	LONRF1	LON peptidase N-terminal domain and ring finger 1	1.1438	2.68e-20	2.77e-18		ENSG00000173193	PARP14	poly (ADP-ribose) polymerase family, member 14	8.10561	1.26949e-143	1.27419e-141		ENSG00000122643	NT5C3A	5'-nucleotidase, cytosolic III	2.43252	2.17533e-114	2.19386e-112
ENSG00000104432	IL7	interleukin 7	1.33118	3.07e-20	3.15e-18		ENSG00000137965	IFI44	interferon-induced protein 44	13.2437	2.39043e-143	2.38164e-141		ENSG00000162654	GBP4	guanylate binding protein 4	8.26041	4.70585e-114	4.71104e-112
ENSG00000221869	CEBPD	CCAAT/enhancer binding protein (C/EBP), delta	2.76554	6.72e-20	6.85e-18		ENSG00000151470	C4orf33	chromosome 4 open reading frame 33	1.96421	1.86539e-142	1.84496e-140		ENSG00000169429	IL8	interleukin 8	4.9521	5.53578e-113	5.50143e-111
ENSG00000129422	MTUS1	mitochondrial tumor suppressor 1	1.18664	8.82e-20	8.93e-18		ENSG00000229644	NAMPTL	ENSG00000229644	2.81423	7.38191e-142	7.24818e-140		ENSG00000105287	PRKD2	protein kinase D2	2.17594	6.88096e-112	6.78871e-110
ENSG00000154734	ADAMTS1	ADAM metallopeptidase with thrombospondin type 1 motif, 1	3.13259	1e-19	1e-17		ENSG00000026508	CD44	CD44 molecule (Indian blood group)	2.41917	1.63484e-141	1.59368e-139		ENSG00000155629	PIK3AP1	phosphoinositide-3-kinase adaptor protein 1	4.41551	2.54199e-110	2.48987e-108
ENSG00000198719	DLL1	delta-like 1 (Drosophila)	1.3096	2.02e-19	2.01e-17		ENSG00000120341	SEC16B	SEC16 homolog B (S. cerevisiae)	4.59078	3.91157e-141	3.78585e-139		ENSG00000151470	C4orf33	chromosome 4 open reading frame 33	1.49432	2.9775e-108	2.89562e-106
ENSG00000184557	SOCS3	suppressor of cytokine signaling 3	7.35998	2.29e-19	2.27e-17		ENSG00000141664	ZCCHC2	zinc finger, CCHC domain containing 2	1.72576	7.91827e-141	7.6094e-139		ENSG00000120341	SEC16B	SEC16 homolog B (S. cerevisiae)	3.31577	1.71468e-107	1.6557e-105
ENSG00000160710	ADAR	adenosine deaminase, RNA-specific	1.11018	2.47e-19	2.43e-17		ENSG00000089127	OAS1	2',5'-oligoadenylate synthetase 1, 40/46kDa	7.19186	2.18067e-140	2.08086e-138		ENSG00000158258	CLSTN2	calsyntenin 2	-1.43896	2.82838e-107	2.71186e-105
ENSG00000023445	BIRC3	baculoviral IAP repeat-containing 3	1.80548	4.2e-19	4.09e-17		ENSG00000163512	AZI2	5-azacytidine induced 2	1.64876	2.60668e-140	2.46997e-138		ENSG00000124256	ZBP1	Z-DNA binding protein 1	11.4168	5.17252e-106	4.92474e-104
ENSG00000141682	PMAIP1	phorbol-12-myristate-13-acetate-induced protein 1	1.22223	5.62e-19	5.44e-17		ENSG00000164307	ERAP1	endoplasmic reticulum aminopeptidase 1	1.91044	5.04553e-138	4.7477e-136		ENSG00000196141	SPATS2L	spermatogenesis associated, serine-rich 2-like	1.58736	4.59331e-105	4.34291e-103
ENSG00000134352	IL6ST	interleukin 6 signal transducer (gp130, oncostatin M receptor)	1.7673	1.85e-18	1.78e-16		ENSG00000141574	SECTM1	secreted and transmembrane 1	3.01145	5.48479e-136	5.12544e-134		ENSG00000165806	CASP7	caspase 7, apoptosis-related cysteine peptidase	2.8043	2.88743e-103	2.71119e-101
ENSG00000187908	DMBT1	deleted in malignant brain tumors 1	2.65372	2.45e-18	2.34e-16		ENSG00000126709	IFI6	interferon, alpha-inducible protein 6	5.51779	1.45411e-135	1.34953e-133		ENSG00000110446	SLC15A3	solute carrier family 15, member 3	6.07619	1.28827e-102	1.20136e-100
ENSG00000155629	PIK3AP1	phosphoinositide-3-kinase adaptor protein 1	1.47978	2.89e-18	2.74e-16		ENSG00000168899	VAMP5	vesicle-associated membrane protein 5 (myobrevin)	2.98926	2.15619e-135	1.98751e-133		ENSG00000089127	OAS1	2',5'-oligoadenylate synthetase 1, 40/46kDa	7.09226	2.18077e-102	2.01981e-100
ENSG00000185002	RFX6	regulatory factor X, 6	-1.03355	5.41e-18	5.1e-16		ENSG00000163739	CXCL1	chemokine (C-X-C motif) ligand 1 (melanoma growth stimulating activity, alpha)	3.73273	2.88314e-134	2.63963e-132		ENSG00000058866	DGKG	diacylglycerol kinase, gamma 90kDa	2.18967	2.88977e-100	2.6584e-98
ENSG00000243646	IL10RB	ENSG00000243646	0.935034	6.56e-18	6.13e-16		ENSG00000086065	CHMP5	chromatin modifying protein 5	1.71085	6.57723e-134	5.98131e-132		ENSG00000126709	IFI6	interferon, alpha-inducible protein 6	6.74083	6.18831e-100	5.65462e-98
ENSG00000185022	MAFF	v-maf musculoaponeurotic fibrosarcoma oncogene homolog F (avian)	1.63747	7.12e-18	6.61e-16		ENSG00000117475	BLZF1	basic leucine zipper nuclear factor 1	1.7749	2.27864e-133	2.05837e-131		ENSG00000257743	RP11-1220K2.2	ENSG00000257743	3.34852	3.49823e-99	3.17523e-97
ENSG00000145632	PLK2	polo-like kinase 2 (Drosophila)	1.06574	8.23e-18	7.59e-16		ENSG00000105402	NAPA	N-ethylmaleimide-sensitive factor attachment protein, alpha	1.82934	5.1154e-128	4.5903e-126		ENSG00000166278	C2	complement component 2	4.99219	2.77556e-98	2.5026e-96
ENSG00000154511	FAM69A	family with sequence similarity 69, member A	1.31905	9.8e-18	8.93e-16		ENSG00000123240	OPTN	optineurin	2.40278	1.3582e-127	1.21076e-125		ENSG00000122729	ACO1	aconitase 1, soluble	-1.53598	4.80407e-98	4.30312e-96
ENSG00000185885	IFITM1	interferon induced transmembrane protein 1 (9-27)	9.24283	9.78e-18	8.93e-16		ENSG00000120690	ELF1	E74-like factor 1 (ets domain transcription factor)	1.77682	3.47091e-127	3.07391e-125		ENSG00000068489	PRR11	proline rich 11	-1.69837	8.14091e-98	7.24435e-96
ENSG00000229644	NAMPTL	ENSG00000229644	1.98895	1.03e-17	9.34e-16		ENSG00000108984	MAP2K6	mitogen-activated protein kinase kinase 6	1.65866	1.72424e-126	1.5171e-124		ENSG00000183723	CMTM4	CKLF-like MARVEL transmembrane domain containing 4	-1.8916	2.3153e-96	2.04694e-94
ENSG00000271646	RP11-326I11.3	ENSG00000271646	1.27147	1.06e-17	9.56e-16		ENSG00000135148	TRAFD1	TRAF-type zinc finger domain containing 1	1.98349	3.95727e-126	3.45942e-124		ENSG00000123240	OPTN	optineurin	1.39798	5.08711e-96	4.46845e-94
ENSG00000152689	RASGRP3	RAS guanyl releasing protein 3 (calcium and DAG-regulated)	5.19258	1.3e-17	1.16e-15		ENSG00000152061	RABGAP1L	RAB GTPase activating protein 1-like	1.77771	5.32698e-126	4.62696e-124		ENSG00000139192	TAPBPL	TAP binding protein-like	2.45027	2.29365e-95	2.00179e-93
ENSG00000197905	TEAD4	TEA domain family member 4	1.75662	1.33e-17	1.18e-15		ENSG00000137200	FTSJD2	FtsJ methyltransferase domain containing 2	2.19064	1.4697e-122	1.26843e-120		ENSG00000164054	SHISA5	shisa homolog 5 (Xenopus laevis)	1.44391	6.28525e-95	5.45055e-93
ENSG00000245750	RP11-279F6.1	ENSG00000245750	1.46311	3.47e-17	3.06e-15		ENSG00000169245	CXCL10	chemokine (C-X-C motif) ligand 10	10.4776	8.42086e-121	7.22169e-119		ENSG00000173702	MUC13	mucin 13, cell surface associated	2.26217	6.64321e-95	5.72451e-93
ENSG00000184500	PROS1	protein S (alpha)	1.06388	3.56e-17	3.12e-15		ENSG00000221963	APOL6	apolipoprotein L, 6	6.89844	4.50443e-120	3.83868e-118		ENSG00000135697	BCMO1	beta-carotene 15,15'-monooxygenase 1	2.76784	1.15581e-94	9.89705e-93
ENSG00000103966	EHD4	EH-domain containing 4	1.22559	3.96e-17	3.44e-15		ENSG00000155287	SLC25A28	solute carrier family 25, member 28	2.85596	1.12783e-119	9.55127e-118		ENSG00000176928	GCNT4	glucosaminyl (N-acetyl) transferase 4, core 2 (beta-1,6-N-acetylglucosaminyltransferase)	1.79606	2.625e-93	2.23371e-91
ENSG00000157557	ETS2	v-ets erythroblastosis virus E26 oncogene homolog 2 (avian)	1.16546	1.15e-16	9.92e-15		ENSG00000107798	LIPA	lipase A, lysosomal acid, cholesterol esterase	1.84947	1.22337e-119	1.02961e-117		ENSG00000172349	IL16	interleukin 16 (lymphocyte chemoattractant factor)	2.3313	6.40659e-93	5.41775e-91
ENSG00000081041	CXCL2	chemokine (C-X-C motif) ligand 2	1.70177	1.81e-16	1.55e-14		ENSG00000155313	USP25	ubiquitin specific peptidase 25	1.92897	1.48855e-118	1.24506e-116		ENSG00000168394	TAP1	transporter 1, ATP-binding cassette, sub-family B (MDR/TAP)	7.94869	1.21324e-91	1.01964e-89
ENSG00000116663	FBXO6	F-box protein 6	2.34235	3.32e-16	2.84e-14		ENSG00000196247	ZNF107	zinc finger protein 107	1.69543	1.42476e-117	1.18438e-115		ENSG00000105402	NAPA	N-ethylmaleimide-sensitive factor attachment protein, alpha	1.43088	6.45962e-89	5.39557e-87
ENSG00000172716	SLFN11	schlafen family member 11	0.971303	4.31e-16	3.66e-14		ENSG00000168394	TAP1	transporter 1, ATP-binding cassette, sub-family B (MDR/TAP)	8.53176	7.79488e-117	6.44028e-115		ENSG00000105559	PLEKHA4	pleckstrin homology domain containing, family A (phosphoinositide binding specific) member 4	2.57698	1.19273e-88	9.90187e-87
ENSG00000163898	LIPH	lipase, member H	3.25702	5.14e-16	4.33e-14		ENSG00000184371	CSF1	colony stimulating factor 1 (macrophage)	4.52955	6.11791e-115	5.0241e-113		ENSG00000245556	CTD-2037K23.2	ENSG00000245556	1.64033	6.45881e-87	5.3295e-85
ENSG00000141574	SECTM1	secreted and transmembrane 1	1.28483	5.4e-16	4.53e-14		ENSG00000142677	IL22RA1	interleukin 22 receptor, alpha 1	2.82968	7.25352e-115	5.92079e-113		ENSG00000114450	GNB4	guanine nucleotide binding protein (G protein), beta polypeptide 4	1.46436	2.74626e-86	2.25243e-84
ENSG00000169245	CXCL10	chemokine (C-X-C motif) ligand 10	5.97918	6.85e-16	5.71e-14		ENSG00000152818	UTRN	utrophin	2.47742	1.32078e-114	1.07165e-112		ENSG00000125826	RBCK1	RanBP-type and C3HC4-type zinc finger containing 1	1.54043	6.11483e-85	4.98524e-83
ENSG00000174485	DENND4A	DENN/MADD domain containing 4A	1.67217	6.99e-16	5.78e-14		ENSG00000140464	PML	promyelocytic leukemia; similar to promyelocytic leukemia protein isoform 1	3.75751	1.21458e-113	9.79618e-112		ENSG00000133321	RARRES3	retinoic acid receptor responder (tazarotene induced) 3	7.37344	2.77782e-83	2.25119e-81
ENSG00000117475	BLZF1	basic leucine zipper nuclear factor 1	0.894382	1.93e-15	1.59e-13		ENSG00000124256	ZBP1	Z-DNA binding protein 1	12.6601	1.67407e-112	1.34223e-110		ENSG00000166006	KCNC2	potassium voltage-gated channel, Shaw-related subfamily, member 2	2.13527	2.77754e-81	2.23764e-79
ENSG00000084652	TXLNA	taxilin alpha	0.823496	2.3e-15	1.88e-13		ENSG00000125148	MT2A	metallothionein 2A	4.45217	9.17214e-112	7.31073e-110		ENSG00000105835	NAMPT	nicotinamide phosphoribosyltransferase	1.68981	4.56053e-81	3.65244e-79
ENSG00000103460	TOX3	TOX high mobility group box family member 3	0.886534	2.33e-15	1.9e-13		ENSG00000136147	PHF11	PHD finger protein 11	4.78796	1.28091e-111	1.01499e-109		ENSG00000161921	CXCL16	chemokine (C-X-C motif) ligand 16	1.68404	5.57037e-81	4.43512e-79
ENSG00000269640	CTD-2521M24.9	ENSG00000269640	9.09144	2.96e-15	2.39e-13		ENSG00000114127	XRN1	5'-3' exoribonuclease 1	2.22525	1.48224e-111	1.16769e-109		ENSG00000139083	ETV6	ets variant 6	1.30043	2.45983e-79	1.94712e-77
ENSG00000121351	IAPP	islet amyloid polypeptide	0.922452	5.18e-15	4.16e-13		ENSG00000146006	LRRTM2	leucine rich repeat transmembrane neuronal 2	4.62228	3.96917e-111	3.1088e-109		ENSG00000105939	ZC3HAV1	zinc finger CCCH-type, antiviral 1	1.109	3.12266e-79	2.45752e-77
ENSG00000126709	IFI6	interferon, alpha-inducible protein 6	2.091	5.32e-15	4.25e-13		ENSG00000105939	ZC3HAV1	zinc finger CCCH-type, antiviral 1	1.85762	8.3221e-111	6.48072e-109		ENSG00000178719	GRINA	glutamate receptor, ionotropic, N-methyl D-aspartate-associated protein 1 (glutamate binding)	1.04633	6.07297e-79	4.75193e-77
ENSG00000093134	VNN3	vanin 3	3.0431	8.55e-15	6.79e-13		ENSG00000096968	JAK2	Janus kinase 2	2.60286	1.55375e-110	1.20305e-108		ENSG00000168404	MLKL	mixed lineage kinase domain-like	5.50795	1.53737e-77	1.19607e-75
ENSG00000136848	DAB2IP	DAB2 interacting protein	1.02943	1.25e-14	9.83e-13		ENSG00000102081	FMR1	fragile X mental retardation 1	1.64301	2.30552e-110	1.77499e-108		ENSG00000188610	FAM72B	family with sequence similarity 72, member B	-1.16752	4.66992e-77	3.61255e-75
ENSG00000135899	SP110	SP110 nuclear body protein	10.1716	1.55e-14	1.22e-12		ENSG00000188282	RUFY4	RUN and FYVE domain containing 4	9.54645	9.5331e-109	7.29794e-107		ENSG00000112308	C6orf62	chromosome 6 open reading frame 62	1.13474	6.84566e-77	5.26574e-75
ENSG00000245532	NEAT1	ENSG00000245532	1.1702	2.4e-14	1.88e-12		ENSG00000151689	INPP1	inositol polyphosphate-1-phosphatase	1.90676	3.86797e-108	2.94444e-106		ENSG00000142677	IL22RA1	interleukin 22 receptor, alpha 1	2.29248	2.87601e-76	2.19982e-74
ENSG00000109321	AREG	amphiregulin; amphiregulin B	2.6444	2.46e-14	1.91e-12		ENSG00000023445	BIRC3	baculoviral IAP repeat-containing 3	3.44103	8.09112e-108	6.12484e-106		ENSG00000125148	MT2A	metallothionein 2A	4.80678	1.02472e-75	7.79419e-74
ENSG00000112096	SOD2	superoxide dismutase 2, mitochondrial	0.886305	2.6e-14	2e-12		ENSG00000104432	IL7	interleukin 7	2.27948	1.99583e-107	1.50242e-105		ENSG00000155287	SLC25A28	solute carrier family 25, member 28	1.63435	1.17712e-75	8.90362e-74
ENSG00000165259	HDX	highly divergent homeobox	1.08699	2.92e-14	2.24e-12		ENSG00000172403	SYNPO2	synaptopodin 2	3.32776	3.66999e-107	2.74742e-105		ENSG00000184992	BRI3BP	BRI3 binding protein	-1.09159	1.45401e-75	1.09372e-73
ENSG00000196684	HSH2D	hematopoietic SH2 domain containing	5.06507	3.42e-14	2.61e-12		ENSG00000108679	LGALS3BP	lectin, galactoside-binding, soluble, 3 binding protein	2.22497	7.59978e-106	5.65808e-104		ENSG00000124508	BTN2A2	butyrophilin, subfamily 2, member A2	2.08818	1.00683e-74	7.53184e-73
ENSG00000067182	TNFRSF1A	tumor necrosis factor receptor superfamily, member 1A	1.16892	4.28e-14	3.25e-12		ENSG00000221914	PPP2R2A	protein phosphatase 2 (formerly 2A), regulatory subunit B, alpha isoform	1.4101	7.56965e-105	5.60485e-103		ENSG00000092098	RNF31	ring finger protein 31	1.18642	1.30928e-74	9.74087e-73
ENSG00000116016	EPAS1	endothelial PAS domain protein 1	0.801307	6.83e-14	5.15e-12		ENSG00000164054	SHISA5	shisa homolog 5 (Xenopus laevis)	1.633	1.5315e-104	1.12782e-102		ENSG00000133943	C14orf159	chromosome 14 open reading frame 159	1.46314	2.05455e-74	1.52025e-72
ENSG00000198959	TGM2	transglutaminase 2 (C polypeptide, protein-glutamine-gamma-glutamyltransferase)	5.59543	1.63e-13	1.22e-11		ENSG00000142961	MOB3C	MOB1, Mps One Binder kinase activator-like 2C (yeast)	2.37244	8.07226e-103	5.91238e-101		ENSG00000229474	PATL2	ENSG00000229474	6.30499	5.92813e-73	4.36278e-71
ENSG00000157514	TSC22D3	TSC22 domain family, member 3; GRAM domain containing 4	-0.838341	1.91e-13	1.43e-11		ENSG00000171557	FGG	fibrinogen gamma chain	6.3933	1.33739e-101	9.74281e-100		ENSG00000138778	CENPE	centromere protein E, 312kDa	-1.09666	9.31563e-73	6.81894e-71
ENSG00000096968	JAK2	Janus kinase 2	0.95743	2.44e-13	1.81e-11		ENSG00000206503	HLA-A	major histocompatibility complex, class I, A	1.92303	1.41108e-99	1.02247e-97		ENSG00000271646	RP11-326I11.3	ENSG00000271646	2.16662	1.5857e-71	1.15451e-69
ENSG00000151364	KCTD14	potassium channel tetramerisation domain containing 14	1.65565	2.88e-13	2.12e-11		ENSG00000170500	LONRF2	LON peptidase N-terminal domain and ring finger 2	-1.73272	1.51279e-97	1.09034e-95		ENSG00000196684	HSH2D	hematopoietic SH2 domain containing	8.50435	2.01775e-71	1.46126e-69
ENSG00000136842	TMOD1	tropomodulin 1	0.856643	3.11e-13	2.28e-11		ENSG00000120539	MASTL	microtubule associated serine/threonine kinase-like	1.88984	5.21865e-97	3.74141e-95		ENSG00000152102	FAM168B	family with sequence similarity 168, member B	-1.14712	4.79236e-71	3.45228e-69
ENSG00000114698	PLSCR4	phospholipid scramblase 4	0.968197	3.46e-13	2.52e-11		ENSG00000100422	CERK	ceramide kinase	-1.41877	9.18023e-95	6.54695e-93		ENSG00000094916	CBX5	chromobox homolog 5 (HP1 alpha homolog, Drosophila)	-1.45907	8.36227e-71	5.99223e-69
ENSG00000123700	KCNJ2	potassium inwardly-rectifying channel, subfamily J, member 2	0.864973	3.68e-13	2.67e-11		ENSG00000123992	DNPEP	aspartyl aminopeptidase	2.15527	3.62615e-93	2.57248e-91		ENSG00000135828	RNASEL	ribonuclease L (2',5'-oligoisoadenylate synthetase-dependent)	1.12538	6.25306e-70	4.45735e-68
ENSG00000099250	NRP1	neuropilin 1	0.968107	3.98e-13	2.88e-11		ENSG00000129226	CD68	CD68 molecule	2.51766	5.12863e-92	3.61942e-90		ENSG00000128394	APOBEC3F	apolipoprotein B mRNA editing enzyme, catalytic polypeptide-like 3F	3.22266	1.56911e-68	1.11268e-66
ENSG00000170345	FOS	v-fos FBJ murine osteosarcoma viral oncogene homolog	1.39876	4.31e-13	3.1e-11		ENSG00000155363	MOV10	Mov10, Moloney leukemia virus 10, homolog (mouse)	2.33833	1.21295e-91	8.51576e-90		ENSG00000215784	FAM72D	family with sequence similarity 72, member D; family with sequence similarity 72, member A	-1.19684	2.96698e-68	2.09303e-66
ENSG00000120539	MASTL	microtubule associated serine/threonine kinase-like	0.943375	4.35e-13	3.11e-11		ENSG00000112308	C6orf62	chromosome 6 open reading frame 62	1.40498	1.75869e-90	1.22836e-88		ENSG00000173786	CNP	2',3'-cyclic nucleotide 3' phosphodiesterase	1.17367	7.4598e-68	5.23532e-66
ENSG00000173786	CNP	2',3'-cyclic nucleotide 3' phosphodiesterase	0.875526	4.42e-13	3.15e-11		ENSG00000139083	ETV6	ets variant 6	2.08162	2.6112e-90	1.81445e-88		ENSG00000100226	GTPBP1	GTP binding protein 1	1.09161	1.31608e-67	9.18896e-66
ENSG00000164251	F2RL1	coagulation factor II (thrombin) receptor-like 1	0.751112	5.26e-13	3.72e-11		ENSG00000139180	NDUFA9	NADH dehydrogenase (ubiquinone) 1 alpha subcomplex, 9, 39kDa	1.42283	3.58411e-89	2.47779e-87		ENSG00000093134	VNN3	vanin 3	4.03295	4.07988e-67	2.83406e-65
ENSG00000133321	RARRES3	retinoic acid receptor responder (tazarotene induced) 3	3.56602	7.71e-13	5.43e-11		ENSG00000137449	CPEB2	cytoplasmic polyadenylation element binding protein 2	1.69982	1.43254e-88	9.85326e-87		ENSG00000163131	CTSS	cathepsin S	4.79836	1.02023e-66	7.05099e-65
ENSG00000130812	ANGPTL6	angiopoietin-like 6	1.87327	1.15e-12	8.08e-11		ENSG00000130066	SAT1	spermidine/spermine N1-acetyltransferase 1	1.40027	1.79703e-87	1.22978e-85		ENSG00000060491	OGFR	opioid growth factor receptor	1.84364	1.65828e-66	1.14028e-64
ENSG00000165029	ABCA1	ATP-binding cassette, sub-family A (ABC1), member 1	1.15529	1.2e-12	8.35e-11		ENSG00000111837	MAK	male germ cell-associated kinase	2.45073	2.52566e-87	1.71973e-85		ENSG00000228716	DHFR	ENSG00000228716	-1.0046	6.09841e-66	4.17235e-64
ENSG00000092098	RNF31	ring finger protein 31	0.887163	1.22e-12	8.47e-11		ENSG00000168779	SHOX2	short stature homeobox 2	2.42122	4.64958e-87	3.15009e-85		ENSG00000187510	PLEKHG7	pleckstrin homology domain containing, family G (with RhoGef domain) member 7	3.26311	1.71955e-65	1.17058e-63
ENSG00000152061	RABGAP1L	RAB GTPase activating protein 1-like	0.76106	1.92e-12	1.33e-10		ENSG00000256043	CTSO	ENSG00000256043	2.67632	9.84435e-87	6.63636e-85		ENSG00000136147	PHF11	PHD finger protein 11	3.87746	5.81823e-65	3.94106e-63
ENSG00000105287	PRKD2	protein kinase D2	1.21385	2.21e-12	1.52e-10		ENSG00000185722	ANKFY1	ankyrin repeat and FYVE domain containing 1	1.34462	4.23866e-86	2.84326e-84		ENSG00000166750	SLFN5	schlafen family member 5	1.7456	7.57387e-65	5.10487e-63
ENSG00000166750	SLFN5	schlafen family member 5	1.3006	3.02e-12	2.06e-10		ENSG00000243811	APOBEC3D	ENSG00000243811	4.54126	2.844e-85	1.89833e-83		ENSG00000072858	SIDT1	SID1 transmembrane family, member 1	4.43255	2.85027e-64	1.91165e-62
ENSG00000126246	IGFLR1	transmembrane protein 149	2.10548	3.66e-12	2.49e-10		ENSG00000151466	SCLT1	sodium channel and clathrin linker 1	1.46043	6.44864e-85	4.28329e-83		ENSG00000180354	C7orf41	chromosome 7 open reading frame 41	-1.62088	2.66368e-63	1.77775e-61
ENSG00000169255	B3GALNT1	beta-1,3-N-acetylgalactosaminyltransferase 1 (globoside blood group)	0.794709	4.53e-12	3.06e-10		ENSG00000135697	BCMO1	beta-carotene 15,15'-monooxygenase 1	3.12157	3.84469e-83	2.54125e-81		ENSG00000115604	IL18R1	interleukin 18 receptor 1	1.38219	9.55985e-63	6.34914e-61
ENSG00000135218	CD36	CD36 molecule (thrombospondin receptor)	0.701417	4.77e-12	3.21e-10		ENSG00000188280	FAM230A	similar to hypothetical gene supported by BC039313	4.61343	1.44425e-82	9.49981e-81		ENSG00000112984	KIF20A	kinesin family member 20A	-1.12022	1.10177e-62	7.28188e-61
ENSG00000168542	COL3A1	collagen, type III, alpha 1	1.89825	5e-12	3.33e-10		ENSG00000139192	TAPBPL	TAP binding protein-like	2.09134	6.26699e-82	4.1023e-80		ENSG00000173706	HEG1	HEG homolog 1 (zebrafish)	1.98501	3.71226e-62	2.44166e-60
ENSG00000169118	CSNK1G1	casein kinase 1, gamma 1	0.827238	4.99e-12	3.33e-10		ENSG00000137872	SEMA6D	sema domain, transmembrane domain (TM), and cytoplasmic domain, (semaphorin) 6D	1.74109	6.59197e-82	4.29429e-80		ENSG00000268544	RP11-277L2.4	ENSG00000268544	3.02815	4.18161e-62	2.73715e-60
ENSG00000135744	AGT	angiotensinogen (serpin peptidase inhibitor, clade A, member 8)	1.17907	5.05e-12	3.35e-10		ENSG00000085563	ABCB1	ATP-binding cassette, sub-family B (MDR/TAP), member 1	1.32002	9.69888e-82	6.28803e-80		ENSG00000130234	ACE2	angiotensin I converting enzyme (peptidyl-dipeptidase A) 2	4.33507	2.48818e-61	1.62089e-59
ENSG00000130600	H19	H19, imprinted maternally expressed transcript (non-protein coding)	0.700711	6.75e-12	4.45e-10		ENSG00000245556	CTD-2037K23.2	ENSG00000245556	1.90974	2.74706e-81	1.77251e-79		ENSG00000165259	HDX	highly divergent homeobox	1.67572	2.84554e-61	1.84486e-59
ENSG00000112175	BMP5	bone morphogenetic protein 5	0.894174	6.97e-12	4.58e-10		ENSG00000038210	PI4K2B	phosphatidylinositol 4-kinase type 2 beta	1.67668	7.02633e-81	4.51217e-79		ENSG00000065802	ASB1	ankyrin repeat and SOCS box-containing 1	-1.153	8.32394e-61	5.37111e-59
ENSG00000152457	DCLRE1C	DNA cross-link repair 1C (PSO2 homolog, S. cerevisiae)	0.945421	8.01e-12	5.24e-10		ENSG00000168672	FAM84B	family with sequence similarity 84, member B	1.20642	9.60852e-81	6.14129e-79		ENSG00000187922	LCN10	lipocalin 10	-1.98863	9.66477e-61	6.20688e-59
ENSG00000162552	WNT4	wingless-type MMTV integration site family, member 4	1.16381	8.5e-12	5.53e-10		ENSG00000092010	PSME1	proteasome (prosome, macropain) activator subunit 1 (PA28 alpha)	2.17377	2.02424e-80	1.28772e-78		ENSG00000005884	ITGA3	integrin, alpha 3 (antigen CD49C, alpha 3 subunit of VLA-3 receptor)	1.27547	1.18897e-60	7.59989e-59
ENSG00000188112	C6orf132	chromosome 6 open reading frame 132	1.56892	9.08e-12	5.88e-10		ENSG00000064012	CASP8	caspase 8, apoptosis-related cysteine peptidase	3.1333	4.92158e-80	3.11623e-78		ENSG00000118946	PCDH17	protocadherin 17	1.36847	1.23756e-60	7.87356e-59
ENSG00000010818	HIVEP2	human immunodeficiency virus type I enhancer binding protein 2	1.19623	1.07e-11	6.89e-10		ENSG00000136874	STX17	syntaxin 17	1.16208	4.28086e-79	2.69794e-77		ENSG00000100906	NFKBIA	nuclear factor of kappa light polypeptide gene enhancer in B-cells inhibitor, alpha	1.16447	2.07802e-59	1.31592e-57
ENSG00000137872	SEMA6D	sema domain, transmembrane domain (TM), and cytoplasmic domain, (semaphorin) 6D	0.770338	1.43e-11	9.18e-10		ENSG00000100600	LGMN	legumain	1.59923	5.29719e-79	3.323e-77		ENSG00000118507	AKAP7	A kinase (PRKA) anchor protein 7	2.16955	2.29422e-59	1.4461e-57
ENSG00000171223	JUNB	jun B proto-oncogene	1.27128	1.52e-11	9.69e-10		ENSG00000001629	ANKIB1	ankyrin repeat and IBR domain containing 1	1.21609	1.25707e-78	7.84947e-77		ENSG00000155313	USP25	ubiquitin specific peptidase 25	1.27641	2.81418e-59	1.76567e-57
ENSG00000178927	C17orf62	chromosome 17 open reading frame 62	0.796773	2.42e-11	1.53e-09		ENSG00000033178	UBA6	ubiquitin-like modifier activating enzyme 6	1.23484	5.78839e-78	3.59783e-76		ENSG00000072571	HMMR	hyaluronan-mediated motility receptor (RHAMM)	-1.10808	3.00209e-59	1.87493e-57
ENSG00000173702	MUC13	mucin 13, cell surface associated	1.02496	2.47e-11	1.56e-09		ENSG00000140853	NLRC5	NLR family, CARD domain containing 5	8.49897	6.45439e-77	3.99347e-75		ENSG00000143390	RFX5	regulatory factor X, 5 (influences HLA class II expression)	1.04519	3.21607e-59	1.9994e-57
ENSG00000204642	HLA-F	major histocompatibility complex, class I, F	4.38219	2.8e-11	1.76e-09		ENSG00000183323	CCDC125	coiled-coil domain containing 125	1.65283	4.64638e-76	2.86174e-74		ENSG00000213853	EMP2	epithelial membrane protein 2	-0.901901	4.81099e-59	2.97735e-57
ENSG00000159166	LAD1	ladinin 1	1.62791	3.09e-11	1.93e-09		ENSG00000152749	GPR180	G protein-coupled receptor 180	1.41584	5.61971e-76	3.44557e-74		ENSG00000272463	RP11-532F6.3	ENSG00000272463	3.94076	4.98942e-59	3.0738e-57
ENSG00000198900	TOP1	topoisomerase (DNA) I	0.7002	3.16e-11	1.97e-09		ENSG00000118507	AKAP7	A kinase (PRKA) anchor protein 7	2.71133	1.85665e-75	1.13323e-73		ENSG00000240065	PSMB9	ENSG00000240065	9.7582	7.58904e-59	4.65427e-57
ENSG00000157240	FZD1	frizzled homolog 1 (Drosophila)	-0.6968	3.26e-11	2.03e-09		ENSG00000086061	DNAJA1	DnaJ (Hsp40) homolog, subfamily A, member 1	1.17724	2.13463e-75	1.29705e-73		ENSG00000163512	AZI2	5-azacytidine induced 2	1.07742	1.30584e-58	7.97265e-57
ENSG00000165617	DACT1	dapper, antagonist of beta-catenin, homolog 1 (Xenopus laevis)	-0.933966	5.37e-11	3.32e-09		ENSG00000105339	DENND3	DENN/MADD domain containing 3	1.89951	5.27602e-75	3.19152e-73		ENSG00000105339	DENND3	DENN/MADD domain containing 3	1.0742	3.46418e-58	2.10557e-56
ENSG00000173706	HEG1	HEG homolog 1 (zebrafish)	0.964429	5.39e-11	3.32e-09		ENSG00000145246	ATP10D	ATPase, class V, type 10D	1.28245	6.93935e-75	4.17903e-73		ENSG00000196247	ZNF107	zinc finger protein 107	1.09137	5.65325e-58	3.42085e-56
ENSG00000179520	SLC17A8	solute carrier family 17 (sodium-dependent inorganic phosphate cotransporter), member 8	1.81114	7.56e-11	4.63e-09		ENSG00000104320	NBN	nibrin	1.49009	9.69509e-75	5.81277e-73		ENSG00000163435	ELF3	E74-like factor 3 (ets domain transcription factor, epithelial-specific )	1.11835	4.28518e-57	2.58154e-55
ENSG00000163512	AZI2	5-azacytidine induced 2	0.707443	1.14e-10	6.95e-09		ENSG00000156500	FAM122C	family with sequence similarity 122C	2.58326	4.81252e-72	2.87267e-70		ENSG00000153029	MR1	major histocompatibility complex, class I-related	1.32158	4.69892e-57	2.81832e-55
ENSG00000136514	RTP4	receptor (chemosensory) transporter protein 4	9.33535	1.29e-10	7.82e-09		ENSG00000126947	ARMCX1	armadillo repeat containing, X-linked 1	1.35752	9.92878e-72	5.90066e-70		ENSG00000185272	RBM11	RNA binding motif protein 11	2.16358	6.34431e-57	3.7885e-55
ENSG00000085563	ABCB1	ATP-binding cassette, sub-family B (MDR/TAP), member 1	0.788375	1.64e-10	9.91e-09		ENSG00000198604	BAZ1A	bromodomain adjacent to zinc finger domain, 1A	1.79771	5.06344e-71	2.99605e-69		ENSG00000134569	LRP4	low density lipoprotein receptor-related protein 4	1.15628	1.04666e-56	6.2228e-55
ENSG00000263203	CHTF8	ENSG00000263203	9.89636	1.71e-10	1.03e-08		ENSG00000134575	ACP2	acid phosphatase 2, lysosomal	1.47357	5.6664e-71	3.33825e-69		ENSG00000162687	KCNT2	potassium channel, subfamily T, member 2	1.49202	1.05588e-56	6.25035e-55
ENSG00000243649	CFB	ENSG00000243649	2.4129	2.36e-10	1.41e-08		ENSG00000115963	RND3	Rho family GTPase 3	1.46513	2.47561e-70	1.45214e-68		ENSG00000068615	REEP1	receptor accessory protein 1	-0.896179	1.75689e-56	1.0355e-54
ENSG00000139209	SLC38A4	solute carrier family 38, member 4	0.947327	2.47e-10	1.48e-08		ENSG00000161921	CXCL16	chemokine (C-X-C motif) ligand 16	2.09848	6.19056e-70	3.61561e-68		ENSG00000100814	CCNB1IP1	cyclin B1 interacting protein 1	-0.915776	1.80525e-56	1.05941e-54
ENSG00000177409	SAMD9L	sterile alpha motif domain containing 9-like	9.83132	2.65e-10	1.57e-08		ENSG00000185753	CXorf38	chromosome X open reading frame 38	1.5385	1.05798e-68	6.15262e-67		ENSG00000109452	INPP4B	inositol polyphosphate-4-phosphatase, type II, 105kDa	1.45593	2.74623e-56	1.60472e-54
ENSG00000068971	PPP2R5B	protein phosphatase 2, regulatory subunit B', beta isoform	0.76998	2.74e-10	1.62e-08		ENSG00000196776	CD47	CD47 molecule	1.78447	4.32852e-68	2.50647e-66		ENSG00000166710	B2M	beta-2-microglobulin	3.61744	3.4361e-56	1.99925e-54
ENSG00000128274	A4GALT	alpha 1,4-galactosyltransferase	1.39369	3.95e-10	2.32e-08		ENSG00000180354	C7orf41	chromosome 7 open reading frame 41	-1.61566	7.91775e-68	4.56534e-66		ENSG00000168310	IRF2	interferon regulatory factor 2	1.45465	1.72163e-55	9.97447e-54
ENSG00000204525	HLA-C	major histocompatibility complex, class I, C; major histocompatibility complex, class I, B	1.24396	3.95e-10	2.32e-08		ENSG00000152457	DCLRE1C	DNA cross-link repair 1C (PSO2 homolog, S. cerevisiae)	1.71096	1.24932e-67	7.17301e-66		ENSG00000112343	TRIM38	tripartite motif-containing 38	4.14273	6.10844e-55	3.524e-53
ENSG00000086061	DNAJA1	DnaJ (Hsp40) homolog, subfamily A, member 1	0.673914	4.11e-10	2.4e-08		ENSG00000169248	CXCL11	chemokine (C-X-C motif) ligand 11	5.1963	2.00652e-67	1.14719e-65		ENSG00000167034	NKX3-1	NK3 homeobox 1	2.35068	1.24038e-54	7.12566e-53
ENSG00000185033	SEMA4B	sema domain, immunoglobulin domain (Ig), transmembrane domain (TM) and short cytoplasmic domain, (semaphorin) 4B	0.722477	4.16e-10	2.42e-08		ENSG00000129515	SNX6	sorting nexin 6	1.06713	5.79465e-67	3.29905e-65		ENSG00000103742	IGDCC4	immunoglobulin superfamily, DCC subclass, member 4	-1.83546	1.2487e-54	7.14327e-53
ENSG00000185015	CA13	carbonic anhydrase XIII	0.967015	4.51e-10	2.61e-08		ENSG00000118946	PCDH17	protocadherin 17	2.11947	6.86708e-67	3.89326e-65		ENSG00000162772	ATF3	activating transcription factor 3	2.54345	1.5697e-54	8.94206e-53
ENSG00000039068	CDH1	cadherin 1, type 1, E-cadherin (epithelial)	0.695158	4.57e-10	2.64e-08		ENSG00000163131	CTSS	cathepsin S	4.43027	7.0508e-67	3.98076e-65		ENSG00000123739	PLA2G12A	phospholipase A2, group XIIA	-0.862948	1.7504e-54	9.92988e-53
ENSG00000013374	NUB1	negative regulator of ubiquitin-like proteins 1	0.812351	6e-10	3.44e-08		ENSG00000113441	LNPEP	leucyl/cystinyl aminopeptidase	1.16807	3.88415e-66	2.18383e-64		ENSG00000132256	TRIM5	tripartite motif-containing 5	2.48559	1.19257e-53	6.73727e-52
ENSG00000150594	ADRA2A	adrenergic, alpha-2A-, receptor	-1.05745	7.1e-10	4.06e-08		ENSG00000204261	XXbac-BPG246D15.8	proteasome (prosome, macropain) subunit, beta type, 9 (large multifunctional peptidase 2)	6.61081	5.95434e-66	3.33394e-64		ENSG00000168243	GNG4	guanine nucleotide binding protein (G protein), gamma 4	-1.10122	8.67147e-53	4.8786e-51
ENSG00000158711	ELK4	ELK4, ETS-domain protein (SRF accessory protein 1)	0.84511	7.59e-10	4.32e-08		ENSG00000100084	HIRA	HIR histone cell cycle regulation defective homolog A (S. cerevisiae)	1.33753	7.05628e-66	3.93467e-64		ENSG00000120539	MASTL	microtubule associated serine/threonine kinase-like	1.28575	9.03853e-53	5.06418e-51
ENSG00000185338	SOCS1	suppressor of cytokine signaling 1	3.22422	7.65e-10	4.34e-08		ENSG00000058866	DGKG	diacylglycerol kinase, gamma 90kDa	2.32186	7.29189e-66	4.04939e-64		ENSG00000269728	RP11-145M9.4	ENSG00000269728	1.36131	3.12595e-52	1.74425e-50
ENSG00000163900	TMEM41A	transmembrane protein 41A	0.612359	8.19e-10	4.62e-08		ENSG00000235750	KIAA0040	ENSG00000235750	2.45969	4.26182e-65	2.35705e-63		ENSG00000086065	CHMP5	chromatin modifying protein 5	1.11231	5.40592e-52	3.00415e-50
ENSG00000196954	CASP4	caspase 4, apoptosis-related cysteine peptidase	1.38325	8.92e-10	5.02e-08		ENSG00000213689	TREX1	three prime repair exonuclease 1	2.28944	4.35569e-65	2.39917e-63		ENSG00000081041	CXCL2	chemokine (C-X-C motif) ligand 2	4.26059	6.02829e-52	3.33639e-50
ENSG00000144655	CSRNP1	cysteine-serine-rich nuclear protein 1	0.799298	9.41e-10	5.27e-08		ENSG00000151611	MMAA	methylmalonic aciduria (cobalamin deficiency) cblA type	1.33546	1.63105e-64	8.94767e-63		ENSG00000256043	CTSO	ENSG00000256043	1.69797	1.04913e-51	5.78297e-50
ENSG00000152229	PSTPIP2	proline-serine-threonine phosphatase interacting protein 2	1.50318	9.99e-10	5.57e-08		ENSG00000183688	FAM101B	hypothetical protein LOC100133632; family with sequence similarity 101, member B	-1.31392	2.2758e-64	1.24343e-62		ENSG00000188404	SELL	selectin L	3.75093	1.54703e-51	8.49308e-50
ENSG00000249746	RP11-254I22.3	ENSG00000249746	3.65349	1.22e-09	6.79e-08		ENSG00000170775	GPR37	G protein-coupled receptor 37 (endothelin receptor type B-like)	2.02865	3.71446e-64	2.02132e-62		ENSG00000120690	ELF1	E74-like factor 1 (ets domain transcription factor)	1.12666	2.20443e-51	1.20535e-49
ENSG00000164850	GPER	G protein-coupled estrogen receptor 1	-0.702113	1.34e-09	7.41e-08		ENSG00000078018	MAP2	microtubule-associated protein 2	1.02434	3.98214e-64	2.15832e-62		ENSG00000137449	CPEB2	cytoplasmic polyadenylation element binding protein 2	1.21963	2.81973e-51	1.53562e-49
ENSG00000134716	CYP2J2	cytochrome P450, family 2, subfamily J, polypeptide 2	1.21566	1.91e-09	1.05e-07		ENSG00000155158	TTC39B	tetratricopeptide repeat domain 39B	1.65293	4.12482e-64	2.22674e-62		ENSG00000158164	TMSB15A	thymosin beta 15a; thymosin beta 15B	-0.911403	4.42369e-51	2.39954e-49
ENSG00000179604	CDC42EP4	CDC42 effector protein (Rho GTPase binding) 4	0.647214	1.91e-09	1.05e-07		ENSG00000005810	MYCBP2	MYC binding protein 2	1.12526	4.95219e-64	2.66278e-62		ENSG00000168918	INPP5D	inositol polyphosphate-5-phosphatase, 145kDa	3.34278	5.10111e-51	2.75601e-49
ENSG00000077063	CTTNBP2	cortactin binding protein 2	0.644934	2.03e-09	1.11e-07		ENSG00000240065	PSMB9	ENSG00000240065	10.1738	5.13426e-64	2.74977e-62		ENSG00000175414	ARL10	ADP-ribosylation factor-like 10	-1.23923	5.3549e-51	2.8817e-49
ENSG00000164308	ERAP2	endoplasmic reticulum aminopeptidase 2	1.16722	2.06e-09	1.12e-07		ENSG00000137275	RIPK1	receptor (TNFRSF)-interacting serine-threonine kinase 1	1.2044	5.97063e-64	3.18512e-62		ENSG00000026508	CD44	CD44 molecule (Indian blood group)	1.43009	7.22085e-51	3.87055e-49
ENSG00000140332	TLE3	transducin-like enhancer of split 3 (E(sp1) homolog, Drosophila)	0.736503	2.22e-09	1.2e-07		ENSG00000111335	OAS2	2'-5'-oligoadenylate synthetase 2, 69/71kDa	14.4933	1.03005e-63	5.47339e-62		ENSG00000152061	RABGAP1L	RAB GTPase activating protein 1-like	1.15469	1.69035e-50	9.02516e-49
ENSG00000166278	C2	complement component 2	4.05055	2.26e-09	1.22e-07		ENSG00000164211	STARD4	StAR-related lipid transfer (START) domain containing 4	1.60219	1.17081e-63	6.19705e-62		ENSG00000153066	TXNDC11	thioredoxin domain containing 11	0.835891	2.37623e-50	1.26376e-48
ENSG00000069974	RAB27A	RAB27A, member RAS oncogene family	0.959323	2.69e-09	1.45e-07		ENSG00000168610	STAT3	signal transducer and activator of transcription 3 (acute-phase response factor)	1.3456	3.92222e-63	2.06794e-61		ENSG00000183844	FAM3B	family with sequence similarity 3, member B	1.4423	3.02641e-50	1.60329e-48
ENSG00000085276	MECOM	ecotropic viral integration site 1	-0.647663	2.9e-09	1.55e-07		ENSG00000180817	PPA1	pyrophosphatase (inorganic) 1	1.23218	7.91161e-63	4.15513e-61		ENSG00000272325	NUDT3	ENSG00000272325	-1.03291	3.28566e-50	1.73389e-48
ENSG00000151612	ZNF827	zinc finger protein 827	0.830953	3.23e-09	1.72e-07		ENSG00000109452	INPP4B	inositol polyphosphate-4-phosphatase, type II, 105kDa	2.19971	8.00647e-63	4.18871e-61		ENSG00000234127	TRIM26	ENSG00000234127	0.962772	8.72499e-50	4.58652e-48
ENSG00000175040	CHST2	carbohydrate (N-acetylglucosamine-6-O) sulfotransferase 2	-0.780966	3.24e-09	1.72e-07		ENSG00000272463	RP11-532F6.3	ENSG00000272463	6.23214	3.15203e-62	1.64269e-60		ENSG00000163565	IFI16	interferon, gamma-inducible protein 16	8.07878	9.27646e-50	4.85766e-48
ENSG00000257743	RP11-1220K2.2	ENSG00000257743	2.5972	3.4e-09	1.8e-07		ENSG00000104325	DECR1	2,4-dienoyl CoA reductase 1, mitochondrial	1.23626	3.377e-62	1.75319e-60		ENSG00000117399	CDC20	cell division cycle 20 homolog (S. cerevisiae)	-1.08083	1.9319e-49	1.00777e-47
ENSG00000104760	FGL1	fibrinogen-like 1	4.47997	3.42e-09	1.8e-07		ENSG00000089169	RPH3A	rabphilin 3A homolog (mouse)	4.78622	3.84811e-62	1.99015e-60		ENSG00000026103	FAS	Fas (TNF receptor superfamily, member 6)	3.07031	2.14785e-49	1.11615e-47
ENSG00000154274	C4orf19	chromosome 4 open reading frame 19	0.633394	3.61e-09	1.89e-07		ENSG00000138759	FRAS1	Fraser syndrome 1	1.51483	6.18584e-62	3.187e-60		ENSG00000243811	APOBEC3D	ENSG00000243811	3.36982	3.32663e-49	1.72213e-47
ENSG00000166741	NNMT	nicotinamide N-methyltransferase	8.91443	3.78e-09	1.98e-07		ENSG00000158711	ELK4	ELK4, ETS-domain protein (SRF accessory protein 1)	1.21888	1.81674e-61	9.32455e-60		ENSG00000243232	PCDHAC2	ENSG00000243232	1.23574	3.68118e-49	1.89846e-47
ENSG00000169871	TRIM56	tripartite motif-containing 56	1.98494	3.81e-09	1.99e-07		ENSG00000101596	SMCHD1	structural maintenance of chromosomes flexible hinge domain containing 1	0.956391	2.67831e-61	1.36948e-59		ENSG00000156232	WHAMM	WAS protein homolog associated with actin, golgi membranes and microtubules	1.1513	4.71939e-49	2.4247e-47
ENSG00000113441	LNPEP	leucyl/cystinyl aminopeptidase	0.926157	6.18e-09	3.2e-07		ENSG00000141655	TNFRSF11A	tumor necrosis factor receptor superfamily, member 11a, NFKB activator	1.06902	3.10081e-61	1.57955e-59		ENSG00000213689	TREX1	three prime repair exonuclease 1	1.67419	6.86371e-49	3.51314e-47
ENSG00000120833	SOCS2	suppressor of cytokine signaling 2	1.62034	6.81e-09	3.51e-07		ENSG00000132842	AP3B1	adaptor-related protein complex 3, beta 1 subunit	1.12813	9.73575e-61	4.9408e-59		ENSG00000131747	TOP2A	topoisomerase (DNA) II alpha 170kDa	-0.866623	3.06997e-48	1.56546e-46
ENSG00000180730	SHISA2	shisa homolog 2 (Xenopus laevis)	-1.02433	7.01e-09	3.6e-07		ENSG00000173786	CNP	2',3'-cyclic nucleotide 3' phosphodiesterase	1.89345	9.81029e-61	4.96005e-59		ENSG00000156508	EEF1A1	eukaryotic translation elongation factor 1 alpha-like 7; eukaryotic translation elongation factor 1 alpha-like 3; similar to eukaryotic translation elongation factor 1 alpha 1; eukaryotic translation elongation factor 1 alpha 1	-1.06575	3.66271e-48	1.86074e-46
ENSG00000185947	ZNF267	zinc finger protein 267	0.807022	7.11e-09	3.64e-07		ENSG00000041357	PSMA4	proteasome (prosome, macropain) subunit, alpha type, 4	1.00249	1.31396e-60	6.61864e-59		ENSG00000225339	RP11-513I15.6	ENSG00000225339	-1.33242	3.88541e-48	1.96654e-46
ENSG00000064012	CASP8	caspase 8, apoptosis-related cysteine peptidase	0.992307	7.7e-09	3.93e-07		ENSG00000135828	RNASEL	ribonuclease L (2',5'-oligoisoadenylate synthetase-dependent)	1.42333	1.53774e-60	7.71718e-59		ENSG00000110492	MDK	midkine (neurite growth-promoting factor 2)	1.95552	4.21504e-48	2.12547e-46
ENSG00000159216	RUNX1	runt-related transcription factor 1	5.44162	8.31e-09	4.22e-07		ENSG00000121351	IAPP	islet amyloid polypeptide	1.33529	1.87642e-60	9.3821e-59		ENSG00000152457	DCLRE1C	DNA cross-link repair 1C (PSO2 homolog, S. cerevisiae)	1.28289	1.06479e-47	5.34949e-46
ENSG00000139946	PELI2	pellino homolog 2 (Drosophila)	0.871239	8.45e-09	4.27e-07		ENSG00000112782	CLIC5	chloride intracellular channel 5	3.15188	2.56392e-60	1.27725e-58		ENSG00000144802	NFKBIZ	nuclear factor of kappa light polypeptide gene enhancer in B-cells inhibitor, zeta	1.32964	1.63222e-47	8.17009e-46
ENSG00000152952	PLOD2	procollagen-lysine, 2-oxoglutarate 5-dioxygenase 2	0.673856	1.34e-08	6.74e-07		ENSG00000116977	LGALS8	lectin, galactoside-binding, soluble, 8	1.25046	5.54817e-60	2.75376e-58		ENSG00000122406	RPL5	ribosomal protein L5 pseudogene 34; ribosomal protein L5 pseudogene 1; ribosomal protein L5	-0.91951	3.21444e-47	1.6031e-45
ENSG00000174004	NRROS	leucine rich repeat containing 33	1.20884	1.39e-08	6.96e-07		ENSG00000185338	SOCS1	suppressor of cytokine signaling 1	4.04585	6.46236e-60	3.1958e-58		ENSG00000123992	DNPEP	aspartyl aminopeptidase	1.22674	7.05322e-47	3.50473e-45
ENSG00000106948	AKNA	AT-hook transcription factor	0.952368	1.48e-08	7.42e-07		ENSG00000130224	LRCH2	leucine-rich repeats and calponin homology (CH) domain containing 2	1.90521	7.149e-60	3.52251e-58		ENSG00000183941	HIST2H4A	histone cluster 1, H4l; histone cluster 1, H4k; histone cluster 4, H4; histone cluster 1, H4h; histone cluster 1, H4j; histone cluster 1, H4i; histone cluster 1, H4d; histone cluster 1, H4c; histone cluster 1, H4f; histone cluster 1, H4e; histone cluster 1, H4b; histone cluster 1, H4a; histone cluster 2, H4a; histone cluster 2, H4b	1.04291	7.77484e-47	3.84925e-45
ENSG00000121440	PDZRN3	PDZ domain containing ring finger 3	-0.607526	1.53e-08	7.62e-07		ENSG00000112249	ASCC3	activating signal cointegrator 1 complex subunit 3	1.06512	3.16971e-59	1.55614e-57		ENSG00000171132	PRKCE	protein kinase C, epsilon	1.27613	8.1462e-47	4.0185e-45
ENSG00000245848	CEBPA	ENSG00000245848	-0.675974	1.64e-08	8.14e-07		ENSG00000140105	WARS	tryptophanyl-tRNA synthetase	2.51773	3.41472e-59	1.67038e-57		ENSG00000174444	RPL4	ribosomal protein L4; ribosomal protein L4 pseudogene 5; ribosomal protein L4 pseudogene 4	-0.83812	1.51632e-46	7.45297e-45
ENSG00000163565	IFI16	interferon, gamma-inducible protein 16	8.61469	2.28e-08	1.12e-06		ENSG00000173702	MUC13	mucin 13, cell surface associated	2.04062	3.67477e-59	1.79112e-57		ENSG00000188157	AGRN	agrin	1.52728	4.40185e-46	2.1558e-44
ENSG00000128683	GAD1	glutamate decarboxylase 1 (brain, 67kDa)	1.35991	2.64e-08	1.29e-06		ENSG00000143390	RFX5	regulatory factor X, 5 (influences HLA class II expression)	1.37194	1.77275e-58	8.60957e-57		ENSG00000182217	HIST2H4B	histone cluster 1, H4l; histone cluster 1, H4k; histone cluster 4, H4; histone cluster 1, H4h; histone cluster 1, H4j; histone cluster 1, H4i; histone cluster 1, H4d; histone cluster 1, H4c; histone cluster 1, H4f; histone cluster 1, H4e; histone cluster 1, H4b; histone cluster 1, H4a; histone cluster 2, H4a; histone cluster 2, H4b	1.03945	5.16783e-46	2.52186e-44
ENSG00000162290	DCP1A	DCP1 decapping enzyme homolog A (S. cerevisiae)	0.617024	2.81e-08	1.37e-06		ENSG00000110330	BIRC2	baculoviral IAP repeat-containing 2	0.938226	1.7888e-57	8.65651e-56		ENSG00000151883	PARP8	poly (ADP-ribose) polymerase family, member 8	1.33373	8.70807e-46	4.2343e-44
ENSG00000196247	ZNF107	zinc finger protein 107	0.924024	3.37e-08	1.64e-06		ENSG00000153113	CAST	calpastatin	1.23138	2.32855e-57	1.12284e-55		ENSG00000260260	RP11-304L19.5	ENSG00000260260	-1.49932	9.61964e-46	4.66091e-44
ENSG00000000457	SCYL3	SCY1-like 3 (S. cerevisiae)	0.665875	3.44e-08	1.67e-06		ENSG00000166750	SLFN5	schlafen family member 5	2.53161	3.08561e-57	1.48263e-55		ENSG00000130558	OLFM1	olfactomedin 1	-0.870756	9.7422e-46	4.70355e-44
ENSG00000183134	PTGDR2	G protein-coupled receptor 44	-0.609102	3.7e-08	1.79e-06		ENSG00000184500	PROS1	protein S (alpha)	1.82556	3.27495e-57	1.56804e-55		ENSG00000196550	FAM72A	family with sequence similarity 72, member D; family with sequence similarity 72, member A	-1.14529	1.02708e-45	4.94123e-44
ENSG00000139531	SUOX	sulfite oxidase	0.652856	4.36e-08	2.1e-06		ENSG00000146425	DYNLT1	dynein, light chain, Tctex-type 1	1.51577	1.21002e-56	5.77314e-55		ENSG00000113391	FAM172A	family with sequence similarity 172, member A	-0.92143	1.08528e-45	5.20286e-44
ENSG00000075426	FOSL2	FOS-like antigen 2	0.598304	4.58e-08	2.19e-06		ENSG00000179044	EXOC3L1	exocyst complex component 3-like	3.21508	1.95808e-56	9.30946e-55		ENSG00000108669	CYTH1	cytohesin 1	1.03428	1.13971e-45	5.44459e-44
ENSG00000137200	FTSJD2	FtsJ methyltransferase domain containing 2	0.659455	5.3e-08	2.52e-06		ENSG00000140280	LYSMD2	LysM, putative peptidoglycan-binding, domain containing 2	1.30495	1.98818e-56	9.41951e-55		ENSG00000117475	BLZF1	basic leucine zipper nuclear factor 1	1.19057	1.3992e-45	6.66086e-44
ENSG00000145451	GLRA3	glycine receptor, alpha 3	1.13088	5.37e-08	2.54e-06		ENSG00000146872	TLK2	tousled-like kinase 2	1.06795	5.49186e-56	2.59285e-54		ENSG00000169136	ATF5	activating transcription factor 5	1.04867	1.87452e-45	8.89255e-44
ENSG00000170542	SERPINB9	serpin peptidase inhibitor, clade B (ovalbumin), member 9	0.745202	5.39e-08	2.55e-06		ENSG00000157557	ETS2	v-ets erythroblastosis virus E26 oncogene homolog 2 (avian)	1.76886	5.5717e-56	2.62141e-54		ENSG00000072121	ZFYVE26	zinc finger, FYVE domain containing 26	1.08396	2.0418e-45	9.65245e-44
ENSG00000255526	NEDD8-MDP1	ENSG00000255526	3.57716	5.92e-08	2.79e-06		ENSG00000187908	DMBT1	deleted in malignant brain tumors 1	2.46573	8.39747e-56	3.93722e-54		ENSG00000182372	CLN8	ceroid-lipofuscinosis, neuronal 8 (epilepsy, progressive with mental retardation)	-1.05768	2.36425e-45	1.11381e-43
ENSG00000164463	CREBRF	chromosome 5 open reading frame 41	1.29363	6.69e-08	3.13e-06		ENSG00000169432	SCN9A	sodium channel, voltage-gated, type IX, alpha subunit	1.46268	1.63676e-55	7.64761e-54		ENSG00000148019	CEP78	centrosomal protein 78kDa	-0.853352	2.64757e-45	1.24299e-43
ENSG00000115963	RND3	Rho family GTPase 3	0.707757	7.7e-08	3.59e-06		ENSG00000234127	TRIM26	ENSG00000234127	1.2598	3.16002e-55	1.47142e-53		ENSG00000272452	RP11-391M1.4	ENSG00000272452	-2.34402	8.05245e-45	3.7675e-43
ENSG00000104518	GSDMD	gasdermin D	0.939301	8.4e-08	3.9e-06		ENSG00000179750	APOBEC3B	apolipoprotein B mRNA editing enzyme, catalytic polypeptide-like 3B	2.02143	3.99674e-55	1.85465e-53		ENSG00000087586	AURKA	aurora kinase A; aurora kinase A pseudogene 1	-0.82091	2.16463e-44	1.0093e-42
ENSG00000167183	PRR15L	ATPase family, AAA domain containing 4	-0.624564	1.05e-07	4.87e-06		ENSG00000197043	ANXA6	annexin A6	1.21349	8.05189e-55	3.72366e-53		ENSG00000112096	SOD2	superoxide dismutase 2, mitochondrial	-0.808052	2.75694e-44	1.28108e-42
ENSG00000155287	SLC25A28	solute carrier family 25, member 28	1.14405	1.19e-07	5.49e-06		ENSG00000271646	RP11-326I11.3	ENSG00000271646	2.31564	8.49304e-55	3.91431e-53		ENSG00000168280	KIF5C	kinesin family member 5C	-0.811699	3.9921e-44	1.84872e-42
ENSG00000173452	TMEM196	transmembrane protein 196	-0.674523	1.19e-07	5.49e-06		ENSG00000164136	IL15	interleukin 15	4.09765	1.56156e-54	7.1726e-53		ENSG00000119946	CNNM1	cyclin M1	0.794891	5.59957e-44	2.58435e-42
ENSG00000131724	IL13RA1	interleukin 13 receptor, alpha 1	0.581533	1.28e-07	5.89e-06		ENSG00000235398	LINC00623	ENSG00000235398	1.09025	2.28108e-54	1.04421e-52		ENSG00000064393	HIPK2	homeodomain interacting protein kinase 2; similar to homeodomain interacting protein kinase 2	-0.825193	5.85764e-44	2.69432e-42
ENSG00000139174	PRICKLE1	prickle homolog 1 (Drosophila)	-0.735469	1.31e-07	5.98e-06		ENSG00000187510	PLEKHG7	pleckstrin homology domain containing, family G (with RhoGef domain) member 7	3.28859	2.31424e-54	1.05582e-52		ENSG00000118193	KIF14	kinesin family member 14	-0.932268	1.34794e-43	6.17917e-42
ENSG00000143384	MCL1	myeloid cell leukemia sequence 1 (BCL2-related)	0.590664	1.42e-07	6.45e-06		ENSG00000039068	CDH1	cadherin 1, type 1, E-cadherin (epithelial)	1.44218	1.72328e-53	7.83571e-52		ENSG00000100263	RHBDD3	rhomboid domain containing 3	1.16209	1.67087e-43	7.63387e-42
ENSG00000099260	PALMD	palmdelphin	-1.38254	1.44e-07	6.55e-06		ENSG00000119917	IFIT3	interferon-induced protein with tetratricopeptide repeats 3	12.5338	2.02302e-53	9.16789e-52		ENSG00000137275	RIPK1	receptor (TNFRSF)-interacting serine-threonine kinase 1	0.893199	1.8475e-43	8.41262e-42
ENSG00000108551	RASD1	RAS, dexamethasone-induced 1	-1.12563	1.51e-07	6.81e-06		ENSG00000164164	OTUD4	OTU domain containing 4	1.24113	3.45002e-53	1.55826e-51		ENSG00000104432	IL7	interleukin 7	1.6736	2.77289e-43	1.25843e-41
ENSG00000116514	RNF19B	ring finger protein 19B	0.807277	1.89e-07	8.53e-06		ENSG00000076053	RBM7	RNA binding motif protein 7	1.0281	8.09995e-53	3.64633e-51		ENSG00000187800	PEAR1	platelet endothelial aggregation receptor 1	-2.20433	4.81542e-43	2.17814e-41
ENSG00000105559	PLEKHA4	pleckstrin homology domain containing, family A (phosphoinositide binding specific) member 4	1.21226	1.97e-07	8.83e-06		ENSG00000132256	TRIM5	tripartite motif-containing 5	3.29186	1.67165e-52	7.50028e-51		ENSG00000152767	FARP1	FERM, RhoGEF (ARHGEF) and pleckstrin domain protein 1 (chondrocyte-derived)	-0.8906	5.29663e-43	2.38787e-41
ENSG00000169432	SCN9A	sodium channel, voltage-gated, type IX, alpha subunit	0.813675	2.13e-07	9.52e-06		ENSG00000104760	FGL1	fibrinogen-like 1	3.94977	5.47088e-52	2.44655e-50		ENSG00000145386	CCNA2	cyclin A2	-0.737023	7.08001e-43	3.18133e-41
ENSG00000147852	VLDLR	very low density lipoprotein receptor	0.58583	2.95e-07	1.32e-05		ENSG00000115604	IL18R1	interleukin 18 receptor 1	1.57938	7.49838e-52	3.34221e-50		ENSG00000235750	KIAA0040	ENSG00000235750	1.55182	2.05093e-42	9.18534e-41
ENSG00000068796	KIF2A	kinesin heavy chain member 2A	0.700407	2.97e-07	1.32e-05		ENSG00000136560	TANK	TRAF family member-associated NFKB activator	1.16141	1.65602e-51	7.35707e-50		ENSG00000203797	DDO	D-aspartate oxidase	4.18621	3.67305e-42	1.63963e-40
ENSG00000004799	PDK4	pyruvate dehydrogenase kinase, isozyme 4	-0.936452	3.29e-07	1.46e-05		ENSG00000139618	BRCA2	breast cancer 2, early onset	1.25188	1.89103e-51	8.37368e-50		ENSG00000152689	RASGRP3	RAS guanyl releasing protein 3 (calcium and DAG-regulated)	8.93069	6.12556e-42	2.72547e-40
ENSG00000176597	B3GNT5	UDP-GlcNAc:betaGal beta-1,3-N-acetylglucosaminyltransferase 5	0.715865	3.32e-07	1.47e-05		ENSG00000099250	NRP1	neuropilin 1	2.15734	2.27979e-51	1.00623e-49		ENSG00000162407	PPAP2B	phosphatidic acid phosphatase type 2B	1.31525	6.52637e-42	2.89435e-40
ENSG00000185722	ANKFY1	ankyrin repeat and FYVE domain containing 1	0.587722	3.48e-07	1.54e-05		ENSG00000184040	TMEM236	family with sequence similarity 23, member B	2.50374	2.54266e-51	1.1186e-49		ENSG00000148730	EIF4EBP2	eukaryotic translation initiation factor 4E binding protein 2	-0.773964	7.93491e-42	3.50759e-40
ENSG00000134107	BHLHE40	basic helix-loop-helix family, member e40	0.947251	4.06e-07	1.78e-05		ENSG00000108669	CYTH1	cytohesin 1	1.03309	2.72055e-51	1.19299e-49		ENSG00000131242	RAB11FIP4	RAB11 family interacting protein 4 (class II)	-0.972999	1.17328e-41	5.16966e-40
ENSG00000162772	ATF3	activating transcription factor 3	1.20153	4.11e-07	1.8e-05		ENSG00000049192	ADAMTS6	ADAM metallopeptidase with thrombospondin type 1 motif, 6	1.77086	3.68347e-51	1.61003e-49		ENSG00000152818	UTRN	utrophin	0.781785	1.42537e-41	6.26014e-40
ENSG00000234745	HLA-B	ENSG00000234745	1.74273	4.14e-07	1.81e-05		ENSG00000170542	SERPINB9	serpin peptidase inhibitor, clade B (ovalbumin), member 9	1.71774	5.35116e-51	2.33146e-49		ENSG00000163635	ATXN7	ataxin 7	0.85185	2.46072e-41	1.07726e-39
ENSG00000128294	TPST2	tyrosylprotein sulfotransferase 2	0.848547	4.22e-07	1.84e-05		ENSG00000166689	PLEKHA7	pleckstrin homology domain containing, family A member 7	1.29637	1.09981e-50	4.77643e-49		ENSG00000144837	PLA1A	phospholipase A1 member A	2.09991	2.66434e-41	1.16266e-39
ENSG00000171621	SPSB1	splA/ryanodine receptor domain and SOCS box containing 1	1.25122	4.5e-07	1.95e-05		ENSG00000144802	NFKBIZ	nuclear factor of kappa light polypeptide gene enhancer in B-cells inhibitor, zeta	1.50904	1.90791e-50	8.2595e-49		ENSG00000088325	TPX2	TPX2, microtubule-associated, homolog (Xenopus laevis)	-0.703826	3.05721e-41	1.32984e-39
ENSG00000114861	FOXP1	forkhead box P1	-0.615068	4.73e-07	2.05e-05		ENSG00000154451	GBP5	guanylate binding protein 5	8.35143	2.54152e-50	1.09674e-48		ENSG00000024526	DEPDC1	DEP domain containing 1	-0.853697	3.35858e-41	1.45627e-39
ENSG00000123689	G0S2	G0/G1switch 2	-1.05274	4.82e-07	2.07e-05		ENSG00000146955	RAB19	RAB19, member RAS oncogene family	2.48782	2.62929e-50	1.13101e-48		ENSG00000254772	EEF1G	ENSG00000254772	-0.769198	9.14757e-41	3.95378e-39
ENSG00000142178	SIK1	salt-inducible kinase 1	0.809684	4.89e-07	2.09e-05		ENSG00000112763	BTN2A1	butyrophilin, subfamily 2, member A1	0.897893	3.05544e-50	1.31016e-48		ENSG00000182670	TTC3	tetratricopeptide repeat domain 3; tetratricopeptide repeat domain 3-like	-0.752427	9.32311e-41	4.01691e-39
ENSG00000106003	LFNG	LFNG O-fucosylpeptide 3-beta-N-acetylglucosaminyltransferase	-0.7825	5.46e-07	2.33e-05		ENSG00000153827	TRIP12	thyroid hormone receptor interactor 12	0.928017	4.36661e-50	1.86648e-48		ENSG00000105971	CAV2	caveolin 2	1.90498	9.75558e-41	4.18998e-39
ENSG00000125398	SOX9	SRY (sex determining region Y)-box 9	3.91994	6.1e-07	2.59e-05		ENSG00000171621	SPSB1	splA/ryanodine receptor domain and SOCS box containing 1	2.95073	8.43646e-50	3.59478e-48		ENSG00000169926	KLF13	Kruppel-like factor 13	-0.859971	1.13516e-40	4.86011e-39
ENSG00000129514	FOXA1	forkhead box A1	-0.750297	6.18e-07	2.61e-05		ENSG00000059758	CDK17	PCTAIRE protein kinase 2	1.45207	1.37608e-49	5.84509e-48		ENSG00000166689	PLEKHA7	pleckstrin homology domain containing, family A member 7	0.92661	1.16176e-40	4.95843e-39
ENSG00000163083	INHBB	inhibin, beta B	-1.07111	6.67e-07	2.81e-05		ENSG00000138760	SCARB2	scavenger receptor class B, member 2	1.01822	2.55195e-49	1.08059e-47		ENSG00000138722	MMRN1	multimerin 1	-0.876387	1.81067e-40	7.70384e-39
ENSG00000139192	TAPBPL	TAP binding protein-like	0.732215	7.43e-07	3.11e-05		ENSG00000155792	DEPTOR	DEP domain containing 6	1.63601	3.29643e-49	1.39148e-47		ENSG00000137872	SEMA6D	sema domain, transmembrane domain (TM), and cytoplasmic domain, (semaphorin) 6D	1.08506	2.61371e-40	1.10859e-38
ENSG00000163623	NKX6-1	NK6 homeobox 1	-0.836607	7.58e-07	3.17e-05		ENSG00000182197	EXT1	exostoses (multiple) 1	0.947297	5.79518e-49	2.43866e-47		ENSG00000198604	BAZ1A	bromodomain adjacent to zinc finger domain, 1A	1.17671	3.01209e-40	1.27359e-38
ENSG00000117600	LPPR4	plasticity related gene 1	-0.754692	7.67e-07	3.2e-05		ENSG00000158290	CUL4B	cullin 4B	0.934908	1.84445e-48	7.73755e-47		ENSG00000158458	NRG2	neuregulin 2	2.18661	7.77834e-40	3.2787e-38
ENSG00000164164	OTUD4	OTU domain containing 4	0.742009	7.81e-07	3.24e-05		ENSG00000101966	XIAP	X-linked inhibitor of apoptosis	1.02647	1.95557e-48	8.17837e-47		ENSG00000126787	DLGAP5	discs, large (Drosophila) homolog-associated protein 5	-0.816462	9.81651e-40	4.12505e-38
ENSG00000100911	PSME2	proteasome (prosome, macropain) activator subunit 2 (PA28 beta)	0.831507	7.89e-07	3.27e-05		ENSG00000019582	CD74	CD74 molecule, major histocompatibility complex, class II invariant chain	1.07622	2.31451e-48	9.64971e-47		ENSG00000198133	TMEM229B	chromosome 14 open reading frame 83	2.8122	1.88391e-39	7.89215e-38
ENSG00000170145	SIK2	salt-inducible kinase 2	0.75524	8.04e-07	3.32e-05		ENSG00000123338	NCKAP1L	NCK-associated protein 1-like	3.44541	2.3912e-48	9.93889e-47		ENSG00000188070	C11orf95	ENSG00000188070	-0.807409	1.97536e-39	8.24984e-38
ENSG00000111912	NCOA7	nuclear receptor coactivator 7	0.742189	8.14e-07	3.35e-05		ENSG00000188603	CLN3	ceroid-lipofuscinosis, neuronal 3	1.40356	4.04992e-48	1.67818e-46		ENSG00000100084	HIRA	HIR histone cell cycle regulation defective homolog A (S. cerevisiae)	0.959551	3.0276e-39	1.26058e-37
ENSG00000099204	ABLIM1	actin binding LIM protein 1	0.640977	1.1e-06	4.47e-05		ENSG00000178075	GRAMD1C	GRAM domain containing 1C	1.56987	4.67689e-48	1.93207e-46		ENSG00000134057	CCNB1	cyclin B1	-0.934143	4.35676e-39	1.80845e-37
ENSG00000128016	ZFP36	zinc finger protein 36, C3H type, homolog (mouse)	0.87483	1.15e-06	4.64e-05		ENSG00000140511	HAPLN3	hyaluronan and proteoglycan link protein 3	5.22304	1.32815e-47	5.47003e-46		ENSG00000124422	USP22	ubiquitin specific peptidase 22	-0.786002	4.6619e-39	1.92923e-37
ENSG00000185561	TLCD2	TLC domain containing 2	1.91557	1.15e-06	4.64e-05		ENSG00000125952	MAX	MYC associated factor X	1.2455	1.99423e-47	8.18841e-46		ENSG00000131171	SH3BGRL	SH3 domain binding glutamic acid-rich protein like	1.42973	4.78837e-39	1.97557e-37
ENSG00000125845	BMP2	bone morphogenetic protein 2	0.895027	1.22e-06	4.9e-05		ENSG00000176532	PRR15	proline rich 15	2.13407	2.16961e-47	8.88166e-46		ENSG00000164627	KIF6	kinesin family member 6	1.17794	9.42401e-39	3.87637e-37
ENSG00000136546	SCN7A	sodium channel, voltage-gated, type VII, alpha	1.60219	1.32e-06	5.27e-05		ENSG00000172349	IL16	interleukin 16 (lymphocyte chemoattractant factor)	2.40497	2.94525e-47	1.20205e-45		ENSG00000180628	PCGF5	polycomb group ring finger 5	1.21749	1.41183e-38	5.78976e-37
ENSG00000187510	PLEKHG7	pleckstrin homology domain containing, family G (with RhoGef domain) member 7	1.61002	1.4e-06	5.57e-05		ENSG00000078618	NRD1	nardilysin (N-arginine dibasic convertase)	0.876325	3.66419e-47	1.49099e-45		ENSG00000152749	GPR180	G protein-coupled receptor 180	0.765199	1.89162e-38	7.73407e-37
ENSG00000125848	FLRT3	fibronectin leucine rich transmembrane protein 3	-0.691161	1.52e-06	6.01e-05		ENSG00000215218	UBE2QL1	probable ubiquitin-conjugating enzyme E2 FLJ25076	1.33656	1.38677e-46	5.62596e-45		ENSG00000072274	TFRC	transferrin receptor (p90, CD71)	-0.914007	7.22334e-38	2.94449e-36
ENSG00000156232	WHAMM	WAS protein homolog associated with actin, golgi membranes and microtubules	0.629829	1.62e-06	6.38e-05		ENSG00000163635	ATXN7	ataxin 7	1.04599	2.03534e-46	8.2325e-45		ENSG00000135406	PRPH	peripherin	1.59915	8.86762e-38	3.60396e-36
ENSG00000123095	BHLHE41	basic helix-loop-helix family, member e41	-1.11223	1.75e-06	6.89e-05		ENSG00000146285	SCML4	sex comb on midleg-like 4 (Drosophila)	3.25471	3.30823e-46	1.33412e-44		ENSG00000141574	SECTM1	secreted and transmembrane 1	2.06605	9.32497e-38	3.77856e-36
ENSG00000181467	RAP2B	RAP2B, member of RAS oncogene family	-0.601721	1.97e-06	7.72e-05		ENSG00000141682	PMAIP1	phorbol-12-myristate-13-acetate-induced protein 1	1.02233	3.52081e-46	1.41564e-44		ENSG00000187109	NAP1L1	nucleosome assembly protein 1-like 1	-0.815779	1.54993e-37	6.2618e-36
ENSG00000120659	TNFSF11	tumor necrosis factor (ligand) superfamily, member 11	1.5033	2.14e-06	8.26e-05		ENSG00000102699	PARP4	poly (ADP-ribose) polymerase family, member 4	0.938516	4.57168e-46	1.83273e-44		ENSG00000163872	YEATS2	YEATS domain containing 2	0.708226	2.44121e-37	9.83344e-36
ENSG00000126010	GRPR	gastrin-releasing peptide receptor	1.10326	2.24e-06	8.63e-05		ENSG00000150687	PRSS23	protease, serine, 23	0.926116	6.19462e-46	2.47602e-44		ENSG00000065060	UHRF1BP1	UHRF1 binding protein 1	0.710527	2.84178e-37	1.14132e-35
ENSG00000146054	TRIM7	tripartite motif-containing 7	1.2319	2.27e-06	8.71e-05		ENSG00000176928	GCNT4	glucosaminyl (N-acetyl) transferase 4, core 2 (beta-1,6-N-acetylglucosaminyltransferase)	1.70946	2.43529e-45	9.70533e-44		ENSG00000124875	CXCL6	chemokine (C-X-C motif) ligand 6 (granulocyte chemotactic protein 2)	2.40713	2.87193e-37	1.15004e-35
ENSG00000137393	RNF144B	ring finger protein 144B	1.36054	2.39e-06	9.16e-05		ENSG00000068615	REEP1	receptor accessory protein 1	-1.02791	4.40804e-45	1.75158e-43		ENSG00000169914	OTUD3	OTU domain containing 3	-0.943728	3.99657e-37	1.5957e-35
ENSG00000114251	WNT5A	wingless-type MMTV integration site family, member 5A	-0.715352	3.2e-06	0.00012176		ENSG00000135655	USP15	ubiquitin specific peptidase 15	0.960581	1.00606e-44	3.986e-43		ENSG00000010818	HIVEP2	human immunodeficiency virus type I enhancer binding protein 2	1.08661	4.3227e-37	1.72086e-35
ENSG00000164488	DACT2	dapper, antagonist of beta-catenin, homolog 2 (Xenopus laevis)	1.25131	3.21e-06	0.0001218		ENSG00000082212	ME2	malic enzyme 2, NAD(+)-dependent, mitochondrial	0.855079	1.03587e-44	4.09216e-43		ENSG00000114302	PRKAR2A	protein kinase, cAMP-dependent, regulatory, type II, alpha	-0.98096	6.8382e-37	2.71435e-35
ENSG00000053524	MCF2L2	MCF.2 cell line derived transforming sequence-like 2	0.669237	3.27e-06	0.00012386		ENSG00000152894	PTPRK	protein tyrosine phosphatase, receptor type, K	1.17829	1.08561e-44	4.27616e-43		ENSG00000226950	DANCR	ENSG00000226950	-2.33631	1.14973e-36	4.55047e-35
ENSG00000099860	GADD45B	growth arrest and DNA-damage-inducible, beta	0.938288	3.36e-06	0.00012692		ENSG00000183023	SLC8A1	solute carrier family 8 (sodium/calcium exchanger), member 1	1.7453	1.95239e-44	7.66809e-43		ENSG00000185722	ANKFY1	ankyrin repeat and FYVE domain containing 1	0.766079	2.11698e-36	8.35439e-35
ENSG00000171729	TMEM51	transmembrane protein 51	0.593521	3.63e-06	0.00013613		ENSG00000126778	SIX1	SIX homeobox 1	2.7554	2.70839e-44	1.06066e-42		ENSG00000155158	TTC39B	tetratricopeptide repeat domain 39B	1.14485	2.63101e-36	1.03529e-34
ENSG00000141232	TOB1	transducer of ERBB2, 1	-0.744637	3.87e-06	0.00014443		ENSG00000082269	FAM135A	family with sequence similarity 135, member A	1.0448	3.05477e-44	1.19286e-42		ENSG00000186687	LYRM7	Lyrm7 homolog (mouse)	-0.838658	3.20701e-36	1.25831e-34
ENSG00000126778	SIX1	SIX homeobox 1	0.919122	4.27e-06	0.00015905		ENSG00000146409	SLC18B1	chromosome 6 open reading frame 192	0.915005	1.11029e-43	4.32312e-42		ENSG00000139618	BRCA2	breast cancer 2, early onset	0.777067	9.28244e-36	3.63162e-34
ENSG00000105402	NAPA	N-ethylmaleimide-sensitive factor attachment protein, alpha	0.642048	4.32e-06	0.00016043		ENSG00000122729	ACO1	aconitase 1, soluble	-1.12531	1.29704e-43	5.03319e-42		ENSG00000137807	KIF23	kinesin family member 23	-0.846097	1.35351e-35	5.28024e-34
ENSG00000117707	PROX1	prospero homeobox 1	0.826034	4.35e-06	0.00016091		ENSG00000133943	C14orf159	chromosome 14 open reading frame 159	1.56387	1.30009e-43	5.03319e-42		ENSG00000115963	RND3	Rho family GTPase 3	1.0172	3.37631e-35	1.31338e-33
ENSG00000166128	RAB8B	RAB8B, member RAS oncogene family	0.675587	4.85e-06	0.00017908		ENSG00000158773	USF1	upstream transcription factor 1	1.15326	1.39574e-43	5.38813e-42		ENSG00000183044	ABAT	4-aminobutyrate aminotransferase	-0.787471	3.58403e-35	1.39021e-33
ENSG00000185742	C11orf87	chromosome 11 open reading frame 87	-0.787219	5.38e-06	0.00019763		ENSG00000143891	GALM	galactose mutarotase (aldose 1-epimerase)	1.35133	2.15999e-43	8.31473e-42		ENSG00000136048	DRAM1	DNA-damage regulated autophagy modulator 1	1.68569	3.64409e-35	1.4095e-33
ENSG00000121297	TSHZ3	teashirt zinc finger homeobox 3	0.637773	5.85e-06	0.00021411		ENSG00000115271	GCA	grancalcin, EF-hand calcium binding protein	1.04681	3.54021e-43	1.35892e-41		ENSG00000156113	KCNMA1	potassium large conductance calcium-activated channel, subfamily M, alpha member 1	-0.862475	4.29063e-35	1.65487e-33
ENSG00000137449	CPEB2	cytoplasmic polyadenylation element binding protein 2	0.673674	6.18e-06	0.00022571		ENSG00000110446	SLC15A3	solute carrier family 15, member 3	7.272	4.35466e-43	1.66682e-41		ENSG00000123338	NCKAP1L	NCK-associated protein 1-like	2.65148	5.18267e-35	1.99328e-33
ENSG00000164626	KCNK5	potassium channel, subfamily K, member 5	0.968268	6.97e-06	0.00025129		ENSG00000157064	NMNAT2	nicotinamide nucleotide adenylyltransferase 2	0.890847	5.51014e-43	2.10317e-41		ENSG00000203817	FAM72C	ENSG00000203817	-0.910077	5.66946e-35	2.17436e-33
ENSG00000184378	ACTRT3	actin related protein M1	0.842305	6.97e-06	0.00025129		ENSG00000113361	CDH6	cadherin 6, type 2, K-cadherin (fetal kidney)	1.17033	7.30666e-43	2.78105e-41		ENSG00000003402	CFLAR	CASP8 and FADD-like apoptosis regulator	0.836006	7.29287e-35	2.78911e-33
ENSG00000148926	ADM	adrenomedullin	0.896108	7e-06	0.00025175		ENSG00000113583	C5orf15	chromosome 5 open reading frame 15	0.907613	8.97156e-43	3.40517e-41		ENSG00000132405	TBC1D14	TBC1 domain family, member 14	-0.706914	9.20395e-35	3.51013e-33
ENSG00000082269	FAM135A	family with sequence similarity 135, member A	0.835044	7.02e-06	0.00025184		ENSG00000169429	IL8	interleukin 8	4.52821	1.58396e-42	5.99514e-41		ENSG00000181350	FAM211A	chromosome 17 open reading frame 76	-0.802528	9.44216e-35	3.59092e-33
ENSG00000057704	TMCC3	transmembrane and coiled-coil domain family 3	-0.59151	7.86e-06	0.00028036		ENSG00000136643	RPS6KC1	ribosomal protein S6 kinase, 52kDa, polypeptide 1	0.883106	2.61187e-42	9.85817e-41		ENSG00000260804	RP11-566E18.3	ENSG00000260804	-2.19467	1.14137e-34	4.32862e-33
ENSG00000100100	PIK3IP1	phosphoinositide-3-kinase interacting protein 1	-0.808544	8.07e-06	0.00028705		ENSG00000187118	CMC1	COX assembly mitochondrial protein homolog (S. cerevisiae)	1.17035	3.10354e-42	1.16814e-40		ENSG00000197043	ANXA6	annexin A6	0.761837	1.25809e-34	4.75802e-33
ENSG00000079308	TNS1	tensin 1	0.717251	8.29e-06	0.00029329		ENSG00000100226	GTPBP1	GTP binding protein 1	1.88351	4.93379e-42	1.85188e-40		ENSG00000179750	APOBEC3B	apolipoprotein B mRNA editing enzyme, catalytic polypeptide-like 3B	1.67027	1.40336e-34	5.29272e-33
ENSG00000178882	FAM101A	family with sequence similarity 101, member A	-0.819817	8.43e-06	0.00029755		ENSG00000130234	ACE2	angiotensin I converting enzyme (peptidyl-dipeptidase A) 2	5.78976	8.98396e-42	3.36278e-40		ENSG00000112763	BTN2A1	butyrophilin, subfamily 2, member A1	0.818167	1.64207e-34	6.17592e-33
ENSG00000116717	GADD45A	growth arrest and DNA-damage-inducible, alpha	-0.703701	9.52e-06	0.00033357		ENSG00000108375	RNF43	ring finger protein 43	1.37848	2.26958e-41	8.47185e-40		ENSG00000066279	ASPM	asp (abnormal spindle) homolog, microcephaly associated (Drosophila)	-0.745618	2.53551e-34	9.5099e-33
ENSG00000186567	CEACAM19	carcinoembryonic antigen-related cell adhesion molecule 19	1.49489	9.65e-06	0.00033714		ENSG00000149218	ENDOD1	endonuclease domain containing 1	2.05625	3.4971e-41	1.30181e-39		ENSG00000170542	SERPINB9	serpin peptidase inhibitor, clade B (ovalbumin), member 9	1.19803	2.61476e-34	9.78022e-33
ENSG00000163254	CRYGC	crystallin, gamma C	-0.976215	9.97e-06	0.00034734		ENSG00000168268	NT5DC2	5'-nucleotidase domain containing 2	-1.02089	4.58105e-41	1.70064e-39		ENSG00000111846	GCNT2	glucosaminyl (N-acetyl) transferase 2, I-branching enzyme (I blood group)	1.09642	3.04842e-34	1.1371e-32
ENSG00000092607	TBX15	T-box 15	0.870974	1.04e-05	0.00036102		ENSG00000270032	C12orf63	ENSG00000270032	6.85552	1.00571e-40	3.72332e-39		ENSG00000133112	TPT1	similar to tumor protein, translationally-controlled 1; tumor protein, translationally-controlled 1	-0.725949	6.32768e-34	2.35386e-32
ENSG00000120162	MOB3B	MOB1, Mps One Binder kinase activator-like 2B (yeast)	0.94956	1.19e-05	0.00040962		ENSG00000114757	PEX5L	peroxisomal biogenesis factor 5-like	2.17768	1.27089e-40	4.69226e-39		ENSG00000168297	PXK	PX domain containing serine/threonine kinase	1.1979	7.04285e-34	2.61276e-32
ENSG00000130222	GADD45G	growth arrest and DNA-damage-inducible, gamma	1.02085	1.22e-05	0.00041816		ENSG00000157873	TNFRSF14	tumor necrosis factor receptor superfamily, member 14 (herpesvirus entry mediator)	1.48013	1.47067e-40	5.41511e-39		ENSG00000018236	CNTN1	contactin 1	-0.673655	7.26748e-34	2.68877e-32
ENSG00000205595	AREGB	amphiregulin; amphiregulin B	3.08879	1.26e-05	0.00043151		ENSG00000169435	RASSF6	Ras association (RalGDS/AF-6) domain family member 6	0.902389	2.11092e-40	7.75147e-39		ENSG00000164076	CAMKV	CaM kinase-like vesicle-associated	-0.805496	1.33734e-33	4.93437e-32
ENSG00000205220	PSMB10	proteasome (prosome, macropain) subunit, beta type, 10	1.19731	1.28e-05	0.0004354		ENSG00000137947	GTF2B	general transcription factor IIB	1.05203	3.79488e-40	1.38975e-38		ENSG00000125952	MAX	MYC associated factor X	0.893006	1.91996e-33	7.06494e-32
ENSG00000203943	SAMD13	sterile alpha motif domain containing 13	-0.954017	1.29e-05	0.00044028		ENSG00000005108	THSD7A	thrombospondin, type I, domain containing 7A	2.73995	4.564e-40	1.66691e-38		ENSG00000158711	ELK4	ELK4, ETS-domain protein (SRF accessory protein 1)	0.944856	2.09671e-33	7.69454e-32
ENSG00000185905	C16orf54	chromosome 16 open reading frame 54	-0.971428	1.55e-05	0.00052196		ENSG00000153147	SMARCA5	SWI/SNF related, matrix associated, actin dependent regulator of chromatin, subfamily a, member 5	0.833363	7.96873e-40	2.90259e-38		ENSG00000160049	DFFA	DNA fragmentation factor, 45kDa, alpha polypeptide	-0.742212	2.12367e-33	7.7725e-32
ENSG00000100336	APOL4	apolipoprotein L, 4	3.27758	1.56e-05	0.00052567		ENSG00000107290	SETX	senataxin	0.961782	1.0177e-39	3.69702e-38		ENSG00000035499	DEPDC1B	DEP domain containing 1B	-0.768602	2.36229e-33	8.62267e-32
ENSG00000118231	CRYGD	crystallin, gamma D	-0.99369	1.59e-05	0.00053267		ENSG00000132554	RGS22	regulator of G-protein signaling 22	1.85902	1.66261e-39	6.02363e-38		ENSG00000176532	PRR15	proline rich 15	1.46497	2.87403e-33	1.04625e-31
ENSG00000164849	GPR146	G protein-coupled receptor 146	-1.03418	1.59e-05	0.00053267		ENSG00000142089	IFITM3	interferon induced transmembrane protein 3 (1-8U)	10.1003	1.77712e-39	6.42131e-38		ENSG00000051108	HERPUD1	homocysteine-inducible, endoplasmic reticulum stress-inducible, ubiquitin-like domain member 1	0.665864	3.04244e-33	1.10461e-31
ENSG00000119125	GDA	guanine deaminase	1.36992	1.88e-05	0.00062407		ENSG00000163873	GRIK3	glutamate receptor, ionotropic, kainate 3	-0.900584	1.84255e-39	6.64005e-38		ENSG00000102081	FMR1	fragile X mental retardation 1	0.893491	3.54201e-33	1.28257e-31
ENSG00000047579	DTNBP1	dystrobrevin binding protein 1	0.594981	1.92e-05	0.00063244		ENSG00000072121	ZFYVE26	zinc finger, FYVE domain containing 26	1.60542	1.86895e-39	6.71733e-38		ENSG00000188603	CLN3	ceroid-lipofuscinosis, neuronal 3	0.8844	4.07534e-33	1.47177e-31
ENSG00000171940	ZNF217	zinc finger protein 217	1.2644	2.1e-05	0.00068956		ENSG00000116698	SMG7	Smg-7 homolog, nonsense mediated mRNA decay factor (C. elegans)	1.14997	1.89936e-39	6.80854e-38		ENSG00000100600	LGMN	legumain	1.26232	4.3445e-33	1.56482e-31
ENSG00000248643	RBM14-RBM4	ENSG00000248643	1.25246	2.38e-05	0.00077452		ENSG00000105971	CAV2	caveolin 2	2.20288	2.34751e-39	8.39282e-38		ENSG00000157557	ETS2	v-ets erythroblastosis virus E26 oncogene homolog 2 (avian)	0.901406	6.17227e-33	2.21729e-31
ENSG00000180530	NRIP1	nuclear receptor interacting protein 1	0.730008	2.38e-05	0.00077554		ENSG00000188404	SELL	selectin L	4.38528	3.42371e-39	1.22082e-37		ENSG00000271738	RP11-137H2.6	ENSG00000271738	-1.13942	8.04591e-33	2.88277e-31
ENSG00000168772	CXXC4	CXXC finger 4	-0.707573	2.52e-05	0.0008145		ENSG00000102572	STK24	serine/threonine kinase 24 (STE20 homolog, yeast)	0.857841	4.24946e-39	1.51129e-37		ENSG00000117650	NEK2	NIMA (never in mitosis gene a)-related kinase 2	-0.861958	8.16798e-33	2.91882e-31
ENSG00000132256	TRIM5	tripartite motif-containing 5	0.673987	2.54e-05	0.00081711		ENSG00000177721	ANXA2R	chromosome 5 open reading frame 39	2.30759	4.89196e-39	1.73524e-37		ENSG00000151012	SLC7A11	solute carrier family 7, (cationic amino acid transporter, y+ system) member 11	1.54989	9.40745e-33	3.35294e-31
ENSG00000155158	TTC39B	tetratricopeptide repeat domain 39B	0.735731	2.54e-05	0.0008173		ENSG00000213949	ITGA1	integrin, alpha 1	0.902954	9.43801e-39	3.33904e-37		ENSG00000118503	TNFAIP3	tumor necrosis factor, alpha-induced protein 3	1.37499	9.63441e-33	3.42487e-31
ENSG00000241732	RP11-38P22.2	ENSG00000241732	-0.989607	2.56e-05	0.0008187		ENSG00000166128	RAB8B	RAB8B, member RAS oncogene family	1.32947	1.32086e-38	4.66084e-37		ENSG00000164946	FREM1	FRAS1 related extracellular matrix 1	1.92055	1.11839e-32	3.96532e-31
ENSG00000026950	BTN3A1	butyrophilin, subfamily 3, member A1	0.727049	2.66e-05	0.00084924		ENSG00000245571	AP001258.4	ENSG00000245571	2.07808	1.47574e-38	5.19384e-37		ENSG00000197324	LRP10	low density lipoprotein receptor-related protein 10	0.898126	1.60952e-32	5.69185e-31
ENSG00000164920	OSR2	odd-skipped related 2 (Drosophila)	-0.999003	2.68e-05	0.0008518		ENSG00000122257	RBBP6	retinoblastoma binding protein 6	0.894925	2.13893e-38	7.50842e-37		ENSG00000117724	CENPF	centromere protein F, 350/400ka (mitosin)	-0.770779	2.60634e-32	9.19308e-31
ENSG00000118804	FAM47E-STBD1	starch binding domain 1	2.97073	2.68e-05	0.00085189		ENSG00000216490	IFI30	interferon, gamma-inducible protein 30	2.19456	2.33231e-38	8.16608e-37		ENSG00000156011	PSD3	pleckstrin and Sec7 domain containing 3	-0.739335	2.79448e-32	9.83121e-31
ENSG00000091664	SLC17A6	solute carrier family 17 (sodium-dependent inorganic phosphate cotransporter), member 6	0.707152	2.81e-05	0.00088603		ENSG00000138376	BARD1	BRCA1 associated RING domain 1	0.991182	2.44655e-38	8.54399e-37		ENSG00000100316	RPL3	ribosomal protein L3; similar to 60S ribosomal protein L3 (L4)	-0.793593	3.02151e-32	1.06026e-30
ENSG00000250508	RP11-757G1.6	ENSG00000250508	0.950752	2.85e-05	0.00089601		ENSG00000171155	C1GALT1C1	C1GALT1-specific chaperone 1	0.800528	3.93451e-38	1.3705e-36		ENSG00000127666	TICAM1	toll-like receptor adaptor molecule 1	1.08003	3.15855e-32	1.10549e-30
ENSG00000151012	SLC7A11	solute carrier family 7, (cationic amino acid transporter, y+ system) member 11	1.06274	2.86e-05	0.00089656		ENSG00000184486	POU3F2	POU class 3 homeobox 2	1.24606	6.08072e-38	2.11266e-36		ENSG00000197586	ENTPD6	ectonucleoside triphosphate diphosphohydrolase 6 (putative function)	0.756102	3.23101e-32	1.12796e-30
ENSG00000100351	GRAP2	GRB2-related adaptor protein 2	0.80423	2.96e-05	0.00092679		ENSG00000024048	UBR2	ubiquitin protein ligase E3 component n-recognin 2	0.965737	8.3378e-38	2.88944e-36		ENSG00000169100	SLC25A6	solute carrier family 25 (mitochondrial carrier; adenine nucleotide translocator), member 6	-0.898684	4.34097e-32	1.51157e-30
ENSG00000197019	SERTAD1	SERTA domain containing 1	0.978029	3.45e-05	0.00107188		ENSG00000075213	SEMA3A	sema domain, immunoglobulin domain (Ig), short basic domain, secreted, (semaphorin) 3A	0.869701	2.96082e-37	1.02345e-35		ENSG00000101974	ATP11C	ATPase, class VI, type 11C	2.1042	4.86463e-32	1.68959e-30
ENSG00000152433	ZNF547	zinc finger protein 547	0.835134	3.56e-05	0.00110434		ENSG00000186063	AIDA	hypothetical LOC653631; hypothetical LOC646050; hypothetical LOC646890; axin interactor, dorsalization associated	1.00089	5.85002e-37	2.01699e-35		ENSG00000117266	CDK18	PCTAIRE protein kinase 3	1.83576	4.91618e-32	1.70315e-30
ENSG00000138650	PCDH10	protocadherin 10	0.964405	3.62e-05	0.00112102		ENSG00000167034	NKX3-1	NK3 homeobox 1	2.36226	6.88207e-37	2.3668e-35		ENSG00000116199	FAM20B	family with sequence similarity 20, member B	-0.712385	6.09378e-32	2.10576e-30
ENSG00000154655	L3MBTL4	l(3)mbt-like 4 (Drosophila)	1.84859	3.69e-05	0.00113873		ENSG00000126246	IGFLR1	transmembrane protein 149	2.0848	7.33643e-37	2.51667e-35		ENSG00000187118	CMC1	COX assembly mitochondrial protein homolog (S. cerevisiae)	0.678304	7.95184e-32	2.74087e-30
ENSG00000269728	RP11-145M9.4	ENSG00000269728	0.807003	3.9e-05	0.00120022		ENSG00000075234	TTC38	tetratricopeptide repeat domain 38	1.04138	9.51639e-37	3.25624e-35		ENSG00000157985	AGAP1	ArfGAP with GTPase domain, ankyrin repeat and PH domain 1	-0.910494	9.28333e-32	3.19173e-30
ENSG00000112299	VNN1	vanin 1	0.911483	3.92e-05	0.00120309		ENSG00000177485	ZBTB33	zinc finger and BTB domain containing 33	1.00936	1.26647e-36	4.31174e-35		ENSG00000204256	BRD2	bromodomain containing 2	0.673424	9.43991e-32	3.23739e-30
ENSG00000180592	SKIDA1	chromosome 10 open reading frame 140	-1.1437	3.99e-05	0.0012208		ENSG00000196684	HSH2D	hematopoietic SH2 domain containing	8.37979	1.26535e-36	4.31174e-35		ENSG00000175390	EIF3F	eukaryotic translation initiation factor 3, subunit F; similar to hCG2040283	-0.74318	1.01476e-31	3.47134e-30
ENSG00000178301	AQP11	aquaporin 11	0.717821	4.5e-05	0.00137336		ENSG00000143106	PSMA5	proteasome (prosome, macropain) subunit, alpha type, 5	1.30591	1.34571e-36	4.57001e-35		ENSG00000216490	IFI30	interferon, gamma-inducible protein 30	2.44931	1.14013e-31	3.89045e-30
ENSG00000175084	DES	desmin	1.06957	5.45e-05	0.00165057		ENSG00000184384	MAML2	mastermind-like 2 (Drosophila)	1.6241	1.40427e-36	4.75696e-35		ENSG00000196776	CD47	CD47 molecule	0.841768	1.14815e-31	3.90801e-30
ENSG00000141052	MYOCD	myocardin	-1.1055	6.39e-05	0.00191936		ENSG00000198133	TMEM229B	chromosome 14 open reading frame 83	3.12411	1.49019e-36	5.03544e-35		ENSG00000179387	ELMOD2	ELMO/CED-12 domain containing 2	-0.646461	1.27114e-31	4.31585e-30
ENSG00000025708	TYMP	thymidine phosphorylase	1.63431	6.41e-05	0.00192065		ENSG00000144468	RHBDD1	rhomboid domain containing 1	0.904505	1.78845e-36	6.02822e-35		ENSG00000153789	FAM92B	family with sequence similarity 92, member B	-1.57056	1.28952e-31	4.36735e-30
ENSG00000142961	MOB3C	MOB1, Mps One Binder kinase activator-like 2C (yeast)	1.1483	7.05e-05	0.00207046		ENSG00000142396	ERVK3-1	zinc finger protein 702 pseudogene	1.16306	2.34329e-36	7.87879e-35		ENSG00000090889	KIF4A	kinesin family member 4B; kinesin family member 4A	-0.673028	1.45703e-31	4.92244e-30
ENSG00000261685	RP11-401P9.4	ENSG00000261685	0.79934	8.03e-05	0.00234595		ENSG00000102158	MAGT1	magnesium transporter 1	0.843035	2.91112e-36	9.76378e-35		ENSG00000077150	NFKB2	nuclear factor of kappa light polypeptide gene enhancer in B-cells 2 (p49/p100)	1.16393	1.6436e-31	5.53903e-30
ENSG00000213689	TREX1	three prime repair exonuclease 1	0.585913	9.21e-05	0.00266459		ENSG00000106588	PSMA2	proteasome (prosome, macropain) subunit, alpha type, 2	0.949575	4.07279e-36	1.36262e-34		ENSG00000171533	MAP6	microtubule-associated protein 6	-0.928233	2.29322e-31	7.7092e-30
ENSG00000095951	HIVEP1	human immunodeficiency virus type I enhancer binding protein 1	0.715865	9.91e-05	0.00285079		ENSG00000197102	DYNC1H1	dynein, cytoplasmic 1, heavy chain 1	0.872456	4.42863e-36	1.47803e-34		ENSG00000229644	NAMPTL	ENSG00000229644	1.67234	3.03532e-31	1.01788e-29
ENSG00000172349	IL16	interleukin 16 (lymphocyte chemoattractant factor)	0.907669	0.00010162	0.00290977		ENSG00000116761	CTH	cystathionase (cystathionine gamma-lyase)	2.17668	7.12838e-36	2.37321e-34		ENSG00000173726	TOMM20	similar to translocase of outer mitochondrial membrane 20 homolog; similar to mitochondrial outer membrane protein 19; translocase of outer mitochondrial membrane 20 homolog (yeast)	-0.683538	6.13723e-31	2.05303e-29
ENSG00000157330	C1orf158	chromosome 1 open reading frame 158	-0.711813	0.00010328	0.00295115		ENSG00000114805	PLCH1	phospholipase C, eta 1	1.42719	7.9323e-36	2.63438e-34		ENSG00000126947	ARMCX1	armadillo repeat containing, X-linked 1	0.954881	8.31716e-31	2.77544e-29
ENSG00000185272	RBM11	RNA binding motif protein 11	0.922795	0.00010428	0.0029736		ENSG00000114698	PLSCR4	phospholipid scramblase 4	1.12732	8.25281e-36	2.73412e-34		ENSG00000135318	NT5E	5'-nucleotidase, ecto (CD73)	0.813682	8.94129e-31	2.97642e-29
ENSG00000176532	PRR15	proline rich 15	0.836699	0.00010824	0.0030674		ENSG00000065427	KARS	lysyl-tRNA synthetase	0.855912	8.87984e-36	2.93468e-34		ENSG00000113441	LNPEP	leucyl/cystinyl aminopeptidase	0.727504	9.13711e-31	3.03419e-29
ENSG00000144331	ZNF385B	zinc finger protein 385B	-0.581021	0.00011002	0.00309852		ENSG00000111262	KCNA1	potassium voltage-gated channel, shaker-related subfamily, member 1 (episodic ataxia with myokymia)	5.27696	9.55639e-36	3.15059e-34		ENSG00000171564	FGB	fibrinogen beta chain	1.08332	9.21964e-31	3.05415e-29
ENSG00000168497	SDPR	serum deprivation response (phosphatidylserine binding protein)	-0.957345	0.00011592	0.00323164		ENSG00000160209	PDXK	pyridoxal (pyridoxine, vitamin B6) kinase	1.01449	1.46182e-35	4.80769e-34		ENSG00000144035	NAT8	N-acetyltransferase 8 (GCN5-related, putative); N-acetyltransferase 8B (GCN5-related, putative, gene/pseudogene)	5.42981	1.26006e-30	4.16401e-29
ENSG00000173404	INSM1	insulinoma-associated 1	-0.610896	0.00011593	0.00323164		ENSG00000065060	UHRF1BP1	UHRF1 binding protein 1	0.858666	2.68085e-35	8.79554e-34		ENSG00000169213	RAB3B	RAB3B, member RAS oncogene family	-1.11819	1.37769e-30	4.5417e-29
ENSG00000163673	DCLK3	doublecortin-like kinase 3	-0.79444	0.00012056	0.00335383		ENSG00000178719	GRINA	glutamate receptor, ionotropic, N-methyl D-aspartate-associated protein 1 (glutamate binding)	1.08205	3.32845e-35	1.08938e-33		ENSG00000116698	SMG7	Smg-7 homolog, nonsense mediated mRNA decay factor (C. elegans)	0.679144	1.45499e-30	4.78493e-29
ENSG00000103888	KIAA1199	KIAA1199	0.934437	0.00012522	0.00346934		ENSG00000129003	VPS13C	vacuolar protein sorting 13 homolog C (S. cerevisiae)	0.819994	4.59961e-35	1.5018e-33		ENSG00000188786	MTF1	metal-regulatory transcription factor 1	0.720969	1.57883e-30	5.1797e-29
ENSG00000174808	BTC	betacellulin	1.03862	0.00014284	0.0038942		ENSG00000198087	CD2AP	CD2-associated protein	0.768016	5.95278e-35	1.93895e-33		ENSG00000104320	NBN	nibrin	0.67986	1.93419e-30	6.33029e-29
ENSG00000165449	SLC16A9	solute carrier family 16, member 9 (monocarboxylic acid transporter 9)	-0.601913	0.00014835	0.00402855		ENSG00000162290	DCP1A	DCP1 decapping enzyme homolog A (S. cerevisiae)	1.02628	7.76995e-35	2.52477e-33		ENSG00000146006	LRRTM2	leucine rich repeat transmembrane neuronal 2	2.25417	1.98255e-30	6.47301e-29
ENSG00000110057	UNC93B1	unc-93 homolog B1 (C. elegans); unc-93 homolog B6 (C. elegans); unc-93 homolog B3 pseudogene (C. elegans); similar to unc-93 homolog B1 (C. elegans)	1.79715	0.00015114	0.00408		ENSG00000112531	QKI	quaking homolog, KH domain RNA binding (mouse)	1.45031	1.04006e-34	3.37149e-33		ENSG00000074211	PPP2R2C	protein phosphatase 2 (formerly 2A), regulatory subunit B, gamma isoform	-1.49648	2.02657e-30	6.60089e-29
ENSG00000234155	RP11-30P6.6	ENSG00000234155	-0.997951	0.00015394	0.00413898		ENSG00000177842	ZNF620	zinc finger protein 620	0.861364	1.37035e-34	4.43155e-33		ENSG00000140105	WARS	tryptophanyl-tRNA synthetase	0.682281	2.05536e-30	6.67868e-29
ENSG00000142677	IL22RA1	interleukin 22 receptor, alpha 1	0.671398	0.00017717	0.00471737		ENSG00000169255	B3GALNT1	beta-1,3-N-acetylgalactosaminyltransferase 1 (globoside blood group)	0.913552	1.88302e-34	6.07498e-33		ENSG00000101000	PROCR	protein C receptor, endothelial (EPCR)	1.66076	2.19113e-30	7.10291e-29
ENSG00000165023	DIRAS2	DIRAS family, GTP-binding RAS-like 2	-0.746838	0.00018917	0.00500742		ENSG00000122694	GLIPR2	GLI pathogenesis-related 2	1.34862	3.1003e-34	9.97839e-33		ENSG00000198937	CCDC167	chromosome 6 open reading frame 129	-0.965638	2.32017e-30	7.50334e-29
ENSG00000186188	FFAR4	G protein-coupled receptor 120	-0.624721	0.00020572	0.00542459		ENSG00000180801	ARSJ	arylsulfatase family, member J	1.40676	3.11139e-34	9.99037e-33		ENSG00000197296	FITM2	fat storage-inducing transmembrane protein 2	-0.97011	2.65799e-30	8.5755e-29
ENSG00000140807	NKD1	naked cuticle homolog 1 (Drosophila)	0.7651	0.00021577	0.0056567		ENSG00000091262	ABCC6	ATP-binding cassette, sub-family C, member 6 pseudogene 2; ATP-binding cassette, sub-family C (CFTR/MRP), member 6	0.792851	3.51396e-34	1.12563e-32		ENSG00000171621	SPSB1	splA/ryanodine receptor domain and SOCS box containing 1	1.77584	4.43703e-30	1.42814e-28
ENSG00000150764	DIXDC1	DIX domain containing 1	0.832881	0.0002276	0.00593279		ENSG00000183722	LHFP	lipoma HMGIC fusion partner	1.32866	3.82189e-34	1.22138e-32		ENSG00000003393	ALS2	amyotrophic lateral sclerosis 2 (juvenile)	0.673872	5.01073e-30	1.6052e-28
ENSG00000167034	NKX3-1	NK3 homeobox 1	0.99224	0.00023654	0.00615405		ENSG00000110492	MDK	midkine (neurite growth-promoting factor 2)	1.22173	5.28932e-34	1.68636e-32		ENSG00000168779	SHOX2	short stature homeobox 2	1.41178	4.99904e-30	1.6052e-28
ENSG00000111801	BTN3A3	butyrophilin, subfamily 3, member A3	0.817775	0.00023856	0.00619493		ENSG00000120526	NUDCD1	NudC domain containing 1	1.03829	5.44835e-34	1.73298e-32		ENSG00000102921	N4BP1	NEDD4 binding protein 1	0.760216	5.27908e-30	1.6872e-28
ENSG00000173221	GLRX	glutaredoxin (thioltransferase)	0.73229	0.0002406	0.00623595		ENSG00000010818	HIVEP2	human immunodeficiency virus type I enhancer binding protein 2	1.38816	6.76389e-34	2.14639e-32		ENSG00000151689	INPP1	inositol polyphosphate-1-phosphatase	1.01171	6.17553e-30	1.96908e-28
ENSG00000168502	SOGA2	KIAA0802	0.588965	0.00025373	0.00648996		ENSG00000163435	ELF3	E74-like factor 3 (ets domain transcription factor, epithelial-specific )	0.985754	7.26569e-34	2.30024e-32		ENSG00000145321	GC	group-specific component (vitamin D binding protein)	0.712551	6.96381e-30	2.21524e-28
ENSG00000140563	MCTP2	multiple C2 domains, transmembrane 2	0.609411	0.00026174	0.0066701		ENSG00000149932	TMEM219	transmembrane protein 219	1.14965	8.11692e-34	2.56374e-32		ENSG00000164136	IL15	interleukin 15	2.15236	7.19823e-30	2.28447e-28
ENSG00000141433	ADCYAP1	adenylate cyclase activating polypeptide 1 (pituitary)	-0.809617	0.00026356	0.00670382		ENSG00000141452	C18orf8	chromosome 18 open reading frame 8	0.865539	8.9595e-34	2.82328e-32		ENSG00000137198	GMPR	guanosine monophosphate reductase	1.42749	7.24166e-30	2.29291e-28
ENSG00000111325	OGFOD2	2-oxoglutarate and iron-dependent oxygenase domain containing 2	-0.816087	0.0002661	0.00675265		ENSG00000123737	EXOSC9	exosome component 9	1.01155	1.0253e-33	3.22338e-32		ENSG00000089685	BIRC5	baculoviral IAP repeat-containing 5	-0.87431	9.44133e-30	2.98245e-28
ENSG00000197705	KLHL14	kelch-like 14 (Drosophila)	-0.677111	0.00027692	0.0069403		ENSG00000122068	FYTTD1	forty-two-three domain containing 1	0.755586	1.09227e-33	3.42599e-32		ENSG00000146285	SCML4	sex comb on midleg-like 4 (Drosophila)	2.33196	9.87369e-30	3.11181e-28
ENSG00000139618	BRCA2	breast cancer 2, early onset	0.89502	0.00028433	0.00710005		ENSG00000155897	ADCY8	adenylate cyclase 8 (brain)	0.866834	2.35643e-33	7.37406e-32		ENSG00000182197	EXT1	exostoses (multiple) 1	0.731749	1.01163e-29	3.18091e-28
ENSG00000142166	IFNAR1	interferon (alpha, beta and omega) receptor 1	0.627847	0.00032577	0.00804649		ENSG00000104341	LAPTM4B	lysosomal protein transmembrane 4 beta	0.845921	2.38869e-33	7.45777e-32		ENSG00000197283	SYNGAP1	synaptic Ras GTPase activating protein 1 homolog (rat)	0.785969	1.1389e-29	3.57283e-28
ENSG00000183779	ZNF703	zinc finger protein 703	-0.605532	0.0003312	0.00816569		ENSG00000166710	B2M	beta-2-microglobulin	2.5677	3.33279e-33	1.03814e-31		ENSG00000132554	RGS22	regulator of G-protein signaling 22	1.99835	1.22021e-29	3.81912e-28
ENSG00000184302	SIX6	SIX homeobox 6	-0.599972	0.00033486	0.00824123		ENSG00000151414	NEK7	NIMA (never in mitosis gene a)-related kinase 7	0.757687	4.20986e-33	1.30834e-31		ENSG00000130066	SAT1	spermidine/spermine N1-acetyltransferase 1	0.936189	1.27185e-29	3.97162e-28
ENSG00000260238	PMF1-BGLAP	ENSG00000260238	-0.646875	0.00037495	0.00914531		ENSG00000205856	C22orf42	chromosome 22 open reading frame 42	0.85873	4.77881e-33	1.48176e-31		ENSG00000168938	PPIC	peptidylprolyl isomerase C (cyclophilin C)	1.309	1.43423e-29	4.46843e-28
ENSG00000164741	DLC1	deleted in liver cancer 1	-0.680987	0.00042591	0.0102966		ENSG00000250360	CTD-2089N3.1	ENSG00000250360	3.14588	5.09797e-33	1.57711e-31		ENSG00000196083	IL1RAP	interleukin 1 receptor accessory protein	0.699157	1.45321e-29	4.51723e-28
ENSG00000253958	CLDN23	ENSG00000253958	0.625286	0.00044771	0.0107852		ENSG00000133731	IMPA1	inositol(myo)-1(or 4)-monophosphatase 1	1.14523	5.66164e-33	1.7475e-31		ENSG00000010404	IDS	iduronate 2-sulfatase	-0.646223	1.57275e-29	4.87769e-28
ENSG00000148541	FAM13C	family with sequence similarity 13, member C	-0.606894	0.00047894	0.011477		ENSG00000136040	PLXNC1	plexin C1	0.713125	8.8852e-33	2.73624e-31		ENSG00000136643	RPS6KC1	ribosomal protein S6 kinase, 52kDa, polypeptide 1	0.764437	3.95981e-29	1.22529e-27
ENSG00000197991	PCDH20	protocadherin 20	-0.682347	0.0005005	0.0119724		ENSG00000133321	RARRES3	retinoic acid receptor responder (tazarotene induced) 3	9.17626	9.70865e-33	2.98304e-31		ENSG00000135378	PRRG4	proline rich Gla (G-carboxyglutamic acid) 4 (transmembrane)	0.786519	4.0268e-29	1.24319e-27
ENSG00000111266	DUSP16	dual specificity phosphatase 16	0.617891	0.00050696	0.0120947		ENSG00000049449	RCN1	reticulocalbin 1, EF-hand calcium binding domain	0.855872	1.01424e-32	3.10925e-31		ENSG00000184384	MAML2	mastermind-like 2 (Drosophila)	0.903272	6.91721e-29	2.13072e-27
ENSG00000171346	KRT15	keratin 15	0.933773	0.00051753	0.0123153		ENSG00000150526	MIA2	melanoma inhibitory activity 2	0.85248	1.12777e-32	3.44949e-31		ENSG00000105173	CCNE1	cyclin E1	-0.847327	7.0029e-29	2.15225e-27
ENSG00000136653	RASSF5	Ras association (RalGDS/AF-6) domain family member 5	0.750808	0.00052174	0.0123938		ENSG00000003402	CFLAR	CASP8 and FADD-like apoptosis regulator	0.995523	1.13367e-32	3.45974e-31		ENSG00000112394	SLC16A10	solute carrier family 16, member 10 (aromatic amino acid transporter)	-0.733063	8.40821e-29	2.57833e-27
ENSG00000196456	ZNF775	zinc finger protein 775	-0.734062	0.0005536	0.0129924		ENSG00000135378	PRRG4	proline rich Gla (G-carboxyglutamic acid) 4 (transmembrane)	1.1914	1.92404e-32	5.8586e-31		ENSG00000102699	PARP4	poly (ADP-ribose) polymerase family, member 4	0.655866	9.52613e-29	2.91457e-27
ENSG00000173559	NABP1	oligonucleotide/oligosaccharide-binding fold containing 2A	0.661965	0.00056228	0.0131737		ENSG00000196092	PAX5	paired box 5	1.61199	1.95124e-32	5.92809e-31		ENSG00000110619	CARS	cysteinyl-tRNA synthetase	0.77418	1.1451e-28	3.49564e-27
ENSG00000154856	APCDD1	adenomatosis polyposis coli down-regulated 1	0.809956	0.00059497	0.0138446		ENSG00000172201	ID4	inhibitor of DNA binding 4, dominant negative helix-loop-helix protein	1.12226	2.05258e-32	6.22203e-31		ENSG00000116005	PCYOX1	prenylcysteine oxidase 1	-0.61389	1.55264e-28	4.72913e-27
ENSG00000267034	RP11-384O8.1	ENSG00000267034	-1.11897	0.00060098	0.0139605		ENSG00000100225	FBXO7	F-box protein 7	0.771983	2.20404e-32	6.66623e-31		ENSG00000170044	ZPLD1	zona pellucida-like domain containing 1	-0.802782	1.79552e-28	5.4567e-27
ENSG00000105647	PIK3R2	phosphoinositide-3-kinase, regulatory subunit 2 (beta)	-0.601427	0.00060987	0.014143		ENSG00000132294	EFR3A	EFR3 homolog A (S. cerevisiae)	0.757616	2.36886e-32	7.1488e-31		ENSG00000043143	PHF15	PHD finger protein 15	1.0551	1.83298e-28	5.55813e-27
ENSG00000136826	KLF4	Kruppel-like factor 4 (gut)	0.583955	0.00062244	0.0144101		ENSG00000197448	GSTK1	glutathione S-transferase kappa 1	0.951125	2.78113e-32	8.37428e-31		ENSG00000010292	NCAPD2	non-SMC condensin I complex, subunit D2	-0.667938	2.62881e-28	7.95362e-27
ENSG00000161944	ASGR2	asialoglycoprotein receptor 2	0.877331	0.00065314	0.0149686		ENSG00000062194	GPBP1	GC-rich promoter binding protein 1	0.839989	3.10199e-32	9.31974e-31		ENSG00000196950	SLC39A10	solute carrier family 39 (zinc transporter), member 10	-0.673747	3.09741e-28	9.35062e-27
ENSG00000246283	CTD-2036P10.3	ENSG00000246283	0.656429	0.00065934	0.0150854		ENSG00000083799	CYLD	cylindromatosis (turban tumor syndrome)	0.805375	3.59023e-32	1.07628e-30		ENSG00000101447	FAM83D	family with sequence similarity 83, member D	-0.993224	3.15208e-28	9.4946e-27
ENSG00000176928	GCNT4	glucosaminyl (N-acetyl) transferase 4, core 2 (beta-1,6-N-acetylglucosaminyltransferase)	0.728858	0.00067847	0.0154454		ENSG00000165731	RET	ret proto-oncogene	1.08257	4.03275e-32	1.20626e-30		ENSG00000124177	CHD6	chromodomain helicase DNA binding protein 6	0.591313	3.36084e-28	1.01011e-26
ENSG00000013364	MVP	major vault protein	2.17878	0.00068116	0.0154807		ENSG00000100902	PSMA6	proteasome (prosome, macropain) subunit, alpha type, 6	1.18875	4.59453e-32	1.37128e-30		ENSG00000189233	NUGGC	chromosome 8 open reading frame 80	4.91864	3.50553e-28	1.05127e-26
ENSG00000114450	GNB4	guanine nucleotide binding protein (G protein), beta polypeptide 4	1.1398	0.00068549	0.0155534		ENSG00000135363	LMO2	LIM domain only 2 (rhombotin-like 1)	1.17575	4.75703e-32	1.41665e-30		ENSG00000104133	SPG11	spastic paraplegia 11 (autosomal recessive)	0.582293	4.88213e-28	1.46088e-26
ENSG00000147509	RGS20	regulator of G-protein signaling 20	1.58926	0.00068782	0.0155804		ENSG00000120688	WBP4	WW domain binding protein 4 (formin binding protein 21)	0.917085	5.08721e-32	1.51166e-30		ENSG00000134690	CDCA8	cell division cycle associated 8	-0.630881	4.96447e-28	1.48227e-26
ENSG00000124205	EDN3	endothelin 3	-0.805339	0.00075744	0.0170076		ENSG00000149300	C11orf52	chromosome 11 open reading frame 52	1.21421	6.85245e-32	2.03174e-30		ENSG00000164342	TLR3	toll-like receptor 3	8.53781	5.66862e-28	1.6888e-26
ENSG00000162373	BEND5	BEN domain containing 5	-0.617255	0.0007583	0.0170076		ENSG00000095951	HIVEP1	human immunodeficiency virus type I enhancer binding protein 1	1.19741	7.07773e-32	2.09396e-30		ENSG00000257151	RP11-701H24.2	ENSG00000257151	-1.55028	1.05058e-27	3.12308e-26
ENSG00000119866	BCL11A	B-cell CLL/lymphoma 11A (zinc finger protein)	-0.905063	0.00078892	0.0175503		ENSG00000244731	C4A	ENSG00000244731	1.50269	1.03058e-31	3.04233e-30		ENSG00000108984	MAP2K6	mitogen-activated protein kinase kinase 6	0.713582	1.15739e-27	3.43308e-26
ENSG00000128271	ADORA2A	adenosine A2a receptor	-0.737641	0.00078745	0.0175503		ENSG00000184988	TMEM106A	hypothetical LOC728772; transmembrane protein 106A	2.51294	1.08247e-31	3.18859e-30		ENSG00000261069	SNORD116-21	ENSG00000261069	-1.75072	1.53788e-27	4.55178e-26
ENSG00000174407	C20orf166	chromosome 20 open reading frame 166	0.864885	0.00078813	0.0175503		ENSG00000102524	TNFSF13B	tumor necrosis factor (ligand) superfamily, member 13b	3.37511	1.17585e-31	3.45614e-30		ENSG00000121753	BAI2	brain-specific angiogenesis inhibitor 2	1.12962	1.76599e-27	5.2156e-26
ENSG00000183734	ASCL2	achaete-scute complex homolog 2 (Drosophila)	-0.728877	0.00081738	0.018095		ENSG00000100906	NFKBIA	nuclear factor of kappa light polypeptide gene enhancer in B-cells inhibitor, alpha	1.1834	2.38591e-31	6.99765e-30		ENSG00000134575	ACP2	acid phosphatase 2, lysosomal	0.843872	1.89147e-27	5.57409e-26
ENSG00000128394	APOBEC3F	apolipoprotein B mRNA editing enzyme, catalytic polypeptide-like 3F	1.20236	0.00082701	0.0182489		ENSG00000160014	CALM3	calmodulin 3 (phosphorylase kinase, delta); calmodulin 2 (phosphorylase kinase, delta); calmodulin 1 (phosphorylase kinase, delta)	0.767672	2.53498e-31	7.41878e-30		ENSG00000168743	NPNT	nephronectin	-0.9521	2.20667e-27	6.48896e-26
ENSG00000215474	SKOR2	ENSG00000215474	-0.872599	0.00089815	0.0195971		ENSG00000243649	CFB	ENSG00000243649	6.14674	4.37338e-31	1.27714e-29		ENSG00000130224	LRCH2	leucine-rich repeats and calponin homology (CH) domain containing 2	1.19795	2.36856e-27	6.95e-26
ENSG00000135447	PPP1R1A	protein phosphatase 1, regulatory (inhibitor) subunit 1A	0.586763	0.00092667	0.0201295		ENSG00000043143	PHF15	PHD finger protein 15	1.16079	4.9952e-31	1.45559e-29		ENSG00000001629	ANKIB1	ankyrin repeat and IBR domain containing 1	0.771012	2.41775e-27	7.07907e-26
ENSG00000269094	AC006449.1	ENSG00000269094	0.622059	0.00094172	0.0203528		ENSG00000151012	SLC7A11	solute carrier family 7, (cationic amino acid transporter, y+ system) member 11	1.20257	5.86007e-31	1.70395e-29		ENSG00000124374	PAIP2B	poly(A) binding protein interacting protein 2B	-0.750701	2.72016e-27	7.94743e-26
ENSG00000118515	SGK1	serum/glucocorticoid regulated kinase 1	-0.734672	0.00096273	0.0207412		ENSG00000148483	TMEM236	family with sequence similarity 23, member A	2.4722	5.94306e-31	1.72438e-29		ENSG00000154229	PRKCA	protein kinase C, alpha	-0.766752	3.69098e-27	1.07608e-25
ENSG00000245571	AP001258.4	ENSG00000245571	0.680672	0.00099672	0.021406		ENSG00000135406	PRPH	peripherin	1.89491	6.15218e-31	1.78124e-29		ENSG00000151466	SCLT1	sodium channel and clathrin linker 1	0.805377	3.82446e-27	1.11261e-25
ENSG00000061273	HDAC7	histone deacetylase 7	0.683367	0.00100757	0.0215465		ENSG00000163814	CDCP1	CUB domain containing protein 1	0.923981	6.30552e-31	1.82174e-29		ENSG00000264364	RP11-159D12.9	ENSG00000264364	-0.663385	4.14292e-27	1.20268e-25
ENSG00000187266	EPOR	erythropoietin receptor	-1.84342	0.0010232	0.0217693		ENSG00000163565	IFI16	interferon, gamma-inducible protein 16	8.94421	7.18119e-31	2.07032e-29		ENSG00000116017	ARID3A	AT rich interactive domain 3A (BRIGHT-like)	-0.700485	4.46618e-27	1.29377e-25
ENSG00000187699	C2orf88	chromosome 2 open reading frame 88	-0.598797	0.00116093	0.0243956		ENSG00000164674	SYTL3	synaptotagmin-like 3	3.14198	9.00822e-31	2.59154e-29		ENSG00000130600	H19	H19, imprinted maternally expressed transcript (non-protein coding)	-1.11356	4.75978e-27	1.37589e-25
ENSG00000176428	VPS37D	vacuolar protein sorting 37 homolog D (S. cerevisiae)	-0.665945	0.00118217	0.0248037		ENSG00000168143	FAM83B	family with sequence similarity 83, member B	1.41252	9.17314e-31	2.63339e-29		ENSG00000178075	GRAMD1C	GRAM domain containing 1C	1.12034	5.11713e-27	1.47605e-25
ENSG00000172216	CEBPB	CCAAT/enhancer binding protein (C/EBP), beta	0.923876	0.00119548	0.0250445		ENSG00000145362	ANK2	ankyrin 2, neuronal	0.708871	9.34718e-31	2.67768e-29		ENSG00000179218	CALR	calreticulin	0.662071	5.63487e-27	1.62196e-25
ENSG00000070759	TESK2	testis-specific kinase 2	0.596718	0.00126606	0.0262977		ENSG00000158042	MRPL17	mitochondrial ribosomal protein L17	0.922196	1.35287e-30	3.86737e-29		ENSG00000139291	TMEM19	transmembrane protein 19	-0.745445	5.94733e-27	1.70829e-25
ENSG00000091137	SLC26A4	solute carrier family 26, member 4	-0.599603	0.00126685	0.0262977		ENSG00000235999	RP11-403I13.8	ENSG00000235999	2.29667	1.71289e-30	4.88624e-29		ENSG00000107290	SETX	senataxin	0.664713	6.68504e-27	1.91614e-25
ENSG00000116983	HPCAL4	hippocalcin like 4	0.624821	0.00134512	0.0277958		ENSG00000163872	YEATS2	YEATS domain containing 2	0.944788	1.72774e-30	4.91825e-29		ENSG00000086061	DNAJA1	DnaJ (Hsp40) homolog, subfamily A, member 1	0.622449	6.72932e-27	1.92478e-25
ENSG00000128881	TTBK2	tau tubulin kinase 2	0.592199	0.00135946	0.0279908		ENSG00000118707	TGIF2	TGFB-induced factor homeobox 2	1.07225	2.73462e-30	7.76816e-29		ENSG00000182378	PLCXD1	phosphatidylinositol-specific phospholipase C, X domain containing 1	-0.636984	7.77343e-27	2.21877e-25
ENSG00000163874	ZC3H12A	zinc finger CCCH-type containing 12A	0.713615	0.00136736	0.0280855		ENSG00000131242	RAB11FIP4	RAB11 family interacting protein 4 (class II)	-0.740094	2.78337e-30	7.8901e-29		ENSG00000197822	OCLN	occludin pseudogene; occludin	0.742329	7.81067e-27	2.22473e-25
ENSG00000146955	RAB19	RAB19, member RAS oncogene family	0.828852	0.00147051	0.029934		ENSG00000197324	LRP10	low density lipoprotein receptor-related protein 10	1.27314	3.2735e-30	9.26012e-29		ENSG00000120688	WBP4	WW domain binding protein 4 (formin binding protein 21)	0.697885	8.62819e-27	2.45246e-25
ENSG00000164266	SPINK1	serine peptidase inhibitor, Kazal type 1	1.0233	0.00147554	0.0299917		ENSG00000106100	NOD1	nucleotide-binding oligomerization domain containing 1	1.96206	4.20253e-30	1.18634e-28		ENSG00000166025	AMOTL1	angiomotin like 1	-0.689923	1.4095e-26	3.99798e-25
ENSG00000146360	GPR6	G protein-coupled receptor 6	-0.745704	0.00155006	0.031251		ENSG00000164749	HNF4G	hepatocyte nuclear factor 4, gamma	0.993654	4.46585e-30	1.25805e-28		ENSG00000188580	NKAIN2	Na+/K+ transporting ATPase interacting 2	-1.03293	1.65766e-26	4.6921e-25
ENSG00000215863	RP11-495P10.2	ENSG00000215863	1.09613	0.00160409	0.0321266		ENSG00000165246	NLGN4Y	neuroligin 4, Y-linked	0.906534	5.3631e-30	1.50768e-28		ENSG00000164023	SGMS2	sphingomyelin synthase 2	0.642822	1.66717e-26	4.70923e-25
ENSG00000158163	DZIP1L	DAZ interacting protein 1-like	0.704696	0.00181377	0.0354426		ENSG00000131171	SH3BGRL	SH3 domain binding glutamic acid-rich protein like	1.46325	6.29925e-30	1.76718e-28		ENSG00000092847	AGO1	eukaryotic translation initiation factor 2C, 1	-0.58642	1.79842e-26	5.06947e-25
ENSG00000141086	CTRL	chymotrypsin-like	1.04125	0.00186262	0.036345		ENSG00000147003	TMEM27	transmembrane protein 27	1.52601	6.91555e-30	1.93607e-28		ENSG00000145246	ATP10D	ATPase, class V, type 10D	0.601071	2.08244e-26	5.85793e-25
ENSG00000130066	SAT1	spermidine/spermine N1-acetyltransferase 1	0.606785	0.00193454	0.0375873		ENSG00000145050	MANF	mesencephalic astrocyte-derived neurotrophic factor	0.849139	9.35313e-30	2.61309e-28		ENSG00000114346	ECT2	epithelial cell transforming sequence 2 oncogene	-0.640541	2.13333e-26	5.98873e-25
ENSG00000205502	C2CD4B	family with sequence similarity 148, member B	1.86085	0.00194484	0.0377337		ENSG00000169926	KLF13	Kruppel-like factor 13	-0.691966	9.78042e-30	2.72684e-28		ENSG00000150756	FAM173B	family with sequence similarity 173, member B	-0.907827	2.27233e-26	6.36579e-25
ENSG00000142733	MAP3K6	mitogen-activated protein kinase kinase kinase 6	0.611314	0.00198873	0.0384215		ENSG00000260802	LINC00890	ENSG00000260802	2.2846	1.08448e-29	3.0174e-28		ENSG00000187231	SESTD1	SEC14 and spectrin domains 1	-0.618454	2.35188e-26	6.57512e-25
ENSG00000182118	FAM89A	family with sequence similarity 89, member A	0.680707	0.0019881	0.0384215		ENSG00000165923	AGBL2	ATP/GTP binding protein-like 2	2.39534	1.2012e-29	3.33531e-28		ENSG00000163820	FYCO1	FYVE and coiled-coil domain containing 1	0.742588	2.53953e-26	7.08517e-25
ENSG00000197580	BCO2	beta-carotene oxygenase 2	1.39168	0.00222663	0.042495		ENSG00000063180	CA11	carbonic anhydrase XI	1.22333	1.98655e-29	5.50466e-28		ENSG00000049192	ADAMTS6	ADAM metallopeptidase with thrombospondin type 1 motif, 6	1.13138	2.63905e-26	7.34778e-25
ENSG00000123338	NCKAP1L	NCK-associated protein 1-like	1.00801	0.00235372	0.0445901		ENSG00000108828	VAT1	vesicle amine transport protein 1 homolog (T. californica)	-0.72391	2.32905e-29	6.44053e-28		ENSG00000261618	RP11-79H23.3	ENSG00000261618	2.38954	2.66151e-26	7.39519e-25
ENSG00000038427	VCAN	versican	0.896905	0.00236165	0.0446784		ENSG00000171132	PRKCE	protein kinase C, epsilon	1.12918	2.48827e-29	6.86683e-28		ENSG00000011426	ANLN	anillin, actin binding protein	-0.585521	2.77249e-26	7.67311e-25
ENSG00000268544	RP11-277L2.4	ENSG00000268544	0.693409	0.00237933	0.0449506		ENSG00000162777	DENND2D	DENN/MADD domain containing 2D	1.00769	2.51804e-29	6.93484e-28		ENSG00000136874	STX17	syntaxin 17	0.603628	2.7728e-26	7.67311e-25
							ENSG00000186625	KATNA1	katanin p60 (ATPase-containing) subunit A 1	0.930451	3.17477e-29	8.72579e-28		ENSG00000117593	DARS2	aspartyl-tRNA synthetase 2, mitochondrial	-0.624726	2.98416e-26	8.24125e-25
							ENSG00000102921	N4BP1	NEDD4 binding protein 1	0.950405	3.29709e-29	9.04364e-28		ENSG00000069869	NEDD4	neural precursor cell expressed, developmentally down-regulated 4	0.686496	3.31993e-26	9.14998e-25
							ENSG00000153029	MR1	major histocompatibility complex, class I-related	1.2743	5.77112e-29	1.57977e-27		ENSG00000168610	STAT3	signal transducer and activator of transcription 3 (acute-phase response factor)	0.59814	4.10936e-26	1.13028e-24
							ENSG00000136813	KIAA0368	KIAA0368	0.68211	5.93931e-29	1.62253e-27		ENSG00000185753	CXorf38	chromosome X open reading frame 38	0.788513	4.29124e-26	1.17793e-24
							ENSG00000077254	USP33	ubiquitin specific peptidase 33	0.682158	6.20925e-29	1.69286e-27		ENSG00000119471	HSDL2	hydroxysteroid dehydrogenase like 2	-0.58528	4.32807e-26	1.18565e-24
							ENSG00000170379	FAM115C	family with sequence similarity 115, member C; family with sequence similarity 115, member D (pseudogene)	1.28464	6.43218e-29	1.75012e-27		ENSG00000157456	CCNB2	cyclin B2	-0.909614	4.50857e-26	1.23261e-24
							ENSG00000166889	PATL1	protein associated with topoisomerase II homolog 1 (yeast)	0.723046	6.60089e-29	1.79243e-27		ENSG00000142396	ERVK3-1	zinc finger protein 702 pseudogene	0.621613	4.92325e-26	1.34329e-24
							ENSG00000116514	RNF19B	ring finger protein 19B	1.14426	7.68135e-29	2.08164e-27		ENSG00000073910	FRY	furry homolog (Drosophila)	0.627463	5.40646e-26	1.47218e-24
							ENSG00000204217	BMPR2	bone morphogenetic protein receptor, type II (serine/threonine kinase)	0.920745	9.01596e-29	2.43845e-27		ENSG00000165802	NSMF	nasal embryonic LHRH factor	-0.810751	5.71426e-26	1.55289e-24
							ENSG00000163702	IL17RC	interleukin 17 receptor C	1.58233	1.15969e-28	3.13023e-27		ENSG00000111665	CDCA3	cell division cycle associated 3	-0.98542	5.86761e-26	1.59138e-24
							ENSG00000215863	RP11-495P10.2	ENSG00000215863	2.16125	1.37213e-28	3.6963e-27		ENSG00000141668	CBLN2	cerebellin 2 precursor	-0.83873	7.72513e-26	2.09101e-24
							ENSG00000132274	TRIM22	tripartite motif-containing 22	12.3376	1.45023e-28	3.89894e-27		ENSG00000149418	ST14	suppression of tumorigenicity 14 (colon carcinoma)	0.880692	8.33036e-26	2.25035e-24
							ENSG00000179104	TMTC2	transmembrane and tetratricopeptide repeat containing 2	0.803519	1.59425e-28	4.26918e-27		ENSG00000081803	CADPS2	Ca++-dependent secretion activator 2	2.32985	8.84326e-26	2.38418e-24
							ENSG00000182372	CLN8	ceroid-lipofuscinosis, neuronal 8 (epilepsy, progressive with mental retardation)	-1.08729	1.59194e-28	4.26918e-27		ENSG00000123700	KCNJ2	potassium inwardly-rectifying channel, subfamily J, member 2	0.696784	9.20231e-26	2.47608e-24
							ENSG00000101608	MYL12A	myosin, light chain 12A, regulatory, non-sarcomeric	0.782544	1.62822e-28	4.35156e-27		ENSG00000170775	GPR37	G protein-coupled receptor 37 (endothelin receptor type B-like)	0.996192	9.57159e-26	2.57036e-24
							ENSG00000145287	PLAC8	placenta-specific 8	1.34648	1.72322e-28	4.59638e-27		ENSG00000117322	CR2	complement component (3d/Epstein Barr virus) receptor 2	3.06983	1.02182e-25	2.73859e-24
							ENSG00000114439	BBX	bobby sox homolog (Drosophila)	0.810114	2.34134e-28	6.23284e-27		ENSG00000120278	PLEKHG1	pleckstrin homology domain containing, family G (with RhoGef domain) member 1	1.65647	1.03977e-25	2.78124e-24
							ENSG00000150625	GPM6A	glycoprotein M6A	2.30607	2.4052e-28	6.39029e-27		ENSG00000110057	UNC93B1	unc-93 homolog B1 (C. elegans); unc-93 homolog B6 (C. elegans); unc-93 homolog B3 pseudogene (C. elegans); similar to unc-93 homolog B1 (C. elegans)	4.66064	1.06812e-25	2.85145e-24
							ENSG00000106829	TLE4	transducin-like enhancer of split 4 (E(sp1) homolog, Drosophila)	0.946494	2.4584e-28	6.51886e-27		ENSG00000240720	LRRD1	ENSG00000240720	-2.36753	1.09749e-25	2.92413e-24
							ENSG00000136237	RAPGEF5	Rap guanine nucleotide exchange factor (GEF) 5	0.925999	2.84051e-28	7.51736e-27		ENSG00000178078	STAP2	signal transducing adaptor family member 2	0.823823	1.21712e-25	3.23653e-24
							ENSG00000148926	ADM	adrenomedullin	1.86889	3.06101e-28	8.08511e-27		ENSG00000184988	TMEM106A	hypothetical LOC728772; transmembrane protein 106A	2.1026	2.04659e-25	5.43164e-24
							ENSG00000132744	ACY3	aspartoacylase (aminocyclase) 3	2.4998	3.42134e-28	9.0193e-27		ENSG00000080644	CHRNA3	cholinergic receptor, nicotinic, alpha 3	-1.42765	2.32137e-25	6.14892e-24
							ENSG00000103353	UBFD1	ubiquitin family domain containing 1	0.651903	3.80094e-28	1.00005e-26		ENSG00000174469	CNTNAP2	contactin associated protein-like 2	-0.617639	2.37935e-25	6.29026e-24
							ENSG00000149639	SOGA1	chromosome 20 open reading frame 117	-0.701478	4.63655e-28	1.21754e-26		ENSG00000184792	OSBP2	oxysterol binding protein 2	-0.646536	2.7124e-25	7.15684e-24
							ENSG00000144035	NAT8	N-acetyltransferase 8 (GCN5-related, putative); N-acetyltransferase 8B (GCN5-related, putative, gene/pseudogene)	5.80023	6.18494e-28	1.621e-26		ENSG00000248905	FMN1	ENSG00000248905	1.03753	2.97867e-25	7.84422e-24
							ENSG00000154330	PGM5	phosphoglucomutase 5	-0.957914	6.98763e-28	1.82785e-26		ENSG00000116514	RNF19B	ring finger protein 19B	0.782781	3.01586e-25	7.92682e-24
							ENSG00000005884	ITGA3	integrin, alpha 3 (antigen CD49C, alpha 3 subunit of VLA-3 receptor)	1.2891	7.26527e-28	1.89681e-26		ENSG00000172667	ZMAT3	zinc finger, matrin type 3	-0.804509	3.3309e-25	8.738e-24
							ENSG00000139350	NEDD1	neural precursor cell expressed, developmentally down-regulated 1	0.699351	7.3008e-28	1.90242e-26		ENSG00000198901	PRC1	protein regulator of cytokinesis 1	-0.623416	3.60743e-25	9.44523e-24
							ENSG00000132405	TBC1D14	TBC1 domain family, member 14	-0.672135	8.96383e-28	2.33128e-26		ENSG00000119403	PHF19	PHD finger protein 19	-0.599073	4.25374e-25	1.10948e-23
							ENSG00000137642	SORL1	sortilin-related receptor, L(DLR class) A repeats-containing	-0.716962	1.08355e-27	2.80955e-26		ENSG00000170385	SLC30A1	solute carrier family 30 (zinc transporter), member 1	0.832201	4.25073e-25	1.10948e-23
							ENSG00000172318	B3GALT1	UDP-Gal:betaGlcNAc beta 1,3-galactosyltransferase, polypeptide 1	1.80345	1.08443e-27	2.80955e-26		ENSG00000143401	ANP32E	acidic (leucine-rich) nuclear phosphoprotein 32 family, member E	-0.606766	4.31301e-25	1.12278e-23
							ENSG00000132669	RIN2	Ras and Rab interactor 2	0.703529	1.33621e-27	3.45527e-26		ENSG00000185885	IFITM1	interferon induced transmembrane protein 1 (9-27)	16.0227	4.89957e-25	1.27305e-23
							ENSG00000158458	NRG2	neuregulin 2	2.45344	1.64555e-27	4.24708e-26		ENSG00000165923	AGBL2	ATP/GTP binding protein-like 2	1.94421	5.49091e-25	1.42398e-23
							ENSG00000144837	PLA1A	phospholipase A1 member A	2.05902	1.78858e-27	4.60747e-26		ENSG00000114529	C3orf52	chromosome 3 open reading frame 52	0.891169	6.33943e-25	1.63779e-23
							ENSG00000166006	KCNC2	potassium voltage-gated channel, Shaw-related subfamily, member 2	1.75159	2.05521e-27	5.28427e-26		ENSG00000105976	MET	met proto-oncogene (hepatocyte growth factor receptor)	0.705739	7.02099e-25	1.81043e-23
							ENSG00000115112	TFCP2L1	transcription factor CP2-like 1	-1.49438	2.5076e-27	6.43523e-26		ENSG00000115163	CENPA	centromere protein A	-1.03684	7.05091e-25	1.81471e-23
							ENSG00000183723	CMTM4	CKLF-like MARVEL transmembrane domain containing 4	-1.33795	2.58503e-27	6.6214e-26		ENSG00000165197	FIGF	c-fos induced growth factor (vascular endothelial growth factor D)	-1.9079	7.94823e-25	2.0418e-23
							ENSG00000198719	DLL1	delta-like 1 (Drosophila)	1.35482	3.28523e-27	8.39903e-26		ENSG00000160844	GATS	GATS, stromal antigen 3 opposite strand	1.03947	9.52104e-25	2.44122e-23
							ENSG00000152102	FAM168B	family with sequence similarity 168, member B	-0.843762	5.26332e-27	1.34309e-25		ENSG00000172264	MACROD2	MACRO domain containing 2	-0.813883	9.67943e-25	2.47717e-23
							ENSG00000143889	HNRNPLL	heterogeneous nuclear ribonucleoprotein L-like	0.701963	7.08727e-27	1.80512e-25		ENSG00000138378	STAT4	signal transducer and activator of transcription 4	2.16791	9.87908e-25	2.52352e-23
							ENSG00000163322	FAM175A	family with sequence similarity 175, member A	1.01398	7.16107e-27	1.8205e-25		ENSG00000182240	BACE2	beta-site APP-cleaving enzyme 2	1.25616	1.1422e-24	2.90675e-23
							ENSG00000164266	SPINK1	serine peptidase inhibitor, Kazal type 1	1.68785	7.92939e-27	2.01205e-25		ENSG00000124164	VAPB	VAMP (vesicle-associated membrane protein)-associated protein B and C	-0.633253	1.17657e-24	2.98863e-23
							ENSG00000188641	DPYD	dihydropyrimidine dehydrogenase	1.78246	9.66291e-27	2.44733e-25		ENSG00000136546	SCN7A	sodium channel, voltage-gated, type VII, alpha	-1.90879	1.25947e-24	3.19324e-23
							ENSG00000219438	FAM19A5	family with sequence similarity 19 (chemokine (C-C motif)-like), member A5	-0.892233	1.01025e-26	2.5539e-25		ENSG00000136514	RTP4	receptor (chemosensory) transporter protein 4	10.2688	1.64376e-24	4.15982e-23
							ENSG00000185947	ZNF267	zinc finger protein 267	0.806914	1.32747e-26	3.34958e-25		ENSG00000146872	TLK2	tousled-like kinase 2	0.656566	1.69521e-24	4.28206e-23
							ENSG00000136048	DRAM1	DNA-damage regulated autophagy modulator 1	2.16607	1.3337e-26	3.35905e-25		ENSG00000183943	PRKX	protein kinase, X-linked	-0.627356	1.76293e-24	4.44487e-23
							ENSG00000038274	MAT2B	methionine adenosyltransferase II, beta	0.801143	1.42745e-26	3.5885e-25		ENSG00000167244	IGF2	insulin-like growth factor 2 (somatomedin A); insulin; INS-IGF2 readthrough transcript	-0.797254	2.51571e-24	6.33113e-23
							ENSG00000163734	CXCL3	chemokine (C-X-C motif) ligand 3	3.07126	1.43726e-26	3.60645e-25		ENSG00000169891	REPS2	RALBP1 associated Eps domain containing 2	-1.1954	2.70363e-24	6.79151e-23
							ENSG00000175550	DRAP1	DR1-associated protein 1 (negative cofactor 2 alpha)	1.00097	2.10847e-26	5.28092e-25		ENSG00000185947	ZNF267	zinc finger protein 267	0.790266	2.7809e-24	6.97274e-23
							ENSG00000152684	PELO	pelota homolog (Drosophila)	0.838305	2.33726e-26	5.84315e-25		ENSG00000253236	CTD-2313P7.1	ENSG00000253236	2.02166	3.24171e-24	8.1132e-23
							ENSG00000152332	UHMK1	U2AF homology motif (UHM) kinase 1	0.954458	2.38162e-26	5.94308e-25		ENSG00000162290	DCP1A	DCP1 decapping enzyme homolog A (S. cerevisiae)	0.615766	4.48628e-24	1.11869e-22
							ENSG00000173083	HPSE	heparanase	0.998715	2.89978e-26	7.22281e-25		ENSG00000164164	OTUD4	OTU domain containing 4	0.75412	4.87807e-24	1.21417e-22
							ENSG00000184731	FAM110C	family with sequence similarity 110, member C	0.996328	2.95421e-26	7.34487e-25		ENSG00000128965	CHAC1	ChaC, cation transport regulator homolog 1 (E. coli)	1.87461	5.04794e-24	1.25416e-22
							ENSG00000159871	LYPD5	LY6/PLAUR domain containing 5	1.56077	3.08111e-26	7.64634e-25		ENSG00000164463	CREBRF	chromosome 5 open reading frame 41	0.873782	6.43899e-24	1.59685e-22
							ENSG00000013364	MVP	major vault protein	2.16002	3.20627e-26	7.94242e-25		ENSG00000113369	ARRDC3	arrestin domain containing 3	0.73386	6.62327e-24	1.63956e-22
							ENSG00000120278	PLEKHG1	pleckstrin homology domain containing, family G (with RhoGef domain) member 1	2.01693	3.86715e-26	9.56203e-25		ENSG00000258947	TUBB3	ENSG00000258947	-0.619233	6.83086e-24	1.68788e-22
							ENSG00000117461	PIK3R3	phosphoinositide-3-kinase, regulatory subunit 3 (gamma)	0.731683	7.89645e-26	1.94894e-24		ENSG00000169715	MT1E	metallothionein 1L (gene/pseudogene); metallothionein 1E; metallothionein 1 pseudogene 3; metallothionein 1J (pseudogene)	3.56839	6.90103e-24	1.70213e-22
							ENSG00000147050	KDM6A	lysine (K)-specific demethylase 6A	0.616703	9.07356e-26	2.23539e-24		ENSG00000169435	RASSF6	Ras association (RalGDS/AF-6) domain family member 6	0.616881	7.42194e-24	1.8273e-22
							ENSG00000172831	CES2	carboxylesterase 2 (intestine, liver)	1.06276	1.25652e-25	3.08998e-24		ENSG00000188613	NANOS1	nanos homolog 1 (Drosophila)	-0.985938	8.775e-24	2.14877e-22
							ENSG00000172716	SLFN11	schlafen family member 11	0.663396	1.30675e-25	3.20769e-24		ENSG00000095587	TLL2	tolloid-like 2	1.7968	8.9718e-24	2.19302e-22
							ENSG00000167964	RAB26	RAB26, member RAS oncogene family	-1.04097	1.39475e-25	3.41753e-24		ENSG00000116977	LGALS8	lectin, galactoside-binding, soluble, 8	0.770726	1.11722e-23	2.72598e-22
							ENSG00000107130	NCS1	frequenin homolog (Drosophila)	-0.926427	1.92491e-25	4.70803e-24		ENSG00000111266	DUSP16	dual specificity phosphatase 16	1.12783	1.15232e-23	2.80658e-22
							ENSG00000104490	NCALD	neurocalcin delta	0.983699	2.83991e-25	6.93347e-24		ENSG00000024048	UBR2	ubiquitin protein ligase E3 component n-recognin 2	0.637939	1.19155e-23	2.89695e-22
							ENSG00000228133	AC099684.1	ENSG00000228133	2.09906	3.45834e-25	8.42816e-24		ENSG00000117152	RGS4	regulator of G-protein signaling 4	0.620679	1.22239e-23	2.96663e-22
							ENSG00000132792	CTNNBL1	catenin, beta like 1	0.73033	4.04748e-25	9.84621e-24		ENSG00000033178	UBA6	ubiquitin-like modifier activating enzyme 6	0.660637	1.25504e-23	3.04045e-22
							ENSG00000138771	SHROOM3	shroom family member 3	0.727956	4.4532e-25	1.08138e-23		ENSG00000104856	RELB	v-rel reticuloendotheliosis viral oncogene homolog B	1.69944	1.2822e-23	3.10074e-22
							ENSG00000183844	FAM3B	family with sequence similarity 3, member B	1.35293	5.55258e-25	1.34593e-23		ENSG00000272091	RP4-758J24.5	ENSG00000272091	-0.826567	1.31604e-23	3.17693e-22
							ENSG00000139263	LRIG3	leucine-rich repeats and immunoglobulin-like domains 3	0.788846	5.64221e-25	1.36521e-23		ENSG00000135148	TRAFD1	TRAF-type zinc finger domain containing 1	0.977123	1.4465e-23	3.47952e-22
							ENSG00000156232	WHAMM	WAS protein homolog associated with actin, golgi membranes and microtubules	1.11868	6.53328e-25	1.578e-23		ENSG00000134291	TMEM106C	transmembrane protein 106C	-0.705803	1.51897e-23	3.6474e-22
							ENSG00000137571	SLCO5A1	solute carrier organic anion transporter family, member 5A1	1.99451	6.69619e-25	1.61447e-23		ENSG00000116251	RPL22	ribosomal protein L22 pseudogene 11; ribosomal protein L22	-0.779198	1.79901e-23	4.30467e-22
							ENSG00000166510	CCDC68	coiled-coil domain containing 68	0.727163	7.41935e-25	1.78565e-23		ENSG00000145284	SCD5	stearoyl-CoA desaturase 5	-0.900866	1.8621e-23	4.4478e-22
							ENSG00000139921	TMX1	thioredoxin-related transmembrane protein 1	0.630036	9.0379e-25	2.17134e-23		ENSG00000184731	FAM110C	family with sequence similarity 110, member C	0.634766	2.095e-23	4.99535e-22
							ENSG00000187193	MT1X	metallothionein 1X	1.53105	1.11506e-24	2.67417e-23		ENSG00000168672	FAM84B	family with sequence similarity 84, member B	0.675365	3.21917e-23	7.63572e-22
							ENSG00000101384	JAG1	jagged 1 (Alagille syndrome)	1.40616	1.16163e-24	2.78094e-23		ENSG00000186376	ZNF75D	zinc finger protein 75D	0.795143	4.72371e-23	1.11849e-21
							ENSG00000117707	PROX1	prospero homeobox 1	0.81829	1.38058e-24	3.29927e-23		ENSG00000126778	SIX1	SIX homeobox 1	1.52506	6.34251e-23	1.494e-21
							ENSG00000198300	PEG3	paternally expressed 3; PEG3 antisense RNA (non-protein coding); zinc finger, imprinted 2	-0.788553	1.39121e-24	3.31882e-23		ENSG00000100129	EIF3L	eukaryotic translation initiation factor 3, subunit L	-0.811923	6.4594e-23	1.51891e-21
							ENSG00000162645	GBP2	guanylate binding protein 2, interferon-inducible	3.95002	1.46881e-24	3.49777e-23		ENSG00000083720	OXCT1	3-oxoacid CoA transferase 1	-0.647554	6.50111e-23	1.52608e-21
							ENSG00000196911	KPNA5	karyopherin alpha 5 (importin alpha 6)	0.7627	1.75095e-24	4.16234e-23		ENSG00000143228	NUF2	NUF2, NDC80 kinetochore complex component, homolog (S. cerevisiae)	-0.682055	9.63211e-23	2.25716e-21
							ENSG00000259758	CASC7	ENSG00000259758	-0.830439	1.96559e-24	4.6644e-23		ENSG00000075426	FOSL2	FOS-like antigen 2	0.797726	1.00703e-22	2.3558e-21
							ENSG00000115159	GPD2	glycerol-3-phosphate dehydrogenase 2 (mitochondrial)	0.708247	2.22718e-24	5.27593e-23		ENSG00000156500	FAM122C	family with sequence similarity 122C	1.38101	1.2572e-22	2.93096e-21
							ENSG00000110925	CSRNP2	cysteine-serine-rich nuclear protein 2	0.756024	2.63094e-24	6.2215e-23		ENSG00000113407	TARS	threonyl-tRNA synthetase	0.593199	1.33757e-22	3.11299e-21
							ENSG00000111846	GCNT2	glucosaminyl (N-acetyl) transferase 2, I-branching enzyme (I blood group)	1.2425	2.8952e-24	6.83448e-23		ENSG00000107742	SPOCK2	sparc/osteonectin, cwcv and kazal-like domains proteoglycan (testican) 2	-1.37139	1.50606e-22	3.49319e-21
							ENSG00000057608	GDI2	GDP dissociation inhibitor 2	0.60781	3.10268e-24	7.31154e-23		ENSG00000101290	CDS2	CDP-diacylglycerol synthase (phosphatidate cytidylyltransferase) 2	-0.582899	1.58712e-22	3.67494e-21
							ENSG00000089818	NECAP1	NECAP endocytosis associated 1	0.64315	3.45404e-24	8.12538e-23		ENSG00000259758	CASC7	ENSG00000259758	-0.867699	1.91611e-22	4.42167e-21
							ENSG00000105270	CLIP3	CAP-GLY domain containing linker protein 3	1.09666	4.34282e-24	1.01985e-22		ENSG00000117115	PADI2	peptidyl arginine deiminase, type II	-1.62116	1.92612e-22	4.43724e-21
							ENSG00000011376	LARS2	leucyl-tRNA synthetase 2, mitochondrial	0.60884	4.71544e-24	1.10544e-22		ENSG00000079819	EPB41L2	erythrocyte membrane protein band 4.1-like 2	0.599543	2.22146e-22	5.10899e-21
							ENSG00000162627	SNX7	sorting nexin 7	0.767	5.07291e-24	1.18718e-22		ENSG00000119927	GPAM	glycerol-3-phosphate acyltransferase, mitochondrial	-0.792192	2.5224e-22	5.79132e-21
							ENSG00000179627	ZBTB42	zinc finger and BTB domain containing 42	1.37096	6.27299e-24	1.4655e-22		ENSG00000077063	CTTNBP2	cortactin binding protein 2	0.608076	2.82194e-22	6.45726e-21
							ENSG00000164463	CREBRF	chromosome 5 open reading frame 41	0.957381	6.55238e-24	1.52814e-22		ENSG00000105948	TTC26	tetratricopeptide repeat domain 26	-0.6364	3.09415e-22	7.06826e-21
							ENSG00000231535	LINC00278	ENSG00000231535	2.73991	6.83034e-24	1.59022e-22		ENSG00000180801	ARSJ	arylsulfatase family, member J	1.10176	3.22501e-22	7.34255e-21
							ENSG00000189233	NUGGC	chromosome 8 open reading frame 80	6.43617	6.89313e-24	1.60209e-22		ENSG00000197872	FAM49A	family with sequence similarity 49, member A	-0.818822	3.74821e-22	8.50531e-21
							ENSG00000178104	PDE4DIP	hypothetical protein LOC100134230; similar to KIAA0454 protein; similar to phosphodiesterase 4D interacting protein isoform 2; phosphodiesterase 4D interacting protein	0.635302	8.27063e-24	1.91896e-22		ENSG00000058804	NDC1	transmembrane protein 48	-0.588491	4.28119e-22	9.69856e-21
							ENSG00000147509	RGS20	regulator of G-protein signaling 20	3.25074	8.51805e-24	1.97299e-22		ENSG00000099834	CDHR5	mucin-like protocadherin	0.583292	5.01915e-22	1.13326e-20
							ENSG00000073605	GSDMB	gasdermin B	2.25921	9.14979e-24	2.11569e-22		ENSG00000197584	KCNMB2	potassium large conductance calcium-activated channel, subfamily M, beta member 2	0.687201	5.01218e-22	1.13326e-20
							ENSG00000174776	WDR49	WD repeat domain 49	2.24127	9.54294e-24	2.20284e-22		ENSG00000111186	WNT5B	wingless-type MMTV integration site family, member 5B	-1.26832	5.71158e-22	1.28747e-20
							ENSG00000113504	SLC12A7	solute carrier family 12 (potassium/chloride transporters), member 7	1.07742	1.00425e-23	2.31421e-22		ENSG00000164211	STARD4	StAR-related lipid transfer (START) domain containing 4	0.730011	5.76431e-22	1.29721e-20
							ENSG00000044574	HSPA5	hypothetical gene supported by AF216292; NM_005347; heat shock 70kDa protein 5 (glucose-regulated protein, 78kDa)	0.717493	1.00855e-23	2.32019e-22		ENSG00000101596	SMCHD1	structural maintenance of chromosomes flexible hinge domain containing 1	0.668325	6.07364e-22	1.36457e-20
							ENSG00000105483	CARD8	caspase recruitment domain family, member 8	1.0498	1.21996e-23	2.80178e-22		ENSG00000163535	SGOL2	shugoshin-like 2 (S. pombe)	-0.595379	7.05044e-22	1.58141e-20
							ENSG00000095794	CREM	cAMP responsive element modulator	1.17794	1.55394e-23	3.56274e-22		ENSG00000108773	KAT2A	K(lysine) acetyltransferase 2A	0.703894	7.13643e-22	1.59807e-20
							ENSG00000205302	SNX2	sorting nexin 2	0.675891	1.59369e-23	3.64773e-22		ENSG00000122966	CIT	citron (rho-interacting, serine/threonine kinase 21)	-0.59197	7.50132e-22	1.67702e-20
							ENSG00000120549	KIAA1217	KIAA1217	1.30259	1.77365e-23	4.05277e-22		ENSG00000101444	AHCY	adenosylhomocysteinase	-0.645932	1.12562e-21	2.50414e-20
							ENSG00000198382	UVRAG	UV radiation resistance associated gene	0.888282	1.87967e-23	4.2878e-22		ENSG00000049449	RCN1	reticulocalbin 1, EF-hand calcium binding domain	0.603322	1.26801e-21	2.81173e-20
							ENSG00000104805	NUCB1	nucleobindin 1	0.783046	1.94822e-23	4.4367e-22		ENSG00000153956	CACNA2D1	calcium channel, voltage-dependent, alpha 2/delta subunit 1	-0.640084	1.48927e-21	3.29572e-20
							ENSG00000065675	PRKCQ	protein kinase C, theta	1.41665	2.0341e-23	4.6245e-22		ENSG00000166016	ABTB2	ankyrin repeat and BTB (POZ) domain containing 2	1.08402	1.49112e-21	3.29572e-20
							ENSG00000136436	CALCOCO2	calcium binding and coiled-coil domain 2	0.676486	2.32877e-23	5.28557e-22		ENSG00000108375	RNF43	ring finger protein 43	1.00523	1.52217e-21	3.35889e-20
							ENSG00000259834	RP11-284N8.3	ENSG00000259834	1.50657	2.45722e-23	5.56779e-22		ENSG00000157873	TNFRSF14	tumor necrosis factor receptor superfamily, member 14 (herpesvirus entry mediator)	0.925813	1.57278e-21	3.46496e-20
							ENSG00000110172	CHORDC1	cysteine and histidine-rich domain (CHORD)-containing 1; cysteine and histidine-rich domain (CHORD)-containing 1 pseudogene	0.61719	2.47737e-23	5.60407e-22		ENSG00000184371	CSF1	colony stimulating factor 1 (macrophage)	3.08747	1.60483e-21	3.52985e-20
							ENSG00000166016	ABTB2	ankyrin repeat and BTB (POZ) domain containing 2	1.50785	2.49377e-23	5.63176e-22		ENSG00000134070	IRAK2	interleukin-1 receptor-associated kinase 2	1.30717	1.75437e-21	3.84633e-20
							ENSG00000163683	SMIM14	chromosome 4 open reading frame 34	1.03827	2.50327e-23	5.6438e-22		ENSG00000163734	CXCL3	chemokine (C-X-C motif) ligand 3	2.73399	1.77743e-21	3.89062e-20
							ENSG00000125968	ID1	inhibitor of DNA binding 1, dominant negative helix-loop-helix protein	1.30704	2.7094e-23	6.0984e-22		ENSG00000231574	RP11-91K9.1	ENSG00000231574	1.88845	1.78874e-21	3.90909e-20
							ENSG00000100888	CHD8	chromodomain helicase DNA binding protein 8	0.650472	2.74959e-23	6.1786e-22		ENSG00000006210	CX3CL1	chemokine (C-X3-C motif) ligand 1	1.1463	1.90502e-21	4.15654e-20
							ENSG00000117152	RGS4	regulator of G-protein signaling 4	0.644334	2.76783e-23	6.20929e-22		ENSG00000213626	LBH	limb bud and heart development homolog (mouse)	0.622776	1.98189e-21	4.31735e-20
							ENSG00000267680	ZNF224	ENSG00000267680	0.843301	2.93147e-23	6.56552e-22		ENSG00000167964	RAB26	RAB26, member RAS oncogene family	-0.875008	2.05148e-21	4.4618e-20
							ENSG00000188611	ASAH2	N-acylsphingosine amidohydrolase (non-lysosomal ceramidase) 2C; N-acylsphingosine amidohydrolase (non-lysosomal ceramidase) 2	0.714476	2.96959e-23	6.63992e-22		ENSG00000172461	FUT9	fucosyltransferase 9 (alpha (1,3) fucosyltransferase)	-0.890538	2.71462e-21	5.87592e-20
							ENSG00000120675	DNAJC15	DnaJ (Hsp40) homolog, subfamily C, member 15	0.698362	4.59221e-23	1.02511e-21		ENSG00000106003	LFNG	LFNG O-fucosylpeptide 3-beta-N-acetylglucosaminyltransferase	-0.998784	2.83621e-21	6.12937e-20
							ENSG00000114978	MOB1A	MOB1, Mps One Binder kinase activator-like 1B (yeast)	0.664555	5.31022e-23	1.18344e-21		ENSG00000113361	CDH6	cadherin 6, type 2, K-cadherin (fetal kidney)	0.662754	4.01036e-21	8.63941e-20
							ENSG00000108773	KAT2A	K(lysine) acetyltransferase 2A	0.744689	6.11737e-23	1.36109e-21		ENSG00000164266	SPINK1	serine peptidase inhibitor, Kazal type 1	1.48132	4.25134e-21	9.14408e-20
							ENSG00000021355	SERPINB1	serpin peptidase inhibitor, clade B (ovalbumin), member 1	0.625875	6.16892e-23	1.37031e-21		ENSG00000129757	CDKN1C	cyclin-dependent kinase inhibitor 1C (p57, Kip2)	-0.857751	6.45144e-21	1.38325e-19
							ENSG00000136848	DAB2IP	DAB2 interacting protein	1.78598	7.02175e-23	1.5572e-21		ENSG00000136848	DAB2IP	DAB2 interacting protein	1.3883	6.59467e-21	1.41174e-19
							ENSG00000152767	FARP1	FERM, RhoGEF (ARHGEF) and pleckstrin domain protein 1 (chondrocyte-derived)	-0.648812	7.87656e-23	1.74391e-21		ENSG00000089916	GPATCH2L	chromosome 14 open reading frame 118	-0.769615	7.82806e-21	1.67052e-19
							ENSG00000114166	KAT2B	K(lysine) acetyltransferase 2B	0.678634	9.27184e-23	2.04948e-21		ENSG00000144320	KIAA1715	KIAA1715	-0.597676	1.33905e-20	2.84861e-19
							ENSG00000143013	LMO4	LIM domain only 4	0.879167	9.62963e-23	2.12511e-21		ENSG00000182389	CACNB4	calcium channel, voltage-dependent, beta 4 subunit	1.89421	1.34602e-20	2.85897e-19
							ENSG00000137700	SLC37A4	solute carrier family 37 (glucose-6-phosphate transporter), member 4	0.678274	9.92947e-23	2.18771e-21		ENSG00000113504	SLC12A7	solute carrier family 12 (potassium/chloride transporters), member 7	0.683206	1.41283e-20	2.99154e-19
							ENSG00000085365	SCAMP1	secretory carrier membrane protein 1	0.643994	1.00631e-22	2.21272e-21		ENSG00000168028	RPSA	ribosomal protein SA pseudogene 9; ribosomal protein SA pseudogene 8; ribosomal protein SA pseudogene 58; ribosomal protein SA pseudogene 19; ribosomal protein SA pseudogene 18; ribosomal protein SA; ribosomal protein SA pseudogene 15; ribosomal protein SA pseudogene 61; ribosomal protein SA pseudogene 29; ribosomal protein SA pseudogene 12	-0.680455	1.80082e-20	3.80126e-19
							ENSG00000170396	ZNF804A	zinc finger protein 804A	2.49643	1.00756e-22	2.21272e-21		ENSG00000107130	NCS1	frequenin homolog (Drosophila)	-0.767038	2.19247e-20	4.62081e-19
							ENSG00000143384	MCL1	myeloid cell leukemia sequence 1 (BCL2-related)	0.756098	1.0238e-22	2.24474e-21		ENSG00000272520	CTD-2044J15.2	ENSG00000272520	-1.09219	2.5999e-20	5.45419e-19
							ENSG00000068697	LAPTM4A	lysosomal protein transmembrane 4 alpha	0.827925	1.13231e-22	2.47863e-21		ENSG00000196932	TMEM26	transmembrane protein 26	-0.942879	2.74479e-20	5.74045e-19
							ENSG00000164096	C4orf3	chromosome 4 open reading frame 3	0.781397	1.20811e-22	2.6403e-21		ENSG00000179627	ZBTB42	zinc finger and BTB domain containing 42	0.938295	3.19783e-20	6.67767e-19
							ENSG00000081041	CXCL2	chemokine (C-X-C motif) ligand 2	3.04307	1.22605e-22	2.67519e-21		ENSG00000149503	INCENP	inner centromere protein antigens 135/155kDa	-0.581996	4.55038e-20	9.45854e-19
							ENSG00000110218	PANX1	pannexin 1	0.667786	1.50678e-22	3.28244e-21		ENSG00000137947	GTF2B	general transcription factor IIB	0.667205	4.63224e-20	9.61402e-19
							ENSG00000168916	ZNF608	zinc finger protein 608	0.638327	1.57508e-22	3.42573e-21		ENSG00000221914	PPP2R2A	protein phosphatase 2 (formerly 2A), regulatory subunit B, alpha isoform	0.659755	5.11659e-20	1.0587e-18
							ENSG00000111252	SH2B3	SH2B adaptor protein 3	0.803033	1.85823e-22	4.0351e-21		ENSG00000177842	ZNF620	zinc finger protein 620	0.583209	8.15016e-20	1.6762e-18
							ENSG00000159314	ARHGAP27	SH3 domain containing 20	2.27927	1.92635e-22	4.17632e-21		ENSG00000137699	TRIM29	tripartite motif-containing 29	-0.971718	8.22749e-20	1.68955e-18
							ENSG00000267194	RP1-193H18.2	ENSG00000267194	1.02696	2.21934e-22	4.80384e-21		ENSG00000163702	IL17RC	interleukin 17 receptor C	1.3313	9.33417e-20	1.91105e-18
							ENSG00000145016	KIAA0226	KIAA0226	1.045	2.60634e-22	5.63251e-21		ENSG00000261128	RP11-18F14.2	ENSG00000261128	-0.617233	9.42346e-20	1.92643e-18
							ENSG00000145476	CYP4V2	cytochrome P450, family 4, subfamily V, polypeptide 2	0.677337	2.86562e-22	6.18299e-21		ENSG00000110497	AMBRA1	autophagy/beclin-1 regulator 1	0.614673	1.08517e-19	2.21508e-18
							ENSG00000173960	UBXN2A	UBX domain protein 2A	0.734998	2.92418e-22	6.29931e-21		ENSG00000151835	SACS	spastic ataxia of Charlevoix-Saguenay (sacsin)	-0.695835	1.08886e-19	2.21928e-18
							ENSG00000065802	ASB1	ankyrin repeat and SOCS box-containing 1	-0.803232	2.98016e-22	6.4097e-21		ENSG00000177225	PDDC1	Parkinson disease 7 domain containing 1	-0.605565	1.10421e-19	2.24721e-18
							ENSG00000104375	STK3	serine/threonine kinase 3 (STE20 homolog, yeast)	0.946341	3.01603e-22	6.47658e-21		ENSG00000177606	JUN	jun oncogene	0.729151	1.18032e-19	2.39852e-18
							ENSG00000164465	DCBLD1	discoidin, CUB and LCCL domain containing 1	0.724519	4.29636e-22	9.21133e-21		ENSG00000243716	NPIPB5	ENSG00000243716	0.637257	1.64922e-19	3.34139e-18
							ENSG00000051108	HERPUD1	homocysteine-inducible, endoplasmic reticulum stress-inducible, ubiquitin-like domain member 1	0.693728	4.51785e-22	9.67091e-21		ENSG00000112531	QKI	quaking homolog, KH domain RNA binding (mouse)	1.00644	2.02998e-19	4.10063e-18
							ENSG00000095485	CWF19L1	CWF19-like 1, cell cycle control (S. pombe)	0.749051	5.34053e-22	1.14139e-20		ENSG00000149218	ENDOD1	endonuclease domain containing 1	0.812632	2.1716e-19	4.37372e-18
							ENSG00000175643	RMI2	chromosome 16 open reading frame 75	0.851735	5.36673e-22	1.14518e-20		ENSG00000150526	MIA2	melanoma inhibitory activity 2	0.681224	2.59752e-19	5.21611e-18
							ENSG00000145632	PLK2	polo-like kinase 2 (Drosophila)	0.62375	5.70366e-22	1.21517e-20		ENSG00000179674	ARL14	ADP-ribosylation factor-like 14	1.49757	2.7072e-19	5.42835e-18
							ENSG00000178078	STAP2	signal transducing adaptor family member 2	1.05014	5.7858e-22	1.23073e-20		ENSG00000180537	RNF182	ring finger protein 182	-0.594521	2.79107e-19	5.58008e-18
							ENSG00000168243	GNG4	guanine nucleotide binding protein (G protein), gamma 4	-0.590442	6.68482e-22	1.41974e-20		ENSG00000155660	PDIA4	protein disulfide isomerase family A, member 4	0.651371	2.99158e-19	5.95473e-18
							ENSG00000173221	GLRX	glutaredoxin (thioltransferase)	1.39091	7.6723e-22	1.62691e-20		ENSG00000235999	RP11-403I13.8	ENSG00000235999	1.32454	3.27484e-19	6.50905e-18
							ENSG00000171843	MLLT3	myeloid/lymphoid or mixed-lineage leukemia (trithorax homolog, Drosophila); translocated to, 3	0.75484	9.39403e-22	1.98889e-20		ENSG00000177335	C8orf31	chromosome 8 open reading frame 31	2.13352	3.75452e-19	7.44073e-18
							ENSG00000105976	MET	met proto-oncogene (hepatocyte growth factor receptor)	0.687704	9.91132e-22	2.09514e-20		ENSG00000171914	TLN2	talin 2	0.757077	3.84764e-19	7.60315e-18
							ENSG00000197586	ENTPD6	ectonucleoside triphosphate diphosphohydrolase 6 (putative function)	1.20041	1.22991e-21	2.59181e-20		ENSG00000135617	PRADC1	chromosome 2 open reading frame 7	-1.02047	4.04861e-19	7.98867e-18
							ENSG00000160097	FNDC5	fibronectin type III domain containing 5	0.807198	1.30155e-21	2.7385e-20		ENSG00000171219	CDC42BPG	CDC42 binding protein kinase gamma (DMPK-like)	-0.697189	4.11433e-19	8.10661e-18
							ENSG00000165288	BRWD3	bromodomain and WD repeat domain containing 3	0.697555	1.34706e-21	2.82987e-20		ENSG00000044574	HSPA5	hypothetical gene supported by AF216292; NM_005347; heat shock 70kDa protein 5 (glucose-regulated protein, 78kDa)	0.607604	4.23958e-19	8.32928e-18
							ENSG00000197296	FITM2	fat storage-inducing transmembrane protein 2	-0.832921	1.72849e-21	3.61994e-20		ENSG00000105499	PLA2G4C	phospholipase A2, group IVC (cytosolic, calcium-independent)	1.93365	4.74274e-19	9.291e-18
							ENSG00000076108	BAZ2A	bromodomain adjacent to zinc finger domain, 2A	0.744003	1.74554e-21	3.64439e-20		ENSG00000147003	TMEM27	transmembrane protein 27	1.73806	6.60354e-19	1.28992e-17
							ENSG00000117151	CTBS	chitobiase, di-N-acetyl-	0.686927	1.82669e-21	3.80794e-20		ENSG00000108828	VAT1	vesicle amine transport protein 1 homolog (T. californica)	-0.650057	8.00851e-19	1.55543e-17
							ENSG00000078328	RBFOX1	ataxin 2-binding protein 1	1.84427	1.84276e-21	3.83554e-20		ENSG00000155897	ADCY8	adenylate cyclase 8 (brain)	0.603033	8.03998e-19	1.55932e-17
							ENSG00000169249	ZRSR2	zinc finger (CCCH type), RNA-binding motif and serine/arginine rich 2	0.879613	2.36647e-21	4.91805e-20		ENSG00000157870	FAM213B	chromosome 1 open reading frame 93	-0.698391	8.55931e-19	1.65768e-17
							ENSG00000272003	RP11-23P13.7	ENSG00000272003	2.33213	2.48472e-21	5.15589e-20		ENSG00000170379	FAM115C	family with sequence similarity 115, member C; family with sequence similarity 115, member D (pseudogene)	0.872526	9.10529e-19	1.75842e-17
							ENSG00000172432	GTPBP2	GTP binding protein 2	0.821314	3.44517e-21	7.12703e-20		ENSG00000162063	CCNF	cyclin F	-0.630799	9.25515e-19	1.78483e-17
							ENSG00000182103	FAM181B	family with sequence similarity 181, member B	1.36727	4.3219e-21	8.92709e-20		ENSG00000172818	OVOL1	ovo-like 1(Drosophila)	1.13352	9.28146e-19	1.78737e-17
							ENSG00000148834	GSTO1	glutathione S-transferase omega 1	1.15857	5.08451e-21	1.04863e-19		ENSG00000116761	CTH	cystathionase (cystathionine gamma-lyase)	1.55721	9.30755e-19	1.78986e-17
							ENSG00000187902	SHISA7	UPF0626 protein A	-1.23676	5.53482e-21	1.13977e-19		ENSG00000196876	SCN8A	sodium channel, voltage gated, type VIII, alpha subunit	0.660016	1.11276e-18	2.13383e-17
							ENSG00000160753	RUSC1	RUN and SH3 domain containing 1	0.962419	6.09692e-21	1.25362e-19		ENSG00000142102	ATHL1	ATH1, acid trehalase-like 1 (yeast)	1.53069	1.1445e-18	2.19162e-17
							ENSG00000162614	NEXN	nexilin (F actin binding protein)	4.27515	6.53448e-21	1.34155e-19		ENSG00000167658	EEF2	eukaryotic translation elongation factor 2	-0.582948	1.31287e-18	2.49997e-17
							ENSG00000182253	SYNM	synemin, intermediate filament protein	-0.770482	7.70671e-21	1.57982e-19		ENSG00000104312	RIPK2	receptor-interacting serine-threonine kinase 2	1.29979	1.3565e-18	2.57943e-17
							ENSG00000117322	CR2	complement component (3d/Epstein Barr virus) receptor 2	4.30163	8.35042e-21	1.70919e-19		ENSG00000168143	FAM83B	family with sequence similarity 83, member B	1.05123	1.36921e-18	2.59997e-17
							ENSG00000164627	KIF6	kinesin family member 6	0.878933	1.02545e-20	2.09575e-19		ENSG00000186395	KRT10	keratin 10	-0.797651	1.61892e-18	3.06986e-17
							ENSG00000023909	GCLM	glutamate-cysteine ligase, modifier subunit	0.612421	1.26071e-20	2.57268e-19		ENSG00000132330	SCLY	selenocysteine lyase	0.748105	1.62791e-18	3.08261e-17
							ENSG00000175414	ARL10	ADP-ribosylation factor-like 10	-0.86229	1.30189e-20	2.65272e-19		ENSG00000107968	MAP3K8	mitogen-activated protein kinase kinase kinase 8	2.20885	1.66099e-18	3.14089e-17
							ENSG00000008086	CDKL5	cyclin-dependent kinase-like 5	1.1915	1.35409e-20	2.75494e-19		ENSG00000143195	ILDR2	immunoglobulin-like domain containing receptor 2	-0.77307	1.83456e-18	3.45471e-17
							ENSG00000091409	ITGA6	integrin, alpha 6	0.742411	1.57208e-20	3.19365e-19		ENSG00000117971	CHRNB4	cholinergic receptor, nicotinic, beta 4	-1.12555	1.88557e-18	3.54587e-17
							ENSG00000023318	ERP44	endoplasmic reticulum protein 44	0.624194	1.79677e-20	3.64464e-19		ENSG00000075643	MOCOS	molybdenum cofactor sulfurase	1.83018	2.05023e-18	3.85018e-17
							ENSG00000121879	PIK3CA	phosphoinositide-3-kinase, catalytic, alpha polypeptide	0.628679	1.88719e-20	3.82233e-19		ENSG00000129195	FAM64A	family with sequence similarity 64, member A	-0.860541	2.4948e-18	4.6465e-17
							ENSG00000152952	PLOD2	procollagen-lysine, 2-oxoglutarate 5-dioxygenase 2	0.610495	2.03786e-20	4.12135e-19		ENSG00000198535	C2CD4A	family with sequence similarity 148, member A	1.12223	2.81202e-18	5.21603e-17
							ENSG00000137198	GMPR	guanosine monophosphate reductase	1.8282	2.08265e-20	4.20565e-19		ENSG00000117318	ID3	inhibitor of DNA binding 3, dominant negative helix-loop-helix protein	0.826481	3.01784e-18	5.59019e-17
							ENSG00000137944	CCBL2	cysteine conjugate-beta lyase 2	0.62857	2.41123e-20	4.86194e-19		ENSG00000140297	GCNT3	glucosaminyl (N-acetyl) transferase 3, mucin type	0.956398	4.46356e-18	8.22346e-17
							ENSG00000198624	CCDC69	coiled-coil domain containing 69	1.57354	2.47329e-20	4.97966e-19		ENSG00000253958	CLDN23	ENSG00000253958	1.16821	4.752e-18	8.74303e-17
							ENSG00000126767	ELK1	ELK1, member of ETS oncogene family	0.643258	2.60078e-20	5.22857e-19		ENSG00000114805	PLCH1	phospholipase C, eta 1	1.03234	5.04645e-18	9.25977e-17
							ENSG00000100567	PSMA3	proteasome (prosome, macropain) subunit, alpha type, 3	1.39531	3.10122e-20	6.22541e-19		ENSG00000166851	PLK1	polo-like kinase 1 (Drosophila)	-1.25958	5.67451e-18	1.03982e-16
							ENSG00000004399	PLXND1	plexin D1	-0.88921	3.27939e-20	6.57334e-19		ENSG00000184675	AMER1	family with sequence similarity 123B	0.936289	5.90163e-18	1.07998e-16
							ENSG00000139220	PPFIA2	protein tyrosine phosphatase, receptor type, f polypeptide (PTPRF), interacting protein (liprin), alpha 2	1.53096	3.88372e-20	7.77318e-19		ENSG00000172432	GTPBP2	GTP binding protein 2	0.580565	7.07111e-18	1.29053e-16
							ENSG00000156113	KCNMA1	potassium large conductance calcium-activated channel, subfamily M, alpha member 1	-0.602346	3.94046e-20	7.8751e-19		ENSG00000139220	PPFIA2	protein tyrosine phosphatase, receptor type, f polypeptide (PTPRF), interacting protein (liprin), alpha 2	0.963288	8.88425e-18	1.61279e-16
							ENSG00000130487	KLHDC7B	kelch domain containing 7B	2.72922	3.98988e-20	7.96213e-19		ENSG00000100234	TIMP3	TIMP metallopeptidase inhibitor 3	-0.618731	8.94333e-18	1.62135e-16
							ENSG00000162981	FAM84A	hypothetical LOC653602; family with sequence similarity 84, member A	0.705998	4.07333e-20	8.11671e-19		ENSG00000178184	PARD6G	par-6 partitioning defective 6 homolog gamma (C. elegans)	-1.1159	9.06701e-18	1.64159e-16
							ENSG00000170571	EMB	embigin homolog (mouse)	0.644855	4.34674e-20	8.64881e-19		ENSG00000166794	PPIB	peptidylprolyl isomerase B (cyclophilin B)	0.75497	1.00386e-17	1.81509e-16
							ENSG00000071564	TCF3	transcription factor 3 (E2A immunoglobulin enhancer binding factors E12/E47)	-0.793454	4.99138e-20	9.91689e-19		ENSG00000176124	DLEU1	deleted in lymphocytic leukemia 1 (non-protein coding)	-0.900984	1.11842e-17	2.01686e-16
							ENSG00000166912	MTMR10	myotubularin related protein 10	0.691459	5.04855e-20	1.00158e-18		ENSG00000128284	APOL3	apolipoprotein L, 3	7.57192	1.2545e-17	2.25627e-16
							ENSG00000154229	PRKCA	protein kinase C, alpha	-0.658905	5.12497e-20	1.01525e-18		ENSG00000174498	IGDCC3	immunoglobulin superfamily, DCC subclass, member 3	-0.867205	1.6158e-17	2.89843e-16
							ENSG00000136842	TMOD1	tropomodulin 1	0.717985	6.60213e-20	1.30597e-18		ENSG00000197261	C6orf141	chromosome 6 open reading frame 141	0.908758	1.79229e-17	3.21079e-16
							ENSG00000183137	CEP57L1	chromosome 6 open reading frame 182	0.866771	6.91704e-20	1.36627e-18		ENSG00000146955	RAB19	RAB19, member RAS oncogene family	1.61572	2.34891e-17	4.17499e-16
							ENSG00000148702	HABP2	hyaluronan binding protein 2	1.68106	7.51026e-20	1.48128e-18		ENSG00000130202	PVRL2	poliovirus receptor-related 2 (herpesvirus entry mediator B)	0.832257	2.44055e-17	4.32094e-16
							ENSG00000115339	GALNT3	UDP-N-acetyl-alpha-D-galactosamine:polypeptide N-acetylgalactosaminyltransferase 3 (GalNAc-T3)	0.647097	8.14282e-20	1.60138e-18		ENSG00000110330	BIRC2	baculoviral IAP repeat-containing 2	0.617379	2.7707e-17	4.8864e-16
							ENSG00000226950	DANCR	ENSG00000226950	-1.75317	8.90007e-20	1.74631e-18		ENSG00000091436	MLTK	sterile alpha motif and leucine zipper containing kinase AZK	-0.754625	2.92237e-17	5.14723e-16
							ENSG00000253958	CLDN23	ENSG00000253958	1.42731	8.90554e-20	1.74631e-18		ENSG00000111412	C12orf49	chromosome 12 open reading frame 49	-0.636833	3.53431e-17	6.193e-16
							ENSG00000136044	APPL2	adaptor protein, phosphotyrosine interaction, PH domain and leucine zipper containing 2	-0.718759	9.93701e-20	1.94576e-18		ENSG00000111837	MAK	male germ cell-associated kinase	1.29851	3.7587e-17	6.57772e-16
							ENSG00000134153	EMC7	chromosome 15 open reading frame 24	0.591505	1.36588e-19	2.67066e-18		ENSG00000214215	C12orf74	chromosome 12 open reading frame 74	2.86764	4.18276e-17	7.31043e-16
							ENSG00000135535	CD164	CD164 molecule, sialomucin	0.796406	1.39822e-19	2.72603e-18		ENSG00000089157	RPLP0	ribosomal protein, large, P0 pseudogene 2; ribosomal protein, large, P0 pseudogene 3; ribosomal protein, large, P0 pseudogene 6; ribosomal protein, large, P0	-0.735855	4.18834e-17	7.31081e-16
							ENSG00000185404	SP140L	SP140 nuclear body protein-like	3.1685	1.46593e-19	2.85393e-18		ENSG00000140451	PIF1	PIF1 5'-to-3' DNA helicase homolog (S. cerevisiae)	-1.10791	4.88323e-17	8.50194e-16
							ENSG00000124875	CXCL6	chemokine (C-X-C motif) ligand 6 (granulocyte chemotactic protein 2)	2.05812	1.48365e-19	2.88429e-18		ENSG00000170624	SGCD	sarcoglycan, delta (35kDa dystrophin-associated glycoprotein)	-0.649271	4.91757e-17	8.5508e-16
							ENSG00000143870	PDIA6	protein disulfide isomerase family A, member 6	0.591714	1.5214e-19	2.95344e-18		ENSG00000111981	ULBP1	UL16 binding protein 1	2.22905	5.7854e-17	1.00342e-15
							ENSG00000214013	GANC	glucosidase, alpha; neutral C	1.02469	1.6905e-19	3.27701e-18		ENSG00000186468	RPS23	ribosomal protein S23	-0.657808	5.95841e-17	1.03211e-15
							ENSG00000171714	ANO5	anoctamin 5	0.615884	2.23774e-19	4.33163e-18		ENSG00000155792	DEPTOR	DEP domain containing 6	0.906298	7.06854e-17	1.21975e-15
							ENSG00000119139	TJP2	tight junction protein 2 (zona occludens 2)	0.637148	3.75518e-19	7.25859e-18		ENSG00000181472	ZBTB2	zinc finger and BTB domain containing 2	0.657036	7.79406e-17	1.34324e-15
							ENSG00000152689	RASGRP3	RAS guanyl releasing protein 3 (calcium and DAG-regulated)	10.9981	3.84146e-19	7.41478e-18		ENSG00000135373	EHF	ets homologous factor	1.29623	9.23291e-17	1.5852e-15
							ENSG00000204147	ASAH2B	N-acylsphingosine amidohydrolase (non-lysosomal ceramidase) 2B	0.617642	4.34248e-19	8.36993e-18		ENSG00000143373	ZNF687	zinc finger protein 687	0.606735	9.32614e-17	1.59919e-15
							ENSG00000170421	KRT8	keratin 8 pseudogene 9; similar to keratin 8; keratin 8	0.775312	4.38862e-19	8.44685e-18		ENSG00000137642	SORL1	sortilin-related receptor, L(DLR class) A repeats-containing	-0.678959	9.5158e-17	1.62966e-15
							ENSG00000182957	SPATA13	spermatogenesis associated 13	0.657723	4.5606e-19	8.76541e-18		ENSG00000130707	ASS1	argininosuccinate synthetase 1	-1.12224	1.2198e-16	2.07595e-15
							ENSG00000006747	SCIN	scinderin	0.668199	4.89098e-19	9.38709e-18		ENSG00000068971	PPP2R5B	protein phosphatase 2, regulatory subunit B', beta isoform	0.635219	1.36357e-16	2.31196e-15
							ENSG00000111913	FAM65B	family with sequence similarity 65, member B	3.12944	6.49763e-19	1.24354e-17		ENSG00000185338	SOCS1	suppressor of cytokine signaling 1	2.43117	1.66021e-16	2.80096e-15
							ENSG00000092098	RNF31	ring finger protein 31	1.24232	6.63527e-19	1.2681e-17		ENSG00000086967	MYBPC2	myosin binding protein C, fast type	-1.66529	1.72515e-16	2.90692e-15
							ENSG00000254087	LYN	ENSG00000254087	2.26008	7.49844e-19	1.43104e-17		ENSG00000219438	FAM19A5	family with sequence similarity 19 (chemokine (C-C motif)-like), member A5	-0.70093	1.802e-16	3.03267e-15
							ENSG00000223759	RP11-353N4.4	ENSG00000223759	2.72055	1.20766e-18	2.29828e-17		ENSG00000010704	HFE	hemochromatosis	1.48626	2.0965e-16	3.51093e-15
							ENSG00000105321	CCDC9	coiled-coil domain containing 9	1.18863	1.22756e-18	2.33288e-17		ENSG00000159314	ARHGAP27	SH3 domain containing 20	1.33223	2.62674e-16	4.37201e-15
							ENSG00000198160	MIER1	mesoderm induction early response 1 homolog (Xenopus laevis)	0.718097	1.26769e-18	2.40578e-17		ENSG00000226453	RP11-379B8.1	ENSG00000226453	1.65833	2.82099e-16	4.67817e-15
							ENSG00000116863	ADPRHL2	ADP-ribosylhydrolase like 2	0.900551	1.31524e-18	2.48904e-17		ENSG00000169246	NPIPB3	ENSG00000169246	0.629588	3.0262e-16	5.00628e-15
							ENSG00000118503	TNFAIP3	tumor necrosis factor, alpha-induced protein 3	0.995582	1.3426e-18	2.53728e-17		ENSG00000166343	MSS51	zinc finger, MYND-type containing 17	1.29569	3.31186e-16	5.46557e-15
							ENSG00000107968	MAP3K8	mitogen-activated protein kinase kinase kinase 8	2.23824	1.42097e-18	2.68164e-17		ENSG00000059758	CDK17	PCTAIRE protein kinase 2	0.789028	3.57432e-16	5.88445e-15
							ENSG00000172613	RAD9A	RAD9 homolog A (S. pombe)	1.21262	1.51071e-18	2.84703e-17		ENSG00000138180	CEP55	centrosomal protein 55kDa	-0.644327	4.34542e-16	7.12806e-15
							ENSG00000158813	EDA	ectodysplasin A	-0.706637	1.55501e-18	2.92644e-17		ENSG00000176597	B3GNT5	UDP-GlcNAc:betaGal beta-1,3-N-acetylglucosaminyltransferase 5	0.763338	5.01763e-16	8.22082e-15
							ENSG00000079691	LRRC16A	leucine rich repeat containing 16A	0.913674	2.02121e-18	3.79854e-17		ENSG00000197535	MYO5A	myosin VA (heavy chain 12, myoxin)	-0.616201	6.2294e-16	1.01573e-14
							ENSG00000166532	RIMKLB	ribosomal modification protein rimK-like family member B	0.81641	2.33467e-18	4.37549e-17		ENSG00000074935	TUBE1	tubulin, epsilon 1	0.673495	6.26723e-16	1.01977e-14
							ENSG00000214215	C12orf74	chromosome 12 open reading frame 74	2.45214	2.51313e-18	4.70345e-17		ENSG00000163874	ZC3H12A	zinc finger CCCH-type containing 12A	1.34676	7.03629e-16	1.14319e-14
							ENSG00000164181	ELOVL7	ELOVL family member 7, elongation of long chain fatty acids (yeast)	1.00865	2.77242e-18	5.17442e-17		ENSG00000162777	DENND2D	DENN/MADD domain containing 2D	0.828717	7.12287e-16	1.15587e-14
							ENSG00000175895	PLEKHF2	pleckstrin homology domain containing, family F (with FYVE domain) member 2	0.68386	3.18505e-18	5.93638e-17		ENSG00000149527	PLCH2	phospholipase C, eta 2	-1.46785	7.32546e-16	1.18734e-14
							ENSG00000152779	SLC16A12	solute carrier family 16, member 12 (monocarboxylic acid transporter 12)	0.589179	3.49079e-18	6.49729e-17		ENSG00000186132	C2orf76	chromosome 2 open reading frame 76	-1.03764	7.53706e-16	1.22018e-14
							ENSG00000033627	ATP6V0A1	ATPase, H+ transporting, lysosomal V0 subunit a1	0.59517	3.60494e-18	6.70053e-17		ENSG00000185404	SP140L	SP140 nuclear body protein-like	1.88863	7.89749e-16	1.2755e-14
							ENSG00000031081	ARHGAP31	Cdc42 GTPase-activating protein	1.81716	3.67431e-18	6.8108e-17		ENSG00000168994	PXDC1	chromosome 6 open reading frame 145	1.01094	8.12523e-16	1.30917e-14
							ENSG00000124226	RNF114	ring finger protein 114	0.587363	3.67383e-18	6.8108e-17		ENSG00000185269	NOTUM	notum pectinacetylesterase homolog (Drosophila)	-1.69766	9.98855e-16	1.60182e-14
							ENSG00000050405	LIMA1	LIM domain and actin binding 1	0.790568	3.68598e-18	6.82309e-17		ENSG00000167548	KMT2D	myeloid/lymphoid or mixed-lineage leukemia 2	0.691451	1.01409e-15	1.62434e-14
							ENSG00000248905	FMN1	ENSG00000248905	1.19225	3.85913e-18	7.13386e-17		ENSG00000180891	CUEDC1	CUE domain containing 1	1.05327	1.04109e-15	1.66562e-14
							ENSG00000168000	BSCL2	Bernardinelli-Seip congenital lipodystrophy 2 (seipin)	0.593913	4.13936e-18	7.64146e-17		ENSG00000173083	HPSE	heparanase	0.586788	1.21646e-15	1.93032e-14
							ENSG00000085449	WDFY1	WD repeat and FYVE domain containing 1	0.647037	4.35409e-18	8.02692e-17		ENSG00000243364	EFNA4	ENSG00000243364	-1.87304	1.21974e-15	1.93326e-14
							ENSG00000117318	ID3	inhibitor of DNA binding 3, dominant negative helix-loop-helix protein	1.06876	7.73306e-18	1.4179e-16		ENSG00000143466	IKBKE	inhibitor of kappa light polypeptide gene enhancer in B-cells, kinase epsilon	1.59946	1.36523e-15	2.15384e-14
							ENSG00000132330	SCLY	selenocysteine lyase	0.809329	8.05816e-18	1.47551e-16		ENSG00000132744	ACY3	aspartoacylase (aminocyclase) 3	1.71019	1.61913e-15	2.54849e-14
							ENSG00000138378	STAT4	signal transducer and activator of transcription 4	1.79158	8.69289e-18	1.58959e-16		ENSG00000148225	WDR31	WD repeat domain 31	-0.662515	1.62503e-15	2.55483e-14
							ENSG00000182240	BACE2	beta-site APP-cleaving enzyme 2	0.984038	9.27247e-18	1.69329e-16		ENSG00000167291	TBC1D16	TBC1 domain family, member 16	-0.581248	1.79725e-15	2.81584e-14
							ENSG00000140297	GCNT3	glucosaminyl (N-acetyl) transferase 3, mucin type	0.768253	1.13921e-17	2.07756e-16		ENSG00000272003	RP11-23P13.7	ENSG00000272003	1.74025	1.93675e-15	3.02048e-14
							ENSG00000110274	CEP164	centrosomal protein 164kDa	0.683421	1.26445e-17	2.30287e-16		ENSG00000124788	ATXN1	ataxin 1	1.45455	1.97538e-15	3.0737e-14
							ENSG00000171533	MAP6	microtubule-associated protein 6	-0.740357	1.30976e-17	2.38218e-16		ENSG00000148702	HABP2	hyaluronan binding protein 2	1.42941	2.081e-15	3.23066e-14
							ENSG00000137486	ARRB1	arrestin, beta 1	-0.846086	1.47692e-17	2.68261e-16		ENSG00000105270	CLIP3	CAP-GLY domain containing linker protein 3	0.603096	2.1959e-15	3.40514e-14
							ENSG00000162512	SDC3	syndecan 3	-0.632791	1.58392e-17	2.87312e-16		ENSG00000113763	UNC5A	unc-5 homolog A (C. elegans)	-0.685479	2.29524e-15	3.54707e-14
							ENSG00000261618	RP11-79H23.3	ENSG00000261618	2.28839	1.7562e-17	3.18136e-16		ENSG00000196353	CPNE4	copine IV	0.598512	2.31632e-15	3.57559e-14
							ENSG00000197991	PCDH20	protocadherin 20	1.09978	1.89461e-17	3.42751e-16		ENSG00000172613	RAD9A	RAD9 homolog A (S. pombe)	0.709226	2.37159e-15	3.65676e-14
							ENSG00000180263	FGD6	FYVE, RhoGEF and PH domain containing 6	0.910748	1.94039e-17	3.50564e-16		ENSG00000146530	VWDE	von Willebrand factor D and EGF domains	0.947825	2.66524e-15	4.09101e-14
							ENSG00000168658	VWA3B	von Willebrand factor A domain containing 3B	2.05459	2.02927e-17	3.66133e-16		ENSG00000135451	TROAP	trophinin associated protein (tastin)	-0.663779	2.81111e-15	4.30521e-14
							ENSG00000165591	FAAH2	fatty acid amide hydrolase 2	0.738938	2.2311e-17	4.02013e-16		ENSG00000063660	GPC1	glypican 1	-0.597543	2.85571e-15	4.36859e-14
							ENSG00000237943	PRKCQ-AS1	ENSG00000237943	1.50697	2.24989e-17	4.04861e-16		ENSG00000159055	MIS18A	chromosome 21 open reading frame 45	-0.583911	3.38003e-15	5.14755e-14
							ENSG00000178573	MAF	v-maf musculoaponeurotic fibrosarcoma oncogene homolog (avian)	0.784852	2.75655e-17	4.94063e-16		ENSG00000258659	TRIM34	ENSG00000258659	10.1901	3.52013e-15	5.34894e-14
							ENSG00000115414	FN1	fibronectin 1	0.805707	2.94566e-17	5.27261e-16		ENSG00000205133	TRIQK	chromosome 8 open reading frame 83	-0.601235	3.67914e-15	5.58433e-14
							ENSG00000141086	CTRL	chymotrypsin-like	2.18036	3.48885e-17	6.23667e-16		ENSG00000012504	NR1H4	nuclear receptor subfamily 1, group H, member 4	1.16823	3.7343e-15	5.66175e-14
							ENSG00000127311	HELB	helicase (DNA) B	2.03976	3.51285e-17	6.27129e-16		ENSG00000089169	RPH3A	rabphilin 3A homolog (mouse)	4.88492	3.80624e-15	5.7644e-14
							ENSG00000151025	GPR158	G protein-coupled receptor 158	0.9315	3.694e-17	6.58601e-16		ENSG00000105612	DNASE2	deoxyribonuclease II, lysosomal	0.837796	4.76563e-15	7.1695e-14
							ENSG00000197256	KANK2	KN motif and ankyrin repeat domains 2	-0.675813	3.86041e-17	6.86465e-16		ENSG00000169717	ACTRT2	actin-related protein T2	-1.64678	5.45507e-15	8.1796e-14
							ENSG00000103642	LACTB	lactamase, beta	0.739594	4.12156e-17	7.30984e-16		ENSG00000101162	TUBB1	tubulin, beta 1	-0.737681	5.66348e-15	8.48275e-14
							ENSG00000197956	S100A6	S100 calcium binding protein A6	0.957142	4.87699e-17	8.63833e-16		ENSG00000189190	ZNF600	zinc finger protein 600	0.915887	6.03134e-15	9.01391e-14
							ENSG00000152133	GPATCH11	coiled-coil domain containing 75	-0.628587	5.34265e-17	9.45077e-16		ENSG00000009780	FAM76A	family with sequence similarity 76, member A	0.786951	6.14397e-15	9.17216e-14
							ENSG00000155660	PDIA4	protein disulfide isomerase family A, member 4	0.749316	5.41536e-17	9.5669e-16		ENSG00000197956	S100A6	S100 calcium binding protein A6	1.09809	6.24921e-15	9.31905e-14
							ENSG00000156011	PSD3	pleckstrin and Sec7 domain containing 3	-0.636861	8.43662e-17	1.48656e-15		ENSG00000135835	KIAA1614	KIAA1614	-0.947151	6.36972e-15	9.47801e-14
							ENSG00000151835	SACS	spastic ataxia of Charlevoix-Saguenay (sacsin)	-0.82265	8.70745e-17	1.5303e-15		ENSG00000111913	FAM65B	family with sequence similarity 65, member B	2.32627	6.60588e-15	9.80796e-14
							ENSG00000224389	C4B	ENSG00000224389	1.32903	9.18658e-17	1.61241e-15		ENSG00000198417	MT1F	metallothionein 1F	1.36881	7.57976e-15	1.1205e-13
							ENSG00000100209	HSCB	HscB iron-sulfur cluster co-chaperone homolog (E. coli)	0.922661	9.86951e-17	1.73004e-15		ENSG00000090975	PITPNM2	phosphatidylinositol transfer protein, membrane-associated 2	0.694452	7.66555e-15	1.13196e-13
							ENSG00000169660	HEXDC	hexosaminidase (glycosyl hydrolase family 20, catalytic domain) containing	1.19291	1.02621e-16	1.79653e-15		ENSG00000088298	EDEM2	ER degradation enhancer, mannosidase alpha-like 2	0.648918	8.13381e-15	1.1985e-13
							ENSG00000136153	LMO7	LIM domain 7	0.587009	1.06446e-16	1.85869e-15		ENSG00000153933	DGKE	diacylglycerol kinase, epsilon 64kDa	0.691539	8.1709e-15	1.20267e-13
							ENSG00000166444	ST5	suppression of tumorigenicity 5	0.792904	1.15181e-16	2.00863e-15		ENSG00000169249	ZRSR2	zinc finger (CCCH type), RNA-binding motif and serine/arginine rich 2	0.605295	1.04678e-14	1.53246e-13
							ENSG00000117519	CNN3	calponin 3, acidic	0.624994	1.17178e-16	2.04082e-15		ENSG00000198435	NRARP	NOTCH-regulated ankyrin repeat protein	-1.32431	1.05428e-14	1.54178e-13
							ENSG00000106348	IMPDH1	IMP (inosine monophosphate) dehydrogenase 1	-0.69734	1.24869e-16	2.1692e-15		ENSG00000186185	KIF18B	kinesin family member 18B	-0.586478	1.48878e-14	2.15636e-13
							ENSG00000140807	NKD1	naked cuticle homolog 1 (Drosophila)	1.02546	1.33219e-16	2.31128e-15		ENSG00000096968	JAK2	Janus kinase 2	1.18323	1.56092e-14	2.25604e-13
							ENSG00000113369	ARRDC3	arrestin domain containing 3	0.64927	1.43514e-16	2.48671e-15		ENSG00000159403	C1R	ENSG00000159403	1.79763	1.57946e-14	2.28042e-13
							ENSG00000128881	TTBK2	tau tubulin kinase 2	0.604575	1.4508e-16	2.51065e-15		ENSG00000258472	RP11-192H23.4	ENSG00000258472	-0.914246	1.69101e-14	2.43631e-13
							ENSG00000101000	PROCR	protein C receptor, endothelial (EPCR)	1.30949	1.51515e-16	2.61867e-15		ENSG00000205795	CYS1	cystin 1	-0.919893	1.8694e-14	2.68763e-13
							ENSG00000177272	KCNA3	potassium voltage-gated channel, shaker-related subfamily, member 3	1.60333	1.53213e-16	2.64463e-15		ENSG00000187908	DMBT1	deleted in malignant brain tumors 1	1.9981	1.95249e-14	2.80117e-13
							ENSG00000114529	C3orf52	chromosome 3 open reading frame 52	0.91165	1.55362e-16	2.67832e-15		ENSG00000169047	IRS1	insulin receptor substrate 1	0.707673	2.13297e-14	3.05366e-13
							ENSG00000166965	RCCD1	RCC1 domain containing 1	-0.712273	1.57897e-16	2.71855e-15		ENSG00000205363	C15orf59	chromosome 15 open reading frame 59	-1.08017	2.41801e-14	3.44725e-13
							ENSG00000160190	SLC37A1	solute carrier family 37 (glycerol-3-phosphate transporter), member 1	0.851599	1.69988e-16	2.92302e-15		ENSG00000185818	NAT8L	N-acetyltransferase 8-like (GCN5-related, putative)	-0.953801	2.61722e-14	3.72734e-13
							ENSG00000156587	UBE2L6	ubiquitin-conjugating enzyme E2L 6	14.6146	2.08093e-16	3.56468e-15		ENSG00000141753	IGFBP4	insulin-like growth factor binding protein 4	0.637692	3.25697e-14	4.59519e-13
							ENSG00000135218	CD36	CD36 molecule (thrombospondin receptor)	0.633964	2.15942e-16	3.69446e-15		ENSG00000124613	ZNF391	zinc finger protein 391	1.03754	3.37104e-14	4.7463e-13
							ENSG00000166343	MSS51	zinc finger, MYND-type containing 17	1.56264	2.35446e-16	4.01294e-15		ENSG00000171812	COL8A2	collagen, type VIII, alpha 2	-1.28804	3.50171e-14	4.91503e-13
							ENSG00000197822	OCLN	occludin pseudogene; occludin	0.613711	2.37e-16	4.03436e-15		ENSG00000231535	LINC00278	ENSG00000231535	2.11068	3.94331e-14	5.51779e-13
							ENSG00000203797	DDO	D-aspartate oxidase	4.18936	2.39585e-16	4.07325e-15		ENSG00000115295	CLIP4	CAP-GLY domain containing linker protein family, member 4	0.701955	4.75772e-14	6.61658e-13
							ENSG00000213463	SYNJ2BP	synaptojanin 2 binding protein	0.60367	2.5239e-16	4.28021e-15		ENSG00000183023	SLC8A1	solute carrier family 8 (sodium/calcium exchanger), member 1	0.778171	5.39719e-14	7.47535e-13
							ENSG00000198039	ZNF273	zinc finger protein 273	0.797933	2.53877e-16	4.30005e-15		ENSG00000136383	ALPK3	alpha-kinase 3	-0.74867	5.40933e-14	7.48456e-13
							ENSG00000185608	MRPL40	mitochondrial ribosomal protein L40	0.738899	2.55896e-16	4.32883e-15		ENSG00000152207	CYSLTR2	cysteinyl leukotriene receptor 2	2.66019	5.41924e-14	7.49066e-13
							ENSG00000123933	MXD4	MAX dimerization protein 4	-0.69715	2.69153e-16	4.54741e-15		ENSG00000165655	ZNF503	zinc finger protein 503	0.751138	6.40612e-14	8.83681e-13
							ENSG00000143882	ATP6V1C2	ATPase, H+ transporting, lysosomal 42kDa, V1 subunit C2	0.626589	2.76261e-16	4.66169e-15		ENSG00000215218	UBE2QL1	probable ubiquitin-conjugating enzyme E2 FLJ25076	0.828597	7.30773e-14	1.00703e-12
							ENSG00000130962	PRRG1	proline rich Gla (G-carboxyglutamic acid) 1	0.974537	2.93296e-16	4.94298e-15		ENSG00000101417	PXMP4	peroxisomal membrane protein 4, 24kDa	-0.945931	7.48278e-14	1.03011e-12
							ENSG00000132600	PRMT7	protein arginine methyltransferase 7	0.780865	4.50468e-16	7.56361e-15		ENSG00000125354	2006-09-01	septin 6	0.613363	7.68647e-14	1.05708e-12
							ENSG00000146411	SLC2A12	solute carrier family 2 (facilitated glucose transporter), member 12	1.80682	4.98425e-16	8.34816e-15		ENSG00000144481	TRPM8	transient receptor potential cation channel, subfamily M, member 8	-1.56809	8.33274e-14	1.14135e-12
							ENSG00000166250	CLMP	adipocyte-specific adhesion molecule	1.32461	5.25459e-16	8.75766e-15		ENSG00000144455	SUMF1	sulfatase modifying factor 1	-0.691645	9.49852e-14	1.29581e-12
							ENSG00000173805	HAP1	huntingtin-associated protein 1	-0.936873	6.18296e-16	1.0267e-14		ENSG00000125845	BMP2	bone morphogenetic protein 2	0.795753	1.00542e-13	1.36751e-12
							ENSG00000168918	INPP5D	inositol polyphosphate-5-phosphatase, 145kDa	5.02532	6.32734e-16	1.04939e-14		ENSG00000170846	AC093323.3	ENSG00000170846	0.939269	1.04518e-13	1.41876e-12
							ENSG00000014914	MTMR11	myotubularin related protein 11	1.1607	6.82555e-16	1.12788e-14		ENSG00000112782	CLIC5	chloride intracellular channel 5	1.80038	1.05082e-13	1.425e-12
							ENSG00000157978	LDLRAP1	low density lipoprotein receptor adaptor protein 1	-0.789156	6.89025e-16	1.1358e-14		ENSG00000143507	DUSP10	dual specificity phosphatase 10	0.726585	1.12607e-13	1.52098e-12
							ENSG00000176485	PLA2G16	phospholipase A2, group XVI	1.15677	6.92286e-16	1.13979e-14		ENSG00000268173	PIK3R2	ENSG00000268173	-0.849534	1.14928e-13	1.55078e-12
							ENSG00000083857	FAT1	FAT tumor suppressor homolog 1 (Drosophila)	-0.712714	7.01637e-16	1.15378e-14		ENSG00000187837	HIST1H1C	histone cluster 1, H1c	0.874247	1.26274e-13	1.70219e-12
							ENSG00000133627	ACTR3B	ARP3 actin-related protein 3 homolog B (yeast)	-0.647418	7.12653e-16	1.16906e-14		ENSG00000158813	EDA	ectodysplasin A	-0.617464	1.3834e-13	1.86301e-12
							ENSG00000095587	TLL2	tolloid-like 2	1.73459	7.61001e-16	1.24686e-14		ENSG00000014914	MTMR11	myotubularin related protein 11	0.894517	1.41518e-13	1.90016e-12
							ENSG00000105829	BET1	hypothetical protein LOC100128542; blocked early in transport 1 homolog (S. cerevisiae)	0.615862	7.66531e-16	1.25441e-14		ENSG00000168899	VAMP5	vesicle-associated membrane protein 5 (myobrevin)	1.62357	1.44232e-13	1.93279e-12
							ENSG00000150938	CRIM1	cysteine rich transmembrane BMP regulator 1 (chordin-like)	0.748632	1.19078e-15	1.93466e-14		ENSG00000142089	IFITM3	interferon induced transmembrane protein 3 (1-8U)	8.5468	1.47495e-13	1.97458e-12
							ENSG00000074935	TUBE1	tubulin, epsilon 1	0.744119	1.23341e-15	2.00152e-14		ENSG00000140988	RPS2	ribosomal protein S2 pseudogene 8; ribosomal protein S2 pseudogene 11; ribosomal protein S2 pseudogene 5; ribosomal protein S2 pseudogene 12; ribosomal protein S2 pseudogene 51; ribosomal protein S2 pseudogene 17; ribosomal protein S2 pseudogene 55; ribosomal protein S2 pseudogene 20; ribosomal protein S2	-0.665362	1.48031e-13	1.97787e-12
							ENSG00000164684	ZNF704	zinc finger protein 704	-0.831508	1.33506e-15	2.15872e-14		ENSG00000175197	DDIT3	DNA-damage-inducible transcript 3	1.39335	1.59561e-13	2.12069e-12
							ENSG00000184675	AMER1	family with sequence similarity 123B	1.04917	1.35067e-15	2.18136e-14		ENSG00000270580	RP11-1186N24.5	ENSG00000270580	0.786585	1.70804e-13	2.26215e-12
							ENSG00000159110	IFNAR2	interferon (alpha, beta and omega) receptor 2	0.581421	1.38611e-15	2.23593e-14		ENSG00000175073	VCPIP1	valosin containing protein (p97)/p47 complex interacting protein 1	0.589292	1.889e-13	2.48731e-12
							ENSG00000181788	SIAH2	seven in absentia homolog 2 (Drosophila)	0.837005	1.3924e-15	2.24341e-14		ENSG00000272005	RP11-91J19.4	ENSG00000272005	-0.736565	1.89336e-13	2.49064e-12
							ENSG00000133028	SCO1	SCO cytochrome oxidase deficient homolog 1 (yeast)	0.600473	1.61727e-15	2.59952e-14		ENSG00000136560	TANK	TRAF family member-associated NFKB activator	0.626759	1.93928e-13	2.54858e-12
							ENSG00000197584	KCNMB2	potassium large conductance calcium-activated channel, subfamily M, beta member 2	0.971902	2.18852e-15	3.50525e-14		ENSG00000115271	GCA	grancalcin, EF-hand calcium binding protein	0.776135	2.01064e-13	2.63727e-12
							ENSG00000060971	ACAA1	acetyl-Coenzyme A acyltransferase 1	0.845144	2.24812e-15	3.59647e-14		ENSG00000188993	LRRC66	leucine rich repeat containing 66	1.11791	2.1124e-13	2.76011e-12
							ENSG00000184992	BRI3BP	BRI3 binding protein	-0.610012	2.4404e-15	3.89946e-14		ENSG00000172201	ID4	inhibitor of DNA binding 4, dominant negative helix-loop-helix protein	0.767315	2.18781e-13	2.85043e-12
							ENSG00000138587	MNS1	meiosis-specific nuclear structural 1	0.611061	2.81408e-15	4.48598e-14		ENSG00000198624	CCDC69	coiled-coil domain containing 69	0.954059	2.41765e-13	3.13488e-12
							ENSG00000008441	NFIX	nuclear factor I/X (CCAAT-binding transcription factor)	1.74483	3.11801e-15	4.953e-14		ENSG00000114127	XRN1	5'-3' exoribonuclease 1	0.880085	2.75451e-13	3.56828e-12
							ENSG00000244509	APOBEC3C	ENSG00000244509	2.60839	3.36802e-15	5.34387e-14		ENSG00000203812	HIST2H2AA4	histone cluster 2, H2aa3; histone cluster 2, H2aa4	1.61286	3.07319e-13	3.96979e-12
							ENSG00000198879	SFMBT2	Scm-like with four mbt domains 2	0.762562	3.52616e-15	5.58172e-14		ENSG00000166444	ST5	suppression of tumorigenicity 5	0.689584	3.44687e-13	4.44405e-12
							ENSG00000171446	KRT27	keratin 27	1.93983	3.66446e-15	5.79386e-14		ENSG00000112182	BACH2	BTB and CNC homology 1, basic leucine zipper transcription factor 2	0.86943	3.65555e-13	4.6971e-12
							ENSG00000166589	CDH16	cadherin 16, KSP-cadherin	0.675253	3.72166e-15	5.8706e-14		ENSG00000134285	FKBP11	FK506 binding protein 11, 19 kDa	1.67753	3.65695e-13	4.6971e-12
							ENSG00000171451	DSEL	dermatan sulfate epimerase-like	0.719511	3.72084e-15	5.8706e-14		ENSG00000082497	SERTAD4	SERTA domain containing 4	-1.17766	3.7448e-13	4.80542e-12
							ENSG00000163812	ZDHHC3	zinc finger, DHHC-type containing 3	0.599959	3.75204e-15	5.91165e-14		ENSG00000137331	IER3	immediate early response 3	0.883687	4.89131e-13	6.21224e-12
							ENSG00000101236	RNF24	ring finger protein 24	0.795813	3.83337e-15	6.03278e-14		ENSG00000213390	ARHGAP19	Rho GTPase activating protein 19	-0.765567	4.96743e-13	6.30304e-12
							ENSG00000154889	MPPE1	metallophosphoesterase 1	0.678269	3.88703e-15	6.11013e-14		ENSG00000174776	WDR49	WD repeat domain 49	1.50437	5.64104e-13	7.11796e-12
							ENSG00000127666	TICAM1	toll-like receptor adaptor molecule 1	1.15308	4.06243e-15	6.37106e-14		ENSG00000243649	CFB	ENSG00000243649	6.43086	7.5823e-13	9.49705e-12
							ENSG00000135744	AGT	angiotensinogen (serpin peptidase inhibitor, clade A, member 8)	1.56489	5.66217e-15	8.84918e-14		ENSG00000183722	LHFP	lipoma HMGIC fusion partner	0.6463	7.79938e-13	9.74207e-12
							ENSG00000136826	KLF4	Kruppel-like factor 4 (gut)	1.17016	6.03627e-15	9.42298e-14		ENSG00000117525	F3	coagulation factor III (thromboplastin, tissue factor)	0.638639	7.87951e-13	9.82414e-12
							ENSG00000123213	NLN	neurolysin (metallopeptidase M3 family)	-0.654008	6.10703e-15	9.52247e-14		ENSG00000183010	PYCR1	pyrroline-5-carboxylate reductase 1	-0.725292	9.58517e-13	1.18963e-11
							ENSG00000205363	C15orf59	chromosome 15 open reading frame 59	-1.03693	6.1914e-15	9.64293e-14		ENSG00000127311	HELB	helicase (DNA) B	1.17857	9.61489e-13	1.19223e-11
							ENSG00000113273	ARSB	arylsulfatase B	0.719555	6.34016e-15	9.86327e-14		ENSG00000047662	FAM184B	family with sequence similarity 184, member B	-0.819225	1.12324e-12	1.38648e-11
							ENSG00000197121	PGAP1	post-GPI attachment to proteins 1	0.620154	6.69772e-15	1.03838e-13		ENSG00000090104	RGS1	regulator of G-protein signaling 1	1.19793	1.12474e-12	1.38707e-11
							ENSG00000144395	CCDC150	coiled-coil domain containing 150	0.602005	6.80707e-15	1.05412e-13		ENSG00000142949	PTPRF	protein tyrosine phosphatase, receptor type, F	-0.624228	1.14416e-12	1.40593e-11
							ENSG00000130558	OLFM1	olfactomedin 1	-0.626336	7.41072e-15	1.14368e-13		ENSG00000164684	ZNF704	zinc finger protein 704	-0.840409	1.20822e-12	1.48198e-11
							ENSG00000116954	RRAGC	Ras-related GTP binding C	0.588644	7.43414e-15	1.14599e-13		ENSG00000141542	RAB40B	RAB40B, member RAS oncogene family	-0.978559	1.26069e-12	1.54494e-11
							ENSG00000157985	AGAP1	ArfGAP with GTPase domain, ankyrin repeat and PH domain 1	-0.675071	7.57963e-15	1.16577e-13		ENSG00000174125	TLR1	toll-like receptor 1	1.27907	1.26444e-12	1.54814e-11
							ENSG00000157800	SLC37A3	solute carrier family 37 (glycerol-3-phosphate transporter), member 3	0.611559	8.36068e-15	1.28382e-13		ENSG00000134769	DTNA	dystrobrevin, alpha	0.666208	1.28552e-12	1.57254e-11
							ENSG00000198535	C2CD4A	family with sequence similarity 148, member A	1.41647	8.36614e-15	1.28382e-13		ENSG00000165115	KIF27	kinesin family member 27	0.630473	1.34018e-12	1.63793e-11
							ENSG00000152254	G6PC2	glucose-6-phosphatase, catalytic, 2	-0.752089	9.51127e-15	1.4546e-13		ENSG00000105968	H2AFV	H2A histone family, member V	-0.86709	1.36436e-12	1.66301e-11
							ENSG00000180828	BHLHE22	basic helix-loop-helix family, member e22	1.65223	9.78409e-15	1.49464e-13		ENSG00000182103	FAM181B	family with sequence similarity 181, member B	0.78578	1.40139e-12	1.70508e-11
							ENSG00000134962	KLB	klotho beta	1.44463	1.01884e-14	1.55465e-13		ENSG00000196689	TRPV1	transient receptor potential cation channel, subfamily V, member 1	0.906876	1.45679e-12	1.77091e-11
							ENSG00000067221	STOML1	stomatin (EPB72)-like 1	0.836895	1.10854e-14	1.68582e-13		ENSG00000004399	PLXND1	plexin D1	-0.810882	1.48082e-12	1.79852e-11
							ENSG00000183941	HIST2H4A	histone cluster 1, H4l; histone cluster 1, H4k; histone cluster 4, H4; histone cluster 1, H4h; histone cluster 1, H4j; histone cluster 1, H4i; histone cluster 1, H4d; histone cluster 1, H4c; histone cluster 1, H4f; histone cluster 1, H4e; histone cluster 1, H4b; histone cluster 1, H4a; histone cluster 2, H4a; histone cluster 2, H4b	0.839284	1.19687e-14	1.81812e-13		ENSG00000143171	RXRG	retinoid X receptor, gamma	-0.682817	1.66652e-12	2.01507e-11
							ENSG00000176597	B3GNT5	UDP-GlcNAc:betaGal beta-1,3-N-acetylglucosaminyltransferase 5	0.600475	1.23901e-14	1.88001e-13		ENSG00000185101	ANO9	anoctamin 9	0.765873	1.73669e-12	2.0962e-11
							ENSG00000197721	CR1L	complement component (3b/4b) receptor 1-like	2.02005	1.2543e-14	1.9011e-13		ENSG00000109881	CCDC34	coiled-coil domain containing 34	-0.594162	2.04453e-12	2.45253e-11
							ENSG00000132780	NASP	nuclear autoantigenic sperm protein (histone-binding)	0.632748	1.27557e-14	1.93117e-13		ENSG00000246705	H2AFJ	ENSG00000246705	0.79688	2.25086e-12	2.69056e-11
							ENSG00000172367	PDZD3	PDZ domain containing 3	-0.677549	1.51917e-14	2.28974e-13		ENSG00000167766	ZNF83	zinc finger protein 83	0.747476	2.51023e-12	2.98487e-11
							ENSG00000205795	CYS1	cystin 1	-0.706959	1.63528e-14	2.45928e-13		ENSG00000187672	ERC2	ELKS/RAB6-interacting/CAST family member 2	0.880658	2.60764e-12	3.09529e-11
							ENSG00000189190	ZNF600	zinc finger protein 600	0.924889	1.75247e-14	2.62968e-13		ENSG00000184040	TMEM236	family with sequence similarity 23, member B	1.53025	3.06825e-12	3.62623e-11
							ENSG00000085552	IGSF9	immunoglobulin superfamily, member 9	-0.746053	2.02263e-14	3.02502e-13		ENSG00000151025	GPR158	G protein-coupled receptor 158	0.719114	3.12117e-12	3.68558e-11
							ENSG00000010704	HFE	hemochromatosis	1.50672	2.33376e-14	3.48649e-13		ENSG00000179029	TMEM107	transmembrane protein 107	-0.7211	3.24482e-12	3.81834e-11
							ENSG00000174021	GNG5	guanine nucleotide binding protein (G protein), gamma 5	0.91812	2.34456e-14	3.49877e-13		ENSG00000169962	TAS1R3	taste receptor, type 1, member 3	-0.985315	3.25552e-12	3.82432e-11
							ENSG00000181826	RELL1	RELT-like 1	0.807556	2.36829e-14	3.53029e-13		ENSG00000121964	GTDC1	glycosyltransferase-like domain containing 1	-0.631902	3.60176e-12	4.22377e-11
							ENSG00000129472	RAB2B	RAB2B, member RAS oncogene family	0.587389	2.66229e-14	3.96418e-13		ENSG00000138376	BARD1	BRCA1 associated RING domain 1	0.636973	3.90696e-12	4.56987e-11
							ENSG00000122557	HERPUD2	HERPUD family member 2	0.676422	3.84529e-14	5.7194e-13		ENSG00000114737	CISH	cytokine inducible SH2-containing protein	-0.96243	4.52042e-12	5.24238e-11
							ENSG00000106346	USP42	ubiquitin specific peptidase 42	0.819062	4.10236e-14	6.09506e-13		ENSG00000260604	RP1-140K8.5	ENSG00000260604	-1.06722	4.54992e-12	5.2721e-11
							ENSG00000020577	SAMD4A	sterile alpha motif domain containing 4A	1.0721	4.4852e-14	6.63476e-13		ENSG00000196724	ZNF418	zinc finger protein 418	0.756594	4.97922e-12	5.74996e-11
							ENSG00000067082	KLF6	Kruppel-like factor 6	0.606846	4.90613e-14	7.24952e-13		ENSG00000157851	DPYSL5	dihydropyrimidinase-like 5	-0.665088	5.07579e-12	5.85155e-11
							ENSG00000186193	SAPCD2	chromosome 9 open reading frame 140	-0.662365	4.98579e-14	7.3592e-13		ENSG00000060982	BCAT1	branched chain aminotransferase 1, cytosolic	-0.847864	5.41314e-12	6.2194e-11
							ENSG00000104312	RIPK2	receptor-interacting serine-threonine kinase 2	1.56021	5.04724e-14	7.44179e-13		ENSG00000148926	ADM	adrenomedullin	0.97873	6.33339e-12	7.22793e-11
							ENSG00000188158	NHS	Nance-Horan syndrome (congenital cataracts and dental anomalies)	-0.902592	5.47771e-14	8.05022e-13		ENSG00000101384	JAG1	jagged 1 (Alagille syndrome)	0.851999	6.63148e-12	7.54913e-11
							ENSG00000198001	IRAK4	interleukin-1 receptor-associated kinase 4	0.715358	5.72391e-14	8.40292e-13		ENSG00000143458	GABPB2	GA binding protein transcription factor, beta subunit 2	-0.794291	7.86819e-12	8.91227e-11
							ENSG00000163170	BOLA3	similar to bolA-like 3; bolA homolog 3 (E. coli)	0.720516	6.40552e-14	9.37309e-13		ENSG00000169992	NLGN2	neuroligin 2	0.585189	8.20169e-12	9.27756e-11
							ENSG00000179456	ZBTB18	zinc finger protein 238	0.66544	7.26689e-14	1.0622e-12		ENSG00000099250	NRP1	neuropilin 1	1.55445	8.62577e-12	9.72184e-11
							ENSG00000134504	KCTD1	potassium channel tetramerisation domain containing 1	0.967709	7.31047e-14	1.06742e-12		ENSG00000107736	CDH23	cadherin-like 23	-0.666423	9.29066e-12	1.04367e-10
							ENSG00000175197	DDIT3	DNA-damage-inducible transcript 3	0.918464	7.88287e-14	1.14853e-12		ENSG00000078328	RBFOX1	ataxin 2-binding protein 1	1.26614	1.00927e-11	1.13004e-10
							ENSG00000075643	MOCOS	molybdenum cofactor sulfurase	1.54541	8.86661e-14	1.28908e-12		ENSG00000013619	MAMLD1	mastermind-like domain containing 1	0.589351	1.08888e-11	1.21617e-10
							ENSG00000183960	KCNH8	potassium voltage-gated channel, subfamily H (eag-related), member 8	0.694556	9.05973e-14	1.31575e-12		ENSG00000168993	CPLX1	complexin 1	-0.744341	1.10802e-11	1.23653e-10
							ENSG00000141441	GAREM	hypothetical protein LOC100130616; family with sequence similarity 59, member A	0.672578	1.10073e-13	1.59518e-12		ENSG00000164039	BDH2	3-hydroxybutyrate dehydrogenase, type 2	-0.642065	1.17115e-11	1.30485e-10
							ENSG00000163463	KRTCAP2	keratinocyte associated protein 2	0.581617	1.20446e-13	1.74177e-12		ENSG00000183558	HIST2H2AA3	histone cluster 2, H2aa3; histone cluster 2, H2aa4	1.52166	1.25584e-11	1.39692e-10
							ENSG00000250508	RP11-757G1.6	ENSG00000250508	1.54254	1.24702e-13	1.79948e-12		ENSG00000100625	SIX4	SIX homeobox 4	0.672015	1.29545e-11	1.4398e-10
							ENSG00000136114	THSD1	thrombospondin, type I, domain containing 1	1.69235	1.31866e-13	1.90083e-12		ENSG00000162645	GBP2	guanylate binding protein 2, interferon-inducible	3.70986	1.3206e-11	1.46656e-10
							ENSG00000108292	MLLT6	myeloid/lymphoid or mixed-lineage leukemia (trithorax homolog, Drosophila); translocated to, 6	0.844732	1.39054e-13	2.00232e-12		ENSG00000075035	WSCD2	WSC domain containing 2	0.995023	1.4087e-11	1.56057e-10
							ENSG00000128284	APOL3	apolipoprotein L, 3	7.39503	1.40139e-13	2.0158e-12		ENSG00000148483	TMEM236	family with sequence similarity 23, member A	1.59366	1.42004e-11	1.57145e-10
							ENSG00000068120	COASY	Coenzyme A synthase	0.683515	1.45008e-13	2.08363e-12		ENSG00000198835	GJC2	gap junction protein, gamma 2, 47kDa	-1.32736	1.69766e-11	1.86701e-10
							ENSG00000103356	EARS2	glutamyl-tRNA synthetase 2, mitochondrial (putative)	0.609338	1.45856e-13	2.09359e-12		ENSG00000177374	HIC1	hypermethylated in cancer 1	-1.238	1.75592e-11	1.92953e-10
							ENSG00000223579	AC011718.2	ENSG00000223579	1.86077	1.49022e-13	2.13677e-12		ENSG00000115423	DNAH6	dynein, axonemal, heavy chain 6	0.774078	1.83476e-11	2.01453e-10
							ENSG00000170175	CHRNB1	cholinergic receptor, nicotinic, beta 1 (muscle)	0.984187	1.61784e-13	2.31486e-12		ENSG00000149300	C11orf52	chromosome 11 open reading frame 52	0.816876	1.96073e-11	2.14593e-10
							ENSG00000073331	ALPK1	alpha-kinase 1	1.77631	1.81162e-13	2.58667e-12		ENSG00000160401	C9orf117	chromosome 9 open reading frame 117	-1.06211	1.96266e-11	2.14632e-10
							ENSG00000183963	SMTN	smoothelin	-0.587643	1.82043e-13	2.59651e-12		ENSG00000157833	GAREML	family with sequence similarity 59, member B	-0.680218	2.00146e-11	2.18349e-10
							ENSG00000131979	GCH1	GTP cyclohydrolase 1	0.608964	2.17468e-13	3.08878e-12		ENSG00000005513	SOX8	SRY (sex determining region Y)-box 8	-1.77875	2.0085e-11	2.18941e-10
							ENSG00000213533	TMEM110	transmembrane protein 110; musculoskeletal, embryonic nuclear protein 1	0.935674	2.18096e-13	3.09445e-12		ENSG00000128272	ATF4	activating transcription factor 4 (tax-responsive enhancer element B67); activating transcription factor 4C	0.73855	2.13026e-11	2.31473e-10
							ENSG00000140830	TXNL4B	thioredoxin-like 4B	0.662398	2.19428e-13	3.11009e-12		ENSG00000187193	MT1X	metallothionein 1X	1.82577	2.65496e-11	2.85524e-10
							ENSG00000105810	CDK6	cyclin-dependent kinase 6	1.13509	2.49946e-13	3.53156e-12		ENSG00000118523	CTGF	connective tissue growth factor	1.18641	2.67972e-11	2.87959e-10
							ENSG00000068971	PPP2R5B	protein phosphatase 2, regulatory subunit B', beta isoform	0.66594	2.64111e-13	3.72394e-12		ENSG00000174748	RPL15	ribosomal protein L15 pseudogene 22; ribosomal protein L15 pseudogene 18; ribosomal protein L15 pseudogene 17; ribosomal protein L15 pseudogene 3; ribosomal protein L15 pseudogene 7; ribosomal protein L15	-0.616332	3.10335e-11	3.31909e-10
							ENSG00000170624	SGCD	sarcoglycan, delta (35kDa dystrophin-associated glycoprotein)	-0.627556	2.8826e-13	4.06021e-12		ENSG00000160200	CBS	cystathionine-beta-synthase	0.966186	3.1379e-11	3.35342e-10
							ENSG00000169914	OTUD3	OTU domain containing 3	-0.850351	3.29493e-13	4.63137e-12		ENSG00000205436	EXOC3L4	chromosome 14 open reading frame 73	1.3713	3.1811e-11	3.39426e-10
							ENSG00000214688	C10orf105	chromosome 10 open reading frame 105	-1.99094	3.35092e-13	4.70518e-12		ENSG00000138166	DUSP5	dual specificity phosphatase 5	0.763768	3.1945e-11	3.40589e-10
							ENSG00000103528	SYT17	synaptotagmin XVII; synaptotagmin VII	-0.582514	3.46052e-13	4.85404e-12		ENSG00000185022	MAFF	v-maf musculoaponeurotic fibrosarcoma oncogene homolog F (avian)	1.03528	3.3364e-11	3.55161e-10
							ENSG00000221869	CEBPD	CCAAT/enhancer binding protein (C/EBP), delta	2.7931	3.58339e-13	5.02119e-12		ENSG00000114757	PEX5L	peroxisomal biogenesis factor 5-like	1.21724	3.52326e-11	3.73883e-10
							ENSG00000009780	FAM76A	family with sequence similarity 76, member A	0.683656	3.97897e-13	5.55253e-12		ENSG00000105672	ETV2	ets variant 2	-1.28741	4.92831e-11	5.17739e-10
							ENSG00000141971	MVB12A	family with sequence similarity 125, member A	1.50478	4.00089e-13	5.57737e-12		ENSG00000186193	SAPCD2	chromosome 9 open reading frame 140	-0.855218	5.40043e-11	5.63856e-10
							ENSG00000101974	ATP11C	ATPase, class VI, type 11C	2.27631	4.16927e-13	5.80612e-12		ENSG00000184949	FAM227A	ENSG00000184949	-0.633981	5.51772e-11	5.75661e-10
							ENSG00000179674	ARL14	ADP-ribosylation factor-like 14	1.65323	4.2109e-13	5.85808e-12		ENSG00000091137	SLC26A4	solute carrier family 26, member 4	-1.52632	5.67735e-11	5.91408e-10
							ENSG00000112343	TRIM38	tripartite motif-containing 38	7.04145	4.24176e-13	5.89495e-12		ENSG00000129993	CBFA2T3	core-binding factor, runt domain, alpha subunit 2; translocated to, 3	-0.750982	6.48935e-11	6.71668e-10
							ENSG00000164442	CITED2	Cbp/p300-interacting transactivator, with Glu/Asp-rich carboxy-terminal domain, 2	1.04646	4.93831e-13	6.84893e-12		ENSG00000114646	CSPG5	chondroitin sulfate proteoglycan 5 (neuroglycan C)	-0.877882	7.19319e-11	7.40812e-10
							ENSG00000131724	IL13RA1	interleukin 13 receptor, alpha 1	0.613429	5.6319e-13	7.77902e-12		ENSG00000088756	ARHGAP28	Rho GTPase activating protein 28	-0.586618	7.21298e-11	7.42288e-10
							ENSG00000111266	DUSP16	dual specificity phosphatase 16	0.982037	6.40315e-13	8.81735e-12		ENSG00000187994	RINL	Ras and Rab interactor-like	-0.673084	7.48754e-11	7.67642e-10
							ENSG00000204175	GPRIN2	G protein regulated inducer of neurite outgrowth 2	-0.826492	6.50525e-13	8.94884e-12		ENSG00000224877	C17orf89	ENSG00000224877	-1.16453	8.09856e-11	8.28414e-10
							ENSG00000105173	CCNE1	cyclin E1	-0.623022	6.73585e-13	9.25667e-12		ENSG00000183762	KREMEN1	kringle containing transmembrane protein 1	-0.906415	8.2545e-11	8.43099e-10
							ENSG00000173281	PPP1R3B	protein phosphatase 1, regulatory (inhibitor) subunit 3B	0.624907	7.36582e-13	1.00815e-11		ENSG00000115252	PDE1A	phosphodiesterase 1A, calmodulin-dependent	-1.08694	1.07646e-10	1.08967e-09
							ENSG00000140968	IRF8	interferon regulatory factor 8	0.886561	8.19738e-13	1.1197e-11		ENSG00000106789	CORO2A	coronin, actin binding protein, 2A	0.795901	1.09251e-10	1.10427e-09
							ENSG00000166106	ADAMTS15	ADAM metallopeptidase with thrombospondin type 1 motif, 15	1.59829	8.28786e-13	1.13092e-11		ENSG00000011638	TMEM159	transmembrane protein 159	0.636002	1.09461e-10	1.10476e-09
							ENSG00000138670	RASGEF1B	RasGEF domain family, member 1B	0.734202	8.69518e-13	1.18412e-11		ENSG00000106100	NOD1	nucleotide-binding oligomerization domain containing 1	0.912364	1.15339e-10	1.15978e-09
							ENSG00000117298	ECE1	endothelin converting enzyme 1	0.781336	8.84966e-13	1.20394e-11		ENSG00000139597	N4BP2L1	NEDD4 binding protein 2-like 1	0.91423	1.2561e-10	1.25656e-09
							ENSG00000135447	PPP1R1A	protein phosphatase 1, regulatory (inhibitor) subunit 1A	0.632529	9.4159e-13	1.27969e-11		ENSG00000238035	AC138035.2	ENSG00000238035	0.694587	1.34912e-10	1.34665e-09
							ENSG00000188157	AGRN	agrin	1.1931	9.89053e-13	1.34285e-11		ENSG00000005108	THSD7A	thrombospondin, type I, domain containing 7A	1.41224	1.37485e-10	1.37006e-09
							ENSG00000139209	SLC38A4	solute carrier family 38, member 4	1.01145	1.01066e-12	1.37081e-11		ENSG00000173114	LRRN3	leucine rich repeat neuronal 3	0.717666	1.3756e-10	1.37006e-09
							ENSG00000119121	TRPM6	transient receptor potential cation channel, subfamily M, member 6	2.00354	1.05215e-12	1.42423e-11		ENSG00000119703	ZC2HC1C	family with sequence similarity 164, member C	0.638307	1.43499e-10	1.42817e-09
							ENSG00000175073	VCPIP1	valosin containing protein (p97)/p47 complex interacting protein 1	0.600968	1.08188e-12	1.46303e-11		ENSG00000103260	METRN	meteorin, glial cell differentiation regulator	-0.657917	1.47735e-10	1.46926e-09
							ENSG00000177335	C8orf31	chromosome 8 open reading frame 31	2.18211	1.53069e-12	2.05558e-11		ENSG00000181826	RELL1	RELT-like 1	0.688291	1.58324e-10	1.57112e-09
							ENSG00000106560	GIMAP2	GTPase, IMAP family member 2	9.7999	1.74907e-12	2.33957e-11		ENSG00000053524	MCF2L2	MCF.2 cell line derived transforming sequence-like 2	0.772711	1.61183e-10	1.59716e-09
							ENSG00000034510	TMSB10	thymosin beta 10	0.730318	1.78452e-12	2.37994e-11		ENSG00000099617	EFNA2	ephrin-A2	-1.06089	1.61912e-10	1.60322e-09
							ENSG00000124151	NCOA3	nuclear receptor coactivator 3	0.749907	1.88244e-12	2.5056e-11		ENSG00000197948	FCHSD1	FCH and double SH3 domains 1	0.614834	1.64297e-10	1.62565e-09
							ENSG00000185818	NAT8L	N-acetyltransferase 8-like (GCN5-related, putative)	-1.04575	2.09804e-12	2.78797e-11		ENSG00000071564	TCF3	transcription factor 3 (E2A immunoglobulin enhancer binding factors E12/E47)	-0.615606	1.67263e-10	1.6538e-09
							ENSG00000102048	ASB9	ankyrin repeat and SOCS box-containing 9	-0.632008	2.1396e-12	2.83953e-11		ENSG00000255135	RP11-111M22.3	ENSG00000255135	-1.19247	1.72149e-10	1.69596e-09
							ENSG00000115363	EVA1A	family with sequence similarity 176, member A	1.81423	2.65436e-12	3.5158e-11		ENSG00000104147	OIP5	Opa interacting protein 5	-0.597203	1.76722e-10	1.73849e-09
							ENSG00000272452	RP11-391M1.4	ENSG00000272452	-1.47312	2.70733e-12	3.58245e-11		ENSG00000139287	TPH2	tryptophan hydroxylase 2	-0.861063	2.069e-10	2.02221e-09
							ENSG00000103742	IGDCC4	immunoglobulin superfamily, DCC subclass, member 4	-0.720511	3.22868e-12	4.24744e-11		ENSG00000181873	IBA57	chromosome 1 open reading frame 69	-0.627927	2.08136e-10	2.03283e-09
							ENSG00000205978	NYNRIN	KIAA1305	-0.941331	3.29595e-12	4.32896e-11		ENSG00000140025	EFCAB11	chromosome 14 open reading frame 143	-0.858236	2.10171e-10	2.05124e-09
							ENSG00000162772	ATF3	activating transcription factor 3	2.27199	3.34679e-12	4.38578e-11		ENSG00000020577	SAMD4A	sterile alpha motif domain containing 4A	1.05974	2.17561e-10	2.11881e-09
							ENSG00000138785	INTS12	integrator complex subunit 12	0.703501	3.41684e-12	4.47325e-11		ENSG00000026297	RNASET2	ribonuclease T2	0.663997	2.29253e-10	2.22472e-09
							ENSG00000125845	BMP2	bone morphogenetic protein 2	0.948189	4.19666e-12	5.47303e-11		ENSG00000143494	VASH2	vasohibin 2	-0.643128	2.39643e-10	2.32059e-09
							ENSG00000025708	TYMP	thymidine phosphorylase	2.20489	4.24331e-12	5.52854e-11		ENSG00000141086	CTRL	chymotrypsin-like	1.06331	2.83405e-10	2.72883e-09
							ENSG00000258659	TRIM34	ENSG00000258659	9.17304	4.96042e-12	6.45045e-11		ENSG00000168913	ENHO	energy homeostasis associated	-0.628023	3.65552e-10	3.46828e-09
							ENSG00000221866	PLXNA4	plexin A4	-1.10392	5.25481e-12	6.82017e-11		ENSG00000137154	RPS6	ribosomal protein S6 pseudogene 25; ribosomal protein S6; ribosomal protein S6 pseudogene 1	-0.736497	3.78505e-10	3.58369e-09
							ENSG00000251350	RP11-328N19.1	ENSG00000251350	1.1089	5.87636e-12	7.61231e-11		ENSG00000184227	ACOT1	acyl-CoA thioesterase 1	0.615248	3.9357e-10	3.71856e-09
							ENSG00000224843	LINC00240	ENSG00000224843	1.84975	6.31088e-12	8.14405e-11		ENSG00000239474	KLHL41	ENSG00000239474	1.37073	4.05832e-10	3.82911e-09
							ENSG00000198930	CSAG1	chondrosarcoma associated gene 1	0.689118	6.41763e-12	8.27391e-11		ENSG00000102384	CENPI	centromere protein I	-0.646964	4.17916e-10	3.92951e-09
							ENSG00000004777	ARHGAP33	sorting nexin 26	-0.632464	6.94785e-12	8.94048e-11		ENSG00000205022	PABPN1L	similar to poly(A)binding protein nuclear-like 1	-1.2427	4.54745e-10	4.25523e-09
							ENSG00000175931	UBE2O	ubiquitin-conjugating enzyme E2O	0.632875	7.74103e-12	9.94228e-11		ENSG00000188280	FAM230A	similar to hypothetical gene supported by BC039313	3.21142	5.24513e-10	4.87457e-09
							ENSG00000115738	ID2	inhibitor of DNA binding 2, dominant negative helix-loop-helix protein	0.609256	8.25046e-12	1.05565e-10		ENSG00000223477	LINC00842	ENSG00000223477	-1.38408	5.25761e-10	4.88284e-09
							ENSG00000232838	PET117	ENSG00000232838	-0.762683	8.96753e-12	1.14524e-10		ENSG00000153714	LURAP1L	chromosome 9 open reading frame 150	0.948266	5.55324e-10	5.14686e-09
							ENSG00000176896	TCEANC	transcription elongation factor A (SII) N-terminal and central domain containing	0.806133	9.70531e-12	1.23597e-10		ENSG00000233593	RP4-665J23.1	ENSG00000233593	0.875845	5.65196e-10	5.23123e-09
							ENSG00000008311	AASS	aminoadipate-semialdehyde synthase	1.10402	9.81414e-12	1.24865e-10		ENSG00000237188	RP11-337C18.8	ENSG00000237188	0.673292	6.47181e-10	5.93758e-09
							ENSG00000119915	ELOVL3	elongation of very long chain fatty acids (FEN1/Elo2, SUR4/Elo3, yeast)-like 3	2.05826	1.10329e-11	1.39847e-10		ENSG00000029993	HMGB3	similar to high mobility group box 3; high-mobility group box 3	-0.609298	6.48732e-10	5.9478e-09
							ENSG00000102390	PBDC1	chromosome X open reading frame 26	0.638122	1.13941e-11	1.4429e-10		ENSG00000156509	FBXO43	F-box protein 43	-0.821203	6.69255e-10	6.12359e-09
							ENSG00000100908	EMC9	family with sequence similarity 158, member A	0.806122	1.2575e-11	1.58948e-10		ENSG00000108821	COL1A1	collagen, type I, alpha 1	1.07313	6.73264e-10	6.15614e-09
							ENSG00000132334	PTPRE	protein tyrosine phosphatase, receptor type, E	-0.688365	1.26204e-11	1.59372e-10		ENSG00000116774	OLFML3	olfactomedin-like 3	1.57362	7.07432e-10	6.45988e-09
							ENSG00000109854	HTATIP2	HIV-1 Tat interactive protein 2, 30kDa	0.772544	1.28426e-11	1.62028e-10		ENSG00000175336	APOF	apolipoprotein F	1.90155	7.93636e-10	7.218e-09
							ENSG00000122679	RAMP3	receptor (G protein-coupled) activity modifying protein 3	1.4028	1.41733e-11	1.78484e-10		ENSG00000169248	CXCL11	chemokine (C-X-C motif) ligand 11	2.94333	9.01974e-10	8.1327e-09
							ENSG00000185716	C16orf52	chromosome 16 open reading frame 52	0.58856	1.43871e-11	1.81008e-10		ENSG00000087303	NID2	nidogen 2 (osteonidogen)	-0.899652	9.9222e-10	8.8934e-09
							ENSG00000181744	C3orf58	chromosome 3 open reading frame 58	0.618333	1.46468e-11	1.84104e-10		ENSG00000102452	NALCN	sodium leak channel, non-selective	-1.01188	1.11245e-09	9.91227e-09
							ENSG00000138356	AOX1	aldehyde oxidase 1	0.8	1.51904e-11	1.90583e-10		ENSG00000182718	ANXA2	annexin A2 pseudogene 3; annexin A2; annexin A2 pseudogene 1	0.988509	1.29798e-09	1.14977e-08
							ENSG00000185885	IFITM1	interferon induced transmembrane protein 1 (9-27)	14.6841	1.56377e-11	1.96014e-10		ENSG00000115112	TFCP2L1	transcription factor CP2-like 1	-0.808594	1.31891e-09	1.16755e-08
							ENSG00000106070	GRB10	growth factor receptor-bound protein 10	-1.32466	1.99982e-11	2.48146e-10		ENSG00000168071	CCDC88B	coiled-coil domain containing 88B	-0.833131	1.46486e-09	1.29088e-08
							ENSG00000143156	NME7	non-metastatic cells 7, protein expressed in (nucleoside-diphosphate kinase)	0.692889	2.32376e-11	2.86767e-10		ENSG00000153012	LGI2	leucine-rich repeat LGI family, member 2	-0.772631	1.72884e-09	1.51176e-08
							ENSG00000139531	SUOX	sulfite oxidase	0.76491	2.33474e-11	2.87859e-10		ENSG00000163673	DCLK3	doublecortin-like kinase 3	-1.14255	1.81429e-09	1.58237e-08
							ENSG00000163820	FYCO1	FYVE and coiled-coil domain containing 1	0.642689	2.77598e-11	3.39481e-10		ENSG00000128039	SRD5A3	steroid 5 alpha-reductase 3	-0.691153	1.86573e-09	1.62312e-08
							ENSG00000172667	ZMAT3	zinc finger, matrin type 3	-0.604298	2.87843e-11	3.51375e-10		ENSG00000099822	HCN2	hyperpolarization activated cyclic nucleotide-gated potassium channel 2	-0.767814	1.90776e-09	1.65863e-08
							ENSG00000183735	TBK1	TANK-binding kinase 1	0.600219	2.89217e-11	3.52735e-10		ENSG00000140280	LYSMD2	LysM, putative peptidoglycan-binding, domain containing 2	0.78277	2.17651e-09	1.88386e-08
							ENSG00000124508	BTN2A2	butyrophilin, subfamily 2, member A2	1.15013	2.9666e-11	3.61163e-10		ENSG00000134962	KLB	klotho beta	0.836245	2.31457e-09	1.99828e-08
							ENSG00000101417	PXMP4	peroxisomal membrane protein 4, 24kDa	-0.647442	2.9992e-11	3.64804e-10		ENSG00000270674	RP11-216F19.2	ENSG00000270674	-0.642862	2.45326e-09	2.11132e-08
							ENSG00000070759	TESK2	testis-specific kinase 2	1.16137	3.23182e-11	3.92746e-10		ENSG00000160602	NEK8	NIMA (never in mitosis gene a)- related kinase 8	0.593939	2.4759e-09	2.12812e-08
							ENSG00000141668	CBLN2	cerebellin 2 precursor	-0.719615	3.82909e-11	4.63666e-10		ENSG00000113070	HBEGF	heparin-binding EGF-like growth factor	0.941308	2.50529e-09	2.15067e-08
							ENSG00000196358	NTNG2	netrin G2	0.859231	4.11884e-11	4.98306e-10		ENSG00000016402	IL20RA	interleukin 20 receptor, alpha	0.791347	2.84273e-09	2.42657e-08
							ENSG00000148400	NOTCH1	Notch homolog 1, translocation-associated (Drosophila)	1.1247	4.72307e-11	5.6988e-10		ENSG00000254087	LYN	ENSG00000254087	1.49412	2.94398e-09	2.50828e-08
							ENSG00000174516	PELI3	pellino homolog 3 (Drosophila)	-0.680089	4.72972e-11	5.70175e-10		ENSG00000174111	SOCS7	suppressor of cytokine signaling 7	-0.927828	3.21329e-09	2.72749e-08
							ENSG00000157833	GAREML	family with sequence similarity 59, member B	-0.78556	5.21596e-11	6.28233e-10		ENSG00000176381	PRR18	proline rich 18	-0.725488	3.73662e-09	3.15792e-08
							ENSG00000172216	CEBPB	CCAAT/enhancer binding protein (C/EBP), beta	1.48602	5.7267e-11	6.87915e-10		ENSG00000139269	INHBE	inhibin, beta E	2.4484	4.28276e-09	3.60414e-08
							ENSG00000196628	TCF4	transcription factor 4	1.16263	5.9003e-11	7.0814e-10		ENSG00000189409	MMP23B	matrix metallopeptidase 23A (pseudogene); matrix metallopeptidase 23B	-1.20485	4.35983e-09	3.66188e-08
							ENSG00000170100	ZNF778	zinc finger protein 778	-0.898239	6.46824e-11	7.74245e-10		ENSG00000198892	SHISA4	shisa homolog 4 (Xenopus laevis)	1.11508	4.39946e-09	3.69289e-08
							ENSG00000128567	PODXL	podocalyxin-like	1.05291	6.53894e-11	7.82018e-10		ENSG00000076770	MBNL3	muscleblind-like 3 (Drosophila)	-0.806805	4.41459e-09	3.70145e-08
							ENSG00000113231	PDE8B	phosphodiesterase 8B	-0.657932	6.76386e-11	8.06781e-10		ENSG00000119121	TRPM6	transient receptor potential cation channel, subfamily M, member 6	1.18126	4.48041e-09	3.75158e-08
							ENSG00000157657	ZNF618	zinc finger protein 618	0.808012	7.16016e-11	8.533e-10		ENSG00000172216	CEBPB	CCAAT/enhancer binding protein (C/EBP), beta	0.96575	4.49772e-09	3.76377e-08
							ENSG00000100505	TRIM9	tripartite motif-containing 9	-0.853318	7.50224e-11	8.92497e-10		ENSG00000260802	LINC00890	ENSG00000260802	0.952491	4.62463e-09	3.86284e-08
							ENSG00000168938	PPIC	peptidylprolyl isomerase C (cyclophilin C)	0.699584	8.09422e-11	9.58712e-10		ENSG00000182518	FAM104B	family with sequence similarity 104, member B	-0.642188	4.82733e-09	4.02228e-08
							ENSG00000171914	TLN2	talin 2	0.821146	8.13124e-11	9.62256e-10		ENSG00000124762	CDKN1A	cyclin-dependent kinase inhibitor 1A (p21, Cip1)	0.651803	5.05936e-09	4.21046e-08
							ENSG00000102096	PIM2	pim-2 oncogene	0.648772	8.22993e-11	9.73085e-10		ENSG00000271975	RP11-383J24.6	ENSG00000271975	-0.634633	5.50389e-09	4.55535e-08
							ENSG00000270011	ZNF177	ENSG00000270011	-1.29957	9.47267e-11	1.1171e-09		ENSG00000263731	RP11-498C9.15	ENSG00000263731	-1.23859	6.04334e-09	4.97762e-08
							ENSG00000184916	JAG2	jagged 2	-0.860725	9.58746e-11	1.12965e-09		ENSG00000228133	AC099684.1	ENSG00000228133	0.907794	6.35195e-09	5.20661e-08
							ENSG00000106565	TMEM176B	transmembrane protein 176B	0.718448	1.02392e-10	1.2033e-09		ENSG00000197208	SLC22A4	solute carrier family 22 (organic cation/ergothioneine transporter), member 4	1.14109	6.7137e-09	5.49652e-08
							ENSG00000184305	CCSER1	KIAA1680 protein	0.582466	1.07605e-10	1.26238e-09		ENSG00000179979	CRIPAK	cysteine-rich PAK1 inhibitor	-0.695555	6.79117e-09	5.55326e-08
							ENSG00000176884	GRIN1	glutamate receptor, ionotropic, N-methyl D-aspartate 1	-1.41924	1.11527e-10	1.305e-09		ENSG00000186088	GSAP	pigeon homolog (Drosophila)	0.641434	7.4739e-09	6.06781e-08
							ENSG00000129566	TEP1	telomerase-associated protein 1	0.686015	1.15611e-10	1.35162e-09		ENSG00000136114	THSD1	thrombospondin, type I, domain containing 1	0.976638	8.02455e-09	6.4955e-08
							ENSG00000177225	PDDC1	Parkinson disease 7 domain containing 1	-0.629078	1.19551e-10	1.39528e-09		ENSG00000148356	LRSAM1	leucine rich repeat and sterile alpha motif containing 1	0.609826	8.39805e-09	6.78573e-08
							ENSG00000171303	KCNK3	potassium channel, subfamily K, member 3	-0.936816	1.22701e-10	1.42835e-09		ENSG00000124126	PREX1	phosphatidylinositol-3,4,5-trisphosphate-dependent Rac exchange factor 1	-0.84167	8.86786e-09	7.13991e-08
							ENSG00000198963	RORB	RAR-related orphan receptor B	0.923431	1.32162e-10	1.53585e-09		ENSG00000143891	GALM	galactose mutarotase (aldose 1-epimerase)	0.585914	9.49796e-09	7.62918e-08
							ENSG00000006210	CX3CL1	chemokine (C-X3-C motif) ligand 1	1.3055	1.33345e-10	1.54826e-09		ENSG00000256162	SMLR1	ENSG00000256162	-0.743212	9.49536e-09	7.62918e-08
							ENSG00000074211	PPP2R2C	protein phosphatase 2 (formerly 2A), regulatory subunit B, gamma isoform	-0.710218	1.34957e-10	1.56564e-09		ENSG00000065534	MYLK	myosin light chain kinase	-0.774547	9.77184e-09	7.8307e-08
							ENSG00000184206	GOLGA6L4	hypothetical protein LOC161527	-0.623005	1.38748e-10	1.60824e-09		ENSG00000128228	SDF2L1	stromal cell-derived factor 2-like 1	0.655176	1.00821e-08	8.05564e-08
							ENSG00000143631	FLG	filaggrin	-0.82674	1.40569e-10	1.62795e-09		ENSG00000168077	SCARA3	scavenger receptor class A, member 3	-0.875109	1.06675e-08	8.50336e-08
							ENSG00000223802	CERS1	ENSG00000223802	-0.769168	1.55153e-10	1.7938e-09		ENSG00000130962	PRRG1	proline rich Gla (G-carboxyglutamic acid) 1	0.5849	1.06756e-08	8.50486e-08
							ENSG00000156453	PCDH1	protocadherin 1	-0.622316	1.61521e-10	1.86423e-09		ENSG00000224389	C4B	ENSG00000224389	0.746717	1.07638e-08	8.57011e-08
							ENSG00000175832	ETV4	ets variant 4	-0.756548	1.64553e-10	1.896e-09		ENSG00000162510	MATN1	matrilin 1, cartilage matrix protein	-1.06247	1.21133e-08	9.58852e-08
							ENSG00000135318	NT5E	5'-nucleotidase, ecto (CD73)	0.631165	1.70692e-10	1.96173e-09		ENSG00000105245	NUMBL	numb homolog (Drosophila)-like	-0.736552	1.28151e-08	1.01147e-07
							ENSG00000161692	DBF4B	DBF4 homolog B (S. cerevisiae)	0.843109	1.76748e-10	2.02961e-09		ENSG00000164674	SYTL3	synaptotagmin-like 3	1.59692	1.32997e-08	1.04728e-07
							ENSG00000109458	GAB1	GRB2-associated binding protein 1	0.628722	1.86892e-10	2.14278e-09		ENSG00000092607	TBX15	T-box 15	0.859671	1.38734e-08	1.09057e-07
							ENSG00000197208	SLC22A4	solute carrier family 22 (organic cation/ergothioneine transporter), member 4	1.36783	1.8692e-10	2.14278e-09		ENSG00000116833	NR5A2	nuclear receptor subfamily 5, group A, member 2	1.01682	1.54163e-08	1.20421e-07
							ENSG00000198720	ANKRD13B	ankyrin repeat domain 13B	-0.692416	1.93721e-10	2.21887e-09		ENSG00000227877	LINC00948	ENSG00000227877	-1.12066	1.53998e-08	1.20421e-07
							ENSG00000214226	C17orf67	chromosome 17 open reading frame 67	2.16185	2.02378e-10	2.31216e-09		ENSG00000169683	LRRC45	leucine rich repeat containing 45	-0.642505	1.64766e-08	1.28042e-07
							ENSG00000151789	ZNF385D	zinc finger protein 385D	1.01791	2.06492e-10	2.35718e-09		ENSG00000177721	ANXA2R	chromosome 5 open reading frame 39	0.990883	1.65828e-08	1.28793e-07
							ENSG00000144481	TRPM8	transient receptor potential cation channel, subfamily M, member 8	-1.36511	2.15362e-10	2.45636e-09		ENSG00000244731	C4A	ENSG00000244731	0.837742	1.69197e-08	1.31185e-07
							ENSG00000084110	HAL	histidine ammonia-lyase	-0.980459	2.30416e-10	2.62364e-09		ENSG00000237094	RP4-669L17.10	ENSG00000237094	0.659277	1.69416e-08	1.31281e-07
							ENSG00000138433	CIR1	corepressor interacting with RBPJ	0.723646	2.58924e-10	2.94084e-09		ENSG00000149257	SERPINH1	serpin peptidase inhibitor, clade H (heat shock protein 47), member 1, (collagen binding protein 1)	0.613987	1.72173e-08	1.33265e-07
							ENSG00000182217	HIST2H4B	histone cluster 1, H4l; histone cluster 1, H4k; histone cluster 4, H4; histone cluster 1, H4h; histone cluster 1, H4j; histone cluster 1, H4i; histone cluster 1, H4d; histone cluster 1, H4c; histone cluster 1, H4f; histone cluster 1, H4e; histone cluster 1, H4b; histone cluster 1, H4a; histone cluster 2, H4a; histone cluster 2, H4b	0.785999	2.66946e-10	3.02434e-09		ENSG00000205929	C21orf62	chromosome 21 open reading frame 62	-1.02167	1.73813e-08	1.34382e-07
							ENSG00000116852	KIF21B	kinesin family member 21B	-0.90536	2.677e-10	3.03035e-09		ENSG00000162849	KIF26B	kinesin family member 26B	-0.639469	1.92043e-08	1.47388e-07
							ENSG00000196440	ARMCX4	armadillo repeat containing, X-linked 4	-0.61917	2.77992e-10	3.14161e-09		ENSG00000230724	RP11-304M2.2	ENSG00000230724	0.610952	2.17415e-08	1.66111e-07
							ENSG00000250151	ARPC4-TTLL3	ENSG00000250151	1.97047	2.99195e-10	3.36998e-09		ENSG00000258441	LINC00641	ENSG00000258441	-1.51617	2.18127e-08	1.66469e-07
							ENSG00000188306	LRRIQ4	leucine-rich repeats and IQ motif containing 4	1.59982	3.16572e-10	3.5598e-09		ENSG00000172260	NEGR1	neuronal growth regulator 1	-1.18309	2.18843e-08	1.66921e-07
							ENSG00000115896	PLCL1	phospholipase C-like 1	1.80048	3.29687e-10	3.70419e-09		ENSG00000263899	RP11-214C8.5	ENSG00000263899	0.631036	2.56298e-08	1.93431e-07
							ENSG00000041880	PARP3	poly (ADP-ribose) polymerase family, member 3	1.26279	3.4074e-10	3.82521e-09		ENSG00000235568	NFAM1	ENSG00000235568	1.37787	2.60961e-08	1.96623e-07
							ENSG00000107105	ELAVL2	ELAV (embryonic lethal, abnormal vision, Drosophila)-like 2 (Hu antigen B)	0.700403	3.62971e-10	4.06132e-09		ENSG00000110080	ST3GAL4	ST3 beta-galactoside alpha-2,3-sialyltransferase 4	-0.613377	2.68528e-08	2.01989e-07
							ENSG00000232233	RP11-573D15.2	ENSG00000232233	1.27007	3.66592e-10	4.09845e-09		ENSG00000197721	CR1L	complement component (3b/4b) receptor 1-like	1.36434	3.01505e-08	2.25425e-07
							ENSG00000180914	OXTR	oxytocin receptor	-0.908637	3.7386e-10	4.17626e-09		ENSG00000004838	ZMYND10	zinc finger, MYND-type containing 10	-1.39171	3.02103e-08	2.25749e-07
							ENSG00000188888	GPR179	G protein-coupled receptor 179	-0.589998	3.82328e-10	4.26733e-09		ENSG00000245750	RP11-279F6.1	ENSG00000245750	-0.609571	3.06334e-08	2.28533e-07
							ENSG00000114125	RNF7	ring finger protein 7	0.605031	3.83998e-10	4.28245e-09		ENSG00000260065	CTA-445C9.15	ENSG00000260065	-0.719495	3.24483e-08	2.41017e-07
							ENSG00000101194	SLC17A9	solute carrier family 17, member 9	-0.909996	3.9207e-10	4.36888e-09		ENSG00000065675	PRKCQ	protein kinase C, theta	0.72255	3.63852e-08	2.68647e-07
							ENSG00000172159	FRMD3	FERM domain containing 3	1.05093	4.14501e-10	4.60368e-09		ENSG00000241860	RP11-34P13.13	ENSG00000241860	0.616516	3.73213e-08	2.75409e-07
							ENSG00000164542	KIAA0895	KIAA0895	-0.611913	4.60854e-10	5.10177e-09		ENSG00000118997	DNAH7	dynein, axonemal, heavy chain 7	0.845685	3.80286e-08	2.80324e-07
							ENSG00000255545	RP11-627G23.1	ENSG00000255545	-0.736154	4.73791e-10	5.23643e-09		ENSG00000171428	NAT1	N-acetyltransferase 1 (arylamine N-acetyltransferase)	0.591278	3.86697e-08	2.84742e-07
							ENSG00000184156	KCNQ3	potassium voltage-gated channel, KQT-like subfamily, member 3	-1.04419	4.74558e-10	5.24064e-09		ENSG00000177426	TGIF1	TGFB-induced factor homeobox 1	-1.44009	3.93927e-08	2.8944e-07
							ENSG00000186088	GSAP	pigeon homolog (Drosophila)	0.711658	4.80831e-10	5.30559e-09		ENSG00000197019	SERTAD1	SERTA domain containing 1	0.642018	4.02007e-08	2.94899e-07
							ENSG00000215498	FAM230B	ENSG00000215498	1.37846	4.8822e-10	5.37564e-09		ENSG00000260404	RP11-384K6.6	ENSG00000260404	0.598679	4.14897e-08	3.04027e-07
							ENSG00000160360	GPSM1	G-protein signaling modulator 1 (AGS3-like, C. elegans)	-0.616488	5.16374e-10	5.67007e-09		ENSG00000036530	CYP46A1	cytochrome P450, family 46, subfamily A, polypeptide 1	-0.580265	4.20741e-08	3.08144e-07
							ENSG00000225526	C3orf83	ENSG00000225526	1.65717	5.67841e-10	6.22008e-09		ENSG00000214226	C17orf67	chromosome 17 open reading frame 67	1.19383	4.46274e-08	3.25617e-07
							ENSG00000145703	IQGAP2	IQ motif containing GTPase activating protein 2	0.796397	5.95992e-10	6.52318e-09		ENSG00000135605	TEC	tec protein tyrosine kinase	0.664961	4.62203e-08	3.36699e-07
							ENSG00000237172	B3GNT9	ENSG00000237172	-0.667981	6.84422e-10	7.44894e-09		ENSG00000170365	SMAD1	SMAD family member 1	0.802016	4.62534e-08	3.36759e-07
							ENSG00000172123	SLFN12	schlafen family member 12	1.28805	7.11906e-10	7.72324e-09		ENSG00000162004	CCDC78	coiled-coil domain containing 78	-0.695258	5.07851e-08	3.68178e-07
							ENSG00000185022	MAFF	v-maf musculoaponeurotic fibrosarcoma oncogene homolog F (avian)	1.05479	7.18105e-10	7.78425e-09		ENSG00000214688	C10orf105	chromosome 10 open reading frame 105	-1.0685	5.16175e-08	3.73815e-07
							ENSG00000107020	PLGRKT	chromosome 9 open reading frame 46	0.805536	7.75935e-10	8.3977e-09		ENSG00000178977	LINC00324	chromosome 17 open reading frame 44	-1.06835	5.31228e-08	3.839e-07
							ENSG00000151338	MIPOL1	mirror-image polydactyly 1	1.09701	7.94973e-10	8.59688e-09		ENSG00000104490	NCALD	neurocalcin delta	0.582977	5.37006e-08	3.87869e-07
							ENSG00000164078	MST1R	macrophage stimulating 1 receptor (c-met-related tyrosine kinase)	1.2279	7.98037e-10	8.62312e-09		ENSG00000230453	ANKRD18B	ENSG00000230453	-0.774666	5.81915e-08	4.18751e-07
							ENSG00000259976	RP11-553L6.5	ENSG00000259976	1.45632	8.37689e-10	9.03717e-09		ENSG00000159263	SIM2	single-minded homolog 2 (Drosophila)	-1.15628	6.20366e-08	4.4501e-07
							ENSG00000128203	ASPHD2	aspartate beta-hydroxylase domain containing 2	0.920613	8.49036e-10	9.14503e-09		ENSG00000261526	CTB-31O20.2	ENSG00000261526	-0.827453	6.65614e-08	4.75713e-07
							ENSG00000205436	EXOC3L4	chromosome 14 open reading frame 73	1.33991	9.26068e-10	9.95101e-09		ENSG00000237683	AL627309.1	ENSG00000237683	0.657964	6.79082e-08	4.84575e-07
							ENSG00000184224	C11orf72	chromosome 11 open reading frame 72	1.23531	1.00779e-09	1.0812e-08		ENSG00000081059	TCF7	transcription factor 7 (T-cell specific, HMG-box)	-0.735985	6.85212e-08	4.88182e-07
							ENSG00000182568	SATB1	SATB homeobox 1	0.797466	1.11767e-09	1.19342e-08		ENSG00000089639	GMIP	GEM interacting protein	0.698193	7.28593e-08	5.17735e-07
							ENSG00000079277	MKNK1	MAP kinase interacting serine/threonine kinase 1	0.687422	1.20258e-09	1.28004e-08		ENSG00000175093	SPSB4	splA/ryanodine receptor domain and SOCS box containing 4	-0.783192	7.32122e-08	5.197e-07
							ENSG00000152207	CYSLTR2	cysteinyl leukotriene receptor 2	1.37203	1.29679e-09	1.37708e-08		ENSG00000243896	OR2A7	ENSG00000243896	0.842151	7.38937e-08	5.23991e-07
							ENSG00000179603	GRM8	glutamate receptor, metabotropic 8	1.99051	1.36877e-09	1.4501e-08		ENSG00000109854	HTATIP2	HIV-1 Tat interactive protein 2, 30kDa	0.716269	7.59171e-08	5.37499e-07
							ENSG00000174899	C3orf55	chromosome 3 open reading frame 55	1.37973	1.47013e-09	1.55384e-08		ENSG00000151655	ITIH2	inter-alpha (globulin) inhibitor H2	-0.972068	8.07539e-08	5.69966e-07
							ENSG00000162407	PPAP2B	phosphatidic acid phosphatase type 2B	0.720527	1.5327e-09	1.61619e-08		ENSG00000133083	DCLK1	doublecortin-like kinase 1	-1.20789	8.10674e-08	5.71882e-07
							ENSG00000184949	FAM227A	ENSG00000184949	-0.837607	1.53847e-09	1.62101e-08		ENSG00000181378	CCDC108	coiled-coil domain containing 108	-0.907002	8.30058e-08	5.8495e-07
							ENSG00000111196	MAGOHB	mago-nashi homolog B (Drosophila)	0.846127	1.58278e-09	1.66511e-08		ENSG00000083457	ITGAE	integrin, alpha E (antigen CD103, human mucosal lymphocyte antigen 1; alpha polypeptide)	-1.06055	8.3646e-08	5.89157e-07
							ENSG00000135116	HRK	harakiri, BCL2 interacting protein (contains only BH3 domain)	1.26512	1.62205e-09	1.7051e-08		ENSG00000116852	KIF21B	kinesin family member 21B	-0.655146	8.68088e-08	6.09542e-07
							ENSG00000101680	LAMA1	laminin, alpha 1	1.06687	1.62765e-09	1.70967e-08		ENSG00000128602	SMO	smoothened homolog (Drosophila)	-0.817365	8.9666e-08	6.28308e-07
							ENSG00000214039	RP11-474D1.3	hypothetical LOC100190940	-0.6695	1.63162e-09	1.7125e-08		ENSG00000101098	RIMS4	regulating synaptic membrane exocytosis 4	-1.00825	9.06755e-08	6.34076e-07
							ENSG00000137496	IL18BP	interleukin 18 binding protein	0.810506	1.66823e-09	1.74958e-08		ENSG00000132840	BHMT2	betaine-homocysteine methyltransferase 2	-0.773787	9.06605e-08	6.34076e-07
							ENSG00000169783	LINGO1	leucine rich repeat and Ig domain containing 1	-0.61841	1.73414e-09	1.8103e-08		ENSG00000111344	RASAL1	RAS protein activator like 1 (GAP1 like)	-1.10457	9.12541e-08	6.37795e-07
							ENSG00000119408	NEK6	NIMA (never in mitosis gene a)-related kinase 6	-0.610197	1.84573e-09	1.92234e-08		ENSG00000261609	MIR4720	ENSG00000261609	-0.648622	9.22193e-08	6.4355e-07
							ENSG00000069712	KIAA1107	KIAA1107	0.644525	2.0226e-09	2.1017e-08		ENSG00000163083	INHBB	inhibin, beta B	-1.14679	9.45935e-08	6.58431e-07
							ENSG00000180891	CUEDC1	CUE domain containing 1	1.09767	2.1295e-09	2.20771e-08		ENSG00000103257	SLC7A5	solute carrier family 7 (cationic amino acid transporter, y+ system), member 5	0.797208	9.6637e-08	6.71968e-07
							ENSG00000261069	SNORD116-21	ENSG00000261069	-1.21302	2.1442e-09	2.21955e-08		ENSG00000072163	LIMS2	LIM and senescent cell antigen-like domains 2	-1.4599	9.9107e-08	6.88088e-07
							ENSG00000092607	TBX15	T-box 15	1.07687	2.23865e-09	2.31378e-08		ENSG00000100290	BIK	BCL2-interacting killer (apoptosis-inducing)	-0.832218	1.03122e-07	7.1414e-07
							ENSG00000203485	INF2	inverted formin, FH2 and WH2 domain containing	-0.958623	2.39739e-09	2.47408e-08		ENSG00000204174	NPY4R	pancreatic polypeptide receptor 1	-0.798605	1.053e-07	7.27374e-07
							ENSG00000154655	L3MBTL4	l(3)mbt-like 4 (Drosophila)	1.4009	2.49915e-09	2.57713e-08		ENSG00000116459	ATP5F1	ATP synthase, H+ transporting, mitochondrial F0 complex, subunit B1	-0.618241	1.07082e-07	7.38559e-07
							ENSG00000097021	ACOT7	acyl-CoA thioesterase 7	0.91835	2.69929e-09	2.77086e-08		ENSG00000144857	BOC	Boc homolog (mouse)	-0.852101	1.09983e-07	7.56657e-07
							ENSG00000153933	DGKE	diacylglycerol kinase, epsilon 64kDa	0.597216	2.98739e-09	3.05734e-08		ENSG00000116039	ATP6V1B1	ATPase, H+ transporting, lysosomal 56/58kDa, V1 subunit B1	-0.656916	1.20213e-07	8.22459e-07
							ENSG00000172575	RASGRP1	RAS guanyl releasing protein 1 (calcium and DAG-regulated)	-1.05007	3.28439e-09	3.34361e-08		ENSG00000135324	MRAP2	melanocortin 2 receptor accessory protein 2	-0.746145	1.25436e-07	8.56907e-07
							ENSG00000243364	EFNA4	ENSG00000243364	-1.23966	3.37252e-09	3.42818e-08		ENSG00000176153	GPX2	glutathione peroxidase 2 (gastrointestinal)	0.750616	1.34996e-07	9.18068e-07
							ENSG00000070540	WIPI1	WD repeat domain, phosphoinositide interacting 1	0.824474	3.50002e-09	3.5498e-08		ENSG00000185686	PRAME	preferentially expressed antigen in melanoma	0.590218	1.51633e-07	1.02456e-06
							ENSG00000257151	RP11-701H24.2	ENSG00000257151	-1.32667	3.53244e-09	3.57732e-08		ENSG00000106541	AGR2	anterior gradient homolog 2 (Xenopus laevis)	0.686865	1.66362e-07	1.12074e-06
							ENSG00000151615	POU4F2	POU class 4 homeobox 2	1.59258	3.6253e-09	3.66862e-08		ENSG00000111305	GSG1	germ cell associated 1	-1.0055	1.71504e-07	1.15083e-06
							ENSG00000161944	ASGR2	asialoglycoprotein receptor 2	1.88675	3.77858e-09	3.81802e-08		ENSG00000101096	NFATC2	nuclear factor of activated T-cells, cytoplasmic, calcineurin-dependent 2	0.968975	1.78328e-07	1.19544e-06
							ENSG00000179331	RAB39A	RAB39, member RAS oncogene family	0.58294	3.96663e-09	4.00207e-08		ENSG00000008441	NFIX	nuclear factor I/X (CCAAT-binding transcription factor)	0.753221	1.9174e-07	1.27968e-06
							ENSG00000185742	C11orf87	chromosome 11 open reading frame 87	-1.30416	4.13341e-09	4.15488e-08		ENSG00000166532	RIMKLB	ribosomal modification protein rimK-like family member B	0.746642	2.1989e-07	1.45826e-06
							ENSG00000177669	MBOAT4	membrane bound O-acyltransferase domain containing 4	0.615938	4.18066e-09	4.19463e-08		ENSG00000176438	SYNE3	chromosome 14 open reading frame 49	-0.902105	2.31231e-07	1.53123e-06
							ENSG00000113811	SELK	selenoprotein K; similar to HSPC297	0.709769	4.20396e-09	4.21329e-08		ENSG00000183454	GRIN2A	glutamate receptor, ionotropic, N-methyl D-aspartate 2A	-0.630782	2.4028e-07	1.58575e-06
							ENSG00000107282	APBA1	amyloid beta (A4) precursor protein-binding, family A, member 1	-0.869636	4.43123e-09	4.43123e-08		ENSG00000171016	PYGO1	pygopus homolog 1 (Drosophila)	0.661744	2.45263e-07	1.61786e-06
							ENSG00000117266	CDK18	PCTAIRE protein kinase 3	1.58593	4.44023e-09	4.43696e-08		ENSG00000171121	KCNMB3	potassium large conductance calcium-activated channel, subfamily M beta member 3	0.760147	2.47712e-07	1.63322e-06
							ENSG00000112182	BACH2	BTB and CNC homology 1, basic leucine zipper transcription factor 2	0.985617	4.45801e-09	4.45144e-08		ENSG00000187714	SLC18A3	solute carrier family 18 (vesicular acetylcholine), member 3	-0.864011	2.51307e-07	1.65532e-06
							ENSG00000079308	TNS1	tensin 1	0.750389	4.52252e-09	4.51253e-08		ENSG00000025708	TYMP	thymidine phosphorylase	2.5559	2.54787e-07	1.67581e-06
							ENSG00000196739	COL27A1	collagen, type XXVII, alpha 1	0.632408	5.00825e-09	4.97885e-08		ENSG00000136826	KLF4	Kruppel-like factor 4 (gut)	0.745559	2.70222e-07	1.77134e-06
							ENSG00000104728	ARHGEF10	Rho guanine nucleotide exchange factor (GEF) 10	-0.870241	5.43951e-09	5.39176e-08		ENSG00000161082	CELF5	bruno-like 5, RNA binding protein (Drosophila)	-0.810198	2.87647e-07	1.87833e-06
							ENSG00000111254	AKAP3	A kinase (PRKA) anchor protein 3	1.27835	5.93811e-09	5.86026e-08		ENSG00000049323	LTBP1	latent transforming growth factor beta binding protein 1	-0.818846	2.98766e-07	1.9472e-06
							ENSG00000268175	AC117395.1	ENSG00000268175	-0.733139	6.0344e-09	5.95095e-08		ENSG00000130829	DUSP9	dual specificity phosphatase 9	-0.976621	3.01218e-07	1.96224e-06
							ENSG00000088298	EDEM2	ER degradation enhancer, mannosidase alpha-like 2	0.595959	6.20649e-09	6.10733e-08		ENSG00000103056	SMPD3	sphingomyelin phosphodiesterase 3, neutral membrane (neutral sphingomyelinase II)	0.595152	3.14832e-07	2.04333e-06
							ENSG00000153064	BANK1	B-cell scaffold protein with ankyrin repeats 1	1.03134	6.23776e-09	6.13364e-08		ENSG00000185361	TNFAIP8L1	tumor necrosis factor, alpha-induced protein 8-like 1	-0.896181	3.25207e-07	2.10341e-06
							ENSG00000148356	LRSAM1	leucine rich repeat and sterile alpha motif containing 1	0.724248	6.31147e-09	6.20162e-08		ENSG00000229891	Z83851.1	ENSG00000229891	-0.821686	3.49926e-07	2.25154e-06
							ENSG00000090104	RGS1	regulator of G-protein signaling 1	1.18428	6.32198e-09	6.20745e-08		ENSG00000157693	C9orf91	chromosome 9 open reading frame 91	0.597313	3.70543e-07	2.37409e-06
							ENSG00000110324	IL10RA	interleukin 10 receptor, alpha	-0.65109	6.5491e-09	6.42115e-08		ENSG00000171388	APLN	apelin	-0.88946	3.77541e-07	2.41438e-06
							ENSG00000072954	TMEM38A	transmembrane protein 38A	-0.61271	6.65046e-09	6.51581e-08		ENSG00000105810	CDK6	cyclin-dependent kinase 6	0.659922	3.90545e-07	2.49169e-06
							ENSG00000258441	LINC00641	ENSG00000258441	-1.25064	7.14798e-09	6.96298e-08		ENSG00000111664	GNB3	guanine nucleotide binding protein (G protein), beta polypeptide 3	-1.02184	4.232e-07	2.68744e-06
							ENSG00000170390	DCLK2	doublecortin-like kinase 2	-0.600294	7.24377e-09	7.05123e-08		ENSG00000172575	RASGRP1	RAS guanyl releasing protein 1 (calcium and DAG-regulated)	0.721026	4.70842e-07	2.97748e-06
							ENSG00000272005	RP11-91J19.4	ENSG00000272005	-0.778981	7.69557e-09	7.46421e-08		ENSG00000110665	C11orf21	chromosome 11 open reading frame 21	-0.72266	4.74544e-07	2.9981e-06
							ENSG00000259431	THTPA	ENSG00000259431	0.679699	8.02745e-09	7.76387e-08		ENSG00000187091	PLCD1	phospholipase C, delta 1	0.914268	4.77895e-07	3.01648e-06
							ENSG00000106948	AKNA	AT-hook transcription factor	1.18307	8.49494e-09	8.19846e-08		ENSG00000146411	SLC2A12	solute carrier family 2 (facilitated glucose transporter), member 12	1.19469	5.31781e-07	3.3442e-06
							ENSG00000166278	C2	complement component 2	6.10851	8.63612e-09	8.31695e-08		ENSG00000230733	AC092171.4	ENSG00000230733	-0.773374	5.6496e-07	3.5414e-06
							ENSG00000103056	SMPD3	sphingomyelin phosphodiesterase 3, neutral membrane (neutral sphingomyelinase II)	0.770701	9.06815e-09	8.71443e-08		ENSG00000073605	GSDMB	gasdermin B	1.08339	5.75216e-07	3.60072e-06
							ENSG00000149782	PLCB3	phospholipase C, beta 3 (phosphatidylinositol-specific)	-0.766048	9.33952e-09	8.9625e-08		ENSG00000176485	PLA2G16	phospholipase A2, group XVI	0.780716	6.0634e-07	3.78511e-06
							ENSG00000187260	WDR86	WD repeat domain 86	2.726	1.15331e-08	1.0982e-07		ENSG00000176402	GJC3	gap junction protein, gamma 3, 30.2kDa	1.00532	6.07428e-07	3.79016e-06
							ENSG00000197191	C9orf169	chromosome 9 open reading frame 169	-0.699821	1.24947e-08	1.18643e-07		ENSG00000137571	SLCO5A1	solute carrier organic anion transporter family, member 5A1	0.952833	6.35982e-07	3.95926e-06
							ENSG00000165388	ZNF488	zinc finger protein 488	-0.628491	1.29191e-08	1.22587e-07		ENSG00000180257	ZNF816	zinc finger protein 816A	0.750389	6.63417e-07	4.10751e-06
							ENSG00000213638	ADAT3	adenosine deaminase, tRNA-specific 3, TAD3 homolog (S. cerevisiae)	-1.42867	1.35822e-08	1.28518e-07		ENSG00000164300	SERINC5	serine incorporator 5	-0.692871	6.67308e-07	4.12785e-06
							ENSG00000157856	DRC1	chromosome 2 open reading frame 39	1.55234	1.37526e-08	1.3004e-07		ENSG00000164588	HCN1	hyperpolarization activated cyclic nucleotide-gated potassium channel 1	0.937781	6.68894e-07	4.13578e-06
							ENSG00000167767	KRT80	keratin 80	-0.594386	1.40502e-08	1.32576e-07		ENSG00000129167	TPH1	tryptophan hydroxylase 1	-0.673147	7.10544e-07	4.3774e-06
							ENSG00000198417	MT1F	metallothionein 1F	0.735391	1.40466e-08	1.32576e-07		ENSG00000089009	RPL6	ribosomal protein L6 pseudogene 27; ribosomal protein L6 pseudogene 19; ribosomal protein L6; ribosomal protein L6 pseudogene 10	-0.672582	7.39553e-07	4.54173e-06
							ENSG00000110497	AMBRA1	autophagy/beclin-1 regulator 1	0.587451	1.42605e-08	1.34468e-07		ENSG00000087076	HSD17B14	hydroxysteroid (17-beta) dehydrogenase 14	-0.775919	8.15762e-07	4.98725e-06
							ENSG00000101204	CHRNA4	cholinergic receptor, nicotinic, alpha 4	-1.15279	1.43195e-08	1.34929e-07		ENSG00000106624	AEBP1	AE binding protein 1	0.708797	8.59089e-07	5.24037e-06
							ENSG00000187134	AKR1C1	aldo-keto reductase family 1, member C1 (dihydrodiol dehydrogenase 1; 20-alpha (3-alpha)-hydroxysteroid dehydrogenase)	-0.767448	1.44726e-08	1.36183e-07		ENSG00000148814	LRRC27	leucine rich repeat containing 27	0.708295	8.72855e-07	5.31244e-06
							ENSG00000128573	FOXP2	forkhead box P2	-0.753633	1.48703e-08	1.39635e-07		ENSG00000170175	CHRNB1	cholinergic receptor, nicotinic, beta 1 (muscle)	1.1092	8.86507e-07	5.3883e-06
							ENSG00000075131	TIPIN	TIMELESS interacting protein	0.667809	1.61858e-08	1.51358e-07		ENSG00000261589	CTC-462L7.1	ENSG00000261589	-0.644842	9.14103e-07	5.55108e-06
							ENSG00000120899	PTK2B	PTK2B protein tyrosine kinase 2 beta	1.0333	1.96934e-08	1.83273e-07		ENSG00000186115	CYP4F2	cytochrome P450, family 4, subfamily F, polypeptide 2	1.07008	9.17021e-07	5.56632e-06
							ENSG00000203812	HIST2H2AA4	histone cluster 2, H2aa3; histone cluster 2, H2aa4	1.18219	2.13783e-08	1.98137e-07		ENSG00000140600	SH3GL3	SH3-domain GRB2-like 3	-0.772612	9.80349e-07	5.91118e-06
							ENSG00000197019	SERTAD1	SERTA domain containing 1	0.798172	2.18815e-08	2.02385e-07		ENSG00000065485	PDIA5	protein disulfide isomerase family A, member 5	0.821032	9.81346e-07	5.91457e-06
							ENSG00000120332	TNN	tenascin N	-1.04553	2.2542e-08	2.08068e-07		ENSG00000245571	AP001258.4	ENSG00000245571	0.619654	1.08264e-06	6.49348e-06
							ENSG00000054392	HHAT	hedgehog acyltransferase	0.708324	2.45958e-08	2.26255e-07		ENSG00000260482	CTD-2196E14.9	ENSG00000260482	-0.582387	1.09313e-06	6.5517e-06
							ENSG00000133019	CHRM3	cholinergic receptor, muscarinic 3	0.614796	2.5156e-08	2.30937e-07		ENSG00000172965	MIR4435-1HG	ENSG00000172965	0.853136	1.11625e-06	6.67154e-06
							ENSG00000107864	CPEB3	cytoplasmic polyadenylation element binding protein 3	0.602872	2.59244e-08	2.3783e-07		ENSG00000245532	NEAT1	ENSG00000245532	0.873816	1.22794e-06	7.2847e-06
							ENSG00000197355	UAP1L1	UDP-N-acteylglucosamine pyrophosphorylase 1-like 1	-0.584306	2.60666e-08	2.38489e-07		ENSG00000184524	CEND1	cell cycle exit and neuronal differentiation 1	-1.00686	1.23873e-06	7.34234e-06
							ENSG00000139679	LPAR6	purinergic receptor P2Y, G-protein coupled, 5	0.958267	2.86332e-08	2.6109e-07		ENSG00000150361	KLHL1	kelch-like 1 (Drosophila)	-0.796458	1.32199e-06	7.82223e-06
							ENSG00000006283	CACNA1G	calcium channel, voltage-dependent, T type, alpha 1G subunit	-0.893022	3.01573e-08	2.74617e-07		ENSG00000153064	BANK1	B-cell scaffold protein with ankyrin repeats 1	0.767103	1.32852e-06	7.85061e-06
							ENSG00000144711	IQSEC1	IQ motif and Sec7 domain 1	-0.600147	3.0242e-08	2.75204e-07		ENSG00000128165	ADM2	adrenomedullin 2	0.656146	1.45177e-06	8.53814e-06
							ENSG00000058335	RASGRF1	Ras protein-specific guanine nucleotide-releasing factor 1	-1.44379	3.04866e-08	2.77244e-07		ENSG00000186439	TRDN	triadin	-0.967436	1.55674e-06	9.13183e-06
							ENSG00000169252	ADRB2	adrenergic, beta-2-, receptor, surface	0.969751	3.10347e-08	2.8185e-07		ENSG00000161692	DBF4B	DBF4 homolog B (S. cerevisiae)	0.580401	1.60103e-06	9.37551e-06
							ENSG00000139173	TMEM117	transmembrane protein 117	-0.867585	3.19529e-08	2.89994e-07		ENSG00000253276	CCDC71L	ENSG00000253276	0.850011	1.62504e-06	9.51107e-06
							ENSG00000056291	NPFFR2	neuropeptide FF receptor 2	1.42758	3.30627e-08	2.99265e-07		ENSG00000128045	RASL11B	RAS-like, family 11, member B	-0.812716	1.64109e-06	9.59358e-06
							ENSG00000169118	CSNK1G1	casein kinase 1, gamma 1	0.631178	3.64339e-08	3.28462e-07		ENSG00000145425	RPS3A	ribosomal protein S3A pseudogene 5; ribosomal protein S3a pseudogene 47; ribosomal protein S3a pseudogene 49; ribosomal protein S3A; hypothetical LOC100131699; hypothetical LOC100130107	-0.860911	1.65783e-06	9.68313e-06
							ENSG00000183558	HIST2H2AA3	histone cluster 2, H2aa3; histone cluster 2, H2aa4	1.16027	3.70256e-08	3.33575e-07		ENSG00000144843	ADPRH	ADP-ribosylarginine hydrolase	0.645912	1.66621e-06	9.72789e-06
							ENSG00000160767	FAM189B	chromosome 1 open reading frame 2	1.04025	3.72782e-08	3.35183e-07		ENSG00000101204	CHRNA4	cholinergic receptor, nicotinic, alpha 4	-1.16238	1.74178e-06	1.01474e-05
							ENSG00000196482	ESRRG	estrogen-related receptor gamma	0.680526	3.73794e-08	3.35869e-07		ENSG00000114942	EEF1B2	eukaryotic translation elongation factor 1 beta 2; eukaryotic translation elongation factor 1 beta 2-like	-0.679978	1.75936e-06	1.02366e-05
							ENSG00000187783	TMEM72	transmembrane protein 72	-1.77152	3.79738e-08	3.40984e-07		ENSG00000180720	CHRM4	ENSG00000180720	0.863981	1.79104e-06	1.04076e-05
							ENSG00000236438	FAM157A	ENSG00000236438	0.60572	3.84235e-08	3.44794e-07		ENSG00000127561	SYNGR3	synaptogyrin 3	0.716967	1.81142e-06	1.05115e-05
							ENSG00000067057	PFKP	phosphofructokinase, platelet	0.650465	4.16517e-08	3.73021e-07		ENSG00000125691	RPL23	ribosomal protein L23 pseudogene 6; ribosomal protein L23	-0.604358	1.88241e-06	1.08828e-05
							ENSG00000065534	MYLK	myosin light chain kinase	-0.854526	4.83157e-08	4.29578e-07		ENSG00000129667	RHBDF2	rhomboid 5 homolog 2 (Drosophila)	0.803863	1.89631e-06	1.09585e-05
							ENSG00000155366	RHOC	ras homolog gene family, member C	0.633136	5.44692e-08	4.80506e-07		ENSG00000185567	AHNAK2	AHNAK nucleoprotein 2	-0.750921	1.92669e-06	1.11152e-05
							ENSG00000166897	ELFN2	extracellular leucine-rich repeat and fibronectin type III domain containing 2	-1.09875	5.64994e-08	4.97444e-07		ENSG00000152076	CCDC74B	coiled-coil domain containing 74B	-0.728473	1.9634e-06	1.13174e-05
							ENSG00000196503	ARL9	ADP-ribosylation factor-like 9	1.36688	5.89981e-08	5.17762e-07		ENSG00000253598	SLC10A5	ENSG00000253598	-0.715819	1.97886e-06	1.14017e-05
							ENSG00000038427	VCAN	versican	0.976804	5.9894e-08	5.24944e-07		ENSG00000262879	RP11-156P1.3	ENSG00000262879	-0.597524	1.99519e-06	1.14909e-05
							ENSG00000172461	FUT9	fucosyltransferase 9 (alpha (1,3) fucosyltransferase)	-0.70616	6.07459e-08	5.31379e-07		ENSG00000105647	PIK3R2	phosphoinositide-3-kinase, regulatory subunit 2 (beta)	-0.629301	2.03963e-06	1.1727e-05
							ENSG00000197915	HRNR	hornerin	-1.37717	6.60971e-08	5.76701e-07		ENSG00000175318	GRAMD2	GRAM domain containing 2	0.632238	2.1539e-06	1.23475e-05
							ENSG00000205923	CEMP1	cementum protein 1	-0.754607	7.97137e-08	6.87975e-07		ENSG00000153790	C7orf31	chromosome 7 open reading frame 31	0.59276	2.19406e-06	1.25566e-05
							ENSG00000143507	DUSP10	dual specificity phosphatase 10	0.667137	8.46288e-08	7.28076e-07		ENSG00000132932	ATP8A2	ATPase, aminophospholipid transporter-like, class I, type 8A, member 2	-0.665345	2.25066e-06	1.28643e-05
							ENSG00000074181	NOTCH3	Notch homolog 3 (Drosophila)	-1.06631	8.66663e-08	7.4466e-07		ENSG00000120889	TNFRSF10B	tumor necrosis factor receptor superfamily, member 10b	1.69478	2.33219e-06	1.32857e-05
							ENSG00000185567	AHNAK2	AHNAK nucleoprotein 2	-0.963343	8.75326e-08	7.51151e-07		ENSG00000265185	SNORD3B-1	ENSG00000265185	-1.10894	2.38182e-06	1.35514e-05
							ENSG00000162849	KIF26B	kinesin family member 26B	-0.691021	8.79921e-08	7.54138e-07		ENSG00000102524	TNFSF13B	tumor necrosis factor (ligand) superfamily, member 13b	0.984138	2.43231e-06	1.38271e-05
							ENSG00000112218	GPR63	G protein-coupled receptor 63	0.680817	8.95795e-08	7.67258e-07		ENSG00000214013	GANC	glucosidase, alpha; neutral C	0.749025	2.5312e-06	1.43473e-05
							ENSG00000196497	IPO4	importin 4	0.63644	9.05495e-08	7.74587e-07		ENSG00000157470	FAM81A	family with sequence similarity 81, member A	-0.697814	2.55102e-06	1.44297e-05
							ENSG00000135638	EMX1	empty spiracles homeobox 1	-0.949907	9.29645e-08	7.94243e-07		ENSG00000167216	KATNAL2	katanin p60 subunit A-like 2	-0.917956	2.67692e-06	1.50729e-05
							ENSG00000140600	SH3GL3	SH3-domain GRB2-like 3	-0.856608	9.63578e-08	8.21163e-07		ENSG00000120549	KIAA1217	KIAA1217	0.621878	2.76952e-06	1.55301e-05
							ENSG00000260260	RP11-304L19.5	ENSG00000260260	-0.769643	9.94969e-08	8.46849e-07		ENSG00000213366	GSTM2	glutathione S-transferase mu 2 (muscle)	-0.609904	2.8194e-06	1.57967e-05
							ENSG00000163132	MSX1	msh homeobox 1	1.1708	1.01008e-07	8.59173e-07		ENSG00000156869	FRRS1	ferric-chelate reductase 1	0.670802	2.9118e-06	1.63011e-05
							ENSG00000108852	MPP2	membrane protein, palmitoylated 2 (MAGUK p55 subfamily member 2)	-0.629723	1.04042e-07	8.83311e-07		ENSG00000070540	WIPI1	WD repeat domain, phosphoinositide interacting 1	0.701343	2.93627e-06	1.64245e-05
							ENSG00000174111	SOCS7	suppressor of cytokine signaling 7	-0.743729	1.0498e-07	8.90718e-07		ENSG00000187867	PALM3	Paralemmin-3	-0.676294	3.23455e-06	1.79455e-05
							ENSG00000183018	SPNS2	spinster homolog 2 (Drosophila)	-0.697256	1.07771e-07	9.13831e-07		ENSG00000128604	IRF5	interferon regulatory factor 5	0.765814	3.42323e-06	1.89538e-05
							ENSG00000183762	KREMEN1	kringle containing transmembrane protein 1	-0.591001	1.07901e-07	9.14354e-07		ENSG00000251573	CTD-2089N3.2	ENSG00000251573	0.744141	4.04255e-06	2.22022e-05
							ENSG00000106278	PTPRZ1	protein tyrosine phosphatase, receptor-type, Z polypeptide 1	-0.869568	1.09787e-07	9.28595e-07		ENSG00000171502	COL24A1	collagen, type XXIV, alpha 1	0.71091	4.13301e-06	2.26625e-05
							ENSG00000082512	TRAF5	TNF receptor-associated factor 5	0.807904	1.13803e-07	9.61368e-07		ENSG00000187987	ZSCAN23	zinc finger and SCAN domain containing 23	0.628627	4.15071e-06	2.27503e-05
							ENSG00000203778	FAM229B	chromosome 6 open reading frame 225	0.614681	1.20475e-07	1.01205e-06		ENSG00000151364	KCTD14	potassium channel tetramerisation domain containing 14	0.758653	4.26691e-06	2.33216e-05
							ENSG00000261526	CTB-31O20.2	ENSG00000261526	-0.953981	1.20554e-07	1.01209e-06		ENSG00000255455	RP11-890B15.3	ENSG00000255455	-0.603693	4.29809e-06	2.34825e-05
							ENSG00000115295	CLIP4	CAP-GLY domain containing linker protein family, member 4	0.625877	1.2136e-07	1.01822e-06		ENSG00000205246	RPSAP58	ribosomal protein SA pseudogene 9; ribosomal protein SA pseudogene 8; ribosomal protein SA pseudogene 58; ribosomal protein SA pseudogene 19; ribosomal protein SA pseudogene 18; ribosomal protein SA; ribosomal protein SA pseudogene 15; ribosomal protein SA pseudogene 61; ribosomal protein SA pseudogene 29; ribosomal protein SA pseudogene 12	-0.693214	4.31367e-06	2.35487e-05
							ENSG00000169715	MT1E	metallothionein 1L (gene/pseudogene); metallothionein 1E; metallothionein 1 pseudogene 3; metallothionein 1J (pseudogene)	1.09733	1.28296e-07	1.07442e-06		ENSG00000163040	CCDC74A	coiled-coil domain containing 74A	-0.657371	4.48617e-06	2.44024e-05
							ENSG00000179520	SLC17A8	solute carrier family 17 (sodium-dependent inorganic phosphate cotransporter), member 8	1.50938	1.32722e-07	1.1108e-06		ENSG00000115255	REEP6	receptor accessory protein 6	-0.707477	4.53535e-06	2.46502e-05
							ENSG00000167550	RHEBL1	Ras homolog enriched in brain like 1	0.959601	1.35985e-07	1.13601e-06		ENSG00000150625	GPM6A	glycoprotein M6A	1.26475	4.59664e-06	2.49137e-05
							ENSG00000159208	C1orf51	chromosome 1 open reading frame 51	0.98761	1.38639e-07	1.15746e-06		ENSG00000255198	SNHG9	ENSG00000255198	-1.54969	5.08302e-06	2.73864e-05
							ENSG00000185269	NOTUM	notum pectinacetylesterase homolog (Drosophila)	-1.03049	1.39274e-07	1.16205e-06		ENSG00000148400	NOTCH1	Notch homolog 1, translocation-associated (Drosophila)	0.738281	5.30674e-06	2.85465e-05
							ENSG00000116771	AGMAT	agmatine ureohydrolase (agmatinase)	-0.595759	1.41022e-07	1.17489e-06		ENSG00000170100	ZNF778	zinc finger protein 778	-0.679992	5.65313e-06	3.01951e-05
							ENSG00000102878	HSF4	heat shock transcription factor 4	-0.937446	1.42344e-07	1.18474e-06		ENSG00000134627	PIWIL4	piwi-like 4 (Drosophila)	0.807315	5.88493e-06	3.13104e-05
							ENSG00000230761	RP11-342C24.8	ENSG00000230761	-1.08808	1.42848e-07	1.18821e-06		ENSG00000164078	MST1R	macrophage stimulating 1 receptor (c-met-related tyrosine kinase)	0.756588	6.00876e-06	3.19443e-05
							ENSG00000151364	KCTD14	potassium channel tetramerisation domain containing 14	1.07889	1.4877e-07	1.23368e-06		ENSG00000106823	ECM2	extracellular matrix protein 2, female organ and adipocyte specific	0.983928	6.90297e-06	3.64279e-05
							ENSG00000163673	DCLK3	doublecortin-like kinase 3	-1.0758	1.54492e-07	1.27957e-06		ENSG00000123095	BHLHE41	basic helix-loop-helix family, member e41	0.930454	6.93559e-06	3.65858e-05
							ENSG00000081059	TCF7	transcription factor 7 (T-cell specific, HMG-box)	-0.935478	1.65622e-07	1.36342e-06		ENSG00000166250	CLMP	adipocyte-specific adhesion molecule	0.804914	6.97525e-06	3.67808e-05
							ENSG00000075035	WSCD2	WSC domain containing 2	0.936336	1.68831e-07	1.3873e-06		ENSG00000152315	KCNK13	potassium channel, subfamily K, member 13	-0.702299	7.12285e-06	3.74576e-05
							ENSG00000260432	RP11-297M9.2	ENSG00000260432	-1.35509	1.82962e-07	1.49797e-06		ENSG00000254505	CHMP4A	ENSG00000254505	0.587206	7.21155e-06	3.78801e-05
							ENSG00000128602	SMO	smoothened homolog (Drosophila)	-1.0768	1.84148e-07	1.50495e-06		ENSG00000140961	OSGIN1	oxidative stress induced growth inhibitor 1	0.603292	7.70459e-06	4.02787e-05
							ENSG00000100625	SIX4	SIX homeobox 4	0.61025	1.92031e-07	1.56466e-06		ENSG00000153234	NR4A2	nuclear receptor subfamily 4, group A, member 2	0.74072	8.19828e-06	4.27334e-05
							ENSG00000204856	FAM216A	chromosome 12 open reading frame 24	-0.768614	1.965e-07	1.59818e-06		ENSG00000101695	RNF125	ring finger protein 125	-0.924873	8.90039e-06	4.6181e-05
							ENSG00000177426	TGIF1	TGFB-induced factor homeobox 1	1.29965	1.99342e-07	1.61838e-06		ENSG00000134917	ADAMTS8	ADAM metallopeptidase with thrombospondin type 1 motif, 8	-0.933079	9.0545e-06	4.68904e-05
							ENSG00000143858	SYT2	synaptotagmin II	-1.16156	2.11528e-07	1.71321e-06		ENSG00000115165	CYTIP	cytohesin 1 interacting protein	0.631113	9.11575e-06	4.71546e-05
							ENSG00000143458	GABPB2	GA binding protein transcription factor, beta subunit 2	-0.675413	2.13318e-07	1.7258e-06		ENSG00000163132	MSX1	msh homeobox 1	0.851185	9.18954e-06	4.75002e-05
							ENSG00000075429	CACNG5	calcium channel, voltage-dependent, gamma subunit 5	-1.07851	2.15689e-07	1.74378e-06		ENSG00000105472	CLEC11A	C-type lectin domain family 11, member A	-1.09814	9.51672e-06	4.90239e-05
							ENSG00000127946	HIP1	huntingtin interacting protein 1	-0.602619	2.16936e-07	1.75177e-06		ENSG00000139629	GALNT6	UDP-N-acetyl-alpha-D-galactosamine:polypeptide N-acetylgalactosaminyltransferase 6 (GalNAc-T6)	0.821758	9.61916e-06	4.95328e-05
							ENSG00000034053	APBA2	amyloid beta (A4) precursor protein-binding, family A, member 2	1.05176	2.2839e-07	1.83661e-06		ENSG00000152910	CNTNAP4	contactin associated protein-like 4	-0.759763	1.0015e-05	5.13964e-05
							ENSG00000183891	TTC32	tetratricopeptide repeat domain 32	0.721449	2.3316e-07	1.87275e-06		ENSG00000260432	RP11-297M9.2	ENSG00000260432	-0.685141	1.00973e-05	5.17209e-05
							ENSG00000135835	KIAA1614	KIAA1614	-0.756314	2.36619e-07	1.8994e-06		ENSG00000188011	CXXC11	chromosome 2 open reading frame 85	-0.823909	1.01165e-05	5.17945e-05
							ENSG00000187714	SLC18A3	solute carrier family 18 (vesicular acetylcholine), member 3	-0.767621	2.38211e-07	1.91105e-06		ENSG00000125968	ID1	inhibitor of DNA binding 1, dominant negative helix-loop-helix protein	0.736009	1.01423e-05	5.1893e-05
							ENSG00000164946	FREM1	FRAS1 related extracellular matrix 1	1.25193	2.46113e-07	1.9721e-06		ENSG00000186479	RGS7BP	regulator of G-protein signaling 7 binding protein	0.729138	1.01735e-05	5.20134e-05
							ENSG00000260804	RP11-566E18.3	ENSG00000260804	-0.99316	2.55936e-07	2.04356e-06		ENSG00000183281	PLGLB1	plasminogen-like B2; plasminogen-like B1	0.790652	1.04078e-05	5.31384e-05
							ENSG00000099860	GADD45B	growth arrest and DNA-damage-inducible, beta	0.914179	2.56855e-07	2.0497e-06		ENSG00000164175	SLC45A2	solute carrier family 45, member 2	0.712625	1.043e-05	5.31854e-05
							ENSG00000139597	N4BP2L1	NEDD4 binding protein 2-like 1	0.935923	2.62682e-07	2.09497e-06		ENSG00000158373	HIST1H2BD	histone cluster 1, H2bd	0.738407	1.0599e-05	5.39864e-05
							ENSG00000189056	RELN	reelin	2.43972	2.64002e-07	2.10178e-06		ENSG00000038427	VCAN	versican	0.661435	1.17071e-05	5.92317e-05
							ENSG00000061938	TNK2	tyrosine kinase, non-receptor, 2	0.82157	2.67461e-07	2.12557e-06		ENSG00000041880	PARP3	poly (ADP-ribose) polymerase family, member 3	0.885329	1.23819e-05	6.23444e-05
							ENSG00000183780	SLC35F3	solute carrier family 35, member F3	-0.64814	2.69697e-07	2.14083e-06		ENSG00000245694	CRNDE	ENSG00000245694	-0.791619	1.23799e-05	6.23444e-05
							ENSG00000164086	DUSP7	dual specificity phosphatase 7	-0.714425	2.69964e-07	2.14169e-06		ENSG00000177943	MAMDC4	MAM domain containing 4	-0.616963	1.27062e-05	6.38123e-05
							ENSG00000171310	CHST11	carbohydrate (chondroitin 4) sulfotransferase 11	1.17139	2.75473e-07	2.18284e-06		ENSG00000148950	IMMP1L	IMP1 inner mitochondrial membrane peptidase-like (S. cerevisiae)	-0.591423	1.282e-05	6.43364e-05
							ENSG00000108684	ASIC2	amiloride-sensitive cation channel 1, neuronal	-1.50319	2.89996e-07	2.29256e-06		ENSG00000162068	NTN3	netrin 3	-0.737794	1.28153e-05	6.43364e-05
							ENSG00000168994	PXDC1	chromosome 6 open reading frame 145	0.963255	2.96887e-07	2.34567e-06		ENSG00000171097	CCBL1	cysteine conjugate-beta lyase, cytoplasmic	-0.746597	1.28729e-05	6.45301e-05
							ENSG00000153012	LGI2	leucine-rich repeat LGI family, member 2	-0.716901	3.25506e-07	2.55275e-06		ENSG00000175061	C17orf76-AS1	chromosome 17 open reading frame 45	-0.903118	1.35681e-05	6.77909e-05
							ENSG00000126010	GRPR	gastrin-releasing peptide receptor	0.668537	3.35086e-07	2.62148e-06		ENSG00000159871	LYPD5	LY6/PLAUR domain containing 5	0.672995	1.42445e-05	7.09102e-05
							ENSG00000253276	CCDC71L	ENSG00000253276	1.4413	3.45408e-07	2.69912e-06		ENSG00000156970	BUB1B	budding uninhibited by benzimidazoles 1 homolog beta (yeast)	-0.969173	1.43458e-05	7.13881e-05
							ENSG00000105699	LSR	lipolysis stimulated lipoprotein receptor	0.663341	3.56526e-07	2.78119e-06		ENSG00000151615	POU4F2	POU class 4 homeobox 2	0.640972	1.45758e-05	7.24268e-05
							ENSG00000141404	GNAL	guanine nucleotide binding protein (G protein), alpha activating activity polypeptide, olfactory type	0.608372	3.62969e-07	2.82982e-06		ENSG00000113356	POLR3G	polymerase (RNA) III (DNA directed) polypeptide G (32kD)	0.782784	1.70479e-05	8.3793e-05
							ENSG00000151131	C12orf45	chromosome 12 open reading frame 45	0.812037	4.01342e-07	3.11466e-06		ENSG00000143858	SYT2	synaptotagmin II	-0.713358	1.71211e-05	8.41225e-05
							ENSG00000185046	ANKS1B	ankyrin repeat and sterile alpha motif domain containing 1B	-0.587709	4.02646e-07	3.12299e-06		ENSG00000171863	RPS7	ribosomal protein S7; ribosomal protein S7 pseudogene 11; ribosomal protein S7 pseudogene 4; ribosomal protein S7 pseudogene 10	-0.661966	1.72745e-05	8.48456e-05
							ENSG00000091137	SLC26A4	solute carrier family 26, member 4	-1.00986	4.43025e-07	3.41079e-06		ENSG00000175854	SWI5	chromosome 9 open reading frame 119	-0.611622	1.77293e-05	8.69543e-05
							ENSG00000145147	SLIT2	slit homolog 2 (Drosophila)	0.870219	4.63593e-07	3.55701e-06		ENSG00000034053	APBA2	amyloid beta (A4) precursor protein-binding, family A, member 2	1.03251	1.78123e-05	8.73299e-05
							ENSG00000256162	SMLR1	ENSG00000256162	-1.1862	4.8695e-07	3.72567e-06		ENSG00000102678	FGF9	fibroblast growth factor 9 (glia-activating factor)	-0.690114	1.90801e-05	9.30761e-05
							ENSG00000184058	TBX1	T-box 1	1.42551	4.88508e-07	3.73549e-06		ENSG00000223579	AC011718.2	ENSG00000223579	1.00238	1.95686e-05	9.52544e-05
							ENSG00000026297	RNASET2	ribonuclease T2	0.58734	4.96322e-07	3.79096e-06		ENSG00000197816	CCDC180	KIAA1529	0.609844	1.98277e-05	9.63777e-05
							ENSG00000115221	ITGB6	integrin, beta 6	1.7601	5.03483e-07	3.83917e-06		ENSG00000111254	AKAP3	A kinase (PRKA) anchor protein 3	0.790581	2.00855e-05	9.75263e-05
							ENSG00000137393	RNF144B	ring finger protein 144B	0.817359	5.06276e-07	3.85829e-06		ENSG00000179954	SSC5D	ENSG00000179954	-0.657312	2.00816e-05	9.75263e-05
							ENSG00000053524	MCF2L2	MCF.2 cell line derived transforming sequence-like 2	0.583879	5.13415e-07	3.9083e-06		ENSG00000100196	KDELR3	KDEL (Lys-Asp-Glu-Leu) endoplasmic reticulum protein retention receptor 3	-0.633669	2.01862e-05	9.79107e-05
							ENSG00000151376	ME3	malic enzyme 3, NADP(+)-dependent, mitochondrial	0.819452	5.33543e-07	4.05014e-06		ENSG00000197714	ZNF460	zinc finger protein 460	0.590802	2.06984e-05	0.000100181
							ENSG00000162729	IGSF8	immunoglobulin superfamily, member 8	0.681953	5.37251e-07	4.07372e-06		ENSG00000154065	ANKRD29	ankyrin repeat domain 29	0.7089	2.10341e-05	0.0001017
							ENSG00000261770	CTC-459F4.1	ENSG00000261770	-1.21174	5.52598e-07	4.18307e-06		ENSG00000184613	NELL2	NEL-like 2 (chicken)	-0.624769	2.10834e-05	0.000101899
							ENSG00000099377	HSD3B7	hydroxy-delta-5-steroid dehydrogenase, 3 beta- and steroid delta-isomerase 7; piwi-like 2 (Drosophila)	0.826005	5.59819e-07	4.23065e-06		ENSG00000179603	GRM8	glutamate receptor, metabotropic 8	1.40342	2.17614e-05	0.000105027
							ENSG00000002933	TMEM176A	transmembrane protein 176A	0.941934	6.13666e-07	4.61442e-06		ENSG00000112964	GHR	growth hormone receptor	-0.597806	2.1785e-05	0.000105104
							ENSG00000144655	CSRNP1	cysteine-serine-rich nuclear protein 1	0.646075	6.21671e-07	4.66997e-06		ENSG00000074803	SLC12A1	solute carrier family 12 (sodium/potassium/chloride transporters), member 1	-0.927244	2.45795e-05	0.000117462
							ENSG00000196169	KIF19	kinesin family member 19	0.998536	6.21743e-07	4.66997e-06		ENSG00000180881	CAPS2	calcyphosine 2	0.631393	2.47481e-05	0.000118185
							ENSG00000183287	CCBE1	collagen and calcium binding EGF domains 1	1.26517	6.2514e-07	4.69288e-06		ENSG00000181513	ACBD4	acyl-Coenzyme A binding domain containing 4	0.627947	2.47733e-05	0.000118264
							ENSG00000260238	PMF1-BGLAP	ENSG00000260238	-1.02524	6.35265e-07	4.75834e-06		ENSG00000197647	ZNF433	zinc finger protein 433	0.610114	2.5174e-05	0.000119882
							ENSG00000117600	LPPR4	plasticity related gene 1	-0.852082	6.43455e-07	4.81437e-06		ENSG00000262714	RP11-44F14.8	ENSG00000262714	-0.626924	2.51657e-05	0.000119882
							ENSG00000187091	PLCD1	phospholipase C, delta 1	1.0741	6.65082e-07	4.96248e-06		ENSG00000268654	MIMT1	ENSG00000268654	-0.739195	2.57656e-05	0.000122486
							ENSG00000185483	ROR1	receptor tyrosine kinase-like orphan receptor 1	-0.590642	7.0961e-07	5.26573e-06		ENSG00000179044	EXOC3L1	exocyst complex component 3-like	1.19998	2.59001e-05	0.000122996
							ENSG00000171016	PYGO1	pygopus homolog 1 (Drosophila)	0.674997	7.65982e-07	5.66233e-06		ENSG00000164116	GUCY1A3	guanylate cyclase 1, soluble, alpha 3	0.583758	2.60724e-05	0.000123695
							ENSG00000144730	IL17RD	interleukin 17 receptor D	-0.717482	8.54116e-07	6.28299e-06		ENSG00000248175	CTC-428G20.3	ENSG00000248175	-0.655736	2.73132e-05	0.000128897
							ENSG00000169758	C15orf27	chromosome 15 open reading frame 27	-1.10765	8.5912e-07	6.31638e-06		ENSG00000056291	NPFFR2	neuropeptide FF receptor 2	0.830405	2.74617e-05	0.000129329
							ENSG00000235142	RP1-60O19.1	ENSG00000235142	-0.610317	8.96405e-07	6.57979e-06		ENSG00000177989	ODF3B	outer dense fiber of sperm tails 3B	1.86914	2.77307e-05	0.000130506
							ENSG00000186603	HPDL	4-hydroxyphenylpyruvate dioxygenase-like	-1.27697	9.69733e-07	7.07586e-06		ENSG00000172318	B3GALT1	UDP-Gal:betaGlcNAc beta 1,3-galactosyltransferase, polypeptide 1	0.68548	2.82972e-05	0.000132988
							ENSG00000233593	RP4-665J23.1	ENSG00000233593	1.02565	9.97273e-07	7.26899e-06		ENSG00000177045	SIX5	SIX homeobox 5	-1.01689	2.9914e-05	0.000140103
							ENSG00000108551	RASD1	RAS, dexamethasone-induced 1	-0.950512	1.02137e-06	7.43262e-06		ENSG00000146425	DYNLT1	dynein, light chain, Tctex-type 1	0.73094	3.01486e-05	0.000141056
							ENSG00000205929	C21orf62	chromosome 21 open reading frame 62	-1.47682	1.06294e-06	7.72267e-06		ENSG00000168398	BDKRB2	bradykinin receptor B2	0.988082	3.02554e-05	0.000141507
							ENSG00000160460	SPTBN4	spectrin, beta, non-erythrocytic 4	-0.594752	1.12159e-06	8.10971e-06		ENSG00000125551	PLGLB2	plasminogen-like B2; plasminogen-like B1	0.705877	3.03504e-05	0.000141854
							ENSG00000188039	NWD1	NACHT and WD repeat domain containing 1	-1.00747	1.15701e-06	8.33531e-06		ENSG00000133101	CCNA1	cyclin A1	-0.683318	3.11265e-05	0.000145083
							ENSG00000047662	FAM184B	family with sequence similarity 184, member B	-0.598409	1.17322e-06	8.44691e-06		ENSG00000163630	SYNPR	synaptoporin	-0.761473	3.14301e-05	0.000146198
							ENSG00000183454	GRIN2A	glutamate receptor, ionotropic, N-methyl D-aspartate 2A	-0.791081	1.24704e-06	8.94986e-06		ENSG00000215788	TNFRSF25	tumor necrosis factor receptor superfamily, member 25	-0.926808	3.18618e-05	0.000148104
							ENSG00000092445	TYRO3	TYRO3 protein tyrosine kinase	-0.979519	1.26044e-06	9.03172e-06		ENSG00000103647	CORO2B	coronin, actin binding protein, 2B	-0.944534	3.20188e-05	0.000148733
							ENSG00000129667	RHBDF2	rhomboid 5 homolog 2 (Drosophila)	1.30236	1.35055e-06	9.63153e-06		ENSG00000204740	C10orf112	chromosome 10 open reading frame 112	0.799367	3.43594e-05	0.000158901
							ENSG00000198915	RASGEF1A	RasGEF domain family, member 1A	-1.12006	1.4349e-06	1.01955e-05		ENSG00000198034	RPS4X	ribosomal protein S4X pseudogene 6; ribosomal protein S4X pseudogene 13; ribosomal protein S4, X-linked	-0.690858	3.61292e-05	0.000166463
							ENSG00000169760	NLGN1	neuroligin 1	-0.711082	1.45283e-06	1.03175e-05		ENSG00000156096	UGT2B4	UDP glucuronosyltransferase 2 family, polypeptide B4	0.682115	3.62914e-05	0.000167098
							ENSG00000110881	ASIC1	amiloride-sensitive cation channel 2, neuronal	-0.610446	1.47466e-06	1.04616e-05		ENSG00000226508	AC104655.3	ENSG00000226508	0.881938	3.6515e-05	0.000168014
							ENSG00000164978	NUDT2	nudix (nucleoside diphosphate linked moiety X)-type motif 2	0.627249	1.49034e-06	1.05562e-05		ENSG00000147394	ZNF185	zinc finger protein 185 (LIM domain)	-0.647942	3.72006e-05	0.000170879
							ENSG00000179029	TMEM107	transmembrane protein 107	-0.654099	1.67501e-06	1.1821e-05		ENSG00000247765	RP11-32B5.7	ENSG00000247765	0.799996	3.7385e-05	0.000171669
							ENSG00000251573	CTD-2089N3.2	ENSG00000251573	1.62284	1.67882e-06	1.18417e-05		ENSG00000158023	WDR66	WD repeat domain 66	-0.96758	3.8908e-05	0.000177882
							ENSG00000180881	CAPS2	calcyphosine 2	0.837929	1.68745e-06	1.18902e-05		ENSG00000050767	COL23A1	collagen, type XXIII, alpha 1	-0.701408	3.95095e-05	0.00018039
							ENSG00000115107	STEAP3	STEAP family member 3	-1.00898	1.81797e-06	1.27767e-05		ENSG00000196843	ARID5A	AT rich interactive domain 5A (MRF1-like)	0.599538	4.23188e-05	0.000192636
							ENSG00000124588	NQO2	NAD(P)H dehydrogenase, quinone 2	0.980515	1.91684e-06	1.34298e-05		ENSG00000136531	SCN2A	sodium channel, voltage-gated, type II, alpha subunit	0.593178	4.55514e-05	0.000205972
							ENSG00000180155	LYNX1	Ly6/neurotoxin 1	0.798794	1.97443e-06	1.38189e-05		ENSG00000154016	GRAP	GRB2-related adaptor protein	-0.613268	4.689e-05	0.000211406
							ENSG00000080854	IGSF9B	immunoglobulin superfamily, member 9B	-0.677747	2.06977e-06	1.44639e-05		ENSG00000259439	RP11-89K21.1	ENSG00000259439	0.805629	4.91186e-05	0.000220637
							ENSG00000140876	NUDT7	nudix (nucleoside diphosphate linked moiety X)-type motif 7	0.612352	2.09064e-06	1.4589e-05		ENSG00000101220	C20orf27	chromosome 20 open reading frame 27	-0.597577	4.94346e-05	0.000221731
							ENSG00000243678	NME1-NME2	ENSG00000243678	0.587635	2.1473e-06	1.49444e-05		ENSG00000169499	PLEKHA2	pleckstrin homology domain containing, family A (phosphoinositide binding specific) member 2	0.69405	5.2034e-05	0.000232277
							ENSG00000188859	FAM78B	family with sequence similarity 78, member B	-0.929645	2.15979e-06	1.50232e-05		ENSG00000102871	TRADD	TNFRSF1A-associated via death domain	0.599429	5.3552e-05	0.000238335
							ENSG00000158286	RNF207	ring finger protein 207	-0.856884	2.19877e-06	1.52551e-05		ENSG00000142178	SIK1	salt-inducible kinase 1	0.755023	5.63761e-05	0.000249857
							ENSG00000197568	HHLA3	HERV-H LTR-associating 3	1.04249	2.4925e-06	1.71874e-05		ENSG00000105643	ARRDC2	arrestin domain containing 2	0.61398	5.64728e-05	0.000250204
							ENSG00000123130	ACOT9	acyl-CoA thioesterase 9	0.762545	2.65196e-06	1.82499e-05		ENSG00000073331	ALPK1	alpha-kinase 1	1.1829	5.82708e-05	0.000257416
							ENSG00000155980	KIF5A	kinesin family member 5A	-0.681835	2.767e-06	1.90126e-05		ENSG00000272335	RP11-53O19.3	ENSG00000272335	-0.665749	6.04647e-05	0.000265728
							ENSG00000173207	CKS1B	CDC28 protein kinase regulatory subunit 1B	0.601971	2.85926e-06	1.96266e-05		ENSG00000147604	RPL7	ribosomal protein L7 pseudogene 26; ribosomal protein L7 pseudogene 16; ribosomal protein L7; ribosomal protein L7 pseudogene 32; ribosomal protein L7 pseudogene 23; ribosomal protein L7 pseudogene 24; ribosomal protein L7 pseudogene 20	-0.773103	6.35552e-05	0.000278233
							ENSG00000143466	IKBKE	inhibitor of kappa light polypeptide gene enhancer in B-cells, kinase epsilon	1.04137	2.9551e-06	2.02488e-05		ENSG00000113657	DPYSL3	dihydropyrimidinase-like 3	-0.719561	6.63795e-05	0.00028948
							ENSG00000177606	JUN	jun oncogene	0.648689	2.95587e-06	2.02488e-05		ENSG00000106686	SPATA6L	chromosome 9 open reading frame 68	0.605747	6.86575e-05	0.000298458
							ENSG00000184060	ADAP2	ArfGAP with dual PH domains 2	-0.987554	2.98902e-06	2.04552e-05		ENSG00000077348	EXOSC5	exosome component 5	-0.627544	6.92508e-05	0.000300846
							ENSG00000185262	UBALD2	family with sequence similarity 100, member B	0.694966	3.27231e-06	2.23037e-05		ENSG00000161914	ZNF653	zinc finger protein 653	-0.70995	6.94351e-05	0.000301454
							ENSG00000129159	KCNC1	potassium voltage-gated channel, Shaw-related subfamily, member 1	-0.794006	3.38059e-06	2.29724e-05		ENSG00000175063	UBE2C	ubiquitin-conjugating enzyme E2C	-0.724896	6.95045e-05	0.000301659
							ENSG00000114646	CSPG5	chondroitin sulfate proteoglycan 5 (neuroglycan C)	-0.661371	3.58671e-06	2.42635e-05		ENSG00000240618	RP11-206L10.5	ENSG00000240618	1.21442	7.10144e-05	0.000307624
							ENSG00000147262	GPR119	G protein-coupled receptor 119	-0.583092	3.74015e-06	2.52638e-05		ENSG00000139112	GABARAPL1	GABA(A) receptors associated protein like 3 (pseudogene); GABA(A) receptor-associated protein like 1	0.650303	7.11965e-05	0.000308314
							ENSG00000163874	ZC3H12A	zinc finger CCCH-type containing 12A	1.191	3.76179e-06	2.5372e-05		ENSG00000151338	MIPOL1	mirror-image polydactyly 1	0.723177	7.20158e-05	0.000311565
							ENSG00000087266	SH3BP2	SH3-domain binding protein 2	-0.58926	3.77612e-06	2.5456e-05		ENSG00000116678	LEPR	leptin receptor	-1.00688	7.29876e-05	0.000315569
							ENSG00000117009	KMO	kynurenine 3-monooxygenase (kynurenine 3-hydroxylase)	0.798804	3.7878e-06	2.55218e-05		ENSG00000122026	RPL21	ribosomal protein L21 pseudogene 134; ribosomal protein L21 pseudogene 80; ribosomal protein L21 pseudogene 20; ribosomal protein L21 pseudogene 46; ribosomal protein L21 pseudogene 45; ribosomal protein L21 pseudogene 131; ribosomal protein L21 pseudogene 16; ribosomal protein L21 pseudogene 53; ribosomal protein L21 pseudogene 120; ribosomal protein L21 pseudogene 37; ribosomal protein L21 pseu…	-0.666106	7.41021e-05	0.000319778
							ENSG00000168398	BDKRB2	bradykinin receptor B2	0.927968	3.87983e-06	2.60773e-05		ENSG00000130287	NCAN	neurocan	-0.621381	7.70028e-05	0.000331351
							ENSG00000150361	KLHL1	kelch-like 1 (Drosophila)	-1.08988	4.00271e-06	2.68498e-05		ENSG00000149380	P4HA3	prolyl 4-hydroxylase, alpha polypeptide III	-0.767749	7.76448e-05	0.000333691
							ENSG00000017373	SRCIN1	hypothetical LOC100132856; hypothetical LOC100128100; hypothetical LOC100133017; SNAP25-interacting protein	-0.663641	4.03698e-06	2.70392e-05		ENSG00000142235	LMTK3	lemur tyrosine kinase 3	0.830965	8.49812e-05	0.000363157
							ENSG00000100321	SYNGR1	synaptogyrin 1	-0.610261	4.27478e-06	2.85477e-05		ENSG00000184005	ST6GALNAC3	ST6 (alpha-N-acetyl-neuraminyl-2,3-beta-galactosyl-1,3)-N-acetylgalactosaminide alpha-2,6-sialyltransferase 3	-0.676174	9.00159e-05	0.000383109
							ENSG00000108294	PSMB3	proteasome (prosome, macropain) subunit, beta type, 3	0.591011	4.42798e-06	2.95126e-05		ENSG00000124302	CHST8	carbohydrate (N-acetylgalactosamine 4-0) sulfotransferase 8	-0.670219	9.19096e-05	0.000390193
							ENSG00000123908	AGO2	eukaryotic translation initiation factor 2C, 2	-0.636424	4.52729e-06	3.01301e-05		ENSG00000124635	HIST1H2BJ	histone cluster 1, H2bj	0.762027	9.46395e-05	0.000401282
							ENSG00000169562	GJB1	gap junction protein, beta 1, 32kDa	-1.00876	4.54295e-06	3.02194e-05		ENSG00000198342	ZNF442	zinc finger protein 442	0.770896	9.56971e-05	0.000405514
							ENSG00000177556	ATOX1	ATX1 antioxidant protein 1 homolog (yeast)	0.668403	4.6216e-06	3.06824e-05		ENSG00000104611	SH2D4A	SH2 domain containing 4A	0.698671	9.72884e-05	0.000411744
							ENSG00000172818	OVOL1	ovo-like 1(Drosophila)	0.820729	4.64781e-06	3.08261e-05		ENSG00000187024	PTRH1	peptidyl-tRNA hydrolase 1 homolog (S. cerevisiae)	-0.631015	9.82948e-05	0.000414894
							ENSG00000124203	ZNF831	zinc finger protein 831	-0.869984	4.66631e-06	3.09337e-05		ENSG00000031081	ARHGAP31	Cdc42 GTPase-activating protein	0.778097	9.87663e-05	0.000416317
							ENSG00000069424	KCNAB2	potassium voltage-gated channel, shaker-related subfamily, beta member 2	-0.759012	4.72951e-06	3.13067e-05		ENSG00000232112	TMA7	ENSG00000232112	-0.766795	9.95076e-05	0.000419182
							ENSG00000100784	RPS6KA5	ribosomal protein S6 kinase, 90kDa, polypeptide 5	0.649856	4.81414e-06	3.18048e-05		ENSG00000196074	SYCP2	synaptonemal complex protein 2	0.62914	0.000100747	0.00042388
							ENSG00000148411	NACC2	NACC family member 2, BEN and BTB (POZ) domain containing	-0.954769	4.97169e-06	3.27498e-05		ENSG00000151789	ZNF385D	zinc finger protein 385D	0.764835	0.000101847	0.000427977
							ENSG00000184828	ZBTB7C	zinc finger and BTB domain containing 7C	-0.870714	5.8531e-06	3.82031e-05		ENSG00000260807	RP11-161M6.2	ENSG00000260807	-1.6524	0.00010489	0.000439544
							ENSG00000261211	RP1-80N2.3	ENSG00000261211	0.586258	5.86712e-06	3.82761e-05		ENSG00000239779	WBP1	ENSG00000239779	-0.628332	0.000105341	0.000441298
							ENSG00000156869	FRRS1	ferric-chelate reductase 1	0.820707	6.04965e-06	3.9391e-05		ENSG00000165566	AMER2	family with sequence similarity 123A	-1.51576	0.000106917	0.000447211
							ENSG00000245750	RP11-279F6.1	ENSG00000245750	0.653428	6.05938e-06	3.94354e-05		ENSG00000269928	RP11-849F2.8	ENSG00000269928	-0.632654	0.000110106	0.000460126
							ENSG00000118640	VAMP8	vesicle-associated membrane protein 8 (endobrevin)	0.606071	6.17193e-06	4.01294e-05		ENSG00000163072	NOSTRIN	nitric oxide synthase trafficker	-0.654748	0.000113159	0.000471149
							ENSG00000206142	FAM230C	ENSG00000206142	0.832001	6.39339e-06	4.15095e-05		ENSG00000180658	OR2A4	olfactory receptor, family 2, subfamily A, member 4; olfactory receptor, family 2, subfamily A, member 7	0.748894	0.0001146	0.000476714
							ENSG00000058799	YIPF1	Yip1 domain family, member 1	0.600116	6.84661e-06	4.42823e-05		ENSG00000143333	RGS16	regulator of G-protein signaling 16	0.652324	0.000118273	0.000490641
							ENSG00000257008	GPR142	ENSG00000257008	0.621689	7.01114e-06	4.51955e-05		ENSG00000165475	CRYL1	crystallin, lambda 1	-0.658348	0.000121088	0.000500946
							ENSG00000143434	SEMA6C	sema domain, transmembrane domain (TM), and cytoplasmic domain, (semaphorin) 6C	-0.830914	7.18069e-06	4.61786e-05		ENSG00000136404	TM6SF1	transmembrane 6 superfamily member 1	-0.580126	0.000121277	0.000501439
							ENSG00000112299	VNN1	vanin 1	0.963165	7.24893e-06	4.65733e-05		ENSG00000255874	LINC00346	ENSG00000255874	0.993687	0.000122632	0.000506255
							ENSG00000160844	GATS	GATS, stromal antigen 3 opposite strand	0.607414	7.37729e-06	4.72858e-05		ENSG00000117425	PTCH2	patched homolog 2 (Drosophila)	-0.650287	0.000135802	0.000555238
							ENSG00000141519	CCDC40	coiled-coil domain containing 40	-0.668	7.394e-06	4.73705e-05		ENSG00000103888	KIAA1199	KIAA1199	-0.71338	0.000137547	0.000562035
							ENSG00000100027	YPEL1	yippee-like 1 (Drosophila)	-0.625996	7.87791e-06	5.03043e-05		ENSG00000168350	DEGS2	degenerative spermatocyte homolog 2, lipid desaturase (Drosophila)	0.682855	0.000141843	0.000577857
							ENSG00000136167	LCP1	lymphocyte cytosolic protein 1 (L-plastin)	-0.857155	8.1046e-06	5.16301e-05		ENSG00000178814	OPLAH	5-oxoprolinase (ATP-hydrolysing)	0.628027	0.000142182	0.000578931
							ENSG00000257028	C15ORF37	ENSG00000257028	-1.3956	8.12213e-06	5.17175e-05		ENSG00000169689	STRA13	stimulated by retinoic acid 13 homolog (mouse)	-0.667975	0.000148196	0.000601543
							ENSG00000100387	RBX1	ring-box 1	0.979554	8.30042e-06	5.28031e-05		ENSG00000066468	FGFR2	fibroblast growth factor receptor 2	-0.713303	0.000150253	0.000608838
							ENSG00000185475	TMEM179B	transmembrane protein 179B	0.614316	8.29678e-06	5.28031e-05		ENSG00000123999	INHA	inhibin, alpha	-0.704628	0.000152532	0.000616969
							ENSG00000116774	OLFML3	olfactomedin-like 3	1.61699	8.35841e-06	5.30973e-05		ENSG00000223804	RP6-206I17.1	ENSG00000223804	0.817608	0.000154355	0.000623788
							ENSG00000267534	S1PR2	ENSG00000267534	1.03769	8.50086e-06	5.39263e-05		ENSG00000181218	HIST3H2A	histone cluster 3, H2a	1.00065	0.000160756	0.000646967
							ENSG00000176402	GJC3	gap junction protein, gamma 3, 30.2kDa	0.935687	8.6957e-06	5.49565e-05		ENSG00000111275	ALDH2	aldehyde dehydrogenase 2 family (mitochondrial)	-0.586446	0.000163636	0.00065681
							ENSG00000261609	MIR4720	ENSG00000261609	-0.677878	8.68401e-06	5.49565e-05		ENSG00000234155	RP11-30P6.6	ENSG00000234155	0.589953	0.000170584	0.000682086
							ENSG00000156475	PPP2R2B	protein phosphatase 2 (formerly 2A), regulatory subunit B, beta isoform	0.608265	9.1968e-06	5.79074e-05		ENSG00000111834	RSPH4A	radial spoke head 4 homolog A (Chlamydomonas)	0.603729	0.000172854	0.00069035
							ENSG00000142102	ATHL1	ATH1, acid trehalase-like 1 (yeast)	1.03698	9.42793e-06	5.93161e-05		ENSG00000198915	RASGEF1A	RasGEF domain family, member 1A	-0.701812	0.000175155	0.000698107
							ENSG00000124205	EDN3	endothelin 3	-0.853674	9.44038e-06	5.93583e-05		ENSG00000242689	CNTF	ENSG00000242689	-0.830963	0.000180895	0.000719299
							ENSG00000253686	CTB-43E15.3	ENSG00000253686	-0.956836	9.79617e-06	6.1396e-05		ENSG00000110200	ANAPC15	chromosome 11 open reading frame 51	-0.778755	0.000182944	0.000726599
							ENSG00000142484	TM4SF5	transmembrane 4 L six family member 5	0.656559	1.03179e-05	6.45165e-05		ENSG00000185499	MUC1	mucin 1, cell surface associated	-1.27278	0.000183488	0.00072791
							ENSG00000137501	SYTL2	synaptotagmin-like 2	0.77689	1.0711e-05	6.68512e-05		ENSG00000178381	ZFAND2A	zinc finger, AN1-type domain 2A	0.600324	0.000189822	0.00074976
							ENSG00000103154	NECAB2	N-terminal EF-hand calcium binding protein 2	-0.65389	1.08276e-05	6.7517e-05		ENSG00000099860	GADD45B	growth arrest and DNA-damage-inducible, beta	0.607161	0.000195391	0.00076997
							ENSG00000154736	ADAMTS5	ADAM metallopeptidase with thrombospondin type 1 motif, 5	-0.813402	1.10441e-05	6.87401e-05		ENSG00000101445	PPP1R16B	protein phosphatase 1, regulatory (inhibitor) subunit 16B	-0.772186	0.00020847	0.000816783
							ENSG00000165566	AMER2	family with sequence similarity 123A	-1.22388	1.12677e-05	7.00356e-05		ENSG00000203814	HIST2H2BF	histone cluster 2, H2bf	1.0447	0.000217827	0.000849775
							ENSG00000118231	CRYGD	crystallin, gamma D	-0.666355	1.14086e-05	7.0846e-05		ENSG00000167701	GPT	glutamic-pyruvate transaminase (alanine aminotransferase)	-0.772281	0.000220918	0.00085937
							ENSG00000169242	EFNA1	ephrin-A1	-0.670468	1.16378e-05	7.21705e-05		ENSG00000184489	PTP4A3	protein tyrosine phosphatase type IVA, member 3	-0.644502	0.000231369	0.000896693
							ENSG00000164258	NDUFS4	NADH dehydrogenase (ubiquinone) Fe-S protein 4, 18kDa (NADH-coenzyme Q reductase)	0.65387	1.18144e-05	7.31987e-05		ENSG00000161955	TNFSF13	TNFSF12-TNFSF13 readthrough transcript; tumor necrosis factor (ligand) superfamily, member 12; tumor necrosis factor (ligand) superfamily, member 13	0.804007	0.000236505	0.000914779
							ENSG00000144843	ADPRH	ADP-ribosylarginine hydrolase	0.637194	1.20671e-05	7.46616e-05		ENSG00000243789	JMJD7	ENSG00000243789	-1.6268	0.000239107	0.000924299
							ENSG00000103021	CCDC113	coiled-coil domain containing 113	0.739333	1.21592e-05	7.5129e-05		ENSG00000078900	TP73	tumor protein p73	-0.683737	0.000246149	0.000947503
							ENSG00000175084	DES	desmin	1.02402	1.22459e-05	7.55956e-05		ENSG00000141971	MVB12A	family with sequence similarity 125, member A	0.908312	0.000273938	0.00104707
							ENSG00000100100	PIK3IP1	phosphoinositide-3-kinase interacting protein 1	-0.982207	1.25434e-05	7.73261e-05		ENSG00000128596	CCDC136	coiled-coil domain containing 136	0.63332	0.000283359	0.00107884
							ENSG00000117598	LPPR5	phosphatidic acid phosphatase type 2	-0.775106	1.25522e-05	7.73455e-05		ENSG00000176884	GRIN1	glutamate receptor, ionotropic, N-methyl D-aspartate 1	-0.81274	0.000287756	0.00109466
							ENSG00000125454	SLC25A19	solute carrier family 25 (mitochondrial thiamine pyrophosphate carrier), member 19	-0.662102	1.27202e-05	7.82384e-05		ENSG00000175161	CADM2	cell adhesion molecule 2	-0.621236	0.000294435	0.00111633
							ENSG00000119950	MXI1	MAX interactor 1	0.749785	1.28128e-05	7.87365e-05		ENSG00000177182	CLVS1	retinaldehyde binding protein 1-like 1	0.786882	0.00030709	0.00116011
							ENSG00000105499	PLA2G4C	phospholipase A2, group IVC (cytosolic, calcium-independent)	1.08543	1.37757e-05	8.39302e-05		ENSG00000123358	NR4A1	nuclear receptor subfamily 4, group A, member 1	0.632424	0.000310801	0.00117315
							ENSG00000171388	APLN	apelin	-0.813165	1.39301e-05	8.48329e-05		ENSG00000251136	RP11-37B2.1	ENSG00000251136	0.700307	0.000317617	0.00119457
							ENSG00000158445	KCNB1	potassium voltage-gated channel, Shab-related subfamily, member 1	-0.725288	1.40104e-05	8.52071e-05		ENSG00000243477	NAT6	ENSG00000243477	0.674628	0.000318324	0.0011969
							ENSG00000157470	FAM81A	family with sequence similarity 81, member A	-0.88792	1.43257e-05	8.70075e-05		ENSG00000197106	SLC6A17	solute carrier family 6, member 17	-0.590956	0.000330808	0.00123973
							ENSG00000169047	IRS1	insulin receptor substrate 1	0.604798	1.54604e-05	9.34797e-05		ENSG00000176842	IRX5	iroquois homeobox 5	-0.583119	0.000333389	0.00124803
							ENSG00000128228	SDF2L1	stromal cell-derived factor 2-like 1	0.589211	1.54694e-05	9.34926e-05		ENSG00000173876	TUBB8	tubulin, beta 8	0.865465	0.000339294	0.001267
							ENSG00000121454	LHX4	LIM homeobox 4	-0.635102	1.55425e-05	9.38505e-05		ENSG00000108684	ASIC2	amiloride-sensitive cation channel 1, neuronal	-0.65182	0.000346079	0.00128986
							ENSG00000165655	ZNF503	zinc finger protein 503	0.651049	1.56675e-05	9.45634e-05		ENSG00000164828	SUN1	unc-84 homolog A (C. elegans)	-0.70493	0.000358765	0.00133313
							ENSG00000164056	SPRY1	sprouty homolog 1, antagonist of FGF signaling (Drosophila)	0.955675	1.5691e-05	9.46627e-05		ENSG00000112299	VNN1	vanin 1	0.658159	0.000373332	0.00138235
							ENSG00000152092	ASTN1	astrotactin 1	1.09009	1.66169e-05	9.98486e-05		ENSG00000259399	TGIF2-C20orf24	ENSG00000259399	2.35132	0.00037995	0.00140381
							ENSG00000128965	CHAC1	ChaC, cation transport regulator homolog 1 (E. coli)	0.912223	1.69408e-05	0.000101615		ENSG00000261720	RP11-161M6.5	ENSG00000261720	-0.609722	0.000386709	0.00142645
							ENSG00000141052	MYOCD	myocardin	-0.975667	1.71063e-05	0.000102517		ENSG00000110628	SLC22A18	solute carrier family 22, member 18	0.756224	0.000395382	0.00145647
							ENSG00000175093	SPSB4	splA/ryanodine receptor domain and SOCS box containing 4	-0.89295	1.77847e-05	0.000106153		ENSG00000108551	RASD1	RAS, dexamethasone-induced 1	-0.737437	0.00039912	0.00146865
							ENSG00000137767	SQRDL	sulfide quinone reductase-like (yeast)	0.665459	1.78631e-05	0.000106534		ENSG00000148468	FAM171A1	family with sequence similarity 171, member A1	-0.669658	0.000413985	0.00151679
							ENSG00000148053	NTRK2	neurotrophic tyrosine kinase, receptor, type 2	2.07478	1.79591e-05	0.000107059		ENSG00000124568	SLC17A1	solute carrier family 17 (sodium phosphate), member 1	0.584639	0.000417287	0.00152725
							ENSG00000187867	PALM3	Paralemmin-3	-0.718972	1.81106e-05	0.000107867		ENSG00000256124	RP11-84E24.3	ENSG00000256124	0.781381	0.00042137	0.00154095
							ENSG00000185905	C16orf54	chromosome 16 open reading frame 54	-0.863679	1.8509e-05	0.000110014		ENSG00000139194	RBP5	retinol binding protein 5, cellular	0.618672	0.000437971	0.00159737
							ENSG00000160233	LRRC3	leucine rich repeat containing 3	0.607056	2.0157e-05	0.000118906		ENSG00000069431	ABCC9	ATP-binding cassette, sub-family C (CFTR/MRP), member 9	0.659575	0.000460499	0.00166925
							ENSG00000150551	LYPD1	LY6/PLAUR domain containing 1	1.06674	2.02147e-05	0.000119195		ENSG00000253873	PCDHGA11	ENSG00000253873	-0.604107	0.00047845	0.00173017
							ENSG00000175772	AC112229.7	ENSG00000175772	-0.789663	2.03976e-05	0.000120116		ENSG00000234635	LINC00849	ENSG00000234635	-0.634725	0.000493511	0.00177802
							ENSG00000226508	AC104655.3	ENSG00000226508	1.13725	2.07887e-05	0.000122207		ENSG00000188039	NWD1	NACHT and WD repeat domain containing 1	-0.581115	0.000541688	0.00192914
							ENSG00000117115	PADI2	peptidyl arginine deiminase, type II	-0.769565	2.11605e-05	0.000124284		ENSG00000170667	RASA4B	RAS p21 protein activator 4B	-0.691105	0.000566487	0.00200487
							ENSG00000254505	CHMP4A	ENSG00000254505	0.611858	2.11699e-05	0.000124286		ENSG00000182218	HHIPL1	HHIP-like 1	-0.955612	0.000568611	0.00201134
							ENSG00000130988	RGN	regucalcin (senescence marker protein-30)	-0.769601	2.23489e-05	0.000130755		ENSG00000100526	CDKN3	cyclin-dependent kinase inhibitor 3	-0.613198	0.000586904	0.00207047
							ENSG00000206203	TSSK2	testis-specific serine kinase 2	-0.892739	2.3161e-05	0.000135155		ENSG00000182712	CMC4	mature T-cell proliferation 1 neighbor; mature T-cell proliferation 1	-0.614863	0.000626642	0.00219212
							ENSG00000162706	CADM3	cell adhesion molecule 3	0.707894	2.42028e-05	0.00014069		ENSG00000256092	hsa-mir-8072	ENSG00000256092	-0.876345	0.000654035	0.00227683
							ENSG00000099617	EFNA2	ephrin-A2	-0.900387	2.45427e-05	0.00014236		ENSG00000198467	TPM2	tropomyosin 2 (beta)	0.814863	0.000655047	0.00227977
							ENSG00000241360	PDXP	ENSG00000241360	-0.785455	2.4801e-05	0.000143551		ENSG00000198553	KCNRG	potassium channel regulator	1.34126	0.000662248	0.00230307
							ENSG00000165061	ZMAT4	zinc finger, matrin type 4	0.901484	2.52163e-05	0.000145893		ENSG00000087250	MT3	metallothionein 3	0.959144	0.000672726	0.00233533
							ENSG00000170703	TTLL6	tubulin tyrosine ligase-like family, member 6	-0.655574	2.5308e-05	0.000146361		ENSG00000261005	CTB-58E17.1	ENSG00000261005	-0.591838	0.000676699	0.00234673
							ENSG00000135324	MRAP2	melanocortin 2 receptor accessory protein 2	-0.671246	2.53999e-05	0.00014683		ENSG00000142606	MMEL1	membrane metallo-endopeptidase-like 1	-0.750116	0.000676966	0.00234706
							ENSG00000115252	PDE1A	phosphodiesterase 1A, calmodulin-dependent	-0.626914	2.54345e-05	0.000146967		ENSG00000163638	ADAMTS9	ADAM metallopeptidase with thrombospondin type 1 motif, 9	0.657069	0.000692174	0.00239247
							ENSG00000130054	FAM155B	family with sequence similarity 155, member B	-0.67516	2.61972e-05	0.000150987		ENSG00000145088	EAF2	ELL associated factor 2	0.613679	0.000693515	0.00239546
							ENSG00000101443	WFDC2	WAP four-disulfide core domain 2	0.865499	2.63467e-05	0.00015172		ENSG00000137070	IL11RA	interleukin 11 receptor, alpha	0.744561	0.000721273	0.00248171
							ENSG00000005513	SOX8	SRY (sex determining region Y)-box 8	-0.999885	2.73838e-05	0.000157292		ENSG00000185634	SHC4	SHC (Src homology 2 domain containing) family, member 4	0.633559	0.000753882	0.00258022
							ENSG00000130202	PVRL2	poliovirus receptor-related 2 (herpesvirus entry mediator B)	0.629771	2.81379e-05	0.000161354		ENSG00000186310	NAP1L3	nucleosome assembly protein 1-like 3	-0.626432	0.000757167	0.00259081
							ENSG00000179292	TMEM151A	transmembrane protein 151A	-0.620226	2.86144e-05	0.000163735		ENSG00000222009	BTBD19	ENSG00000222009	-0.643446	0.000759499	0.00259683
							ENSG00000171791	BCL2	B-cell CLL/lymphoma 2	-0.87022	3.04769e-05	0.000173514		ENSG00000254996	ANKHD1-EIF4EBP3	ENSG00000254996	-1.42859	0.000813877	0.00276747
							ENSG00000238206	RP11-472B18.2	ENSG00000238206	0.927404	3.23819e-05	0.000183434		ENSG00000162643	WDR63	WD repeat domain 63	0.602234	0.000835174	0.00282928
							ENSG00000124302	CHST8	carbohydrate (N-acetylgalactosamine 4-0) sulfotransferase 8	-0.840688	3.36868e-05	0.000190032		ENSG00000156381	ANKRD9	ankyrin repeat domain 9	-0.582039	0.000861316	0.00290484
							ENSG00000109705	NKX3-2	NK3 homeobox 2	0.894694	3.45535e-05	0.000194516		ENSG00000250120	PCDHA10	ENSG00000250120	-1.66838	0.000871635	0.00293527
							ENSG00000237857	RP11-435O5.2	ENSG00000237857	-0.805654	3.54685e-05	0.000198676		ENSG00000063127	SLC6A16	solute carrier family 6, member 16	0.627782	0.000906949	0.00304216
							ENSG00000176381	PRR18	proline rich 18	-0.674557	3.56083e-05	0.000199377		ENSG00000206561	COLQ	collagen-like tail subunit (single strand of homotrimer) of asymmetric acetylcholinesterase	0.691218	0.000909266	0.00304843
							ENSG00000162039	MEIOB	chromosome 16 open reading frame 73	-1.01469	3.77018e-05	0.000210317		ENSG00000164053	ATRIP	ATR interacting protein	0.583243	0.00091802	0.00307248
							ENSG00000147394	ZNF185	zinc finger protein 185 (LIM domain)	-0.623643	3.77671e-05	0.000210595		ENSG00000132855	ANGPTL3	angiopoietin-like 3	-0.601053	0.00097958	0.00325451
							ENSG00000214575	CPEB1	cytoplasmic polyadenylation element binding protein 1	-0.990036	4.03354e-05	0.000224086		ENSG00000118231	CRYGD	crystallin, gamma D	-0.619337	0.00101017	0.00334959
							ENSG00000185519	FAM131C	family with sequence similarity 131, member C	-0.769633	4.16096e-05	0.00023022		ENSG00000110244	APOA4	apolipoprotein A-IV	-0.648437	0.00101629	0.00336824
							ENSG00000249345	RP11-575F12.1	ENSG00000249345	0.887927	4.38993e-05	0.000241803		ENSG00000028277	POU2F2	POU class 2 homeobox 2	-0.710644	0.00104731	0.00346094
							ENSG00000143473	KCNH1	potassium voltage-gated channel, subfamily H (eag-related), member 1	-0.749232	4.39229e-05	0.000241835		ENSG00000260091	RP11-33B1.4	ENSG00000260091	0.713999	0.00105092	0.00347037
							ENSG00000159713	TPPP3	tubulin polymerization-promoting protein family member 3	-0.588178	4.93958e-05	0.000268801		ENSG00000101307	SIRPB1	signal-regulatory protein beta 1	0.627058	0.00108399	0.00356658
							ENSG00000133874	RNF122	ring finger protein 122	0.911553	4.94968e-05	0.000269041		ENSG00000260257	RP5-1085F17.3	ENSG00000260257	-0.796104	0.00115926	0.00379132
							ENSG00000134253	TRIM45	tripartite motif-containing 45	-0.605231	4.94758e-05	0.000269041		ENSG00000189350	FAM179A	family with sequence similarity 179, member A	-0.583765	0.00116456	0.00380775
							ENSG00000196843	ARID5A	AT rich interactive domain 5A (MRF1-like)	0.719737	5.00314e-05	0.000271387		ENSG00000101542	CDH20	cadherin 20, type 2	0.614678	0.00123822	0.00402444
							ENSG00000084628	NKAIN1	Na+/K+ transporting ATPase interacting 1	-0.716509	5.04247e-05	0.000273193		ENSG00000119681	LTBP2	latent transforming growth factor beta binding protein 2	-0.68525	0.00125647	0.00407792
							ENSG00000178184	PARD6G	par-6 partitioning defective 6 homolog gamma (C. elegans)	-0.629257	5.06064e-05	0.000274067		ENSG00000198482	ZNF808	zinc finger protein 808	0.627865	0.00127249	0.00412695
							ENSG00000223839	FAM95B1	ENSG00000223839	-0.703593	5.08742e-05	0.000275298		ENSG00000255406	RP11-713P17.5	ENSG00000255406	-0.632908	0.00128304	0.0041582
							ENSG00000163083	INHBB	inhibin, beta B	-0.751918	5.10964e-05	0.00027639		ENSG00000162433	AK4	adenylate kinase 3-like 2; adenylate kinase 3-like 1	-0.702242	0.00129493	0.00419173
							ENSG00000102452	NALCN	sodium leak channel, non-selective	-0.799531	5.4537e-05	0.000292896		ENSG00000179528	LBX2	ladybird homeobox 2	0.731425	0.00142376	0.00457073
							ENSG00000167281	RBFOX3	ENSG00000167281	-0.869532	5.47824e-05	0.000294073		ENSG00000203943	SAMD13	sterile alpha motif domain containing 13	-0.646394	0.00151937	0.00484681
							ENSG00000184588	PDE4B	phosphodiesterase 4B, cAMP-specific (phosphodiesterase E4 dunce homolog, Drosophila)	0.645174	5.56976e-05	0.000298501		ENSG00000171992	SYNPO	synaptopodin	-0.709601	0.00153064	0.00487705
							ENSG00000103888	KIAA1199	KIAA1199	0.711385	5.63656e-05	0.00030164		ENSG00000167562	ZNF701	zinc finger protein 701	0.646937	0.00157486	0.0049969
							ENSG00000266904	LINC00663	ENSG00000266904	-1.27952	5.8728e-05	0.00031317		ENSG00000119125	GDA	guanine deaminase	0.718754	0.00158222	0.00501208
							ENSG00000142178	SIK1	salt-inducible kinase 1	0.670641	6.01771e-05	0.000320141		ENSG00000237310	GS1-124K5.4	ENSG00000237310	-0.727281	0.00166445	0.00523721
							ENSG00000228412	RP4-625H18.2	ENSG00000228412	0.799805	6.02684e-05	0.000320501		ENSG00000101638	ST8SIA5	ST8 alpha-N-acetyl-neuraminide alpha-2,8-sialyltransferase 5	0.58399	0.00170846	0.00535837
							ENSG00000102678	FGF9	fibroblast growth factor 9 (glia-activating factor)	-0.975525	6.13575e-05	0.000325654		ENSG00000186603	HPDL	4-hydroxyphenylpyruvate dioxygenase-like	-1.04446	0.00179973	0.00560333
							ENSG00000111834	RSPH4A	radial spoke head 4 homolog A (Chlamydomonas)	0.668131	6.80004e-05	0.000357421		ENSG00000242419	PCDHGC4	ENSG00000242419	-0.653436	0.00186116	0.0057695
							ENSG00000161082	CELF5	bruno-like 5, RNA binding protein (Drosophila)	-0.665145	6.98435e-05	0.000366388		ENSG00000196934	RIMBP3B	RIMS binding protein 3B; RIMS binding protein 3C; RIMS binding protein 3	-0.593666	0.00186883	0.00578935
							ENSG00000175898	CTD-2369P2.2	sphingosine-1-phosphate receptor 2	1.08302	7.08306e-05	0.000371278		ENSG00000257591	ZNF625	ENSG00000257591	0.608277	0.00189802	0.00587442
							ENSG00000223804	RP6-206I17.1	ENSG00000223804	1.18923	7.12531e-05	0.000373204		ENSG00000102935	ZNF423	zinc finger protein 423	-0.63622	0.00193363	0.00597375
							ENSG00000175928	LRRN1	leucine rich repeat neuronal 1	-0.841107	7.14898e-05	0.000374155		ENSG00000113205	PCDHB3	protocadherin beta 3	-0.588368	0.00195165	0.00602124
							ENSG00000256151	RP11-76C10.5	ENSG00000256151	-0.761801	7.38098e-05	0.000385404		ENSG00000171858	RPS21	ribosomal protein S21	-0.63958	0.00202593	0.00622782
							ENSG00000204889	KRT40	keratin 40	-0.728062	7.51989e-05	0.000391902		ENSG00000258610	RP11-488C13.7	ENSG00000258610	2.19783	0.00206156	0.0063245
							ENSG00000169228	RAB24	RAB24, member RAS oncogene family	0.896365	7.73441e-05	0.000402617		ENSG00000214837	RP11-261C10.3	ENSG00000214837	0.928046	0.00206544	0.00633499
							ENSG00000173621	LRFN4	leucine rich repeat and fibronectin type III domain containing 4	-0.777736	7.80424e-05	0.000405941		ENSG00000214397	DKFZP779J2370	ENSG00000214397	10.4607	0.0020994	0.00641891
							ENSG00000175264	CHST1	carbohydrate (keratan sulfate Gal-6) sulfotransferase 1	-0.885884	7.84622e-05	0.000407967		ENSG00000226791	AC109826.1	ENSG00000226791	0.64409	0.00228388	0.00691923
							ENSG00000124788	ATXN1	ataxin 1	0.959961	8.08417e-05	0.000419535		ENSG00000196622	RIMBP3	RIMS binding protein 3B; RIMS binding protein 3C; RIMS binding protein 3	-0.659839	0.00228452	0.00691963
							ENSG00000108352	RAPGEFL1	Rap guanine nucleotide exchange factor (GEF)-like 1	-0.634358	8.12642e-05	0.000421566		ENSG00000217128	FNIP1	folliculin interacting protein 1	0.59927	0.00228568	0.00692161
							ENSG00000153790	C7orf31	chromosome 7 open reading frame 31	0.649707	8.18677e-05	0.000423768		ENSG00000104231	ZFAND1	zinc finger, AN1-type domain 1	0.590525	0.00235294	0.00709845
							ENSG00000172554	SNTG2	syntrophin, gamma 2	-0.598741	8.36069e-05	0.000432065		ENSG00000203811	HIST2H3C	histone cluster 1, H3j; histone cluster 1, H3i; histone cluster 1, H3h; histone cluster 1, H3g; histone cluster 1, H3f; histone cluster 1, H3e; histone cluster 1, H3d; histone cluster 1, H3c; histone cluster 1, H3b; histone cluster 1, H3a; histone cluster 1, H2ad; histone cluster 2, H3a; histone cluster 2, H3c; histone cluster 2, H3d	0.626242	0.00238562	0.00718429
							ENSG00000126878	AIF1L	allograft inflammatory factor 1-like	-0.76141	8.78303e-05	0.00045251		ENSG00000203852	HIST2H3A	histone cluster 1, H3j; histone cluster 1, H3i; histone cluster 1, H3h; histone cluster 1, H3g; histone cluster 1, H3f; histone cluster 1, H3e; histone cluster 1, H3d; histone cluster 1, H3c; histone cluster 1, H3b; histone cluster 1, H3a; histone cluster 1, H2ad; histone cluster 2, H3a; histone cluster 2, H3c; histone cluster 2, H3d	0.626242	0.00238562	0.00718429
							ENSG00000186787	SPIN2B	spindlin family, member 2B	-0.588425	8.8456e-05	0.000455387		ENSG00000232434	C9orf172	ENSG00000232434	-0.678401	0.00251585	0.00752191
							ENSG00000185361	TNFAIP8L1	tumor necrosis factor, alpha-induced protein 8-like 1	-0.642424	9.09521e-05	0.000466642		ENSG00000270127	RP11-526I2.5	ENSG00000270127	-0.627575	0.00252757	0.00754913
							ENSG00000113319	RASGRF2	Ras protein-specific guanine nucleotide-releasing factor 2	-0.783098	9.22604e-05	0.000471747		ENSG00000263350	RP11-13N13.2	ENSG00000263350	-0.976094	0.00253457	0.00756591
							ENSG00000265185	SNORD3B-1	ENSG00000265185	-0.666587	9.41946e-05	0.000481273		ENSG00000217442	SYCE3	chromosome 22 open reading frame 41	0.898036	0.00293581	0.00859963
							ENSG00000134070	IRAK2	interleukin-1 receptor-associated kinase 2	0.624482	9.71411e-05	0.000494649		ENSG00000177875	C12orf68	chromosome 12 open reading frame 68	0.698993	0.00298201	0.00872555
							ENSG00000170365	SMAD1	SMAD family member 1	1.06491	9.72731e-05	0.000495135		ENSG00000265818	EEF1E1-MUTED	ENSG00000265818	-7.92093	0.00301953	0.0088164
							ENSG00000161682	FAM171A2	family with sequence similarity 171, member A2	-0.621838	9.88562e-05	0.000502816		ENSG00000151687	ANKAR	ankyrin and armadillo repeat containing	0.605095	0.0030327	0.00884726
							ENSG00000164849	GPR146	G protein-coupled receptor 146	-1.08759	0.000101297	0.000514072		ENSG00000069399	BCL3	B-cell CLL/lymphoma 3	0.631817	0.00304558	0.00887724
							ENSG00000137968	SLC44A5	solute carrier family 44, member 5	-0.837763	0.000103192	0.000523103		ENSG00000129151	BBOX1	butyrobetaine (gamma), 2-oxoglutarate dioxygenase (gamma-butyrobetaine hydroxylase) 1	0.600303	0.00310136	0.00901673
							ENSG00000258610	RP11-488C13.7	ENSG00000258610	0.950532	0.000107565	0.000543643		ENSG00000183785	TUBA8	tubulin, alpha 8	1.23066	0.00318249	0.00920143
							ENSG00000148468	FAM171A1	family with sequence similarity 171, member A1	-0.869773	0.000109491	0.00055317		ENSG00000269699	ZIM2	ENSG00000269699	-0.92623	0.00320458	0.00925942
							ENSG00000162881	OXER1	oxoeicosanoid (OXE) receptor 1	-0.690913	0.000111055	0.000560237		ENSG00000013364	MVP	major vault protein	1.1512	0.00338992	0.00972681
							ENSG00000189337	KAZN	kazrin	-0.678555	0.000112357	0.000565542		ENSG00000163126	ANKRD23	ankyrin repeat domain 23	-0.638067	0.00361406	0.0102854
							ENSG00000169554	ZEB2	zinc finger E-box binding homeobox 2	0.934257	0.000112709	0.000567		ENSG00000187098	MITF	microphthalmia-associated transcription factor	0.654494	0.00396658	0.0111818
							ENSG00000128340	RAC2	ras-related C3 botulinum toxin substrate 2 (rho family, small GTP binding protein Rac2)	0.741344	0.000113905	0.000572693		ENSG00000263155	MYZAP	ENSG00000263155	0.664773	0.00407105	0.0114378
							ENSG00000163586	FABP1	fatty acid binding protein 1, liver	-1.08071	0.00011441	0.000574807		ENSG00000242282	AC108488.4	ENSG00000242282	0.680621	0.00411243	0.011535
							ENSG00000135678	CPM	carboxypeptidase M	-0.622182	0.000119499	0.000597715		ENSG00000079277	MKNK1	MAP kinase interacting serine/threonine kinase 1	0.832819	0.00413067	0.0115754
							ENSG00000124743	KLHL31	kelch-like 31 (Drosophila)	-1.17603	0.000119702	0.00059851		ENSG00000095397	DFNB31	deafness, autosomal recessive 31	0.581512	0.00423048	0.0118222
							ENSG00000168907	PLA2G4F	phospholipase A2, group IVF	-0.791249	0.000126303	0.000627808		ENSG00000163806	SPDYA	protein phosphatase 1, catalytic subunit, beta isoform; speedy homolog A (Xenopus laevis)	-0.78764	0.00426184	0.0118977
							ENSG00000241697	TMEFF1	ENSG00000241697	-0.587488	0.000127628	0.000634161		ENSG00000135472	FAIM2	Fas apoptotic inhibitory molecule 2	-0.603755	0.00430394	0.0120127
							ENSG00000138650	PCDH10	protocadherin 10	0.747728	0.00012769	0.000634236		ENSG00000100079	LGALS2	lectin, galactoside-binding, soluble, 2	-0.680287	0.00464904	0.0128547
							ENSG00000182218	HHIPL1	HHIP-like 1	-0.914329	0.000130304	0.000646272		ENSG00000257698	RP11-620J15.3	ENSG00000257698	-0.604739	0.00479031	0.0132078
							ENSG00000253457	SMIM18	ENSG00000253457	-0.817862	0.000131216	0.000650319		ENSG00000047457	CP	ceruloplasmin (ferroxidase)	0.593301	0.00532974	0.0145216
							ENSG00000187672	ERC2	ELKS/RAB6-interacting/CAST family member 2	0.594014	0.000137709	0.000680012		ENSG00000055955	ITIH4	inter-alpha (globulin) inhibitor H4 (plasma Kallikrein-sensitive glycoprotein)	-0.874828	0.00534876	0.0145618
							ENSG00000165973	NELL1	NEL-like 1 (chicken)	0.859321	0.000138565	0.000683741		ENSG00000244041	RP1-90J20.7	ENSG00000244041	1.2921	0.00561455	0.0151942
							ENSG00000091073	DTX2	deltex homolog 2 (Drosophila)	0.673178	0.000140088	0.000690752		ENSG00000115363	EVA1A	family with sequence similarity 176, member A	0.603645	0.00571705	0.0154378
							ENSG00000186479	RGS7BP	regulator of G-protein signaling 7 binding protein	0.739647	0.000140994	0.000694715		ENSG00000225526	C3orf83	ENSG00000225526	0.692666	0.00572206	0.0154483
							ENSG00000008226	DLEC1	deleted in lung and esophageal cancer 1	0.811009	0.000146268	0.000718092		ENSG00000126251	GPR42	G protein-coupled receptor 42 pseudogene	-0.630522	0.00579296	0.0156212
							ENSG00000221883	ARIH2OS	chromosome 3 open reading frame 71	0.698248	0.00014979	0.000732687		ENSG00000237021	RP3-486I3.7	ENSG00000237021	0.66658	0.00596516	0.0160284
							ENSG00000152611	CAPSL	calcyphosine-like	0.713186	0.000151755	0.000740735		ENSG00000080493	SLC4A4	solute carrier family 4, sodium bicarbonate cotransporter, member 4	-0.692505	0.00634521	0.0168862
							ENSG00000100351	GRAP2	GRB2-related adaptor protein 2	-0.867839	0.000166885	0.000808757		ENSG00000262202	SNORD3D	ENSG00000262202	-0.763784	0.0066166	0.0175229
							ENSG00000142733	MAP3K6	mitogen-activated protein kinase kinase kinase 6	0.650704	0.000170114	0.000823232		ENSG00000161551	ZNF577	zinc finger protein 577	-0.596424	0.00703022	0.0184603
							ENSG00000144040	SFXN5	sideroflexin 5	-0.615943	0.000170364	0.000824148		ENSG00000106070	GRB10	growth factor receptor-bound protein 10	-0.599883	0.00786102	0.020332
							ENSG00000255874	LINC00346	ENSG00000255874	0.789753	0.00017413	0.000840863		ENSG00000099769	IGFALS	insulin-like growth factor binding protein, acid labile subunit	-1.46972	0.00895988	0.0227846
							ENSG00000168077	SCARA3	scavenger receptor class A, member 3	-0.630488	0.000176502	0.000851104		ENSG00000184115	RP13-1039J1.2	LIM and senescent cell antigen-like domains 3; LIMS3-LOC440895 read-through	-0.793175	0.00908746	0.0230531
							ENSG00000115165	CYTIP	cytohesin 1 interacting protein	0.858081	0.000178364	0.000859294		ENSG00000267534	S1PR2	ENSG00000267534	0.630007	0.00924166	0.0234006
							ENSG00000143847	PPFIA4	protein tyrosine phosphatase, receptor type, f polypeptide (PTPRF), interacting protein (liprin), alpha 4	-0.761057	0.000206422	0.00098141		ENSG00000183246	RIMBP3C	RIMS binding protein 3B; RIMS binding protein 3C; RIMS binding protein 3	-0.61351	0.0101658	0.0253308
							ENSG00000187699	C2orf88	chromosome 2 open reading frame 88	-0.755598	0.000209496	0.00099463		ENSG00000203711	C6orf99	similar to Putative uncharacterized protein C6orf99; chromosome 6 open reading frame 99	-0.635258	0.0106848	0.0264436
							ENSG00000163513	TGFBR2	transforming growth factor, beta receptor II (70/80kDa)	0.945226	0.000216361	0.00102399		ENSG00000162946	DISC1	disrupted in schizophrenia 1	0.640137	0.011408	0.0279755
							ENSG00000147119	CHST7	carbohydrate (N-acetylglucosamine 6-O) sulfotransferase 7	-0.691465	0.000216823	0.00102582		ENSG00000089505	CMTM1	CKLF-like MARVEL transmembrane domain containing 1	-0.896012	0.0114183	0.0279957
							ENSG00000204588	AC013268.5	hypothetical LOC151009	-0.666369	0.000218938	0.0010351		ENSG00000260238	PMF1-BGLAP	ENSG00000260238	-1.23666	0.0121259	0.0295287
							ENSG00000122852	SFTPA1	surfactant protein A1B; surfactant protein A1	0.951004	0.00022055	0.00104091		ENSG00000129965	INS-IGF2	insulin-like growth factor 2 (somatomedin A); insulin; INS-IGF2 readthrough transcript	-1.34991	0.0131714	0.0317112
							ENSG00000103647	CORO2B	coronin, actin binding protein, 2B	-0.966866	0.000221048	0.00104253		ENSG00000206077	ZDHHC11B	ENSG00000206077	0.857159	0.0133091	0.0319978
							ENSG00000204381	LAYN	layilin	0.779068	0.000223562	0.00105226		ENSG00000183629	GOLGA8G	golgi autoantigen, golgin subfamily a, 8D; golgi autoantigen, golgin subfamily a, 8C; similar to Golgin subfamily A member 8-like protein 1; golgi autoantigen, golgin subfamily a, 8F; golgi autoantigen, golgin subfamily a, 8G	-0.61533	0.013941	0.0333578
							ENSG00000183840	GPR39	G protein-coupled receptor 39	0.883467	0.000236278	0.0011059		ENSG00000203896	LIME1	Lck interacting transmembrane adaptor 1	-0.77493	0.0154402	0.0364961
							ENSG00000272514	C6ORF165	ENSG00000272514	0.643237	0.000253322	0.00117673		ENSG00000167554	ZNF610	zinc finger protein 610	0.649775	0.0166918	0.0389208
							ENSG00000176386	CDC26	cell division cycle 26 homolog (S. cerevisiae); cell division cycle 26 homolog (S. cerevisiae) pseudogene	0.638624	0.000255741	0.00118634		ENSG00000228327	RP11-206L10.2	ENSG00000228327	0.708311	0.0167118	0.0389474
							ENSG00000203995	ZYG11A	zyg-11 homolog A (C. elegans)	-0.61488	0.000257017	0.00119185		ENSG00000204376	XAGE1D	X antigen family, member 1D; X antigen family, member 1C; X antigen family, member 1B; X antigen family, member 1A; X antigen family, member 1E	1.02948	0.0171952	0.0399304
							ENSG00000035664	DAPK2	death-associated protein kinase 2	-0.64086	0.000257564	0.00119316		ENSG00000175898	CTD-2369P2.2	sphingosine-1-phosphate receptor 2	0.593702	0.0176618	0.0408954
							ENSG00000130147	SH3BP4	SH3-domain binding protein 4	-0.787278	0.000258591	0.0011973		ENSG00000204379	XAGE1A	X antigen family, member 1D; X antigen family, member 1C; X antigen family, member 1B; X antigen family, member 1A; X antigen family, member 1E	1.02364	0.0214633	0.0483653
							ENSG00000140398	NEIL1	nei endonuclease VIII-like 1 (E. coli)	-0.709569	0.000267411	0.00123498		ENSG00000214447	FAM187A	coiled-coil domain containing 103	0.911013	0.021813	0.0490073
							ENSG00000177706	FAM20C	family with sequence similarity 20, member C	-0.643801	0.000271803	0.00125441		ENSG00000055332	EIF2AK2	eukaryotic translation initiation factor 2-alpha kinase 2	2.79529	1.01610528855002e-316	2.26791368919716e-314
							ENSG00000198948	MFAP3L	microfibrillar-associated protein 3-like	-1.03829	0.00027496	0.00126682		ENSG00000104518	GSDMD	gasdermin D	3.19007	1.65046976770952e-317	3.7451909828744e-315
							ENSG00000047457	CP	ceruloplasmin (ferroxidase)	1.06189	0.000288199	0.00132063		ENSG00000168062	BATF2	basic leucine zipper transcription factor, ATF-like 2	4.58451	2.21484688374172e-319	5.11104092516857e-317
							ENSG00000186297	GABRA5	gamma-aminobutyric acid (GABA) A receptor, alpha 5	1.00928	0.000288571	0.00132144
							ENSG00000181418	DDN	dendrin	-0.781859	0.000292126	0.00133636
							ENSG00000151006	PRSS53	polyserase 3	-0.795769	0.00029319	0.00134078
							ENSG00000154975	CA10	carbonic anhydrase X	-0.738925	0.000303286	0.00138368
							ENSG00000177989	ODF3B	outer dense fiber of sperm tails 3B	1.7567	0.000309118	0.0014065
							ENSG00000162004	CCDC78	coiled-coil domain containing 78	-0.720785	0.000320523	0.00145497
							ENSG00000180089	TMEM86B	transmembrane protein 86B	-1.11606	0.0003259	0.00147789
							ENSG00000104998	IL27RA	interleukin 27 receptor, alpha	-0.775276	0.000329159	0.00149088
							ENSG00000139832	RAB20	RAB20, member RAS oncogene family	0.633412	0.000330321	0.00149544
							ENSG00000100344	PNPLA3	patatin-like phospholipase domain containing 3	-0.64981	0.000332669	0.00150406
							ENSG00000152315	KCNK13	potassium channel, subfamily K, member 13	-0.895986	0.000334962	0.00151342
							ENSG00000168389	MFSD2A	major facilitator superfamily domain containing 2	-0.621007	0.000354633	0.00159591
							ENSG00000153684	GOLGA8F	golgi autoantigen, golgin subfamily a, 8D; golgi autoantigen, golgin subfamily a, 8C; similar to Golgin subfamily A member 8-like protein 1; golgi autoantigen, golgin subfamily a, 8F; golgi autoantigen, golgin subfamily a, 8G	0.855961	0.000355027	0.00159715
							ENSG00000196502	SULT1A1	sulfotransferase family, cytosolic, 1A, phenol-preferring, member 1	-0.774821	0.00036356	0.00162971
							ENSG00000173559	NABP1	oligonucleotide/oligosaccharide-binding fold containing 2A	0.678507	0.000373968	0.00167182
							ENSG00000184454	NCMAP	chromosome 1 open reading frame 130	-0.604711	0.0003773	0.0016856
							ENSG00000153234	NR4A2	nuclear receptor subfamily 4, group A, member 2	0.729217	0.000380972	0.00170032
							ENSG00000179979	CRIPAK	cysteine-rich PAK1 inhibitor	-0.63729	0.000389632	0.00172985
							ENSG00000146205	ANO7	anoctamin 7	-0.995237	0.000390083	0.00173114
							ENSG00000108821	COL1A1	collagen, type I, alpha 1	1.09882	0.000399558	0.00176986
							ENSG00000217442	SYCE3	chromosome 22 open reading frame 41	0.809597	0.000401098	0.00177552
							ENSG00000160401	C9orf117	chromosome 9 open reading frame 117	-0.644538	0.000407621	0.00179858
							ENSG00000168026	TTC21A	tetratricopeptide repeat domain 21A	0.634105	0.00045893	0.0020021
							ENSG00000124557	BTN1A1	butyrophilin, subfamily 1, member A1	-0.673081	0.000461349	0.002012
							ENSG00000101695	RNF125	ring finger protein 125	-0.749751	0.000464868	0.00202604
							ENSG00000159496	RGL4	ral guanine nucleotide dissociation stimulator-like 4	-0.604641	0.00046931	0.00204408
							ENSG00000159403	C1R	ENSG00000159403	1.67601	0.00049132	0.00212764
							ENSG00000145708	CRHBP	corticotropin releasing hormone binding protein	0.708447	0.000495141	0.00214213
							ENSG00000182230	FAM153B	family with sequence similarity 153, member B	-1.58201	0.000527635	0.00226177
							ENSG00000253598	SLC10A5	ENSG00000253598	-0.593989	0.000528464	0.00226461
							ENSG00000179057	IGSF22	immunoglobulin superfamily, member 22	-0.837382	0.000547084	0.0023407
							ENSG00000189227	C15orf61	chromosome 15 open reading frame 61	-0.772591	0.000550804	0.00235438
							ENSG00000175318	GRAMD2	GRAM domain containing 2	0.62801	0.000564604	0.00240503
							ENSG00000269094	AC006449.1	ENSG00000269094	0.786981	0.000571488	0.002429
							ENSG00000078900	TP73	tumor protein p73	-0.786996	0.000579545	0.00246016
							ENSG00000169717	ACTRT2	actin-related protein T2	-0.778832	0.000591479	0.00250533
							ENSG00000139988	RDH12	retinol dehydrogenase 12 (all-trans/9-cis/11-cis)	-0.756316	0.000602163	0.00254581
							ENSG00000125355	TMEM255A	family with sequence similarity 70, member A	0.613778	0.000607382	0.00256547
							ENSG00000124568	SLC17A1	solute carrier family 17 (sodium phosphate), member 1	-0.756818	0.000609627	0.00257335
							ENSG00000104953	TLE6	transducin-like enhancer of split 6 (E(sp1) homolog, Drosophila)	0.656683	0.000611388	0.00257998
							ENSG00000170745	KCNS3	potassium voltage-gated channel, delayed-rectifier, subfamily S, member 3	0.647882	0.000646571	0.00271407
							ENSG00000254122	PCDHGB7	ENSG00000254122	-0.805526	0.000678424	0.00283199
							ENSG00000258957	RP11-363J20.1	ENSG00000258957	-0.691707	0.000683567	0.00284995
							ENSG00000148288	GBGT1	globoside alpha-1,3-N-acetylgalactosaminyltransferase 1	-0.771131	0.000688989	0.00286902
							ENSG00000177453	NIM1	serine/threonine-protein kinase NIM1	0.731086	0.000694625	0.00288894
							ENSG00000118523	CTGF	connective tissue growth factor	0.644224	0.000707517	0.00293805
							ENSG00000103489	XYLT1	xylosyltransferase I	0.627278	0.000712593	0.0029537
							ENSG00000165511	C10orf25	chromosome 10 open reading frame 25	0.716618	0.000713205	0.00295443
							ENSG00000198435	NRARP	NOTCH-regulated ankyrin repeat protein	-0.792365	0.000731031	0.00302457
							ENSG00000213213	KIAA1984	KIAA1984; transmembrane protein 141	-0.867388	0.000743771	0.00307353
							ENSG00000178965	C1orf173	chromosome 1 open reading frame 173	1.39087	0.000775881	0.00319259
							ENSG00000174125	TLR1	toll-like receptor 1	0.765541	0.000777151	0.00319684
							ENSG00000188993	LRRC66	leucine rich repeat containing 66	0.587626	0.000778808	0.00320268
							ENSG00000131016	AKAP12	A kinase (PRKA) anchor protein 12	-0.710462	0.000782195	0.00321271
							ENSG00000270673	YTHDF3-AS1	ENSG00000270673	-0.84997	0.000784358	0.0032187
							ENSG00000143412	ANXA9	annexin A9	-0.587196	0.00078521	0.00322022
							ENSG00000229645	LINC00341	ENSG00000229645	-0.70154	0.000827898	0.00337994
							ENSG00000182368	FAM27A	family with sequence similarity 27, member C; family with sequence similarity 27, member A; family with sequence similarity 27, member B	-0.632267	0.000865957	0.00351414
							ENSG00000185650	ZFP36L1	zinc finger protein 36, C3H type-like 1	0.658352	0.000878034	0.00355676
							ENSG00000234972	TBC1D3C	ENSG00000234972	-0.686599	0.000893969	0.00361267
							ENSG00000145451	GLRA3	glycine receptor, alpha 3	0.585531	0.000895706	0.00361861
							ENSG00000242384	TBC1D3H	ENSG00000242384	-0.781338	0.000896067	0.00361899
							ENSG00000230733	AC092171.4	ENSG00000230733	-0.616016	0.000896371	0.00361914
							ENSG00000108387	2004-09-01	septin 4	0.857414	0.000899343	0.00363006
							ENSG00000101096	NFATC2	nuclear factor of activated T-cells, cytoplasmic, calcineurin-dependent 2	0.660978	0.000899801	0.00363082
							ENSG00000125816	NKX2-4	NK2 homeobox 4	-0.727052	0.000904499	0.00364544
							ENSG00000170091	NSG2	HMP19 protein	-0.724168	0.000906113	0.00365086
							ENSG00000124613	ZNF391	zinc finger protein 391	0.676066	0.000909035	0.00365937
							ENSG00000159263	SIM2	single-minded homolog 2 (Drosophila)	-0.6497	0.000930731	0.0037345
							ENSG00000176595	KBTBD11	kelch repeat and BTB (POZ) domain containing 11	-0.844644	0.00093641	0.00375395
							ENSG00000169752	NRG4	neuregulin 4	-0.607944	0.000949068	0.00379795
							ENSG00000177374	HIC1	hypermethylated in cancer 1	-0.683455	0.000949958	0.00380039
							ENSG00000111058	ACSS3	acyl-CoA synthetase short-chain family member 3	0.691461	0.000953916	0.00381173
							ENSG00000081803	CADPS2	Ca++-dependent secretion activator 2	1.46207	0.000962509	0.00384323
							ENSG00000255394	C8orf49	ENSG00000255394	-0.636484	0.000962652	0.00384323
							ENSG00000198754	OXCT2	3-oxoacid CoA transferase 2	-0.681776	0.000967578	0.00385949
							ENSG00000165868	HSPA12A	heat shock 70kDa protein 12A	-0.609658	0.00101647	0.00402861
							ENSG00000113070	HBEGF	heparin-binding EGF-like growth factor	0.612602	0.00103523	0.00409678
							ENSG00000181378	CCDC108	coiled-coil domain containing 108	-0.692739	0.00105324	0.00415462
							ENSG00000165238	WNK2	WNK lysine deficient protein kinase 2	-0.702023	0.00106513	0.00419305
							ENSG00000119714	GPR68	G protein-coupled receptor 68	-0.814336	0.00112081	0.0043931
							ENSG00000132003	ZSWIM4	zinc finger, SWIM-type containing 4	-0.605194	0.00112226	0.00439753
							ENSG00000178919	FOXE1	forkhead box E1 (thyroid transcription factor 2)	-0.66385	0.00112308	0.00439842
							ENSG00000187634	SAMD11	sterile alpha motif domain containing 11	0.590512	0.0011261	0.00440807
							ENSG00000204174	NPY4R	pancreatic polypeptide receptor 1	-0.775235	0.00112914	0.00441681
							ENSG00000139200	PIANP	chromosome 12 open reading frame 53	-0.636794	0.00113242	0.00442452
							ENSG00000154035	C17orf103	chromosome 17 open reading frame 103	-0.632659	0.00115858	0.00450855
							ENSG00000270189	RP11-258C19.7	ENSG00000270189	-0.798609	0.001175	0.00456195
							ENSG00000115255	REEP6	receptor accessory protein 6	-0.584139	0.00119475	0.0046267
							ENSG00000196337	CGB7	chorionic gonadotropin, beta polypeptide 7	0.779116	0.0012337	0.00476392
							ENSG00000183979	NPB	neuropeptide B	-1.37969	0.00124158	0.00479027
							ENSG00000175697	GPR156	G protein-coupled receptor 156	-1.05498	0.00124279	0.00479358
							ENSG00000114378	HYAL1	hyaluronoglucosaminidase 1	-0.953934	0.00127645	0.00491083
							ENSG00000152969	JAKMIP1	Janus kinase and microtubule interacting protein 1	-0.684097	0.00129372	0.00496783
							ENSG00000145911	N4BP3	Nedd4 binding protein 3	-0.668354	0.00131885	0.00505527
							ENSG00000111452	GPR133	G protein-coupled receptor 133	-0.707973	0.00133779	0.0051134
							ENSG00000136546	SCN7A	sodium channel, voltage-gated, type VII, alpha	0.627933	0.00134274	0.00513089
							ENSG00000205309	NT5M	5',3'-nucleotidase, mitochondrial	-0.618768	0.00136668	0.0052121
							ENSG00000177045	SIX5	SIX homeobox 5	-1.03859	0.00137125	0.00522362
							ENSG00000223891	OSER1-AS1	ENSG00000223891	-0.605641	0.00137946	0.005249
							ENSG00000176058	TPRN	chromosome 9 open reading frame 75	-1.01953	0.00140063	0.00531612
							ENSG00000267575	CTC-459F4.3	ENSG00000267575	-0.592622	0.00142699	0.00540709
							ENSG00000163638	ADAMTS9	ADAM metallopeptidase with thrombospondin type 1 motif, 9	0.962521	0.00142832	0.0054106
							ENSG00000240204	SMKR1	ENSG00000240204	-0.681784	0.00146963	0.00554383
							ENSG00000270172	RP5-1024G6.8	ENSG00000270172	-0.720621	0.00147974	0.00557269
							ENSG00000183629	GOLGA8G	golgi autoantigen, golgin subfamily a, 8D; golgi autoantigen, golgin subfamily a, 8C; similar to Golgin subfamily A member 8-like protein 1; golgi autoantigen, golgin subfamily a, 8F; golgi autoantigen, golgin subfamily a, 8G	0.848553	0.00150331	0.00565673
							ENSG00000255135	RP11-111M22.3	ENSG00000255135	-0.959246	0.00151848	0.00570904
							ENSG00000189171	S100A13	S100 calcium binding protein A13	0.607811	0.00152756	0.0057384
							ENSG00000082497	SERTAD4	SERTA domain containing 4	-0.66856	0.00152976	0.00574508
							ENSG00000255633	MTRNR2L9	ENSG00000255633	0.617049	0.00154048	0.00578052
							ENSG00000136531	SCN2A	sodium channel, voltage-gated, type II, alpha subunit	0.698256	0.00154248	0.00578644
							ENSG00000170681	MURC	muscle-related coiled-coil protein	-0.601121	0.00155604	0.00583407
							ENSG00000197580	BCO2	beta-carotene oxygenase 2	-0.968603	0.0015633	0.00585644
							ENSG00000232274	RP11-782C8.2	ENSG00000232274	0.772114	0.00159516	0.00595767
							ENSG00000124635	HIST1H2BJ	histone cluster 1, H2bj	0.737052	0.00163522	0.00608214
							ENSG00000169860	P2RY1	purinergic receptor P2Y, G-protein coupled, 1	-0.64967	0.00168617	0.00624233
							ENSG00000258664	IFRG15	ENSG00000258664	0.819303	0.00168658	0.00624233
							ENSG00000148516	ZEB1	zinc finger E-box binding homeobox 1	0.587937	0.00171366	0.00632701
							ENSG00000142046	TMEM91	branched chain keto acid dehydrogenase E1, alpha polypeptide	-1.64013	0.00171563	0.00633254
							ENSG00000247363	RP11-637A17.2	ENSG00000247363	-0.941438	0.00172108	0.00634921
							ENSG00000254427	RP11-430H10.1	ENSG00000254427	-0.666499	0.00175757	0.00646302
							ENSG00000255150	EID3	ENSG00000255150	-0.770921	0.00175766	0.00646302
							ENSG00000182890	GLUD2	glutamate dehydrogenase 2	-0.774694	0.00177967	0.00652978
							ENSG00000260604	RP1-140K8.5	ENSG00000260604	-0.790337	0.0017866	0.00654481
							ENSG00000101438	SLC32A1	solute carrier family 32 (GABA vesicular transporter), member 1	-0.67291	0.00180548	0.00660125
							ENSG00000091536	MYO15A	myosin XVA	-0.985017	0.00187387	0.00683286
							ENSG00000101542	CDH20	cadherin 20, type 2	0.63635	0.00188854	0.00687711
							ENSG00000129167	TPH1	tryptophan hydroxylase 1	-0.619026	0.00189148	0.00688597
							ENSG00000146166	LGSN	lengsin, lens protein with glutamine synthetase domain	-0.598351	0.00195116	0.00707533
							ENSG00000134247	PTGFRN	prostaglandin F2 receptor negative regulator	-0.636398	0.00199065	0.00719863
							ENSG00000185128	TBC1D3F	TBC1 domain family, member 3E; TBC1 domain family, member 3F; TBC1 domain family, member 3G; TBC1 domain family member 3C-like protein ENSP00000341742; TBC1 domain family, member 3H; TBC1 domain family, member 3; TBC1 domain family, member 3I; TBC1 domain family, member 3B; TBC1 domain family, member 3C	-0.631455	0.0020627	0.00742353
							ENSG00000187098	MITF	microphthalmia-associated transcription factor	0.611037	0.00211963	0.00761022
							ENSG00000251201	TMED7-TICAM2	ENSG00000251201	1.85084	0.00214377	0.00768873
							ENSG00000163576	EFHB	EF-hand domain family, member B	0.716756	0.00216127	0.0077433
							ENSG00000249896	RP11-586D19.1	ENSG00000249896	-0.696474	0.00219746	0.00785221
							ENSG00000146674	IGFBP3	insulin-like growth factor binding protein 3	0.637505	0.00227609	0.00809264
							ENSG00000257704	PRR24	ENSG00000257704	0.676696	0.00232919	0.00825399
							ENSG00000187720	THSD4	thrombospondin, type I, domain containing 4	-0.630937	0.00239671	0.00847036
							ENSG00000146360	GPR6	G protein-coupled receptor 6	-0.743471	0.00240867	0.00849712
							ENSG00000242689	CNTF	ENSG00000242689	-0.728253	0.00244023	0.00859727
							ENSG00000230606	AC159540.1	ENSG00000230606	-0.626399	0.00252848	0.0088713
							ENSG00000162426	SLC45A1	solute carrier family 45, member 1	-0.638516	0.00253643	0.00889228
							ENSG00000268387	AL590714.1	ENSG00000268387	0.811151	0.00257173	0.00899741
							ENSG00000167525	PROCA1	protein interacting with cyclin A1	-0.625633	0.0025836	0.00902962
							ENSG00000239697	TNFSF12	ENSG00000239697	-1.65409	0.00267567	0.00929385
							ENSG00000144182	LIPT1	lipoyltransferase 1	0.615392	0.00273168	0.00946171
							ENSG00000135723	FHOD1	formin homology 2 domain containing 1	-0.583198	0.00277638	0.00960428
							ENSG00000124126	PREX1	phosphatidylinositol-3,4,5-trisphosphate-dependent Rac exchange factor 1	-0.679391	0.00302008	0.0103574
							ENSG00000146221	TCTE1	t-complex-associated-testis-expressed 1	-0.687267	0.00302596	0.0103723
							ENSG00000256092	hsa-mir-8072	ENSG00000256092	-0.646998	0.00303825	0.0104092
							ENSG00000072818	ACAP1	ArfGAP with coiled-coil, ankyrin repeat and PH domains 1	-0.606534	0.00308076	0.0105388
							ENSG00000055813	CCDC85A	coiled-coil domain containing 85A	-0.62942	0.00317079	0.0108086
							ENSG00000232833	FAM27E3	ENSG00000232833	-0.780431	0.00323242	0.01098
							ENSG00000053702	NRIP2	nuclear receptor interacting protein 2	-0.595265	0.00325574	0.0110482
							ENSG00000163749	CCDC158	coiled-coil domain containing 158	-0.648713	0.00333106	0.0112868
							ENSG00000101850	GPR143	G protein-coupled receptor 143	0.659656	0.00342488	0.0115584
							ENSG00000232063	RP11-307E17.8	ENSG00000232063	-0.6154	0.00347576	0.0117127
							ENSG00000167889	MGAT5B	mannosyl (alpha-1,6-)-glycoprotein beta-1,6-N-acetyl-glucosaminyltransferase, isozyme B	-0.783602	0.00349139	0.0117624
							ENSG00000165985	C1QL3	complement component 1, q subcomponent-like 3	-1.01465	0.00360377	0.0120839
							ENSG00000128482	RNF112	ring finger protein 112	-0.582133	0.00366471	0.0122731
							ENSG00000006047	YBX2	Y box binding protein 2	-0.685188	0.00369454	0.0123638
							ENSG00000134240	HMGCS2	3-hydroxy-3-methylglutaryl-Coenzyme A synthase 2 (mitochondrial)	-0.778523	0.00373748	0.0124798
							ENSG00000143603	KCNN3	potassium intermediate/small conductance calcium-activated channel, subfamily N, member 3	0.670988	0.00375765	0.0125409
							ENSG00000184895	SRY	sex determining region Y	0.628488	0.00376452	0.0125546
							ENSG00000130475	FCHO1	FCH domain only 1	-0.63734	0.00383415	0.0127523
							ENSG00000172458	IL17D	interleukin 17D	-0.668709	0.00386906	0.0128432
							ENSG00000147576	ADHFE1	alcohol dehydrogenase, iron containing, 1	-0.93927	0.00404831	0.0133401
							ENSG00000178381	ZFAND2A	zinc finger, AN1-type domain 2A	0.608917	0.00420247	0.0137978
							ENSG00000185100	ADSSL1	adenylosuccinate synthase like 1	-0.686511	0.00439953	0.0143682
							ENSG00000131188	PRR7	proline rich 7 (synaptic)	-0.676627	0.00457333	0.0148677
							ENSG00000162946	DISC1	disrupted in schizophrenia 1	0.749183	0.0046422	0.0150699
							ENSG00000144681	STAC	SH3 and cysteine rich domain	-0.614711	0.00468113	0.0151799
							ENSG00000161955	TNFSF13	TNFSF12-TNFSF13 readthrough transcript; tumor necrosis factor (ligand) superfamily, member 12; tumor necrosis factor (ligand) superfamily, member 13	0.923432	0.00494583	0.0159183
							ENSG00000124191	TOX2	TOX high mobility group box family member 2	-0.671506	0.00495225	0.0159276
							ENSG00000090554	FLT3LG	fms-related tyrosine kinase 3 ligand	2.69592	0.00501225	0.01609
							ENSG00000260077	RP11-254F7.2	ENSG00000260077	-0.604103	0.00504817	0.0161747
							ENSG00000161914	ZNF653	zinc finger protein 653	-0.746557	0.0051991	0.0165799
							ENSG00000100181	TPTEP1	ENSG00000100181	-0.70399	0.0052524	0.0167223
							ENSG00000167984	NLRC3	NLR family, CARD domain containing 3	-0.685193	0.00538678	0.0170819
							ENSG00000196689	TRPV1	transient receptor potential cation channel, subfamily V, member 1	-0.583751	0.00557979	0.0176115
							ENSG00000196236	XPNPEP3	X-prolyl aminopeptidase (aminopeptidase P) 3, putative	-1.06359	0.00561812	0.0177105
							ENSG00000185928	PAGR1	chromosome 16 open reading frame 53	-0.636558	0.00566439	0.0178301
							ENSG00000255406	RP11-713P17.5	ENSG00000255406	-0.629674	0.00573451	0.0180159
							ENSG00000055955	ITIH4	inter-alpha (globulin) inhibitor H4 (plasma Kallikrein-sensitive glycoprotein)	1.54279	0.00595082	0.0186006
							ENSG00000242419	PCDHGC4	ENSG00000242419	-0.672625	0.00595233	0.0186006
							ENSG00000153714	LURAP1L	chromosome 9 open reading frame 150	0.78653	0.00612641	0.0190638
							ENSG00000158373	HIST1H2BD	histone cluster 1, H2bd	0.697172	0.0062488	0.0194111
							ENSG00000161583	TBC1D3G	TBC1 domain family, member 3E; TBC1 domain family, member 3F; TBC1 domain family, member 3G; TBC1 domain family member 3C-like protein ENSP00000341742; TBC1 domain family, member 3H; TBC1 domain family, member 3; TBC1 domain family, member 3I; TBC1 domain family, member 3B; TBC1 domain family, member 3C	-0.613702	0.00626535	0.0194581
							ENSG00000179774	ATOH7	atonal homolog 7 (Drosophila)	-0.675341	0.00628217	0.0194969
							ENSG00000204054	LINC00963	hypothetical protein LOC100128077	0.642127	0.00628522	0.0195019
							ENSG00000248592	TMEM110-MUSTN1	ENSG00000248592	0.96051	0.00675351	0.0207977
							ENSG00000099957	P2RX6	purinergic receptor P2X, ligand-gated ion channel, 6	-0.631215	0.00675916	0.0208057
							ENSG00000066468	FGFR2	fibroblast growth factor receptor 2	-0.662105	0.00677148	0.0208389
							ENSG00000184221	OLIG1	oligodendrocyte transcription factor 1	-0.691935	0.00686569	0.0211048
							ENSG00000182175	RGMA	RGM domain family, member A	-0.641193	0.00700813	0.0214891
							ENSG00000154537	FAM27C	family with sequence similarity 27, member C; family with sequence similarity 27, member A; family with sequence similarity 27, member B	-0.601697	0.00769327	0.023248
							ENSG00000111981	ULBP1	UL16 binding protein 1	0.617045	0.00782225	0.0235851
							ENSG00000244694	PTCHD4	ENSG00000244694	0.662724	0.00805451	0.0241618
							ENSG00000113205	PCDHB3	protocadherin beta 3	-0.580269	0.0080627	0.0241756
							ENSG00000004799	PDK4	pyruvate dehydrogenase kinase, isozyme 4	-0.590316	0.0080995	0.0242806
							ENSG00000111145	ELK3	ELK3, ETS-domain protein (SRF accessory protein 2)	0.638342	0.00812505	0.0243464
							ENSG00000130751	NPAS1	neuronal PAS domain protein 1	-0.600311	0.00829024	0.0247811
							ENSG00000144857	BOC	Boc homolog (mouse)	-0.596706	0.00850731	0.025374
							ENSG00000227877	LINC00948	ENSG00000227877	-0.605026	0.00870999	0.025893
							ENSG00000183801	OLFML1	olfactomedin-like 1	0.625979	0.00876206	0.0260193
							ENSG00000237767	RP11-101E14.2	ENSG00000237767	-0.664905	0.00926691	0.0272995
							ENSG00000010626	LRRC23	leucine rich repeat containing 23	-0.636504	0.00943279	0.0276954
							ENSG00000186792	HYAL3	hyaluronoglucosaminidase 3	-1.59235	0.0095435	0.0279599
							ENSG00000161551	ZNF577	zinc finger protein 577	-0.741923	0.00974387	0.0284773
							ENSG00000171680	PLEKHG5	pleckstrin homology domain containing, family G (with RhoGef domain) member 5	-0.837631	0.00977343	0.0285515
							ENSG00000250565	ATP6V1E2	ENSG00000250565	-0.599172	0.00992284	0.0288901
							ENSG00000258472	RP11-192H23.4	ENSG00000258472	-0.973652	0.0101978	0.0295637
							ENSG00000150540	HNMT	histamine N-methyltransferase	-0.630097	0.0102048	0.0295712
							ENSG00000186399	GOLGA8R	ENSG00000186399	-0.934649	0.0106358	0.0306171
							ENSG00000163497	FEV	FEV (ETS oncogene family)	-0.603161	0.0112813	0.0321868
							ENSG00000234635	LINC00849	ENSG00000234635	-0.685233	0.0118905	0.0336992
							ENSG00000244115	DNAJC25-GNG10	ENSG00000244115	0.644359	0.0119484	0.0338421
							ENSG00000102935	ZNF423	zinc finger protein 423	-0.704106	0.012339	0.0347739
							ENSG00000075275	CELSR1	cadherin, EGF LAG seven-pass G-type receptor 1 (flamingo homolog, Drosophila)	-0.593267	0.0124991	0.0351141
							ENSG00000240618	RP11-206L10.5	ENSG00000240618	0.826161	0.0125641	0.0352426
							ENSG00000172139	SLC9C1	solute carrier family 9, member 10	0.616776	0.0127293	0.0355999
							ENSG00000163254	CRYGC	crystallin, gamma C	-0.790831	0.0131318	0.0365222
							ENSG00000183873	SCN5A	sodium channel, voltage-gated, type V, alpha subunit	-0.595808	0.0133766	0.0371343
							ENSG00000267161	AC005943.5	ENSG00000267161	-1.05214	0.0134406	0.0372587
							ENSG00000106536	POU6F2	POU class 6 homeobox 2	0.6188	0.0138025	0.0380579
							ENSG00000142494	SLC47A1	solute carrier family 47, member 1	-0.590286	0.0142743	0.0392089
							ENSG00000227310	RP11-144G6.10	ENSG00000227310	-0.8906	0.0143179	0.0393205
							ENSG00000271948	RP11-242F4.2	ENSG00000271948	-0.71882	0.01433	0.0393458
							ENSG00000147059	SPIN2A	spindlin family, member 2A	-0.610337	0.0143805	0.0394764
							ENSG00000256973	RP11-359J14.2	ENSG00000256973	0.780307	0.0146558	0.0401184
							ENSG00000130748	TMEM160	transmembrane protein 160	-0.603068	0.0150416	0.0410215
							ENSG00000258768	CTD-2292M16.8	ENSG00000258768	-1.77441	0.0154723	0.0419951
							ENSG00000215029	TCP11X2	ENSG00000215029	0.583668	0.0156804	0.0424683
							ENSG00000269866	FKSG63	ENSG00000269866	-0.600963	0.015782	0.0426924
							ENSG00000272216	LL22NC03-2H8.5	ENSG00000272216	-0.586808	0.0164766	0.0441483
							ENSG00000117425	PTCH2	patched homolog 2 (Drosophila)	-0.721961	0.0169272	0.0452303
							ENSG00000166450	PRTG	protogenin homolog (Gallus gallus)	-0.837337	0.0172593	0.0459546
							ENSG00000158816	VWA5B1	von Willebrand factor A domain containing 5B1	-0.622505	0.018077	0.0478217
							ENSG00000107623	GDF10	growth differentiation factor 10	-1.46528	0.0182774	0.048231
							ENSG00000204052	LRRC73	chromosome 6 open reading frame 154	-0.602758	0.0182873	0.0482463
							ENSG00000204525	HLA-C	major histocompatibility complex, class I, C; major histocompatibility complex, class I, B	4.90986	5.92878775009496e-321	1.33891790022978e-318
							ENSG00000132109	TRIM21	tripartite motif-containing 21	4.24464	1.24185097839976e-314	2.71404528343835e-312
							ENSG00000119922	IFIT2	interferon-induced protein with tetratricopeptide repeats 2	11.3869	1.96342873414861e-317	4.36138677596489e-315
