# Supplementary material for: An integrated multi-omics approach identifies the landscape of interferon-α-mediated responses of human pancreatic beta cells
Source: Nat Commun. 2020 May 22;11:2584. doi: 10.1038/s41467-020-16327-0 (PMC7244579; doi:10.1038/s41467-020-16327-0)
Supplement: Supplementary file 7 — Supplementary Data 4 [file 41467_2020_16327_MOESM7_ESM.xlsx]

## Sheet: Sheet1
Supplementary Data 4: List of differentially expressed genes from RNA-seq of pancreatic human islets exposed to IFNalpha for the indicated time points. (log2FC >|0.58| and FDR < 0.05; RPKM > 0.5).
2h							8h							18h
	gene_name	gene_type	logFC	PValue	FDR			gene_name	gene_type	logFC	PValue	FDR			gene_name	gene_type	logFC	PValue	FDR
ENSG00000000457	SCYL3	protein_coding	0.595419	8.7821e-06	0.000423684		ENSG00000000971	CFH	protein_coding	0.678199	0.000191967	0.00164775		ENSG00000000971	CFH	protein_coding	1.27666	9.98875e-09	4.2469e-07
ENSG00000002549	LAP3	protein_coding	1.63744	3.2787e-07	2.6624e-05		ENSG00000001629	ANKIB1	protein_coding	1.34651	7.4065e-14	1.27269e-11		ENSG00000001626	CFTR	protein_coding	-0.600874	0.000260235	0.00249482
ENSG00000003400	CASP10	protein_coding	0.929638	5.18554e-06	0.000270027		ENSG00000002549	LAP3	protein_coding	3.5512	7.44851e-14	1.27269e-11		ENSG00000001629	ANKIB1	protein_coding	0.979794	1.11359e-10	8.19116e-09
ENSG00000006075	CCL3	protein_coding	1.68816	4.12343e-06	0.000222489		ENSG00000003400	CASP10	protein_coding	1.64589	1.29508e-10	6.57685e-09		ENSG00000002549	LAP3	protein_coding	3.30415	3.25496e-13	5.08487e-11
ENSG00000006210	CX3CL1	protein_coding	2.65098	1.62667e-10	4.132e-08		ENSG00000003402	CFLAR	protein_coding	1.34199	5.78849e-11	3.29683e-09		ENSG00000003400	CASP10	protein_coding	1.41165	3.08603e-09	1.52012e-07
ENSG00000008118	CAMK1G	protein_coding	-0.751586	0.0011019	0.0198403		ENSG00000004468	CD38	protein_coding	6.38518	2.84999e-11	1.80481e-09		ENSG00000003402	CFLAR	protein_coding	1.32874	7.12844e-11	5.4688e-09
ENSG00000010030	ETV7	protein_coding	3.71494	8.65801e-12	3.38137e-09		ENSG00000004897	CDC27	protein_coding	0.669017	4.67131e-07	9.48482e-06		ENSG00000004468	CD38	protein_coding	7.13746	4.95014e-12	5.34192e-10
ENSG00000010818	HIVEP2	protein_coding	0.773202	6.56554e-05	0.00218891		ENSG00000005059	CCDC109B	protein_coding	0.978315	0.000142769	0.00128491		ENSG00000005810	MYCBP2	protein_coding	0.606942	0.00017562	0.00179037
ENSG00000013374	NUB1	protein_coding	1.09347	9.81483e-07	6.66586e-05		ENSG00000005810	MYCBP2	protein_coding	1.49166	3.09416e-11	1.92248e-09		ENSG00000005884	ITGA3	protein_coding	0.863682	1.04647e-06	2.39071e-05
ENSG00000019549	SNAI2	protein_coding	-0.773362	0.00167499	0.0270688		ENSG00000005882	PDK2	protein_coding	-0.593894	1.34243e-05	0.000174762		ENSG00000006075	CCL3	protein_coding	1.31215	0.000123847	0.00134623
ENSG00000021355	SERPINB1	protein_coding	0.896849	1.01488e-05	0.000474275		ENSG00000005884	ITGA3	protein_coding	0.986683	1.06048e-07	2.55434e-06		ENSG00000006210	CX3CL1	protein_coding	2.9335	1.98462e-11	1.75966e-09
ENSG00000026103	FAS	protein_coding	1.00375	7.70741e-07	5.40276e-05		ENSG00000006062	MAP3K14	processed_transcript	0.607778	0.000216295	0.00181757		ENSG00000006652	IFRD1	protein_coding	0.721635	3.73614e-07	9.85272e-06
ENSG00000036672	USP2	protein_coding	0.601863	9.94691e-06	0.000466169		ENSG00000006075	CCL3	protein_coding	1.7968	1.59651e-06	2.72503e-05		ENSG00000007062	PROM1	protein_coding	-0.644243	0.000823913	0.00636882
ENSG00000038210	PI4K2B	protein_coding	1.49278	1.8352e-08	2.19729e-06		ENSG00000006210	CX3CL1	protein_coding	3.54639	3.93551e-13	5.0144e-11		ENSG00000007174	DNAH9	protein_coding	0.600029	0.00191576	0.0125747
ENSG00000040633	PHF23	protein_coding	-0.653256	0.000187054	0.00503445		ENSG00000006740	ARHGAP44	protein_coding	0.853435	1.61021e-10	7.97566e-09		ENSG00000007237	GAS7	protein_coding	-0.670633	0.000861321	0.00660507
ENSG00000047365	ARAP2	protein_coding	0.789035	0.000267436	0.00663545		ENSG00000006747	SCIN	protein_coding	1.41477	4.04491e-11	2.43036e-09		ENSG00000008441	NFIX	protein_coding	0.850394	2.26923e-05	0.000324518
ENSG00000050327	ARHGEF5	protein_coding	0.681255	2.73677e-06	0.000157513		ENSG00000007171	NOS2	protein_coding	1.57589	0.000922604	0.00592076		ENSG00000009694	TENM1	protein_coding	-1.30116	0.000150734	0.00158088
ENSG00000055332	EIF2AK2	protein_coding	1.8945	5.02811e-10	1.01822e-07		ENSG00000007174	DNAH9	protein_coding	0.710531	0.00037116	0.00282644		ENSG00000009765	IYD	protein_coding	-0.969859	0.0101493	0.0459251
ENSG00000057704	TMCC3	protein_coding	-0.848657	2.4735e-08	2.87751e-06		ENSG00000007237	GAS7	protein_coding	-0.614319	0.00203415	0.0111742		ENSG00000010030	ETV7	protein_coding	3.86897	3.20498e-12	3.67631e-10
ENSG00000059378	PARP12	protein_coding	1.79847	5.02626e-08	5.35362e-06		ENSG00000008086	CDKL5	protein_coding	1.24952	7.51471e-06	0.000105897		ENSG00000010404	IDS	protein_coding	-0.70525	5.51315e-07	1.38237e-05
ENSG00000059728	MXD1	protein_coding	1.20842	0.000903722	0.0169997		ENSG00000008130	NADK	protein_coding	0.692364	6.5655e-08	1.69597e-06		ENSG00000010671	BTK	protein_coding	1.35418	1.05766e-06	2.40955e-05
ENSG00000059758	CDK17	protein_coding	1.07034	2.61578e-08	2.97963e-06		ENSG00000008311	AASS	protein_coding	0.641542	0.000142665	0.00128491		ENSG00000010704	HFE	protein_coding	0.813272	8.69689e-10	5.04081e-08
ENSG00000060140	STYK1	protein_coding	0.74734	0.00236833	0.0354773		ENSG00000008441	NFIX	protein_coding	1.09983	4.45142e-07	9.09297e-06		ENSG00000010932	FMO1	protein_coding	-0.960804	0.00786388	0.0379833
ENSG00000060491	OGFR	protein_coding	1.39616	3.99707e-07	3.1073e-05		ENSG00000009780	FAM76A	protein_coding	0.622813	5.42378e-07	1.07577e-05		ENSG00000011052	NME2	protein_coding	-0.708676	0.000113339	0.00125024
ENSG00000064012	CASP8	protein_coding	0.580375	0.000144234	0.00411454		ENSG00000010030	ETV7	protein_coding	4.31787	3.98302e-13	5.02565e-11		ENSG00000011422	PLAUR	protein_coding	1.25008	0.000165106	0.00170544
ENSG00000064225	ST3GAL6	protein_coding	1.03067	3.61532e-07	2.86484e-05		ENSG00000010671	BTK	protein_coding	0.875412	0.000386701	0.00292442		ENSG00000011600	TYROBP	protein_coding	1.02514	8.7053e-05	0.000993332
ENSG00000064932	SBNO2	protein_coding	1.45397	2.29097e-07	1.93705e-05		ENSG00000010818	HIVEP2	protein_coding	0.987567	1.8824e-06	3.15071e-05		ENSG00000012171	SEMA3B	processed_transcript	0.730034	0.00234002	0.0147628
ENSG00000067066	SP100	protein_coding	1.21489	6.51943e-07	4.64948e-05		ENSG00000011422	PLAUR	protein_coding	1.17514	0.000329309	0.00256553		ENSG00000012779	ALOX5	protein_coding	0.734866	2.7704e-11	2.3304e-09
ENSG00000067082	KLF6	protein_coding	0.66522	0.00171941	0.0275424		ENSG00000011426	ANLN	protein_coding	0.945182	0.00136134	0.00816155		ENSG00000013374	NUB1	protein_coding	2.07675	2.73852e-12	3.18581e-10
ENSG00000067221	STOML1	protein_coding	0.945039	1.42566e-06	9.06398e-05		ENSG00000013016	EHD3	protein_coding	0.626859	8.56968e-05	0.000834235		ENSG00000014138	POLA2	protein_coding	0.950668	1.04489e-08	4.40599e-07
ENSG00000068079	IFI35	protein_coding	1.95378	7.87112e-10	1.55554e-07		ENSG00000013364	MVP	protein_coding	0.785761	4.20393e-07	8.64123e-06		ENSG00000014914	MTMR11	protein_coding	0.704065	3.44694e-07	9.19351e-06
ENSG00000070190	DAPP1	protein_coding	1.0815	6.56141e-05	0.00218891		ENSG00000013374	NUB1	protein_coding	2.59788	1.86277e-14	4.36499e-12		ENSG00000017483	SLC38A5	protein_coding	1.94019	5.45179e-10	3.34928e-08
ENSG00000070444	MNT	protein_coding	-0.679192	7.7855e-06	0.000385422		ENSG00000014138	POLA2	protein_coding	1.37207	4.06553e-12	3.36802e-10		ENSG00000018236	CNTN1	protein_coding	-1.59489	2.19145e-08	8.367e-07
ENSG00000070759	TESK2	protein_coding	1.73008	3.26429e-07	2.6624e-05		ENSG00000014257	ACPP	protein_coding	0.769204	0.000475718	0.00343905		ENSG00000019582	CD74	protein_coding	0.970594	1.31272e-05	0.000205856
ENSG00000071575	TRIB2	protein_coding	0.610048	0.000380477	0.00871642		ENSG00000014914	MTMR11	protein_coding	0.880077	5.13469e-09	1.78064e-07		ENSG00000021355	SERPINB1	protein_coding	0.776527	6.68938e-05	0.000803264
ENSG00000072736	NFATC3	protein_coding	0.723561	0.000431979	0.00954954		ENSG00000017483	SLC38A5	protein_coding	1.55587	3.75922e-08	1.03809e-06		ENSG00000023445	BIRC3	protein_coding	1.05638	3.62759e-06	6.94777e-05
ENSG00000072858	SIDT1	protein_coding	1.12483	3.39015e-06	0.000188504		ENSG00000018236	CNTN1	protein_coding	-0.691086	0.00213591	0.0116165		ENSG00000023902	PLEKHO1	protein_coding	0.675044	0.0084941	0.0402219
ENSG00000075234	TTC38	protein_coding	0.622811	1.28837e-05	0.000572713		ENSG00000018280	SLC11A1	protein_coding	-0.695211	0.00238388	0.01266		ENSG00000025708	TYMP	protein_coding	2.41366	5.02583e-09	2.30276e-07
ENSG00000075240	GRAMD4	protein_coding	0.962356	0.00244737	0.0361009		ENSG00000019485	PRDM11	protein_coding	0.865998	1.11549e-06	2.00849e-05		ENSG00000026103	FAS	protein_coding	0.624909	0.000462442	0.00399023
ENSG00000076053	RBM7	protein_coding	0.980513	3.12458e-06	0.000176733		ENSG00000021355	SERPINB1	protein_coding	0.886017	1.09337e-05	0.000145143		ENSG00000026751	SLAMF7	protein_coding	2.2682	4.78678e-09	2.20555e-07
ENSG00000077458	FAM76B	protein_coding	0.793428	1.36035e-06	8.75053e-05		ENSG00000023445	BIRC3	protein_coding	1.15884	8.33572e-07	1.55024e-05		ENSG00000026950	BTN3A1	protein_coding	1.80793	1.60498e-11	1.44651e-09
ENSG00000078081	LAMP3	protein_coding	3.8764	2.8315e-09	4.46587e-07		ENSG00000024048	UBR2	protein_coding	0.86741	1.86147e-07	4.14861e-06		ENSG00000029153	ARNTL2	protein_coding	0.581072	0.000574951	0.0047419
ENSG00000079215	SLC1A3	protein_coding	0.846507	0.00123442	0.0215177		ENSG00000025708	TYMP	protein_coding	1.36088	4.75088e-05	0.000508485		ENSG00000033178	UBA6	protein_coding	0.632944	1.09802e-05	0.000176924
ENSG00000079385	CEACAM1	protein_coding	0.973579	6.36463e-05	0.00213059		ENSG00000026103	FAS	protein_coding	1.02921	4.63383e-07	9.43036e-06		ENSG00000034510	TMSB10	protein_coding	0.716495	0.000247524	0.00239395
ENSG00000086061	DNAJA1	protein_coding	0.881478	1.24289e-07	1.13262e-05		ENSG00000026751	SLAMF7	protein_coding	1.66359	1.01625e-06	1.85837e-05		ENSG00000038210	PI4K2B	protein_coding	1.92439	1.00439e-10	7.48866e-09
ENSG00000086065	CHMP5	protein_coding	0.590606	0.000255375	0.00639528		ENSG00000026950	BTN3A1	protein_coding	1.94136	3.35408e-12	2.85062e-10		ENSG00000038945	MSR1	protein_coding	1.40307	6.57408e-07	1.60947e-05
ENSG00000089127	OAS1	protein_coding	3.24089	3.74921e-10	7.88439e-08		ENSG00000029993	HMGB3	protein_coding	-0.597125	0.000618462	0.00426424		ENSG00000039139	DNAH5	protein_coding	-1.05403	6.35883e-06	0.000110844
ENSG00000090447	TFAP4	protein_coding	-0.670913	0.000154599	0.00435721		ENSG00000030066	NUP160	protein_coding	0.610773	1.00412e-07	2.45464e-06		ENSG00000039537	C6	protein_coding	-1.08339	0.000331429	0.00304391
ENSG00000095380	NANS	protein_coding	0.627021	0.000209412	0.00549598		ENSG00000030110	BAK1	protein_coding	0.626145	7.24475e-06	0.000102621		ENSG00000041353	RAB27B	protein_coding	0.634417	0.00131292	0.00926669
ENSG00000095794	CREM	protein_coding	1.21028	3.69514e-07	2.91401e-05		ENSG00000030419	IKZF2	protein_coding	0.715355	2.5928e-05	0.000304654		ENSG00000041357	PSMA4	protein_coding	1.06482	1.38291e-08	5.60096e-07
ENSG00000096968	JAK2	protein_coding	0.978226	4.25977e-05	0.00151898		ENSG00000033178	UBA6	protein_coding	1.19921	8.18436e-11	4.42714e-09		ENSG00000041880	PARP3	protein_coding	1.63703	1.6461e-12	2.0931e-10
ENSG00000097046	CDC7	protein_coding	0.920207	1.64908e-05	0.000711838		ENSG00000033627	ATP6V0A1	protein_coding	0.692181	7.74556e-05	0.00076675		ENSG00000041982	TNC	protein_coding	1.04816	0.0028485	0.017254
ENSG00000099860	GADD45B	protein_coding	1.86347	2.30935e-10	5.46969e-08		ENSG00000035403	VCL	protein_coding	0.684074	6.18038e-06	8.93187e-05		ENSG00000042493	CAPG	protein_coding	1.25811	2.47556e-08	9.29212e-07
ENSG00000099968	BCL2L13	protein_coding	1.1873	2.51628e-10	5.72122e-08		ENSG00000038210	PI4K2B	protein_coding	2.9371	1.02282e-14	2.89265e-12		ENSG00000042781	USH2A	protein_coding	-0.647912	0.00984878	0.0450752
ENSG00000100084	HIRA	protein_coding	0.830481	0.00193457	0.0302771		ENSG00000038274	MAT2B	protein_coding	0.637089	1.39362e-06	2.42671e-05		ENSG00000042980	ADAM28	protein_coding	1.56791	7.72839e-12	7.70675e-10
ENSG00000100209	HSCB	protein_coding	0.595123	6.66807e-05	0.00221559		ENSG00000038945	MSR1	protein_coding	1.22947	5.47745e-06	8.10159e-05		ENSG00000043143	PHF15	protein_coding	1.14124	8.62587e-12	8.47246e-10
ENSG00000100226	GTPBP1	protein_coding	0.798817	8.69399e-07	5.99191e-05		ENSG00000041353	RAB27B	protein_coding	0.73243	0.000312	0.00245815		ENSG00000043462	LCP2	protein_coding	1.24469	1.14844e-05	0.000183346
ENSG00000100336	APOL4	protein_coding	1.82445	3.003e-05	0.00117282		ENSG00000041357	PSMA4	protein_coding	0.933516	1.5538e-07	3.52517e-06		ENSG00000047365	ARAP2	protein_coding	0.941937	2.79402e-05	0.000388063
ENSG00000100342	APOL1	protein_coding	1.2019	0.000214514	0.00561193		ENSG00000041880	PARP3	protein_coding	1.35356	1.17397e-10	6.11322e-09		ENSG00000048342	CC2D2A	protein_coding	-0.793884	2.71864e-05	0.000379845
ENSG00000100453	GZMB	protein_coding	1.78981	7.19919e-05	0.00234768		ENSG00000042980	ADAM28	protein_coding	0.588535	0.000217369	0.00182472		ENSG00000049192	ADAMTS6	protein_coding	1.25883	0.000252083	0.00242945
ENSG00000100647	KIAA0247	protein_coding	1.08782	1.29584e-08	1.63506e-06		ENSG00000043143	PHF15	protein_coding	1.58186	3.83225e-15	1.36653e-12		ENSG00000050327	ARHGEF5	protein_coding	0.639275	7.01915e-06	0.000121067
ENSG00000101000	PROCR	protein_coding	0.702644	0.000177351	0.00488101		ENSG00000043462	LCP2	protein_coding	0.853953	0.001087	0.00677692		ENSG00000050344	NFE2L3	protein_coding	1.43615	4.64898e-09	2.1664e-07
ENSG00000101342	TLDC2	protein_coding	1.96106	8.4806e-10	1.65604e-07		ENSG00000047365	ARAP2	protein_coding	1.24239	4.06116e-07	8.41102e-06		ENSG00000053328	METTL24	protein_coding	0.645211	0.00157541	0.0107493
ENSG00000101347	SAMHD1	protein_coding	2.22781	1.72393e-10	4.22053e-08		ENSG00000047634	SCML1	protein_coding	1.07357	6.32919e-07	1.22716e-05		ENSG00000054598	FOXC1	protein_coding	1.27594	1.08418e-07	3.31169e-06
ENSG00000102218	RP2	protein_coding	0.733563	9.8344e-07	6.66586e-05		ENSG00000048028	USP28	protein_coding	0.881304	2.05256e-08	6.03373e-07		ENSG00000055332	EIF2AK2	protein_coding	2.84095	8.48806e-14	1.74037e-11
ENSG00000102524	TNFSF13B	protein_coding	2.23047	1.71626e-09	2.95029e-07		ENSG00000048342	CC2D2A	protein_coding	-1.04653	3.76665e-07	7.86061e-06		ENSG00000056558	TRAF1	protein_coding	1.20974	0.000302742	0.00282473
ENSG00000102678	FGF9	protein_coding	-1.16432	3.1524e-06	0.000177694		ENSG00000049130	KITLG	protein_coding	-0.684261	9.68011e-05	0.000922084		ENSG00000058866	DGKG	protein_coding	0.896396	0.000117224	0.00128876
ENSG00000102804	TSC22D1	protein_coding	0.698877	0.000110211	0.00334776		ENSG00000049192	ADAMTS6	protein_coding	1.73447	4.73795e-06	7.14307e-05		ENSG00000059378	PARP12	protein_coding	3.28628	2.51012e-13	4.07658e-11
ENSG00000102921	N4BP1	protein_coding	1.20045	1.90852e-13	1.52589e-10		ENSG00000050327	ARHGEF5	protein_coding	0.951926	6.65191e-09	2.24731e-07		ENSG00000059728	MXD1	protein_coding	1.61019	3.79344e-05	0.000498589
ENSG00000103966	EHD4	protein_coding	1.57615	4.64079e-09	6.67745e-07		ENSG00000050344	NFE2L3	protein_coding	1.37468	1.06654e-08	3.33865e-07		ENSG00000059758	CDK17	protein_coding	1.04144	4.16314e-08	1.44985e-06
ENSG00000104213	PDGFRL	protein_coding	0.699957	3.82374e-05	0.00140002		ENSG00000054598	FOXC1	protein_coding	0.930331	1.71727e-05	0.00021519		ENSG00000060140	STYK1	protein_coding	1.06883	5.47483e-05	0.000675724
ENSG00000104312	RIPK2	protein_coding	0.840163	2.47563e-05	0.00100266		ENSG00000054654	SYNE2	protein_coding	0.786361	4.84877e-05	0.000517128		ENSG00000060491	OGFR	protein_coding	1.84869	1.90612e-09	9.91977e-08
ENSG00000104320	NBN	protein_coding	0.637465	0.000123487	0.00364416		ENSG00000054803	CBLN4	protein_coding	-0.633688	0.0118515	0.0445626		ENSG00000061273	HDAC7	protein_coding	0.607244	0.000437515	0.00381529
ENSG00000104432	IL7	protein_coding	0.966781	1.35582e-06	8.75053e-05		ENSG00000055332	EIF2AK2	protein_coding	3.1987	6.72115e-15	2.08013e-12		ENSG00000062194	GPBP1	protein_coding	0.823879	5.72259e-08	1.90401e-06
ENSG00000104626	ERI1	protein_coding	0.686616	2.19293e-05	0.000908347		ENSG00000056558	TRAF1	protein_coding	0.775492	0.0126928	0.0468391		ENSG00000062598	ELMO2	protein_coding	0.730951	1.58564e-08	6.29765e-07
ENSG00000105270	CLIP3	protein_coding	0.830506	0.00128804	0.022193		ENSG00000058056	USP13	protein_coding	-0.792201	1.08864e-05	0.000144826		ENSG00000063046	EIF4B	protein_coding	-0.700226	6.46735e-08	2.12168e-06
ENSG00000105287	PRKD2	protein_coding	1.86467	5.17609e-11	1.5437e-08		ENSG00000058866	DGKG	protein_coding	1.61937	1.08593e-08	3.3864e-07		ENSG00000064012	CASP8	protein_coding	0.767443	2.95562e-06	5.84814e-05
ENSG00000105559	PLEKHA4	protein_coding	1.33622	3.95865e-06	0.000215727		ENSG00000059378	PARP12	protein_coding	3.40874	1.27156e-13	2.02499e-11		ENSG00000064225	ST3GAL6	protein_coding	0.637969	0.000316722	0.00292851
ENSG00000105697	HAMP	protein_coding	1.80523	0.000313791	0.00747975		ENSG00000059728	MXD1	protein_coding	1.71106	1.37983e-05	0.000179038		ENSG00000064655	EYA2	protein_coding	-0.756356	0.00154746	0.0106182
ENSG00000105835	NAMPT	protein_coding	0.694335	1.86043e-05	0.000787343		ENSG00000059758	CDK17	protein_coding	1.60622	5.24367e-12	4.07639e-10		ENSG00000064787	BCAS1	protein_coding	-0.674737	0.00526491	0.0278133
ENSG00000105939	ZC3HAV1	protein_coding	2.50784	2.43845e-13	1.81809e-10		ENSG00000060140	STYK1	protein_coding	1.51853	2.83074e-07	6.0617e-06		ENSG00000064886	CHI3L2	protein_coding	0.611056	0.00317191	0.0188139
ENSG00000105967	TFEC	protein_coding	1.07661	0.00310552	0.0428425		ENSG00000060491	OGFR	protein_coding	2.41868	7.9471e-12	5.92528e-10		ENSG00000065054	SLC9A3R2	protein_coding	0.771169	2.13037e-05	0.000308151
ENSG00000106003	LFNG	protein_coding	-0.619391	0.00116621	0.0207027		ENSG00000061938	TNK2	protein_coding	0.870655	6.29098e-08	1.63795e-06		ENSG00000065060	UHRF1BP1	protein_coding	0.922731	1.89308e-08	7.41103e-07
ENSG00000106100	NOD1	protein_coding	0.885118	1.64861e-06	0.000103214		ENSG00000062194	GPBP1	protein_coding	1.11436	1.28284e-10	6.53493e-09		ENSG00000065150	IPO5	protein_coding	-0.625621	3.89578e-08	1.37425e-06
ENSG00000106346	USP42	protein_coding	0.937891	1.49388e-07	1.31743e-05		ENSG00000062282	DGAT2	protein_coding	-1.05582	4.43004e-08	1.19713e-06		ENSG00000065618	COL17A1	protein_coding	1.33907	0.000502177	0.00425256
ENSG00000106560	GIMAP2	protein_coding	2.20817	4.17249e-11	1.33159e-08		ENSG00000062598	ELMO2	protein_coding	0.978198	3.49915e-11	2.14968e-09		ENSG00000065717	TLE2	protein_coding	-0.620011	8.21888e-06	0.000138271
ENSG00000106785	TRIM14	protein_coding	1.88649	3.49628e-09	5.16663e-07		ENSG00000064012	CASP8	protein_coding	0.851142	5.45919e-07	1.08149e-05		ENSG00000065802	ASB1	protein_coding	-1.44392	5.71051e-15	2.0758e-12
ENSG00000106948	AKNA	protein_coding	1.04229	9.35568e-06	0.000444815		ENSG00000064225	ST3GAL6	protein_coding	1.42171	7.76749e-10	3.24199e-08		ENSG00000065978	YBX1	protein_coding	-0.609556	0.00072729	0.00574779
ENSG00000107201	DDX58	protein_coding	4.35131	6.32243e-13	3.70381e-10		ENSG00000064309	CDON	protein_coding	-0.806837	0.000173235	0.00150907		ENSG00000065989	PDE4A	protein_coding	0.603944	6.56869e-05	0.000789928
ENSG00000107854	TNKS2	protein_coding	0.714376	8.1137e-07	5.63937e-05		ENSG00000064393	HIPK2	protein_coding	0.651009	4.33072e-05	0.000471692		ENSG00000066032	CTNNA2	protein_coding	-0.896226	0.00656591	0.0330979
ENSG00000108176	DNAJC12	protein_coding	0.5858	0.00294139	0.0413079		ENSG00000064651	SLC12A2	protein_coding	-0.701616	0.00035852	0.00274419		ENSG00000066294	CD84	protein_coding	1.03239	0.0012153	0.00873175
ENSG00000108375	RNF43	protein_coding	0.597381	0.00338472	0.0455452		ENSG00000064666	CNN2	protein_coding	-0.583577	0.00289869	0.0147932		ENSG00000066336	SPI1	protein_coding	1.03566	0.00346067	0.0200585
ENSG00000108551	RASD1	protein_coding	0.751854	0.00108482	0.0196465		ENSG00000064932	SBNO2	protein_coding	0.60026	0.0078883	0.0322512		ENSG00000066405	CLDN18	protein_coding	0.766217	0.00527515	0.0278495
ENSG00000108688	CCL7	protein_coding	1.32825	0.00336672	0.0454147		ENSG00000065054	SLC9A3R2	protein_coding	0.822741	8.32934e-06	0.000114908		ENSG00000067066	SP100	protein_coding	2.48597	3.50128e-13	5.41806e-11
ENSG00000108700	CCL8	protein_coding	5.36651	2.01404e-12	9.75009e-10		ENSG00000065060	UHRF1BP1	protein_coding	1.21009	7.10678e-11	3.91183e-09		ENSG00000067082	KLF6	protein_coding	0.92854	4.32657e-05	0.000557564
ENSG00000108771	DHX58	protein_coding	1.83606	1.73935e-07	1.50955e-05		ENSG00000065427	KARS	protein_coding	0.657031	5.53685e-09	1.904e-07		ENSG00000067221	STOML1	protein_coding	0.779282	2.51288e-05	0.000356256
ENSG00000108984	MAP2K6	protein_coding	0.90186	5.76733e-05	0.00195055		ENSG00000065609	SNAP91	protein_coding	-0.59437	0.000216568	0.00181893		ENSG00000068079	IFI35	protein_coding	3.99366	1.88606e-16	2.81246e-13
ENSG00000110025	SNX15	protein_coding	0.61244	0.000483202	0.0104179		ENSG00000065675	PRKCQ	protein_coding	1.41382	8.74323e-10	3.6034e-08		ENSG00000068615	REEP1	protein_coding	-1.023	1.7617e-09	9.23231e-08
ENSG00000110057	UNC93B1	protein_coding	0.961334	1.80772e-05	0.000770181		ENSG00000065802	ASB1	protein_coding	-0.929289	1.61429e-10	7.97566e-09		ENSG00000069431	ABCC9	protein_coding	-0.581072	0.000720832	0.00570923
ENSG00000110446	SLC15A3	protein_coding	1.1039	4.22175e-05	0.00150937		ENSG00000065882	TBC1D1	protein_coding	0.85951	3.188e-08	9.06287e-07		ENSG00000069493	CLEC2D	protein_coding	1.37952	0.00914095	0.042669
ENSG00000110848	CD69	protein_coding	3.72507	1.65625e-09	2.89016e-07		ENSG00000066468	FGFR2	protein_coding	-0.691311	4.25154e-05	0.00046461		ENSG00000069535	MAOB	protein_coding	-0.595263	1.54735e-05	0.000236544
ENSG00000111262	KCNA1	protein_coding	2.87795	4.07869e-07	3.14098e-05		ENSG00000066735	KIF26A	protein_coding	-0.617921	0.00182615	0.0102901		ENSG00000070019	GUCY2C	protein_coding	-0.761012	0.0028165	0.0170918
ENSG00000111331	OAS3	protein_coding	3.13087	1.11138e-09	2.02555e-07		ENSG00000066923	STAG3	protein_coding	0.960621	2.16764e-05	0.000261632		ENSG00000070190	DAPP1	protein_coding	1.8017	2.06744e-08	8.03607e-07
ENSG00000111335	OAS2	protein_coding	4.75769	8.25132e-12	3.34655e-09		ENSG00000066926	FECH	protein_coding	-0.642152	7.24338e-07	1.37515e-05		ENSG00000071082	RPL31	protein_coding	-0.734588	0.000213081	0.00211572
ENSG00000111837	MAK	protein_coding	2.61849	2.89738e-09	4.52626e-07		ENSG00000067066	SP100	protein_coding	2.70093	5.62058e-14	1.02438e-11		ENSG00000071539	TRIP13	protein_coding	-0.653659	0.00295558	0.017791
ENSG00000111846	GCNT2	protein_coding	0.908297	6.75933e-06	0.000343261		ENSG00000067082	KLF6	protein_coding	0.98661	1.95274e-05	0.000239931		ENSG00000072121	ZFYVE26	protein_coding	1.06032	4.72022e-08	1.6164e-06
ENSG00000111912	NCOA7	protein_coding	1.16974	1.43229e-08	1.77983e-06		ENSG00000067221	STOML1	protein_coding	1.11501	8.0774e-08	2.0259e-06		ENSG00000072133	RPS6KA6	protein_coding	-0.608525	0.00023116	0.0022669
ENSG00000112246	SIM1	protein_coding	0.587473	0.000339657	0.00801639		ENSG00000068079	IFI35	protein_coding	4.01902	1.61599e-16	1.40441e-13		ENSG00000072444	ASAH2C	protein_coding	0.710779	0.00082278	0.00636882
ENSG00000112343	TRIM38	protein_coding	2.22368	1.95352e-13	1.52589e-10		ENSG00000068400	GRIPAP1	protein_coding	0.727673	2.78975e-09	1.02144e-07		ENSG00000072657	TRHDE	protein_coding	-0.722413	0.00760578	0.0370809
ENSG00000112531	QKI	protein_coding	0.646875	0.000143586	0.0041032		ENSG00000068489	PRR11	protein_coding	1.67173	0.000327509	0.00255451		ENSG00000072858	SIDT1	protein_coding	2.10664	2.38243e-11	2.04602e-09
ENSG00000112576	CCND3	protein_coding	0.67424	0.000117056	0.00351019		ENSG00000068615	REEP1	protein_coding	-1.05283	1.03432e-09	4.22039e-08		ENSG00000073331	ALPK1	protein_coding	0.672286	1.01865e-05	0.000166092
ENSG00000112773	FAM46A	protein_coding	1.33085	7.87904e-11	2.22827e-08		ENSG00000069424	KCNAB2	protein_coding	-0.630344	0.000158119	0.00140044		ENSG00000073605	GSDMB	protein_coding	2.51283	8.38673e-14	1.74037e-11
ENSG00000113368	LMNB1	protein_coding	0.912621	1.19285e-05	0.000540508		ENSG00000070190	DAPP1	protein_coding	1.76105	3.08704e-08	8.80639e-07		ENSG00000073792	IGF2BP2	protein_coding	0.74713	6.56055e-05	0.000789528
ENSG00000113441	LNPEP	protein_coding	0.639818	0.000138601	0.00400964		ENSG00000070193	FGF10	protein_coding	-0.803244	0.00528219	0.023712		ENSG00000074211	PPP2R2C	protein_coding	-0.60759	0.00136487	0.00954506
ENSG00000114019	AMOTL2	protein_coding	0.934375	0.00114447	0.0204273		ENSG00000070214	SLC44A1	protein_coding	0.999556	1.81819e-10	8.87612e-09		ENSG00000074706	IPCEF1	protein_coding	0.711062	9.01571e-05	0.00102555
ENSG00000114127	XRN1	protein_coding	0.616482	0.00319026	0.043681		ENSG00000070501	POLB	protein_coding	-0.601629	7.95721e-05	0.000784388		ENSG00000075234	TTC38	protein_coding	0.868101	5.14867e-08	1.74131e-06
ENSG00000114450	GNB4	protein_coding	1.83895	1.0918e-07	1.0118e-05		ENSG00000070759	TESK2	protein_coding	1.60063	9.76794e-07	1.79221e-05		ENSG00000075336	TIMM21	protein_coding	-0.836734	1.7514e-07	5.09366e-06
ENSG00000114737	CISH	protein_coding	1.11076	0.000120536	0.00358372		ENSG00000071282	LMCD1	protein_coding	-0.71428	0.00267254	0.0138947		ENSG00000075643	MOCOS	protein_coding	1.08128	3.26097e-07	8.74769e-06
ENSG00000115267	IFIH1	protein_coding	3.05074	3.95006e-13	2.49203e-10		ENSG00000072121	ZFYVE26	protein_coding	1.66088	4.30249e-12	3.47654e-10		ENSG00000076053	RBM7	protein_coding	0.626332	0.000864217	0.00662418
ENSG00000115363	EVA1A	protein_coding	0.959608	5.57291e-06	0.00028928		ENSG00000072444	ASAH2C	protein_coding	1.17475	1.18447e-06	2.1133e-05		ENSG00000076067	RBMS2	protein_coding	0.807844	9.26311e-05	0.00104933
ENSG00000115415	STAT1	protein_coding	1.88279	7.42141e-09	9.97815e-07		ENSG00000072657	TRHDE	protein_coding	-0.858991	0.00212167	0.0115505		ENSG00000076108	BAZ2A	protein_coding	0.610399	2.05213e-06	4.26629e-05
ENSG00000115956	PLEK	protein_coding	1.58248	2.71884e-06	0.000157467		ENSG00000072736	NFATC3	protein_coding	0.618376	0.00194721	0.0107979		ENSG00000077458	FAM76B	protein_coding	0.638937	3.37486e-05	0.000454498
ENSG00000115963	RND3	protein_coding	1.03448	1.71035e-05	0.000732503		ENSG00000072858	SIDT1	protein_coding	2.89684	2.27982e-14	5.19387e-12		ENSG00000077522	ACTN2	protein_coding	3.01189	2.83854e-10	1.88504e-08
ENSG00000116017	ARID3A	protein_coding	-0.902216	2.23096e-05	0.000919456		ENSG00000073331	ALPK1	protein_coding	0.799762	6.63519e-07	1.28043e-05		ENSG00000078081	LAMP3	protein_coding	5.79736	1.72166e-12	2.15576e-10
ENSG00000116194	ANGPTL1	protein_coding	1.76828	3.72421e-08	4.01897e-06		ENSG00000073605	GSDMB	protein_coding	1.67973	5.37144e-10	2.31863e-08		ENSG00000078098	FAP	protein_coding	-0.993004	2.43662e-06	4.97733e-05
ENSG00000116514	RNF19B	protein_coding	1.93253	4.01197e-16	8.22604e-13		ENSG00000073792	IGF2BP2	protein_coding	0.725241	9.80715e-05	0.00093234		ENSG00000078596	ITM2A	protein_coding	-0.759142	0.00395907	0.0222628
ENSG00000116663	FBXO6	protein_coding	1.51949	5.51814e-07	4.09566e-05		ENSG00000074211	PPP2R2C	protein_coding	-0.953559	5.93699e-06	8.61809e-05		ENSG00000079101	CLUL1	protein_coding	-0.611244	0.00373407	0.0213043
ENSG00000116863	ADPRHL2	protein_coding	0.896207	1.27317e-07	1.1538e-05		ENSG00000074317	SNCB	protein_coding	-0.665666	0.0103365	0.0399784		ENSG00000079215	SLC1A3	protein_coding	1.2279	1.624e-05	0.000246425
ENSG00000116990	MYCL	protein_coding	-0.663407	7.3531e-05	0.00237427		ENSG00000074590	NUAK1	protein_coding	0.972291	2.17965e-05	0.000262206		ENSG00000079263	SP140	protein_coding	1.79577	0.00214201	0.0137462
ENSG00000117091	CD48	protein_coding	0.94001	0.0012603	0.0218528		ENSG00000074706	IPCEF1	protein_coding	1.29374	5.43896e-09	1.87822e-07		ENSG00000079337	RAPGEF3	protein_coding	1.4522	2.39944e-09	1.2223e-07
ENSG00000117139	KDM5B	protein_coding	-0.600557	2.2276e-07	1.89323e-05		ENSG00000075223	SEMA3C	protein_coding	-0.784552	0.000159828	0.00141253		ENSG00000079385	CEACAM1	protein_coding	2.52517	1.97636e-12	2.45592e-10
ENSG00000117226	GBP3	protein_coding	1.01171	0.000652763	0.0132845		ENSG00000075234	TTC38	protein_coding	1.56886	1.54794e-13	2.35792e-11		ENSG00000079691	LRRC16A	protein_coding	0.715892	7.41043e-05	0.000877642
ENSG00000117228	GBP1	protein_coding	4.0666	3.36546e-13	2.2283e-10		ENSG00000075336	TIMM21	protein_coding	-0.886898	6.1116e-08	1.59631e-06		ENSG00000080166	DCT	protein_coding	-1.71037	0.00803293	0.0386519
ENSG00000117475	BLZF1	protein_coding	0.790957	4.72683e-06	0.000251734		ENSG00000075643	MOCOS	protein_coding	1.11868	1.79387e-07	4.0143e-06		ENSG00000080644	CHRNA3	protein_coding	-0.891862	0.00800107	0.038541
ENSG00000117707	PROX1	protein_coding	1.14514	2.20629e-08	2.58498e-06		ENSG00000076053	RBM7	protein_coding	0.863011	1.96785e-05	0.000241065		ENSG00000081148	IMPG2	protein_coding	1.10071	0.00167391	0.0112807
ENSG00000118946	PCDH17	protein_coding	1.12807	1.94952e-06	0.000118877		ENSG00000076067	RBMS2	protein_coding	0.722545	0.0003431	0.00264717		ENSG00000081237	PTPRC	protein_coding	0.804443	0.0011407	0.00830487
ENSG00000119508	NR4A3	protein_coding	1.22491	7.34959e-05	0.00237427		ENSG00000076108	BAZ2A	protein_coding	1.03928	7.31235e-11	4.01152e-09		ENSG00000081842	PCDHA6	protein_coding	-2.14366	1.9827e-10	1.3958e-08
ENSG00000119537	KDSR	protein_coding	0.651011	2.87892e-08	3.23445e-06		ENSG00000076356	PLXNA2	protein_coding	0.662393	1.83721e-05	0.000228301		ENSG00000081853	PCDHGA2	protein_coding	-0.918565	4.02181e-05	0.000523985
ENSG00000119865	CNRIP1	protein_coding	0.734872	0.000107624	0.00328133		ENSG00000076716	GPC4	protein_coding	0.692484	8.88963e-06	0.00012192		ENSG00000082074	FYB	protein_coding	1.45162	2.05269e-05	0.000297704
ENSG00000119915	ELOVL3	protein_coding	1.95138	0.000139792	0.00402988		ENSG00000077092	RARB	protein_coding	-0.606229	0.00997439	0.0388253		ENSG00000082269	FAM135A	protein_coding	0.882961	7.97599e-05	0.000933263
ENSG00000119917	IFIT3	protein_coding	5.57581	3.7532e-17	1.53909e-13		ENSG00000077152	UBE2T	protein_coding	-0.821282	0.00129268	0.00783297		ENSG00000083067	TRPM3	protein_coding	-0.788797	0.00341185	0.0198456
ENSG00000119922	IFIT2	protein_coding	6.22576	5.26946e-18	4.32175e-14		ENSG00000077254	USP33	protein_coding	0.704687	2.43642e-08	7.08592e-07		ENSG00000083457	ITGAE	protein_coding	-1.02445	2.32492e-09	1.18803e-07
ENSG00000120217	CD274	protein_coding	4.2886	2.60973e-18	4.28073e-14		ENSG00000077348	EXOSC5	protein_coding	-0.664878	0.00126388	0.00768112		ENSG00000083845	RPS5	protein_coding	-0.644103	1.59831e-05	0.000242975
ENSG00000120280	CXorf21	protein_coding	3.1341	9.48958e-10	1.8032e-07		ENSG00000077420	APBB1IP	protein_coding	-0.727314	0.00076675	0.00510016		ENSG00000083857	FAT1	protein_coding	-0.934358	2.37934e-07	6.63747e-06
ENSG00000120526	NUDCD1	protein_coding	0.601717	0.00109369	0.0197433		ENSG00000077454	LRCH4	protein_coding	0.595232	1.64215e-06	2.79131e-05		ENSG00000084453	SLCO1A2	protein_coding	-0.626224	0.00808598	0.0388047
ENSG00000120539	MASTL	protein_coding	0.728824	3.22767e-05	0.00123124		ENSG00000077458	FAM76B	protein_coding	1.02241	1.43424e-08	4.3246e-07		ENSG00000084636	COL16A1	protein_coding	0.885335	9.89391e-05	0.00111463
ENSG00000120690	ELF1	protein_coding	0.664343	4.36186e-07	3.29712e-05		ENSG00000077522	ACTN2	protein_coding	2.56781	6.7837e-09	2.27552e-07		ENSG00000084774	CAD	protein_coding	-0.710387	1.32169e-07	3.96339e-06
ENSG00000120833	SOCS2	protein_coding	1.46221	4.86576e-09	6.94027e-07		ENSG00000078018	MAP2	protein_coding	0.992827	2.07875e-09	7.893e-08		ENSG00000085449	WDFY1	protein_coding	0.826835	9.29778e-09	4.01346e-07
ENSG00000121060	TRIM25	protein_coding	2.0239	3.19639e-09	4.76639e-07		ENSG00000078081	LAMP3	protein_coding	6.10911	7.04994e-13	7.92056e-11		ENSG00000086061	DNAJA1	protein_coding	0.967918	2.1999e-08	8.37238e-07
ENSG00000121380	BCL2L14	protein_coding	1.6295	3.99351e-07	3.1073e-05		ENSG00000078596	ITM2A	protein_coding	-0.698011	0.00759419	0.0313614		ENSG00000086065	CHMP5	protein_coding	1.16811	5.81396e-09	2.62717e-07
ENSG00000121454	LHX4	protein_coding	-1.62954	2.27327e-06	0.00013709		ENSG00000078618	NRD1	protein_coding	0.717359	6.72249e-09	2.25961e-07		ENSG00000086544	ITPKC	protein_coding	0.797649	3.12387e-06	6.14398e-05
ENSG00000121577	POPDC2	protein_coding	2.82249	0.00316727	0.0434387		ENSG00000079215	SLC1A3	protein_coding	1.97211	6.07635e-09	2.07505e-07		ENSG00000087074	PPP1R15A	protein_coding	0.590308	0.00459954	0.0249711
ENSG00000121858	TNFSF10	protein_coding	2.0093	3.12776e-07	2.56523e-05		ENSG00000079263	SP140	protein_coding	2.1419	0.000428917	0.00317918		ENSG00000087076	HSD17B14	protein_coding	-0.742161	0.000498378	0.00422475
ENSG00000122068	FYTTD1	protein_coding	0.593049	8.7264e-05	0.00275268		ENSG00000079308	TNS1	protein_coding	0.695641	0.00144875	0.00857281		ENSG00000087085	ACHE	protein_coding	0.931005	6.17284e-07	1.5226e-05
ENSG00000122257	RBBP6	protein_coding	0.758096	3.021e-07	2.49013e-05		ENSG00000079337	RAPGEF3	protein_coding	1.16884	1.56475e-07	3.53535e-06		ENSG00000087128	TMPRSS11E	protein_coding	-1.2954	4.43476e-06	8.2196e-05
ENSG00000122643	NT5C3A	protein_coding	2.16781	1.70864e-10	4.22053e-08		ENSG00000079385	CEACAM1	protein_coding	2.82115	1.92745e-13	2.84829e-11		ENSG00000087916	SLC6A14	protein_coding	1.07263	0.00140572	0.00978535
ENSG00000123095	BHLHE41	protein_coding	-0.963519	0.000134189	0.00392354		ENSG00000079691	LRRC16A	protein_coding	1.47435	3.2661e-10	1.47586e-08		ENSG00000088827	SIGLEC1	protein_coding	4.89985	2.37694e-11	2.04602e-09
ENSG00000123411	IKZF4	protein_coding	1.10504	5.10334e-05	0.00176685		ENSG00000080345	RIF1	protein_coding	0.668652	2.59276e-05	0.000304654		ENSG00000088926	F11	protein_coding	-0.695557	0.00406755	0.0226939
ENSG00000123609	NMI	protein_coding	1.94583	2.80225e-08	3.17002e-06		ENSG00000081059	TCF7	protein_coding	-0.593816	0.00305883	0.0154477		ENSG00000089009	RPL6	protein_coding	-1.04455	2.5516e-10	1.72839e-08
ENSG00000123685	BATF3	protein_coding	3.41399	9.56399e-10	1.8032e-07		ENSG00000081148	IMPG2	protein_coding	2.33731	8.28393e-08	2.07136e-06		ENSG00000089057	SLC23A2	protein_coding	-1.18082	2.5235e-10	1.71755e-08
ENSG00000124134	KCNS1	protein_coding	0.754127	0.000812333	0.0157689		ENSG00000081181	ARG2	protein_coding	0.854751	3.56874e-06	5.57505e-05		ENSG00000089127	OAS1	protein_coding	5.69761	7.91026e-15	2.70317e-12
ENSG00000124201	ZNFX1	protein_coding	2.71962	3.05288e-16	7.15376e-13		ENSG00000081189	MEF2C	protein_coding	0.906672	0.000100933	0.000955338		ENSG00000089157	RPLP0	protein_coding	-0.710791	3.65652e-05	0.000484886
ENSG00000124203	ZNF831	protein_coding	-1.16452	0.00155931	0.0257318		ENSG00000081842	PCDHA6	protein_coding	-0.846703	0.000517219	0.00368547		ENSG00000089356	FXYD3	protein_coding	0.85119	5.59805e-05	0.000689375
ENSG00000124226	RNF114	protein_coding	0.758361	1.07776e-05	0.000499391		ENSG00000082269	FAM135A	protein_coding	1.48761	2.29401e-08	6.69548e-07		ENSG00000089692	LAG3	protein_coding	4.12767	7.00007e-09	3.1033e-07
ENSG00000124253	PCK1	protein_coding	1.54788	9.98028e-05	0.00307719		ENSG00000082458	DLG3	protein_coding	0.710423	2.90221e-08	8.32255e-07		ENSG00000090104	RGS1	protein_coding	1.79835	4.53117e-06	8.36991e-05
ENSG00000124256	ZBP1	protein_coding	4.61754	1.85359e-09	3.10249e-07		ENSG00000082497	SERTAD4	protein_coding	0.720003	0.00356936	0.0174354		ENSG00000090621	PABPC4	protein_coding	-0.672818	3.09278e-07	8.3439e-06
ENSG00000124688	MAD2L1BP	protein_coding	0.716679	0.00039588	0.00891807		ENSG00000083457	ITGAE	protein_coding	-0.713464	1.80316e-06	3.0398e-05		ENSG00000090659	CD209	protein_coding	1.04119	0.00693264	0.0345852
ENSG00000125148	MT2A	protein_coding	1.23357	0.00123933	0.0215805		ENSG00000083799	CYLD	protein_coding	1.05657	1.01561e-11	7.27466e-10		ENSG00000090975	PITPNM2	protein_coding	0.652142	0.000107449	0.0011941
ENSG00000125347	IRF1	protein_coding	2.90451	1.47814e-15	2.69399e-12		ENSG00000083857	FAT1	protein_coding	-0.755728	7.45455e-06	0.00010532		ENSG00000091262	ABCC6	protein_coding	0.815885	2.83015e-05	0.000391425
ENSG00000125398	SOX9	protein_coding	0.776127	0.000150998	0.00426721		ENSG00000084636	COL16A1	protein_coding	0.653191	0.00231758	0.0123587		ENSG00000091583	APOH	protein_coding	-0.646042	0.0074391	0.036534
ENSG00000125826	RBCK1	protein_coding	0.649462	4.10945e-06	0.000222466		ENSG00000084710	EFR3B	protein_coding	-0.629047	0.00506425	0.0229409		ENSG00000091986	CCDC80	protein_coding	0.656465	0.000810535	0.00629806
ENSG00000125898	FAM110A	protein_coding	-0.627424	0.00298047	0.0416782		ENSG00000084774	CAD	protein_coding	-0.63169	1.02147e-06	1.86168e-05		ENSG00000092010	PSME1	protein_coding	1.25321	3.13693e-11	2.57275e-09
ENSG00000125962	ARMCX5	protein_coding	-0.724732	0.00106471	0.0193834		ENSG00000085449	WDFY1	protein_coding	0.831346	8.35191e-09	2.71233e-07		ENSG00000092098	RNF31	protein_coding	0.887788	1.53891e-07	4.56469e-06
ENSG00000126246	IGFLR1	protein_coding	2.99519	0.00172554	0.0275868		ENSG00000085552	IGSF9	protein_coding	-0.969449	0.000193354	0.00165705		ENSG00000092295	TGM1	protein_coding	2.32266	5.07906e-08	1.72488e-06
ENSG00000126262	FFAR2	protein_coding	0.802296	4.81282e-05	0.00168685		ENSG00000085832	EPS15	protein_coding	0.627124	2.12616e-07	4.65004e-06		ENSG00000092529	CAPN3	protein_coding	1.56836	0.00603479	0.0310796
ENSG00000126705	AHDC1	protein_coding	-0.582579	0.00075947	0.0149371		ENSG00000086061	DNAJA1	protein_coding	1.16774	5.06745e-10	2.21067e-08		ENSG00000092929	UNC13D	protein_coding	1.17107	5.36678e-07	1.35433e-05
ENSG00000126709	IFI6	protein_coding	1.48235	6.81913e-07	4.84217e-05		ENSG00000086065	CHMP5	protein_coding	1.06275	3.5447e-08	9.85672e-07		ENSG00000093134	VNN3	protein_coding	2.05034	4.45835e-06	8.25399e-05
ENSG00000126749	EMG1	processed_transcript	0.99902	0.0028722	0.0407549		ENSG00000086289	EPDR1	protein_coding	-0.593057	5.75226e-08	1.51695e-06		ENSG00000094755	GABRP	protein_coding	1.21949	0.000898634	0.00684573
ENSG00000126947	ARMCX1	protein_coding	1.22441	3.01434e-09	4.65231e-07		ENSG00000086696	HSD17B2	protein_coding	-0.867986	0.00648812	0.0277944		ENSG00000094916	CBX5	protein_coding	-0.654446	5.71742e-06	0.000101059
ENSG00000127311	HELB	protein_coding	1.52742	3.36588e-06	0.000187791		ENSG00000087074	PPP1R15A	protein_coding	0.597716	0.00414118	0.0195419		ENSG00000095066	HOOK2	protein_coding	-1.10662	0.0036245	0.0208241
ENSG00000127666	TICAM1	protein_coding	0.862096	5.83079e-06	0.000301711		ENSG00000087085	ACHE	protein_coding	1.03693	9.48034e-08	2.34196e-06		ENSG00000095397	DFNB31	protein_coding	0.639011	4.65067e-05	0.000593318
ENSG00000127903	ZNF835	protein_coding	-0.741029	9.36143e-05	0.00293045		ENSG00000087128	TMPRSS11E	protein_coding	-1.03845	8.8745e-05	0.000857293		ENSG00000095794	CREM	protein_coding	0.651984	0.00129583	0.00916975
ENSG00000128203	ASPHD2	protein_coding	0.771031	0.000379614	0.00870882		ENSG00000087299	L2HGDH	protein_coding	0.732891	0.000106517	0.000997831		ENSG00000096968	JAK2	protein_coding	1.46007	7.52104e-08	2.40952e-06
ENSG00000128284	APOL3	protein_coding	1.92443	6.73255e-08	6.98949e-06		ENSG00000087916	SLC6A14	protein_coding	1.04105	0.00183662	0.0103262		ENSG00000097021	ACOT7	protein_coding	1.80325	1.2649e-09	6.91605e-08
ENSG00000128335	APOL2	protein_coding	2.98688	9.466e-14	9.70442e-11		ENSG00000088002	SULT2B1	protein_coding	-1.10399	0.00190245	0.0106034		ENSG00000099338	CATSPERG	protein_coding	0.931197	5.29779e-05	0.000658331
ENSG00000128394	APOBEC3F	protein_coding	1.5908	3.00384e-08	3.35183e-06		ENSG00000088387	DOCK9	protein_coding	1.05838	3.59677e-10	1.61638e-08		ENSG00000099822	HCN2	protein_coding	-0.823989	8.26432e-05	0.000957342
ENSG00000129048	ACKR4	protein_coding	1.3106	8.98246e-06	0.000430817		ENSG00000088543	C3orf18	protein_coding	-0.779335	1.63132e-06	2.77867e-05		ENSG00000099860	GADD45B	protein_coding	0.705357	0.000912996	0.00693649
ENSG00000129226	CD68	protein_coding	0.822875	0.00116001	0.0206374		ENSG00000088827	SIGLEC1	protein_coding	3.43739	1.25251e-08	3.833e-07		ENSG00000099869	IGF2-AS	antisense	-1.00983	0.000483667	0.00413885
ENSG00000129355	CDKN2D	protein_coding	0.929513	3.17513e-05	0.00121971		ENSG00000089057	SLC23A2	protein_coding	-0.787927	6.12056e-07	1.19093e-05		ENSG00000099968	BCL2L13	protein_coding	0.940668	2.74835e-08	1.02457e-06
ENSG00000129480	DTD2	protein_coding	-1.20161	0.00380304	0.0497458		ENSG00000089127	OAS1	protein_coding	5.12682	6.14644e-14	1.10791e-11		ENSG00000099984	GSTT2	protein_coding	0.787114	0.000640542	0.00519111
ENSG00000129680	MAP7D3	protein_coding	-0.581813	0.00158048	0.0259246		ENSG00000089163	SIRT4	protein_coding	-0.831139	0.00214242	0.0116313		ENSG00000099998	GGT5	protein_coding	1.08884	0.00218068	0.0139236
ENSG00000130052	STARD8	protein_coding	1.41443	1.36346e-05	0.00059799		ENSG00000089692	LAG3	protein_coding	3.31521	3.98148e-07	8.27733e-06		ENSG00000100027	YPEL1	protein_coding	-0.588868	0.00205743	0.0132971
ENSG00000130164	LDLR	protein_coding	0.999347	1.4124e-06	9.01463e-05		ENSG00000089723	OTUB2	protein_coding	-0.673684	2.04602e-05	0.000248232		ENSG00000100079	LGALS2	protein_coding	0.838337	0.000592372	0.0048775
ENSG00000130303	BST2	protein_coding	1.16064	0.000135673	0.00395117		ENSG00000089818	NECAP1	protein_coding	0.881512	3.51712e-08	9.81146e-07		ENSG00000100084	HIRA	protein_coding	1.90243	2.18516e-08	8.367e-07
ENSG00000130487	KLHDC7B	protein_coding	0.763275	0.00153477	0.0254034		ENSG00000090104	RGS1	protein_coding	0.944961	0.00548094	0.0243793		ENSG00000100129	EIF3L	protein_coding	-1.24363	3.83082e-12	4.27462e-10
ENSG00000130589	HELZ2	protein_coding	2.61483	1.06863e-10	2.87358e-08		ENSG00000090238	YPEL3	protein_coding	-0.587323	0.000808348	0.00531011		ENSG00000100139	MICALL1	protein_coding	0.647603	0.000362928	0.00327453
ENSG00000130675	MNX1	protein_coding	-0.784117	0.000727707	0.0144336		ENSG00000090376	IRAK3	protein_coding	-0.796289	0.00249707	0.0131491		ENSG00000100167	2020-09-03	protein_coding	-0.675613	0.000367926	0.00330871
ENSG00000130775	THEMIS2	protein_coding	2.25021	4.22135e-11	1.33159e-08		ENSG00000090674	MCOLN1	protein_coding	-0.700066	0.00314558	0.015803		ENSG00000100226	GTPBP1	protein_coding	1.62832	3.76351e-13	5.76943e-11
ENSG00000130812	ANGPTL6	protein_coding	1.31844	3.30552e-06	0.000185053		ENSG00000090975	PITPNM2	protein_coding	0.835021	3.6959e-06	5.73546e-05		ENSG00000100292	HMOX1	protein_coding	1.36472	0.00590945	0.0305108
ENSG00000130813	C19orf66	protein_coding	1.38335	8.17303e-08	8.17453e-06		ENSG00000091137	SLC26A4	protein_coding	-0.637714	0.00438716	0.0204963		ENSG00000100316	RPL3	protein_coding	-0.894888	1.88583e-06	3.97089e-05
ENSG00000131203	IDO1	protein_coding	4.61884	1.04661e-07	9.92955e-06		ENSG00000091262	ABCC6	protein_coding	0.9692	2.30814e-06	3.78605e-05		ENSG00000100336	APOL4	protein_coding	1.10631	0.00608384	0.0312538
ENSG00000132109	TRIM21	protein_coding	3.09961	1.44651e-12	7.65388e-10		ENSG00000091428	RAPGEF4	protein_coding	-0.771993	3.11562e-05	0.000356633		ENSG00000100342	APOL1	protein_coding	3.31134	9.3932e-12	9.17123e-10
ENSG00000132256	TRIM5	protein_coding	1.42079	1.04426e-06	7.02009e-05		ENSG00000091664	SLC17A6	protein_coding	0.66673	0.00418467	0.0197113		ENSG00000100346	CACNA1I	protein_coding	1.84106	6.68965e-06	0.000115872
ENSG00000132326	PER2	protein_coding	-0.612072	0.000224256	0.00578377		ENSG00000092010	PSME1	protein_coding	0.82661	1.44859e-07	3.30935e-06		ENSG00000100350	FOXRED2	protein_coding	-0.653318	1.44892e-08	5.82515e-07
ENSG00000132530	XAF1	protein_coding	2.84878	5.10412e-09	7.14352e-07		ENSG00000092098	RNF31	protein_coding	1.08772	3.1037e-09	1.12633e-07		ENSG00000100365	NCF4	protein_coding	1.05971	0.000663404	0.0053447
ENSG00000133106	EPSTI1	protein_coding	2.46948	1.42963e-09	2.54894e-07		ENSG00000092295	TGM1	protein_coding	1.81889	2.93068e-06	4.67626e-05		ENSG00000100368	CSF2RB	protein_coding	1.59206	4.4915e-05	0.000576479
ENSG00000133321	RARRES3	protein_coding	1.27323	1.77921e-05	0.000760009		ENSG00000092330	TINF2	protein_coding	0.719416	5.65208e-08	1.49776e-06		ENSG00000100401	RANGAP1	protein_coding	0.594018	0.000175072	0.00178811
ENSG00000133328	HRASLS2	protein_coding	3.2639	2.37793e-05	0.000965477		ENSG00000092929	UNC13D	protein_coding	0.792487	0.000146314	0.00131075		ENSG00000100422	CERK	protein_coding	-2.45974	5.92736e-14	1.27929e-11
ENSG00000133433	GSTT2B	protein_coding	0.719502	0.00171075	0.0274574		ENSG00000092969	TGFB2	protein_coding	-1.14561	6.15768e-05	0.000631672		ENSG00000100558	PLEK2	protein_coding	1.04875	0.000460174	0.00397485
ENSG00000133574	GIMAP4	protein_coding	1.16001	0.000378363	0.00870447		ENSG00000094963	FMO2	protein_coding	-1.43058	0.00638257	0.0274497		ENSG00000100567	PSMA3	protein_coding	0.906629	1.48902e-06	3.22646e-05
ENSG00000133874	RNF122	protein_coding	1.05077	7.94984e-06	0.000391595		ENSG00000095397	DFNB31	protein_coding	1.00114	3.42051e-08	9.58643e-07		ENSG00000100600	LGMN	protein_coding	2.06064	3.45382e-16	4.04664e-13
ENSG00000134321	RSAD2	protein_coding	5.9467	7.53101e-15	1.12301e-11		ENSG00000095485	CWF19L1	protein_coding	0.580995	1.18409e-06	2.1133e-05		ENSG00000100626	GALNT16	protein_coding	-0.760114	0.00632598	0.0321652
ENSG00000134326	CMPK2	protein_coding	4.37261	1.20215e-13	1.15993e-10		ENSG00000095585	BLNK	protein_coding	0.747673	0.00295416	0.0149976		ENSG00000100902	PSMA6	protein_coding	0.942044	2.49511e-08	9.34413e-07
ENSG00000134470	IL15RA	protein_coding	0.866434	5.95107e-05	0.00200442		ENSG00000095587	TLL2	protein_coding	0.667278	0.00392585	0.0187197		ENSG00000100906	NFKBIA	protein_coding	0.617415	0.00480398	0.0258784
ENSG00000134716	CYP2J2	protein_coding	1.36421	6.87405e-06	0.000348009		ENSG00000095794	CREM	protein_coding	1.04966	3.74972e-06	5.79704e-05		ENSG00000100911	PSME2	protein_coding	1.88342	3.49812e-15	1.47869e-12
ENSG00000135094	SDS	protein_coding	0.886549	0.0018473	0.0291359		ENSG00000095951	HIVEP1	protein_coding	0.880419	1.51923e-08	4.54742e-07		ENSG00000101000	PROCR	protein_coding	1.29695	1.20744e-08	5.01409e-07
ENSG00000135114	OASL	protein_coding	5.28146	1.10167e-12	6.02358e-10		ENSG00000095981	KCNK16	protein_coding	-0.749233	0.00340748	0.0168403		ENSG00000101017	CD40	protein_coding	2.05968	1.44854e-10	1.04212e-08
ENSG00000135116	HRK	protein_coding	1.17649	3.44647e-05	0.00129069		ENSG00000096696	DSP	protein_coding	0.84274	6.64185e-08	1.71038e-06		ENSG00000101265	RASSF2	protein_coding	0.756492	0.0063567	0.0323014
ENSG00000135148	TRAFD1	protein_coding	1.64233	1.3275e-11	4.94884e-09		ENSG00000096968	JAK2	protein_coding	2.24273	1.52816e-11	1.0401e-09		ENSG00000101342	TLDC2	protein_coding	2.46029	7.75233e-12	7.70675e-10
ENSG00000135363	LMO2	protein_coding	1.15347	0.000110909	0.00336122		ENSG00000097021	ACOT7	protein_coding	1.83128	9.48976e-10	3.90126e-08		ENSG00000101347	SAMHD1	protein_coding	2.98679	3.16515e-13	4.99212e-11
ENSG00000135406	PRPH	protein_coding	1.03485	0.000367524	0.00853894		ENSG00000099260	PALMD	protein_coding	-0.752929	3.70067e-06	5.73744e-05		ENSG00000101349	PAK7	protein_coding	-0.631218	0.00069566	0.00554736
ENSG00000135604	STX11	protein_coding	1.13746	2.01964e-05	0.000847266		ENSG00000099834	CDHR5	protein_coding	0.646304	0.00561584	0.0248695		ENSG00000101444	AHCY	protein_coding	-0.6755	4.34376e-06	8.08747e-05
ENSG00000135697	BCMO1	protein_coding	1.21614	7.94454e-05	0.0025353		ENSG00000099860	GADD45B	protein_coding	0.849891	0.000115857	0.00107611		ENSG00000101460	MAP1LC3A	protein_coding	-0.626885	2.92066e-05	0.000401909
ENSG00000135899	SP110	protein_coding	2.96075	2.46157e-11	8.41191e-09		ENSG00000099968	BCL2L13	protein_coding	1.38032	8.8666e-12	6.58094e-10		ENSG00000101596	SMCHD1	protein_coding	0.890649	4.78878e-08	1.63306e-06
ENSG00000136147	PHF11	protein_coding	0.78736	3.89472e-05	0.00141339		ENSG00000100003	SEC14L2	protein_coding	-0.94858	0.0113158	0.0429859		ENSG00000101605	MYOM1	protein_coding	-0.70638	0.000329479	0.00303279
ENSG00000136514	RTP4	protein_coding	2.63308	3.54345e-12	1.61454e-09		ENSG00000100027	YPEL1	protein_coding	-0.655292	0.000768578	0.00510841		ENSG00000101670	LIPG	protein_coding	0.580368	0.00849337	0.0402219
ENSG00000136541	ERMN	protein_coding	-0.991528	3.06515e-05	0.00119141		ENSG00000100079	LGALS2	protein_coding	0.607764	0.00909723	0.0360526		ENSG00000101680	LAMA1	protein_coding	1.27937	1.36076e-06	2.98803e-05
ENSG00000136689	IL1RN	protein_coding	1.04385	0.00113002	0.0202355		ENSG00000100084	HIRA	protein_coding	1.79794	5.98545e-08	1.56586e-06		ENSG00000101773	RBBP8	protein_coding	0.640336	2.35096e-05	0.000335038
ENSG00000137094	DNAJB5	protein_coding	-0.581956	4.07304e-05	0.00146835		ENSG00000100100	PIK3IP1	protein_coding	-0.707281	5.65374e-05	0.000589564		ENSG00000101846	STS	protein_coding	1.10307	2.9745e-08	1.10386e-06
ENSG00000137198	GMPR	protein_coding	2.05191	7.22856e-08	7.41063e-06		ENSG00000100129	EIF3L	protein_coding	-0.663796	1.14417e-06	2.05337e-05		ENSG00000101850	GPR143	protein_coding	0.924773	0.000751223	0.00590828
ENSG00000137275	RIPK1	protein_coding	1.07092	2.27623e-09	3.66049e-07		ENSG00000100147	CCDC134	protein_coding	0.833942	0.00120735	0.00740063		ENSG00000101986	ABCD1	protein_coding	1.05532	3.95536e-11	3.18038e-09
ENSG00000137331	IER3	protein_coding	0.952303	0.000818428	0.0158684		ENSG00000100167	2020-09-03	protein_coding	-0.633754	0.000710821	0.00479819		ENSG00000102053	ZC3H12B	protein_coding	-0.598602	0.000130638	0.00140414
ENSG00000137393	RNF144B	protein_coding	0.879789	1.89636e-05	0.000799638		ENSG00000100196	KDELR3	protein_coding	-0.660901	6.61171e-05	0.000668251		ENSG00000102081	FMR1	protein_coding	1.00035	4.78242e-07	1.21811e-05
ENSG00000137449	CPEB2	protein_coding	0.896158	6.78956e-08	7.00435e-06		ENSG00000100225	FBXO7	protein_coding	0.652292	2.36575e-06	3.87512e-05		ENSG00000102174	PHEX	protein_coding	-0.980804	4.32713e-05	0.000557564
ENSG00000137496	IL18BP	protein_coding	0.953219	5.40789e-05	0.00184036		ENSG00000100226	GTPBP1	protein_coding	2.06205	1.45292e-15	6.68607e-13		ENSG00000102287	GABRE	protein_coding	0.999079	0.000482785	0.00413531
ENSG00000137628	DDX60	protein_coding	2.43407	2.09173e-07	1.79637e-05		ENSG00000100271	TTLL1	protein_coding	-0.593983	0.00457774	0.0211756		ENSG00000102445	KIAA0226L	protein_coding	1.39979	1.04758e-05	0.000170302
ENSG00000137727	ARHGAP20	protein_coding	1.13302	0.000373103	0.00863112		ENSG00000100290	BIK	protein_coding	-0.68387	0.000779539	0.0051622		ENSG00000102452	NALCN	protein_coding	-1.22257	2.08226e-10	1.45963e-08
ENSG00000137745	MMP13	protein_coding	5.88906	1.02278e-06	6.90401e-05		ENSG00000100336	APOL4	protein_coding	2.44361	5.04049e-07	1.01657e-05		ENSG00000102524	TNFSF13B	protein_coding	4.43961	1.17842e-15	9.14348e-13
ENSG00000137752	CASP1	protein_coding	1.00092	0.000196894	0.00523445		ENSG00000100342	APOL1	protein_coding	2.99574	7.38684e-11	4.03888e-09		ENSG00000102554	KLF5	protein_coding	0.582132	0.0015123	0.0103966
ENSG00000137842	TMEM62	protein_coding	1.36701	1.02719e-07	9.91115e-06		ENSG00000100346	CACNA1I	protein_coding	2.23958	4.01588e-07	8.32775e-06		ENSG00000102678	FGF9	protein_coding	-0.812056	0.000336791	0.0030828
ENSG00000137872	SEMA6D	protein_coding	0.83665	2.11407e-05	0.000880128		ENSG00000100368	CSF2RB	protein_coding	1.47914	0.000118807	0.00109915		ENSG00000102699	PARP4	protein_coding	0.581615	1.38948e-05	0.000215422
ENSG00000137947	GTF2B	protein_coding	1.42752	5.07078e-11	1.5403e-08		ENSG00000100401	RANGAP1	protein_coding	0.955891	1.52962e-07	3.47512e-06		ENSG00000102760	RGCC	protein_coding	-0.738501	0.00839001	0.039821
ENSG00000137959	IFI44L	protein_coding	2.8999	1.05107e-08	1.36831e-06		ENSG00000100403	ZC3H7B	protein_coding	0.799019	4.11998e-08	1.1301e-06		ENSG00000102871	TRADD	protein_coding	0.799399	0.000295652	0.00277595
ENSG00000137965	IFI44	protein_coding	2.41904	2.51441e-09	4.00426e-07		ENSG00000100422	CERK	protein_coding	-1.63319	4.06711e-10	1.82275e-08		ENSG00000102893	PHKB	protein_coding	-0.760968	1.91102e-09	9.91977e-08
ENSG00000138035	PNPT1	protein_coding	1.39228	1.74997e-06	0.00010832		ENSG00000100433	KCNK10	protein_coding	-0.733248	0.000275548	0.00222213		ENSG00000102921	N4BP1	protein_coding	1.48695	1.00905e-15	8.27572e-13
ENSG00000138135	CH25H	protein_coding	4.63225	4.68416e-10	9.72587e-08		ENSG00000100453	GZMB	protein_coding	2.54371	4.77859e-07	9.6889e-06		ENSG00000102924	CBLN1	protein_coding	-1.03095	0.00449244	0.0245713
ENSG00000138166	DUSP5	protein_coding	0.625671	0.00364011	0.0479589		ENSG00000100558	PLEK2	protein_coding	0.933979	0.00141041	0.00839986		ENSG00000102962	CCL22	protein_coding	1.57283	0.00219495	0.0139875
ENSG00000138311	ZNF365	protein_coding	-0.701347	0.000169767	0.00471981		ENSG00000100567	PSMA3	protein_coding	1.05303	1.16025e-07	2.75023e-06		ENSG00000103047	TANGO6	protein_coding	0.614175	0.000704443	0.00560377
ENSG00000138336	TET1	protein_coding	-1.20896	0.000419384	0.0093594		ENSG00000100596	SPTLC2	protein_coding	0.92867	1.68673e-09	6.55628e-08		ENSG00000103056	SMPD3	protein_coding	0.939636	3.70337e-05	0.000489101
ENSG00000138496	PARP9	protein_coding	1.39849	4.77754e-08	5.12196e-06		ENSG00000100600	LGMN	protein_coding	1.71523	2.8467e-14	5.91069e-12		ENSG00000103202	NME4	protein_coding	-0.608051	0.00317254	0.0188139
ENSG00000138622	HCN4	protein_coding	-0.855696	0.000593888	0.0123162		ENSG00000100665	SERPINA4	protein_coding	-0.599854	0.00137492	0.00823093		ENSG00000103260	METRN	protein_coding	-0.76091	0.000542609	0.00452934
ENSG00000138642	HERC6	protein_coding	1.50364	1.61958e-06	0.000101785		ENSG00000100784	RPS6KA5	protein_coding	1.11791	7.56905e-07	1.43036e-05		ENSG00000103966	EHD4	protein_coding	1.66609	1.349e-09	7.35136e-08
ENSG00000138646	HERC5	protein_coding	3.23803	3.39617e-13	2.2283e-10		ENSG00000100823	APEX1	protein_coding	-0.581539	0.000428403	0.00317681		ENSG00000104213	PDGFRL	protein_coding	0.955832	3.41208e-07	9.11536e-06
ENSG00000138670	RASGEF1B	protein_coding	0.852	0.000669432	0.0135064		ENSG00000100888	CHD8	protein_coding	0.684805	1.03718e-07	2.51512e-06		ENSG00000104312	RIPK2	protein_coding	0.970692	2.84838e-06	5.67703e-05
ENSG00000138755	CXCL9	protein_coding	3.50415	1.45024e-07	1.28585e-05		ENSG00000100902	PSMA6	protein_coding	0.882034	8.64441e-08	2.15493e-06		ENSG00000104320	NBN	protein_coding	1.0034	1.27724e-07	3.83711e-06
ENSG00000139083	ETV6	protein_coding	0.945323	4.08658e-06	0.000221961		ENSG00000100911	PSME2	protein_coding	1.58318	2.20334e-13	3.11563e-11		ENSG00000104321	TRPA1	protein_coding	-0.63425	0.00973578	0.0446577
ENSG00000139132	FGD4	protein_coding	-0.598083	0.000429804	0.00951427		ENSG00000101000	PROCR	protein_coding	1.44568	1.45944e-09	5.75461e-08		ENSG00000104325	DECR1	protein_coding	0.821475	1.6646e-06	3.56921e-05
ENSG00000139352	ASCL1	protein_coding	1.25722	0.00144428	0.0242483		ENSG00000101017	CD40	protein_coding	1.85206	1.24261e-09	4.95924e-08		ENSG00000104408	EIF3E	protein_coding	-0.648442	1.09486e-05	0.000176587
ENSG00000139410	SDSL	protein_coding	0.75019	0.000134487	0.00392525		ENSG00000101187	SLCO4A1	protein_coding	0.881008	0.00401831	0.0190581		ENSG00000104432	IL7	protein_coding	0.860021	8.13488e-06	0.000137139
ENSG00000139531	SUOX	protein_coding	0.595916	0.000169254	0.00471354		ENSG00000101236	RNF24	protein_coding	1.27306	2.0053e-06	3.32924e-05		ENSG00000104518	GSDMD	protein_coding	1.5058	2.27987e-09	1.16865e-07
ENSG00000139618	BRCA2	protein_coding	2.41228	3.07878e-08	3.41224e-06		ENSG00000101342	TLDC2	protein_coding	2.63834	1.63911e-12	1.56316e-10		ENSG00000104537	ANXA13	protein_coding	-1.37638	0.000720063	0.00570589
ENSG00000139679	LPAR6	protein_coding	1.25613	1.81265e-08	2.18624e-06		ENSG00000101347	SAMHD1	protein_coding	3.65239	4.46952e-15	1.49619e-12		ENSG00000104833	TUBB4A	protein_coding	-0.909538	0.00375593	0.0213844
ENSG00000140105	WARS	protein_coding	1.53866	8.34552e-06	0.000408631		ENSG00000101349	PAK7	protein_coding	-0.898579	9.42212e-06	0.000128046		ENSG00000104856	RELB	protein_coding	0.641169	9.15718e-06	0.00015096
ENSG00000140450	ARRDC4	protein_coding	-0.62307	1.16769e-05	0.000536517		ENSG00000101384	JAG1	protein_coding	0.635554	0.000608665	0.00420688		ENSG00000104951	IL4I1	protein_coding	2.92838	3.75241e-07	9.87973e-06
ENSG00000140464	PML	protein_coding	2.18565	2.02099e-12	9.75009e-10		ENSG00000101445	PPP1R16B	protein_coding	0.652062	0.0117013	0.0441233		ENSG00000104972	LILRB1	protein_coding	2.26998	9.6422e-09	4.12953e-07
ENSG00000140511	HAPLN3	protein_coding	2.50173	3.03479e-09	4.65231e-07		ENSG00000101574	METTL4	protein_coding	0.893169	6.88491e-09	2.29539e-07		ENSG00000104998	IL27RA	protein_coding	-0.606255	0.000373099	0.00334058
ENSG00000140853	NLRC5	protein_coding	1.29322	0.000320496	0.00760795		ENSG00000101596	SMCHD1	protein_coding	1.21269	9.03527e-11	4.7963e-09		ENSG00000105136	ZNF419	protein_coding	0.606616	1.64969e-05	0.00024938
ENSG00000141570	CBX8	protein_coding	-0.623739	3.10825e-05	0.00119964		ENSG00000101680	LAMA1	protein_coding	1.79841	3.06388e-09	1.11434e-07		ENSG00000105193	RPS16	protein_coding	-0.594085	2.66862e-05	0.000374452
ENSG00000141574	SECTM1	protein_coding	2.51948	1.72668e-09	2.95029e-07		ENSG00000101773	RBBP8	protein_coding	0.848449	2.86584e-07	6.12088e-06		ENSG00000105248	CCDC94	protein_coding	0.77151	9.35395e-05	0.00105889
ENSG00000141664	ZCCHC2	protein_coding	1.43842	4.64927e-13	2.82452e-10		ENSG00000101846	STS	protein_coding	0.919728	7.70039e-07	1.44802e-05		ENSG00000105270	CLIP3	protein_coding	1.68863	7.73226e-08	2.46755e-06
ENSG00000141682	PMAIP1	protein_coding	1.51072	1.82986e-07	1.57975e-05		ENSG00000101850	GPR143	protein_coding	1.11629	9.39753e-05	0.000899703		ENSG00000105287	PRKD2	protein_coding	2.09784	3.62159e-12	4.06883e-10
ENSG00000142089	IFITM3	protein_coding	0.747165	0.000823487	0.0159117		ENSG00000101871	MID1	protein_coding	0.692841	2.32856e-05	0.000277381		ENSG00000105327	BBC3	protein_coding	0.871413	0.00117603	0.00850174
ENSG00000142961	MOB3C	protein_coding	1.56906	5.03984e-06	0.000264963		ENSG00000101888	NXT2	protein_coding	0.587627	6.59068e-05	0.000667547		ENSG00000105339	DENND3	protein_coding	1.00466	5.14731e-09	2.35185e-07
ENSG00000143333	RGS16	protein_coding	0.819529	4.03827e-05	0.00145902		ENSG00000101966	XIAP	protein_coding	1.01757	1.2424e-07	2.91965e-06		ENSG00000105402	NAPA	protein_coding	1.25008	1.14246e-08	4.79279e-07
ENSG00000143384	MCL1	protein_coding	0.918663	3.53181e-08	3.83657e-06		ENSG00000101986	ABCD1	protein_coding	1.47873	1.48409e-14	3.80368e-12		ENSG00000105499	PLA2G4C	protein_coding	0.694286	3.73374e-08	1.32564e-06
ENSG00000143816	WNT9A	protein_coding	-0.800068	0.00056441	0.0118692		ENSG00000102048	ASB9	protein_coding	-0.714897	0.00155624	0.009058		ENSG00000105559	PLEKHA4	protein_coding	3.09391	3.94359e-13	5.98951e-11
ENSG00000144035	NAT8	protein_coding	3.05267	3.43058e-05	0.00128768		ENSG00000102057	KCND1	protein_coding	-0.662366	0.000377259	0.0028656		ENSG00000105784	RUNDC3B	protein_coding	-0.917001	9.3772e-08	2.91868e-06
ENSG00000144655	CSRNP1	protein_coding	1.8125	4.1156e-11	1.33159e-08		ENSG00000102081	FMR1	protein_coding	1.48616	2.43196e-10	1.13651e-08		ENSG00000105894	PTN	protein_coding	3.10458	6.11627e-10	3.68842e-08
ENSG00000146411	SLC2A12	protein_coding	0.823812	1.49962e-05	0.000654209		ENSG00000102174	PHEX	protein_coding	-0.664163	0.00262001	0.0136866		ENSG00000105939	ZC3HAV1	protein_coding	1.16579	9.43025e-07	2.1879e-05
ENSG00000146587	RBAK	protein_coding	-0.66518	0.00244964	0.036102		ENSG00000102218	RP2	protein_coding	0.854132	6.64215e-08	1.71038e-06		ENSG00000105967	TFEC	protein_coding	2.52043	5.99096e-08	1.98525e-06
ENSG00000146859	TMEM140	protein_coding	2.06139	5.46282e-09	7.46721e-07		ENSG00000102287	GABRE	protein_coding	0.867212	0.00184302	0.0103425		ENSG00000106034	CPED1	protein_coding	1.28749	0.000962155	0.0072296
ENSG00000146872	TLK2	protein_coding	0.802552	1.1268e-07	1.03837e-05		ENSG00000102445	KIAA0226L	protein_coding	1.46583	4.99069e-06	7.46919e-05		ENSG00000106100	NOD1	protein_coding	1.581	1.99676e-11	1.76091e-09
ENSG00000146955	RAB19	protein_coding	1.08135	2.30184e-05	0.000943929		ENSG00000102452	NALCN	protein_coding	-1.01118	1.04265e-08	3.27637e-07		ENSG00000106346	USP42	protein_coding	0.802307	2.00947e-06	4.20176e-05
ENSG00000147118	ZNF182	protein_coding	-0.679332	8.3666e-05	0.00264937		ENSG00000102524	TNFSF13B	protein_coding	4.66412	4.3494e-16	3.24287e-13		ENSG00000106560	GIMAP2	protein_coding	2.66064	7.81477e-13	1.08632e-10
ENSG00000147509	RGS20	protein_coding	3.57486	1.76111e-08	2.15578e-06		ENSG00000102531	FNDC3A	protein_coding	0.968418	1.3139e-07	3.07006e-06		ENSG00000106571	GLI3	protein_coding	0.785232	0.000746912	0.00587889
ENSG00000149212	SESN3	protein_coding	-0.615925	0.00010533	0.00322339		ENSG00000102572	STK24	protein_coding	0.801955	2.2348e-09	8.38841e-08		ENSG00000106588	PSMA2	protein_coding	0.8989	2.61133e-07	7.22322e-06
ENSG00000149218	ENDOD1	protein_coding	0.736811	0.000111064	0.00336122		ENSG00000102678	FGF9	protein_coding	-1.20973	1.73558e-06	2.93795e-05		ENSG00000106624	AEBP1	protein_coding	0.715682	0.0112201	0.0492884
ENSG00000149300	C11orf52	protein_coding	0.673014	0.00217559	0.0331041		ENSG00000102699	PARP4	protein_coding	1.01755	6.37166e-10	2.67986e-08		ENSG00000106772	PRUNE2	protein_coding	-0.858738	0.00275933	0.0168132
ENSG00000150051	MKX	protein_coding	1.26984	0.00044135	0.00970437		ENSG00000102871	TRADD	protein_coding	0.595959	0.00455502	0.0211062		ENSG00000106785	TRIM14	protein_coding	3.19834	5.11909e-14	1.15025e-11
ENSG00000150510	FAM124A	protein_coding	0.990968	5.20757e-05	0.00179077		ENSG00000102921	N4BP1	protein_coding	1.78492	1.06798e-17	2.18976e-14		ENSG00000106829	TLE4	protein_coding	1.31115	7.70723e-09	3.38932e-07
ENSG00000150764	DIXDC1	protein_coding	-0.659999	0.00100302	0.0184446		ENSG00000102934	PLLP	protein_coding	-0.644475	0.00190385	0.0106076		ENSG00000106948	AKNA	protein_coding	0.612433	0.00331852	0.019406
ENSG00000151014	CCRN4L	protein_coding	0.858815	0.000952055	0.0176858		ENSG00000102962	CCL22	protein_coding	1.771	0.000798207	0.00526384		ENSG00000107201	DDX58	protein_coding	4.88121	6.10289e-14	1.30007e-11
ENSG00000151466	SCLT1	protein_coding	0.76097	0.00167811	0.0270782		ENSG00000103056	SMPD3	protein_coding	1.20786	9.09672e-07	1.67656e-05		ENSG00000107282	APBA1	protein_coding	-0.606	0.000955789	0.00720157
ENSG00000151611	MMAA	protein_coding	0.975823	8.14563e-11	2.26462e-08		ENSG00000103253	HAGHL	protein_coding	-0.811236	0.000451027	0.00330571		ENSG00000107290	SETX	protein_coding	0.606184	0.000474331	0.00407995
ENSG00000152061	RABGAP1L	protein_coding	1.32319	8.70789e-10	1.68042e-07		ENSG00000103353	UBFD1	protein_coding	0.856901	5.66827e-11	3.248e-09		ENSG00000107331	ABCA2	protein_coding	-0.675985	9.77348e-06	0.000159994
ENSG00000152133	GPATCH11	protein_coding	-0.651856	1.8624e-05	0.000787343		ENSG00000103449	SALL1	protein_coding	0.896679	5.89217e-06	8.5758e-05		ENSG00000107518	ATRNL1	protein_coding	-0.690037	0.000144603	0.00153313
ENSG00000152409	JMY	protein_coding	-0.608292	2.96479e-05	0.00116066		ENSG00000103494	RPGRIP1L	protein_coding	-0.630458	6.15182e-07	1.1956e-05		ENSG00000107672	NSMCE4A	protein_coding	0.690799	0.000434836	0.00379799
ENSG00000152457	DCLRE1C	protein_coding	0.651849	3.9421e-06	0.000215727		ENSG00000103966	EHD4	protein_coding	2.29365	1.5968e-12	1.53388e-10		ENSG00000107738	C10orf54	protein_coding	0.690648	5.04268e-05	0.000632276
ENSG00000152689	RASGRP3	protein_coding	0.897779	1.02247e-05	0.000476464		ENSG00000104067	TJP1	protein_coding	0.587807	4.37972e-05	0.000474822		ENSG00000107798	LIPA	protein_coding	0.739795	2.50824e-09	1.26593e-07
ENSG00000152749	GPR180	protein_coding	1.43172	9.74565e-11	2.6643e-08		ENSG00000104081	BMF	protein_coding	-0.829967	5.08668e-06	7.58517e-05		ENSG00000107816	LZTS2	protein_coding	0.634491	0.000132226	0.00141851
ENSG00000152778	IFIT5	protein_coding	1.92447	8.39801e-17	2.75505e-13		ENSG00000104154	SLC30A4	protein_coding	0.663054	1.24775e-06	2.20324e-05		ENSG00000107968	MAP3K8	protein_coding	0.687978	7.29699e-05	0.000867338
ENSG00000154274	C4orf19	protein_coding	0.761926	0.000865181	0.0165115		ENSG00000104213	PDGFRL	protein_coding	0.932044	5.04475e-07	1.01657e-05		ENSG00000108244	KRT23	protein_coding	1.51117	3.6902e-05	0.000488357
ENSG00000154451	GBP5	protein_coding	3.9593	1.40765e-11	5.08378e-09		ENSG00000104312	RIPK2	protein_coding	1.14735	1.725e-07	3.87076e-06		ENSG00000108375	RNF43	protein_coding	0.712705	0.000673386	0.00540654
ENSG00000154736	ADAMTS5	protein_coding	-1.11087	6.29884e-05	0.00211288		ENSG00000104320	NBN	protein_coding	1.48295	5.31158e-11	3.07865e-09		ENSG00000108387	2020-09-04	protein_coding	1.45326	2.63102e-05	0.000369809
ENSG00000154914	USP43	protein_coding	1.16274	2.80146e-06	0.000160113		ENSG00000104321	TRPA1	protein_coding	-0.653401	0.00758744	0.0313414		ENSG00000108622	ICAM2	protein_coding	1.37574	1.60165e-07	4.74222e-06
ENSG00000155158	TTC39B	protein_coding	0.874299	3.3958e-05	0.00128049		ENSG00000104325	DECR1	protein_coding	0.768664	4.58791e-06	6.9488e-05		ENSG00000108669	CYTH1	protein_coding	0.638444	4.60313e-06	8.48372e-05
ENSG00000155287	SLC25A28	protein_coding	2.04501	1.30787e-11	4.94884e-09		ENSG00000104375	STK3	protein_coding	0.865524	2.68376e-07	5.76956e-06		ENSG00000108679	LGALS3BP	protein_coding	1.83609	5.2447e-14	1.16255e-11
ENSG00000155363	MOV10	protein_coding	0.612492	0.00142314	0.0239915		ENSG00000104432	IL7	protein_coding	1.57458	1.26733e-10	6.476e-09		ENSG00000108684	ASIC2	protein_coding	-1.59704	3.39258e-05	0.000455761
ENSG00000155367	PPM1J	protein_coding	1.0616	0.00274659	0.0394159		ENSG00000104518	GSDMD	protein_coding	1.6659	3.00514e-10	1.37691e-08		ENSG00000108688	CCL7	protein_coding	1.44219	0.00166972	0.0112748
ENSG00000155629	PIK3AP1	protein_coding	0.654624	0.000954068	0.0177031		ENSG00000104691	UBXN8	processed_transcript	-0.6484	5.3209e-05	0.000558762		ENSG00000108700	CCL8	protein_coding	5.2665	4.42308e-12	4.83678e-10
ENSG00000156030	ELMSAN1	protein_coding	1.01734	4.05838e-07	3.14008e-05		ENSG00000104725	NEFL	processed_transcript	-0.847727	0.0066282	0.0282469		ENSG00000108771	DHX58	protein_coding	3.35479	1.21619e-12	1.59594e-10
ENSG00000156232	WHAMM	protein_coding	0.660964	3.3164e-07	2.67975e-05		ENSG00000104833	TUBB4A	protein_coding	-1.11468	0.000630684	0.0043304		ENSG00000108798	ABI3	protein_coding	0.918438	0.00350504	0.0202582
ENSG00000156273	BACH1	protein_coding	0.845477	2.77793e-05	0.00109535		ENSG00000104863	LIN7B	protein_coding	-0.659527	0.000446135	0.00328306		ENSG00000108828	VAT1	protein_coding	-0.756323	9.85126e-10	5.55293e-08
ENSG00000156500	FAM122C	protein_coding	1.19752	2.57331e-06	0.000151057		ENSG00000104951	IL4I1	protein_coding	1.82787	0.000211748	0.00178245		ENSG00000108830	RND2	protein_coding	-0.652501	0.000348322	0.00317242
ENSG00000156587	UBE2L6	protein_coding	2.39894	4.76757e-12	2.05796e-09		ENSG00000104972	LILRB1	protein_coding	1.98767	9.46965e-08	2.34196e-06		ENSG00000108984	MAP2K6	protein_coding	0.590423	0.00433774	0.0239086
ENSG00000156875	HIAT1	protein_coding	0.667102	8.22073e-07	5.68965e-05		ENSG00000104973	MED25	protein_coding	0.860082	2.94384e-10	1.3526e-08		ENSG00000109205	ODAM	protein_coding	-1.36966	0.00143113	0.00991974
ENSG00000157303	SUSD3	protein_coding	1.70521	6.93597e-05	0.00228915		ENSG00000104998	IL27RA	protein_coding	-0.697506	7.17997e-05	0.000719884		ENSG00000109452	INPP4B	protein_coding	1.2603	1.50567e-06	3.25824e-05
ENSG00000157514	TSC22D3	protein_coding	-0.702752	2.15438e-07	1.84054e-05		ENSG00000105270	CLIP3	protein_coding	2.64362	1.34119e-11	9.2435e-10		ENSG00000109475	RPL34	protein_coding	-0.701895	0.000229312	0.00225369
ENSG00000157557	ETS2	protein_coding	1.32405	4.2121e-09	6.11425e-07		ENSG00000105287	PRKD2	protein_coding	2.51818	6.36263e-14	1.13442e-11		ENSG00000109572	CLCN3	protein_coding	-0.693881	8.97364e-07	2.09679e-05
ENSG00000157601	MX1	protein_coding	4.09023	7.17409e-13	4.05782e-10		ENSG00000105327	BBC3	protein_coding	0.855931	0.00134183	0.00808006		ENSG00000109576	AADAT	protein_coding	-0.598848	3.34653e-05	0.000451423
ENSG00000158042	MRPL17	protein_coding	0.873204	9.74857e-06	0.000459777		ENSG00000105339	DENND3	protein_coding	1.35063	9.79351e-12	7.17156e-10		ENSG00000110057	UNC93B1	protein_coding	3.09968	1.71785e-15	1.00635e-12
ENSG00000158055	GRHL3	protein_coding	-0.581499	0.000919899	0.0172447		ENSG00000105402	NAPA	protein_coding	1.45755	5.38805e-10	2.31969e-08		ENSG00000110077	MS4A6A	protein_coding	1.79776	0.000119422	0.0013052
ENSG00000159231	CBR3	protein_coding	2.00821	1.90052e-08	2.24276e-06		ENSG00000105483	CARD8	protein_coding	0.723004	5.74408e-07	1.12508e-05		ENSG00000110079	MS4A4A	protein_coding	1.12521	0.00127732	0.0090622
ENSG00000159314	ARHGAP27	protein_coding	1.30775	0.000162615	0.00455185		ENSG00000105538	RASIP1	protein_coding	-0.66911	0.00291844	0.0148668		ENSG00000110092	CCND1	protein_coding	0.897491	0.000224383	0.0022132
ENSG00000159860	FAM115D	pseudogene	1.23496	0.000185888	0.00502327		ENSG00000105552	BCAT2	protein_coding	-0.646689	0.00719151	0.0300697		ENSG00000110436	SLC1A2	protein_coding	-1.11498	9.03614e-06	0.000149265
ENSG00000159871	LYPD5	protein_coding	1.0369	3.40846e-05	0.00128232		ENSG00000105559	PLEKHA4	protein_coding	3.45073	4.0652e-14	7.6931e-12		ENSG00000110446	SLC15A3	protein_coding	3.66328	6.8602e-15	2.39421e-12
ENSG00000159915	ZNF233	protein_coding	-0.811899	0.00098306	0.0181181		ENSG00000105649	RAB3A	protein_coding	-0.687142	6.93797e-05	0.00069861		ENSG00000110492	MDK	protein_coding	0.833465	5.47525e-06	9.74083e-05
ENSG00000160710	ADAR	protein_coding	0.604085	1.18693e-05	0.000539313		ENSG00000105784	RUNDC3B	protein_coding	-0.930111	7.61333e-08	1.93016e-06		ENSG00000110497	AMBRA1	protein_coding	0.815304	8.69209e-09	3.78186e-07
ENSG00000160932	LY6E	protein_coding	1.25283	1.14556e-05	0.000527826		ENSG00000105835	NAMPT	protein_coding	0.663046	3.45234e-05	0.000390812		ENSG00000110619	CARS	protein_coding	0.58697	4.09672e-07	1.06943e-05
ENSG00000161133	USP41	protein_coding	2.91691	2.92184e-10	6.39026e-08		ENSG00000105894	PTN	protein_coding	1.68427	1.73105e-05	0.000216498		ENSG00000110700	RPS13	protein_coding	-0.775594	0.00194352	0.0127191
ENSG00000162009	SSTR5	protein_coding	-0.885722	0.000140652	0.00404758		ENSG00000105939	ZC3HAV1	protein_coding	1.82172	2.29003e-10	1.07631e-08		ENSG00000110719	TCIRG1	protein_coding	0.863732	4.26091e-06	7.96941e-05
ENSG00000162148	PPP1R32	protein_coding	1.97555	0.000199418	0.00529298		ENSG00000105967	TFEC	protein_coding	1.78559	1.46158e-05	0.00018774		ENSG00000110841	PPFIBP1	protein_coding	0.648532	1.78575e-06	3.80786e-05
ENSG00000162290	DCP1A	protein_coding	0.74316	9.16998e-09	1.22289e-06		ENSG00000106003	LFNG	protein_coding	-0.647243	0.000765667	0.00509503		ENSG00000110848	CD69	protein_coding	3.07238	5.17732e-08	1.74456e-06
ENSG00000162630	B3GALT2	protein_coding	-1.07066	0.000185487	0.00502327		ENSG00000106034	CPED1	protein_coding	1.61229	6.9261e-05	0.000698008		ENSG00000110852	CLEC2B	protein_coding	0.89283	0.000470285	0.00404938
ENSG00000162654	GBP4	protein_coding	3.80165	2.8515e-10	6.32069e-08		ENSG00000106100	NOD1	protein_coding	1.91061	2.80677e-13	3.83662e-11		ENSG00000110925	CSRNP2	protein_coding	0.589755	5.1954e-05	0.000648062
ENSG00000162772	ATF3	protein_coding	2.02079	1.89306e-09	3.10518e-07		ENSG00000106346	USP42	protein_coding	1.21541	9.53477e-10	3.90997e-08		ENSG00000111052	LIN7A	protein_coding	-0.59937	0.00093107	0.00705095
ENSG00000163016	ALMS1P	pseudogene	2.33904	2.62168e-05	0.00104377		ENSG00000106366	SERPINE1	protein_coding	1.29918	0.00167004	0.00960471		ENSG00000111186	WNT5B	protein_coding	0.706705	0.00194396	0.0127191
ENSG00000163121	NEURL3	pseudogene	0.905081	0.00120085	0.0211812		ENSG00000106462	EZH2	protein_coding	-0.597006	0.000761379	0.0050706		ENSG00000111247	RAD51AP1	protein_coding	0.794726	0.000621763	0.00505962
ENSG00000163251	FZD5	protein_coding	0.705631	1.35185e-06	8.75053e-05		ENSG00000106477	CEP41	protein_coding	-0.587854	5.22139e-07	1.04193e-05		ENSG00000111254	AKAP3	protein_coding	0.761893	8.12103e-06	0.000137047
ENSG00000163563	MNDA	protein_coding	2.85149	0.000185344	0.00502327		ENSG00000106560	GIMAP2	protein_coding	2.65194	8.22016e-13	8.81276e-11		ENSG00000111262	KCNA1	protein_coding	2.75118	7.74205e-07	1.84583e-05
ENSG00000163565	IFI16	protein_coding	2.32329	6.21538e-11	1.78861e-08		ENSG00000106571	GLI3	protein_coding	1.0808	1.73167e-05	0.000216498		ENSG00000111325	OGFOD2	protein_coding	-1.25592	0.00895248	0.0420165
ENSG00000163637	PRICKLE2	protein_coding	-0.61837	0.00109256	0.0197433		ENSG00000106588	PSMA2	protein_coding	1.19573	1.1287e-09	4.53776e-08		ENSG00000111331	OAS3	protein_coding	5.7593	1.02748e-14	3.30465e-12
ENSG00000163644	PPM1K	protein_coding	2.02044	5.13501e-09	7.14352e-07		ENSG00000106785	TRIM14	protein_coding	3.65702	3.05609e-15	1.1393e-12		ENSG00000111335	OAS2	protein_coding	7.28984	3.6059e-15	1.47869e-12
ENSG00000163666	HESX1	protein_coding	1.35546	0.000119026	0.00355626		ENSG00000106799	TGFBR1	protein_coding	-0.604276	4.925e-06	7.37761e-05		ENSG00000111339	ART4	protein_coding	-0.808126	3.72073e-05	0.000490999
ENSG00000163823	CCR1	protein_coding	0.85095	0.00152316	0.0252878		ENSG00000106829	TLE4	protein_coding	1.85934	5.14315e-12	4.01729e-10		ENSG00000111801	BTN3A3	protein_coding	2.07737	2.81357e-13	4.52461e-11
ENSG00000163840	DTX3L	protein_coding	2.00164	6.61029e-12	2.78022e-09		ENSG00000106948	AKNA	protein_coding	0.940363	3.75173e-05	0.000419779		ENSG00000111837	MAK	protein_coding	2.15222	7.13683e-08	2.30444e-06
ENSG00000163872	YEATS2	protein_coding	0.981589	1.17918e-05	0.000539313		ENSG00000107036	KIAA1432	protein_coding	0.775899	5.82553e-07	1.13893e-05		ENSG00000111846	GCNT2	protein_coding	0.705998	0.000182552	0.00184384
ENSG00000164038	SLC9B2	protein_coding	0.73873	0.00113219	0.0202523		ENSG00000107201	DDX58	protein_coding	5.26236	1.53582e-14	3.81698e-12		ENSG00000111859	NEDD9	protein_coding	0.680409	0.00285742	0.0172953
ENSG00000164048	ZNF589	protein_coding	-0.64779	1.38105e-06	8.84897e-05		ENSG00000107290	SETX	protein_coding	1.02874	2.97043e-07	6.30324e-06		ENSG00000111912	NCOA7	protein_coding	1.46719	1.3612e-10	9.83603e-09
ENSG00000164054	SHISA5	protein_coding	0.78141	8.69517e-06	0.000422037		ENSG00000107779	BMPR1A	protein_coding	0.652423	5.67339e-07	1.1145e-05		ENSG00000111913	FAM65B	protein_coding	2.53838	1.16099e-07	3.53314e-06
ENSG00000164086	DUSP7	protein_coding	-1.298	1.70069e-07	1.48385e-05		ENSG00000107798	LIPA	protein_coding	0.829308	2.20403e-10	1.04488e-08		ENSG00000112139	MDGA1	protein_coding	1.69226	1.79483e-09	9.37601e-08
ENSG00000164107	HAND2	protein_coding	-0.654146	0.000961181	0.0177748		ENSG00000107816	LZTS2	protein_coding	0.870899	1.52656e-06	2.63304e-05		ENSG00000112175	BMP5	protein_coding	-0.694	0.0036939	0.0211192
ENSG00000164136	IL15	protein_coding	1.05096	9.05783e-06	0.000433165		ENSG00000107863	ARHGAP21	protein_coding	0.636696	0.000119119	0.00110072		ENSG00000112293	GPLD1	protein_coding	-0.818788	1.61361e-05	0.000245075
ENSG00000164164	OTUD4	protein_coding	0.785108	6.99971e-06	0.000353281		ENSG00000107864	CPEB3	protein_coding	0.948613	5.19956e-09	1.79933e-07		ENSG00000112297	AIM1	protein_coding	1.11617	5.40914e-08	1.81816e-06
ENSG00000164342	TLR3	protein_coding	1.65596	1.35738e-07	1.21667e-05		ENSG00000107968	MAP3K8	protein_coding	0.770038	1.58777e-05	0.00020158		ENSG00000112308	C6orf62	protein_coding	1.05784	3.73994e-10	2.42475e-08
ENSG00000164430	MB21D1	protein_coding	1.86323	1.56841e-07	1.37576e-05		ENSG00000108039	XPNPEP1	protein_coding	0.681095	4.21704e-11	2.5176e-09		ENSG00000112312	GMNN	protein_coding	0.705597	0.00215035	0.0137816
ENSG00000164691	TAGAP	protein_coding	2.10038	1.03068e-08	1.3525e-06		ENSG00000108292	MLLT6	protein_coding	0.83659	1.77229e-09	6.87256e-08		ENSG00000112343	TRIM38	protein_coding	2.04972	1.05716e-12	1.42136e-10
ENSG00000165066	NKX6-3	protein_coding	-0.932604	0.000584802	0.0121732		ENSG00000108375	RNF43	protein_coding	1.33141	1.05048e-07	2.53397e-06		ENSG00000112394	SLC16A10	protein_coding	-0.896358	1.95042e-05	0.000284633
ENSG00000165259	HDX	protein_coding	1.72842	5.39734e-09	7.43971e-07		ENSG00000108379	WNT3	protein_coding	-0.625808	0.000836988	0.00545672		ENSG00000112531	QKI	protein_coding	0.823691	5.31394e-06	9.5366e-05
ENSG00000165506	DNAAF2	protein_coding	-0.644709	7.77005e-08	7.85554e-06		ENSG00000108387	2020-09-04	protein_coding	1.78928	1.59416e-06	2.72385e-05		ENSG00000112576	CCND3	protein_coding	1.29691	2.64175e-09	1.32922e-07
ENSG00000165572	KBTBD6	protein_coding	-0.752944	2.48275e-06	0.000147323		ENSG00000108424	KPNB1	protein_coding	0.934132	2.06101e-09	7.84379e-08		ENSG00000112763	BTN2A1	protein_coding	0.870598	3.01259e-10	1.99256e-08
ENSG00000165621	OXGR1	protein_coding	-0.935106	0.000677247	0.0136138		ENSG00000108448	TRIM16L	protein_coding	-0.667942	0.000265553	0.00215636		ENSG00000112769	LAMA4	protein_coding	0.732866	0.00929146	0.0431383
ENSG00000165731	RET	protein_coding	0.771287	0.00359709	0.0475693		ENSG00000108622	ICAM2	protein_coding	1.12474	4.45016e-06	6.78401e-05		ENSG00000112773	FAM46A	protein_coding	1.15688	1.51612e-09	8.15373e-08
ENSG00000165806	CASP7	protein_coding	1.36473	1.64032e-09	2.89016e-07		ENSG00000108669	CYTH1	protein_coding	0.648259	3.66893e-06	5.699e-05		ENSG00000112902	SEMA5A	protein_coding	-0.812185	1.84915e-05	0.000271999
ENSG00000165821	SALL2	protein_coding	-0.933948	5.5996e-07	4.10877e-05		ENSG00000108679	LGALS3BP	protein_coding	1.29896	1.32989e-10	6.73275e-09		ENSG00000112936	C7	protein_coding	-0.726198	9.80363e-05	0.00110598
ENSG00000165879	FRAT1	protein_coding	-0.691867	2.37399e-05	0.000965477		ENSG00000108684	ASIC2	protein_coding	0.872011	0.0111025	0.0423129		ENSG00000113205	PCDHB3	protein_coding	-1.37237	4.33537e-09	2.04348e-07
ENSG00000165949	IFI27	protein_coding	1.82453	1.23624e-05	0.000555565		ENSG00000108688	CCL7	protein_coding	1.43355	0.00162122	0.00938663		ENSG00000113211	PCDHB6	protein_coding	-0.71212	0.00159858	0.0108848
ENSG00000165997	ARL5B	protein_coding	1.37184	1.63738e-10	4.132e-08		ENSG00000108700	CCL8	protein_coding	5.97445	3.8018e-13	4.94928e-11		ENSG00000113231	PDE8B	protein_coding	-0.653371	8.7073e-05	0.000993332
ENSG00000166128	RAB8B	protein_coding	0.765895	3.2196e-05	0.00123103		ENSG00000108771	DHX58	protein_coding	3.71807	1.55249e-13	2.35792e-11		ENSG00000113249	HAVCR1	protein_coding	-1.86765	4.84631e-06	8.84249e-05
ENSG00000166289	PLEKHF1	protein_coding	1.32001	1.04726e-07	9.92955e-06		ENSG00000108786	HSD17B1	protein_coding	1.18539	0.00242258	0.0128351		ENSG00000113327	GABRG2	protein_coding	-0.802077	2.2788e-06	4.68999e-05
ENSG00000166741	NNMT	protein_coding	1.25462	1.04885e-06	7.02216e-05		ENSG00000108932	SLC16A6	protein_coding	-0.724788	0.00359338	0.0175146		ENSG00000113361	CDH6	protein_coding	-0.738773	0.000150864	0.00158123
ENSG00000166750	SLFN5	protein_coding	1.64365	1.26897e-08	1.61355e-06		ENSG00000108950	FAM20A	protein_coding	-0.676947	0.00212258	0.0115516		ENSG00000113389	NPR3	protein_coding	0.953149	0.00421665	0.0233668
ENSG00000166801	FAM111A	protein_coding	0.687908	0.00152778	0.0253372		ENSG00000108984	MAP2K6	protein_coding	1.17093	1.29745e-06	2.28349e-05		ENSG00000113391	FAM172A	protein_coding	-1.25387	4.40397e-12	4.83678e-10
ENSG00000167034	NKX3-1	protein_coding	1.39971	3.2352e-08	3.5378e-06		ENSG00000109113	RAB34	protein_coding	-0.701029	0.00046349	0.00337744		ENSG00000113396	SLC27A6	protein_coding	-0.798872	8.70311e-05	0.000993332
ENSG00000167074	TEF	protein_coding	-0.638564	8.90307e-05	0.00280302		ENSG00000109205	ODAM	protein_coding	-1.55257	0.00036592	0.00279301		ENSG00000113494	PRLR	protein_coding	0.612383	0.000445887	0.00387096
ENSG00000167207	NOD2	protein_coding	1.34511	0.00355698	0.0471666		ENSG00000109436	TBC1D9	protein_coding	0.705701	7.19409e-07	1.36896e-05		ENSG00000113504	SLC12A7	protein_coding	0.653969	5.69833e-05	0.000700147
ENSG00000167461	RAB8A	protein_coding	0.585158	2.68576e-07	2.24768e-05		ENSG00000109452	INPP4B	protein_coding	1.45485	1.39856e-07	3.23003e-06		ENSG00000113739	STC2	protein_coding	0.83768	0.000396652	0.00350597
ENSG00000167775	CD320	protein_coding	0.59229	0.00292565	0.0411926		ENSG00000109756	RAPGEF2	protein_coding	0.635096	2.77994e-05	0.0003234		ENSG00000114013	CD86	protein_coding	1.14521	0.000236966	0.00230954
ENSG00000168016	TRANK1	protein_coding	2.33164	1.0395e-09	1.91584e-07		ENSG00000109794	FAM149A	protein_coding	0.673236	1.28083e-07	3.00134e-06		ENSG00000114019	AMOTL2	protein_coding	0.935899	0.00105021	0.00777441
ENSG00000168062	BATF2	protein_coding	5.03921	3.41286e-17	1.53909e-13		ENSG00000110057	UNC93B1	protein_coding	3.24263	6.37223e-16	3.48412e-13		ENSG00000114115	RBP1	protein_coding	-0.666817	8.13376e-05	0.000945556
ENSG00000168310	IRF2	protein_coding	1.33917	1.29013e-10	3.35905e-08		ENSG00000110079	MS4A4A	protein_coding	0.911044	0.00768529	0.0316659		ENSG00000114127	XRN1	protein_coding	1.34291	1.26608e-07	3.81755e-06
ENSG00000168386	FILIP1L	protein_coding	-0.624038	0.00267517	0.0386275		ENSG00000110108	TMEM109	protein_coding	0.889339	1.88319e-09	7.25116e-08		ENSG00000114200	BCHE	protein_coding	-0.653549	0.00304729	0.0181895
ENSG00000168394	TAP1	protein_coding	2.27964	1.02119e-09	1.90348e-07		ENSG00000110218	PANX1	protein_coding	0.727738	3.70662e-07	7.75507e-06		ENSG00000114450	GNB4	protein_coding	2.30422	1.72632e-09	9.07593e-08
ENSG00000168404	MLKL	protein_coding	2.95024	4.94675e-11	1.53097e-08		ENSG00000110274	CEP164	protein_coding	0.871205	6.08486e-09	2.07505e-07		ENSG00000114529	C3orf52	protein_coding	0.699244	8.02724e-05	0.000937591
ENSG00000168491	CCDC110	protein_coding	-0.880465	0.000185812	0.00502327		ENSG00000110330	BIRC2	protein_coding	0.726731	9.6703e-08	2.37814e-06		ENSG00000114805	PLCH1	protein_coding	0.798292	7.82285e-06	0.000132697
ENSG00000168497	SDPR	protein_coding	1.11663	0.000347654	0.00818076		ENSG00000110436	SLC1A2	protein_coding	-0.893647	0.000160047	0.00141295		ENSG00000114812	VIPR1	protein_coding	-0.661393	0.000767173	0.00601526
ENSG00000168672	FAM84B	protein_coding	1.02233	3.22699e-08	3.5378e-06		ENSG00000110446	SLC15A3	protein_coding	3.53312	1.65576e-14	3.93615e-12		ENSG00000114859	CLCN2	protein_coding	0.948072	4.85648e-06	8.85121e-05
ENSG00000168899	VAMP5	protein_coding	1.20951	4.33147e-05	0.00153454		ENSG00000110497	AMBRA1	protein_coding	1.05434	3.89532e-11	2.35775e-09		ENSG00000114923	SLC4A3	protein_coding	-0.580952	0.000441688	0.00384554
ENSG00000169047	IRS1	protein_coding	0.853501	2.0944e-06	0.000127239		ENSG00000110848	CD69	protein_coding	3.13848	3.44212e-08	9.61859e-07		ENSG00000114942	EEF1B2	protein_coding	-0.77243	2.04521e-06	4.26272e-05
ENSG00000169184	MN1	protein_coding	-0.724047	0.000719321	0.0143054		ENSG00000110852	CLEC2B	protein_coding	0.846609	0.000770641	0.00511774		ENSG00000115216	NRBP1	protein_coding	0.591595	5.4644e-07	1.37412e-05
ENSG00000169245	CXCL10	protein_coding	7.60505	1.60299e-13	1.46077e-10		ENSG00000110925	CSRNP2	protein_coding	0.878645	1.01802e-07	2.47976e-06		ENSG00000115267	IFIH1	protein_coding	3.949	1.42456e-15	9.18197e-13
ENSG00000169248	CXCL11	protein_coding	6.61698	2.642e-14	3.6114e-11		ENSG00000110944	IL23A	protein_coding	-1.23855	0.00150162	0.00880623		ENSG00000115271	GCA	protein_coding	0.709093	3.13265e-05	0.000426784
ENSG00000169249	ZRSR2	protein_coding	0.643935	0.000146825	0.00417394		ENSG00000110987	BCL7A	protein_coding	-0.750787	1.49434e-06	2.5829e-05		ENSG00000115380	EFEMP1	protein_coding	-0.653884	0.00145466	0.0100509
ENSG00000169255	B3GALNT1	protein_coding	0.633481	0.000181342	0.00493292		ENSG00000111224	PARP11	protein_coding	0.718676	8.15423e-08	2.04204e-06		ENSG00000115415	STAT1	protein_coding	3.63897	8.6786e-15	2.90521e-12
ENSG00000169598	DFFB	protein_coding	-0.622133	3.08709e-05	0.00119711		ENSG00000111247	RAD51AP1	protein_coding	0.856598	0.000274315	0.00221548		ENSG00000115602	IL1RL1	protein_coding	1.40576	0.00613899	0.0314779
ENSG00000169679	BUB1	protein_coding	1.19111	2.59019e-06	0.000151199		ENSG00000111252	SH2B3	protein_coding	0.755764	7.53786e-08	1.91399e-06		ENSG00000115604	IL18R1	protein_coding	2.49557	9.79595e-06	0.000160202
ENSG00000169860	P2RY1	protein_coding	-1.12504	8.7123e-06	0.000422037		ENSG00000111254	AKAP3	protein_coding	0.995035	1.01893e-07	2.47976e-06		ENSG00000115956	PLEK	protein_coding	1.58257	2.91948e-06	5.7836e-05
ENSG00000169871	TRIM56	protein_coding	1.33029	3.55264e-06	0.000196871		ENSG00000111262	KCNA1	protein_coding	4.65376	1.17859e-10	6.11784e-09		ENSG00000115963	RND3	protein_coding	1.28202	6.079e-07	1.50853e-05
ENSG00000169951	ZNF764	protein_coding	-0.83704	0.00230189	0.0346404		ENSG00000111331	OAS3	protein_coding	5.43887	3.60354e-14	7.11545e-12		ENSG00000116001	TIA1	protein_coding	0.731414	0.000528423	0.00443115
ENSG00000170175	CHRNB1	protein_coding	0.691379	0.00133363	0.022716		ENSG00000111335	OAS2	protein_coding	6.80356	1.42592e-14	3.71292e-12		ENSG00000116005	PCYOX1	protein_coding	-0.667482	4.00099e-08	1.39932e-06
ENSG00000170340	B3GNT2	protein_coding	0.745767	2.64993e-06	0.000154138		ENSG00000111339	ART4	protein_coding	-1.11201	3.02755e-07	6.40786e-06		ENSG00000116147	TNR	protein_coding	-0.79584	0.00814182	0.0389826
ENSG00000170356	OR2A20P	pseudogene	0.660254	0.00302563	0.0420946		ENSG00000111344	RASAL1	protein_coding	-0.650537	0.000653296	0.00446501		ENSG00000116194	ANGPTL1	protein_coding	3.9184	3.18376e-15	1.45064e-12
ENSG00000170379	FAM115C	protein_coding	1.08203	0.000304508	0.0073696		ENSG00000111348	ARHGDIB	protein_coding	-0.734002	0.00273241	0.0141642		ENSG00000116251	RPL22	protein_coding	-0.635808	3.11815e-07	8.39853e-06
ENSG00000170542	SERPINB9	protein_coding	1.04366	0.000463566	0.010125		ENSG00000111602	TIMELESS	protein_coding	0.716912	8.36701e-09	2.71233e-07		ENSG00000116514	RNF19B	protein_coding	1.41345	6.88031e-13	9.9874e-11
ENSG00000170684	ZNF296	protein_coding	1.42977	2.37182e-06	0.000141989		ENSG00000111716	LDHB	protein_coding	-0.668353	0.00222087	0.0119871		ENSG00000116663	FBXO6	protein_coding	2.10371	1.24888e-09	6.85128e-08
ENSG00000170775	GPR37	protein_coding	1.52667	3.08133e-10	6.65039e-08		ENSG00000111801	BTN3A3	protein_coding	1.94233	1.25247e-12	1.26038e-10		ENSG00000116698	SMG7	protein_coding	0.609396	4.73479e-08	1.61802e-06
ENSG00000170852	KBTBD2	protein_coding	0.609125	1.43823e-07	1.28214e-05		ENSG00000111837	MAK	protein_coding	3.33688	1.92248e-11	1.26528e-09		ENSG00000116701	NCF2	protein_coding	0.61387	0.00132517	0.00934114
ENSG00000171223	JUNB	protein_coding	1.18058	5.33248e-05	0.00182607		ENSG00000111846	GCNT2	protein_coding	1.14618	1.40655e-07	3.23131e-06		ENSG00000116717	GADD45A	protein_coding	0.730348	0.00361978	0.0208115
ENSG00000171621	SPSB1	protein_coding	1.1572	7.68104e-08	7.8256e-06		ENSG00000111912	NCOA7	protein_coding	1.44739	1.82444e-10	8.88019e-09		ENSG00000116774	OLFML3	protein_coding	1.09512	4.02969e-05	0.000524595
ENSG00000171817	ZNF540	protein_coding	-0.875966	7.30871e-06	0.00036662		ENSG00000111913	FAM65B	protein_coding	2.64901	5.38555e-08	1.43175e-06		ENSG00000116815	CD58	protein_coding	0.730017	0.00015096	0.00158123
ENSG00000171970	ZNF57	protein_coding	-0.720139	1.04398e-07	9.92955e-06		ENSG00000111962	UST	protein_coding	-0.746716	0.000615036	0.00424419		ENSG00000116830	TTF2	protein_coding	0.612627	7.6823e-07	1.83425e-05
ENSG00000172123	SLFN12	protein_coding	0.99603	5.15127e-06	0.000269096		ENSG00000112139	MDGA1	protein_coding	2.051	3.23918e-11	2.00499e-09		ENSG00000116863	ADPRHL2	protein_coding	0.940627	5.14145e-08	1.74131e-06
ENSG00000172183	ISG20	protein_coding	2.41243	2.32659e-07	1.95708e-05		ENSG00000112293	GPLD1	protein_coding	-0.659839	0.00024929	0.00204558		ENSG00000116977	LGALS8	protein_coding	0.643182	3.94794e-06	7.44346e-05
ENSG00000172216	CEBPB	protein_coding	0.658114	0.000684385	0.0137237		ENSG00000112297	AIM1	protein_coding	1.46445	2.47965e-10	1.15223e-08		ENSG00000117091	CD48	protein_coding	1.66497	8.74223e-07	2.04855e-05
ENSG00000172243	CLEC7A	protein_coding	0.852922	0.00193388	0.0302771		ENSG00000112308	C6orf62	protein_coding	1.13609	8.20491e-11	4.42714e-09		ENSG00000117226	GBP3	protein_coding	2.64695	1.85134e-10	1.30895e-08
ENSG00000172345	STARD5	protein_coding	2.8878	3.43366e-11	1.14944e-08		ENSG00000112343	TRIM38	protein_coding	2.47389	1.51487e-14	3.81698e-12		ENSG00000117228	GBP1	protein_coding	4.5758	2.61926e-14	6.92964e-12
ENSG00000172432	GTPBP2	protein_coding	0.798696	1.6519e-08	2.0373e-06		ENSG00000112394	SLC16A10	protein_coding	-1.15102	4.20036e-07	8.64123e-06		ENSG00000117266	CDK18	protein_coding	1.19706	0.000118257	0.00129577
ENSG00000172602	RND1	protein_coding	0.685393	0.00210156	0.0323853		ENSG00000112531	QKI	protein_coding	1.20048	7.35848e-09	2.4286e-07		ENSG00000117289	TXNIP	protein_coding	0.686493	5.14074e-05	0.000641732
ENSG00000172613	RAD9A	protein_coding	0.73522	0.000524839	0.011195		ENSG00000112576	CCND3	protein_coding	1.6517	1.55833e-11	1.05625e-09		ENSG00000117298	ECE1	protein_coding	0.662824	2.51513e-06	5.06826e-05
ENSG00000172780	RAB43	protein_coding	0.959102	0.00210176	0.0323853		ENSG00000112578	BYSL	protein_coding	-0.582102	3.15063e-05	0.000360138		ENSG00000117360	PRPF3	protein_coding	0.630282	6.6032e-08	2.15761e-06
ENSG00000172936	MYD88	protein_coding	2.03674	1.26401e-10	3.34412e-08		ENSG00000112619	PRPH2	protein_coding	-0.914633	0.00994886	0.0387627		ENSG00000117475	BLZF1	protein_coding	1.18605	3.50647e-09	1.69666e-07
ENSG00000173193	PARP14	protein_coding	1.90629	5.56578e-07	4.10877e-05		ENSG00000112763	BTN2A1	protein_coding	1.01849	9.23199e-12	6.82128e-10		ENSG00000117595	IRF6	protein_coding	0.612918	4.10103e-06	7.6879e-05
ENSG00000173221	GLRX	protein_coding	0.96087	3.79492e-07	2.97837e-05		ENSG00000112773	FAM46A	protein_coding	1.48879	6.45512e-12	4.92481e-10		ENSG00000117834	SLC5A9	protein_coding	-1.10651	0.00160962	0.0109491
ENSG00000173404	INSM1	protein_coding	-1.24287	4.83402e-07	3.62066e-05		ENSG00000112941	PAPD7	protein_coding	0.813112	2.14424e-09	8.12287e-08		ENSG00000118503	TNFAIP3	protein_coding	0.632423	0.0103855	0.0467104
ENSG00000173559	NABP1	protein_coding	0.95336	0.000186701	0.00503445		ENSG00000113205	PCDHB3	protein_coding	-1.05463	5.16593e-07	1.0359e-05		ENSG00000118596	SLC16A7	protein_coding	-1.01956	8.33876e-06	0.000139572
ENSG00000173597	SULT1B1	protein_coding	0.645171	0.00321136	0.0438645		ENSG00000113231	PDE8B	protein_coding	-0.585466	0.000317108	0.00249234		ENSG00000118680	MYL12B	protein_coding	0.614777	0.00388414	0.0219468
ENSG00000173706	HEG1	protein_coding	1.24976	3.77935e-05	0.00138997		ENSG00000113273	ARSB	protein_coding	0.67152	0.000102765	0.000969881		ENSG00000118707	TGIF2	protein_coding	1.04806	2.33067e-07	6.52388e-06
ENSG00000173786	CNP	protein_coding	1.60668	8.36486e-12	3.34655e-09		ENSG00000113327	GABRG2	protein_coding	-0.809092	1.96703e-06	3.27234e-05		ENSG00000119782	FKBP1B	protein_coding	0.803345	9.08226e-06	0.000149876
ENSG00000173821	RNF213	protein_coding	1.22137	0.000287421	0.00702619		ENSG00000113389	NPR3	protein_coding	1.54763	2.85482e-05	0.000330004		ENSG00000119915	ELOVL3	protein_coding	4.16276	1.47918e-09	8.00759e-08
ENSG00000174007	CEP19	protein_coding	-0.664384	0.000146299	0.00416622		ENSG00000113391	FAM172A	protein_coding	-0.817539	3.71263e-08	1.02695e-06		ENSG00000119917	IFIT3	protein_coding	5.927	1.05001e-17	4.30584e-14
ENSG00000174010	KLHL15	protein_coding	0.610317	3.30919e-05	0.0012536		ENSG00000113396	SLC27A6	protein_coding	-0.602146	0.00169027	0.00969527		ENSG00000119922	IFIT2	protein_coding	6.05274	7.9008e-18	4.30584e-14
ENSG00000174808	BTC	protein_coding	0.878089	0.000387813	0.00881066		ENSG00000113441	LNPEP	protein_coding	1.11991	2.20383e-08	6.45526e-07		ENSG00000119986	AVPI1	protein_coding	0.635343	3.09472e-05	0.000423375
ENSG00000174951	FUT1	protein_coding	-0.741492	1.34163e-05	0.000589994		ENSG00000113494	PRLR	protein_coding	0.585322	0.000706764	0.00477649		ENSG00000120057	SFRP5	protein_coding	-0.894005	1.96981e-05	0.000286952
ENSG00000175073	VCPIP1	protein_coding	0.648609	7.37634e-06	0.000368839		ENSG00000113504	SLC12A7	protein_coding	0.704871	2.13597e-05	0.000258379		ENSG00000120217	CD274	protein_coding	3.37722	4.50251e-16	4.92365e-13
ENSG00000175087	PDIK1L	protein_coding	-0.608739	2.27135e-05	0.000933759		ENSG00000113580	NR3C1	protein_coding	0.794157	6.06728e-06	8.7839e-05		ENSG00000120280	CXorf21	protein_coding	2.46652	8.71385e-08	2.74344e-06
ENSG00000175329	ISX	protein_coding	-1.35863	0.00293591	0.0412662		ENSG00000113594	LIFR	protein_coding	0.717299	0.000224016	0.00186619		ENSG00000120337	TNFSF18	protein_coding	2.72984	1.12268e-05	0.000180287
ENSG00000175538	KCNE3	protein_coding	-0.584185	0.00354161	0.0470008		ENSG00000113739	STC2	protein_coding	0.685383	0.00266068	0.0138547		ENSG00000120341	SEC16B	protein_coding	1.73723	0.00529856	0.0279545
ENSG00000175643	RMI2	protein_coding	1.68029	1.33125e-07	1.19981e-05		ENSG00000113966	ARL6	protein_coding	-0.640468	9.57051e-05	0.000912704		ENSG00000120526	NUDCD1	protein_coding	0.629883	0.000691966	0.00552327
ENSG00000175895	PLEKHF2	protein_coding	0.583347	2.46921e-06	0.000147282		ENSG00000114019	AMOTL2	protein_coding	1.0478	0.000329222	0.00256553		ENSG00000120539	MASTL	protein_coding	1.09879	4.09572e-08	1.42941e-06
ENSG00000175938	ORAI3	protein_coding	-0.635732	0.0011126	0.0200109		ENSG00000114127	XRN1	protein_coding	2.21502	5.91974e-12	4.58026e-10		ENSG00000120549	KIAA1217	protein_coding	0.666372	0.000284691	0.00269152
ENSG00000176399	DMRTA1	protein_coding	-0.67038	1.31058e-05	0.000579447		ENSG00000114166	KAT2B	protein_coding	0.859187	1.21024e-09	4.84185e-08		ENSG00000120690	ELF1	protein_coding	0.604756	2.0489e-06	4.26499e-05
ENSG00000176532	PRR15	protein_coding	1.43303	6.21249e-06	0.000319446		ENSG00000114439	BBX	protein_coding	0.70942	5.74785e-07	1.12508e-05		ENSG00000120899	PTK2B	protein_coding	0.610072	2.68662e-05	0.000376012
ENSG00000176749	CDK5R1	protein_coding	-1.44284	7.80621e-08	7.85554e-06		ENSG00000114450	GNB4	protein_coding	3.64367	1.58861e-13	2.39064e-11		ENSG00000121060	TRIM25	protein_coding	2.39514	9.79092e-11	7.33335e-09
ENSG00000176896	TCEANC	protein_coding	0.625529	0.000164318	0.00458386		ENSG00000114541	FRMD4B	protein_coding	0.647203	1.67767e-07	3.78005e-06		ENSG00000121236	TRIM6	protein_coding	2.22708	1.719e-05	0.00025727
ENSG00000176907	C8orf4	protein_coding	0.686924	0.00138627	0.0234907		ENSG00000114656	KIAA1257	protein_coding	-0.939155	0.000242902	0.00199816		ENSG00000121281	ADCY7	protein_coding	0.692257	1.53245e-05	0.000235143
ENSG00000176928	GCNT4	protein_coding	1.28335	9.06446e-08	8.90325e-06		ENSG00000114698	PLSCR4	protein_coding	0.863163	2.79158e-08	8.01931e-07		ENSG00000121380	BCL2L14	protein_coding	2.37961	3.09172e-10	2.03669e-08
ENSG00000176998	HCG4	pseudogene	0.785577	0.00192472	0.0302117		ENSG00000114738	MAPKAPK3	protein_coding	-0.608241	8.73283e-05	0.000846123		ENSG00000121621	KIF18A	protein_coding	0.629193	0.00164253	0.0111332
ENSG00000177409	SAMD9L	protein_coding	2.23881	9.59093e-09	1.26871e-06		ENSG00000114757	PEX5L	protein_coding	1.45354	5.67566e-06	8.32446e-05		ENSG00000121716	PILRB	protein_coding	0.841044	0.000496769	0.00421765
ENSG00000177468	OLIG3	protein_coding	-1.53538	4.49876e-05	0.00158354		ENSG00000114770	ABCC5	protein_coding	-0.781301	1.30484e-08	3.98571e-07		ENSG00000121797	ACKR5	protein_coding	0.826001	0.00120157	0.00864444
ENSG00000177485	ZBTB33	protein_coding	0.677362	4.22363e-05	0.00150937		ENSG00000114796	KLHL24	protein_coding	-0.596077	0.00027426	0.00221548		ENSG00000121858	TNFSF10	protein_coding	2.78774	6.94435e-10	4.09742e-08
ENSG00000177842	ZNF620	protein_coding	1.14935	1.8725e-09	3.10249e-07		ENSG00000114805	PLCH1	protein_coding	1.26053	2.48723e-09	9.23032e-08		ENSG00000122026	RPL21	protein_coding	-0.71358	8.90663e-06	0.00014772
ENSG00000178171	AMER3	protein_coding	-0.884469	6.11801e-06	0.000315578		ENSG00000114859	CLCN2	protein_coding	0.741622	0.000137176	0.00124109		ENSG00000122042	UBL3	protein_coding	-0.700696	3.54112e-07	9.36855e-06
ENSG00000178685	PARP10	protein_coding	0.922388	5.23737e-05	0.00179725		ENSG00000115009	CCL20	protein_coding	-1.04021	0.00856719	0.0344009		ENSG00000122068	FYTTD1	protein_coding	0.619296	4.99552e-05	0.000626944
ENSG00000178726	THBD	protein_coding	1.66095	7.24935e-05	0.00235832		ENSG00000115129	TP53I3	protein_coding	-0.62858	0.00138503	0.00827337		ENSG00000122122	SASH3	protein_coding	0.769745	0.00303437	0.0181454
ENSG00000178935	ZNF552	protein_coding	-0.630746	7.39791e-06	0.000368839		ENSG00000115159	GPD2	protein_coding	0.596315	4.0739e-06	6.26281e-05		ENSG00000122406	RPL5	protein_coding	-0.917036	2.8593e-06	5.69188e-05
ENSG00000179044	EXOC3L1	protein_coding	0.951286	0.000583149	0.0121624		ENSG00000115165	CYTIP	protein_coding	-0.647701	0.00101562	0.00640739		ENSG00000122420	PTGFR	protein_coding	0.608518	0.001603	0.0109104
ENSG00000179331	RAB39A	protein_coding	1.0814	6.86611e-05	0.00227066		ENSG00000115216	NRBP1	protein_coding	0.73506	9.80698e-09	3.10548e-07		ENSG00000122515	ZMIZ2	protein_coding	0.666892	2.80883e-05	0.0003897
ENSG00000179388	EGR3	protein_coding	-1.10521	0.000216349	0.00563297		ENSG00000115252	PDE1A	protein_coding	-0.82827	0.000922969	0.00592079		ENSG00000122643	NT5C3A	protein_coding	3.0554	1.071e-13	2.04275e-11
ENSG00000179598	PLD6	protein_coding	-0.736636	0.000902859	0.0169997		ENSG00000115267	IFIH1	protein_coding	4.49377	9.91218e-17	1.25069e-13		ENSG00000122694	GLIPR2	protein_coding	1.18914	1.00577e-06	2.30931e-05
ENSG00000179627	ZBTB42	protein_coding	1.01834	8.35007e-08	8.25893e-06		ENSG00000115271	GCA	protein_coding	1.32676	5.73901e-10	2.44512e-08		ENSG00000122729	ACO1	protein_coding	-2.20553	5.8213e-15	2.0758e-12
ENSG00000179674	ARL14	protein_coding	0.852624	0.000176527	0.00487471		ENSG00000115290	GRB14	protein_coding	-0.705208	0.000446382	0.00328341		ENSG00000122783	C7orf49	protein_coding	0.790816	8.5894e-06	0.000143183
ENSG00000180592	SKIDA1	protein_coding	2.09572	1.38035e-08	1.72839e-06		ENSG00000115415	STAT1	protein_coding	3.86564	2.66819e-15	1.06447e-12		ENSG00000122786	CALD1	protein_coding	0.961497	2.20104e-06	4.54706e-05
ENSG00000180626	ZNF594	protein_coding	-0.705835	1.32618e-05	0.000584769		ENSG00000115468	EFHD1	protein_coding	-0.772515	6.04344e-05	0.000622372		ENSG00000122862	SRGN	protein_coding	1.46564	8.98591e-06	0.000148734
ENSG00000180628	PCGF5	protein_coding	0.793742	9.59709e-06	0.000454974		ENSG00000115474	KCNJ13	protein_coding	-1.48531	0.00351289	0.0172366		ENSG00000122912	SLC25A16	protein_coding	-0.653346	0.000332836	0.00305512
ENSG00000180817	PPA1	protein_coding	0.66602	4.49788e-05	0.00158354		ENSG00000115590	IL1R2	protein_coding	-0.701109	0.00218645	0.01183		ENSG00000123130	ACOT9	protein_coding	0.633011	9.09403e-05	0.00103231
ENSG00000180884	ZNF792	protein_coding	-0.755076	5.11647e-06	0.000268132		ENSG00000115604	IL18R1	protein_coding	2.02237	0.000120007	0.00110479		ENSG00000123240	OPTN	protein_coding	1.72915	6.65957e-13	9.84116e-11
ENSG00000180914	OXTR	protein_coding	-0.612728	0.0031705	0.0434468		ENSG00000115641	FHL2	protein_coding	-0.685784	0.00479352	0.0219203		ENSG00000123338	NCKAP1L	protein_coding	0.748991	0.00111558	0.00815458
ENSG00000181381	DDX60L	protein_coding	2.19176	5.61095e-07	4.10877e-05		ENSG00000115758	ODC1	protein_coding	-0.779097	2.75211e-05	0.000320845		ENSG00000123342	MMP19	protein_coding	0.597867	0.0100082	0.0454869
ENSG00000181826	RELL1	protein_coding	1.00172	9.68979e-08	9.45344e-06		ENSG00000115896	PLCL1	protein_coding	0.661633	0.00861389	0.0345377		ENSG00000123572	NRK	protein_coding	-0.685493	0.00401423	0.0224575
ENSG00000182118	FAM89A	protein_coding	0.8283	8.43629e-05	0.00266629		ENSG00000115956	PLEK	protein_coding	1.40482	1.63708e-05	0.000207039		ENSG00000123609	NMI	protein_coding	2.92399	7.7222e-12	7.70675e-10
ENSG00000182957	SPATA13	protein_coding	0.605013	0.000215563	0.00562144		ENSG00000115963	RND3	protein_coding	1.15636	3.16803e-06	5.0111e-05		ENSG00000123610	TNFAIP6	protein_coding	1.56124	0.000233036	0.00227936
ENSG00000183134	PTGDR2	protein_coding	-1.20813	6.65057e-06	0.000339842		ENSG00000115977	AAK1	protein_coding	0.825852	0.000190187	0.00163417		ENSG00000123685	BATF3	protein_coding	1.87794	1.58358e-05	0.000241153
ENSG00000183246	RIMBP3C	protein_coding	-0.880577	1.68579e-05	0.000725774		ENSG00000116001	TIA1	protein_coding	1.07455	3.79084e-06	5.8551e-05		ENSG00000123739	PLA2G12A	protein_coding	-0.811939	1.26429e-06	2.81005e-05
ENSG00000183473	SSTR3	protein_coding	-0.652448	0.00116864	0.0207234		ENSG00000116106	EPHA4	protein_coding	-0.671798	0.0033214	0.0164894		ENSG00000123836	PFKFB2	protein_coding	-0.644689	0.000898963	0.00684573
ENSG00000183486	MX2	protein_coding	4.48236	2.50664e-10	5.72122e-08		ENSG00000116194	ANGPTL1	protein_coding	4.22919	5.98509e-16	3.48412e-13		ENSG00000123933	MXD4	protein_coding	-0.610749	1.27644e-06	2.83144e-05
ENSG00000183496	MEX3B	protein_coding	-0.770127	0.000389976	0.00884556		ENSG00000116514	RNF19B	protein_coding	2.01412	1.41765e-16	1.40441e-13		ENSG00000123992	DNPEP	protein_coding	0.990593	2.16647e-09	1.11601e-07
ENSG00000183558	HIST2H2AA3	protein_coding	0.934553	0.000312614	0.00747765		ENSG00000116663	FBXO6	protein_coding	2.6495	1.21992e-11	8.58816e-10		ENSG00000124134	KCNS1	protein_coding	1.26525	8.9922e-07	2.09814e-05
ENSG00000184144	CNTN2	protein_coding	3.42459	1.86435e-08	2.21601e-06		ENSG00000116690	PRG4	protein_coding	1.35385	0.00368007	0.0178592		ENSG00000124201	ZNFX1	protein_coding	2.91008	5.89777e-17	1.61235e-13
ENSG00000184371	CSF1	protein_coding	1.57273	6.50814e-07	4.64948e-05		ENSG00000116698	SMG7	protein_coding	0.900397	1.33307e-11	9.2263e-10		ENSG00000124224	PPP4R1L	protein_coding	0.722427	0.000206769	0.00205928
ENSG00000184378	ACTRT3	protein_coding	1.76254	1.08721e-07	1.0118e-05		ENSG00000116771	AGMAT	protein_coding	-0.870579	0.000581401	0.00405645		ENSG00000124226	RNF114	protein_coding	1.31162	5.79676e-10	3.53473e-08
ENSG00000184557	SOCS3	protein_coding	1.60571	3.80699e-05	0.001397		ENSG00000116774	OLFML3	protein_coding	0.910833	0.000381473	0.00289021		ENSG00000124253	PCK1	protein_coding	1.25546	0.000957165	0.00720862
ENSG00000184564	SLITRK6	protein_coding	-1.12383	7.61162e-05	0.00244332		ENSG00000116830	TTF2	protein_coding	0.926911	2.59278e-10	1.2014e-08		ENSG00000124256	ZBP1	protein_coding	7.70074	1.50833e-13	2.60434e-11
ENSG00000184584	TMEM173	protein_coding	0.81902	0.000321289	0.00761576		ENSG00000116863	ADPRHL2	protein_coding	1.18544	5.25595e-10	2.27476e-08		ENSG00000124508	BTN2A2	protein_coding	0.904726	1.72933e-06	3.69832e-05
ENSG00000184635	ZNF93	protein_coding	-0.817507	9.62466e-07	6.57805e-05		ENSG00000116954	RRAGC	protein_coding	0.762246	4.15456e-09	1.47592e-07		ENSG00000124602	UNC5CL	protein_coding	-0.630468	0.00209291	0.0134878
ENSG00000184731	FAM110C	protein_coding	0.642923	0.00162578	0.0264823		ENSG00000116977	LGALS8	protein_coding	1.22387	1.60639e-11	1.08434e-09		ENSG00000124688	MAD2L1BP	protein_coding	0.665649	0.000878287	0.00671008
ENSG00000184898	RBM43	protein_coding	1.60416	5.18531e-08	5.48739e-06		ENSG00000116990	MYCL	protein_coding	-1.14323	1.13888e-08	3.53806e-07		ENSG00000124882	EREG	protein_coding	1.27733	0.00697404	0.0347706
ENSG00000184979	USP18	protein_coding	3.80253	2.08931e-16	5.71181e-13		ENSG00000117016	RIMS3	protein_coding	-0.650954	0.000564229	0.00396362		ENSG00000125148	MT2A	protein_coding	2.9825	6.87828e-09	3.05757e-07
ENSG00000184988	TMEM106A	protein_coding	0.827273	3.85919e-05	0.0014036		ENSG00000117152	RGS4	protein_coding	0.840891	0.00144785	0.00857056		ENSG00000125347	IRF1	protein_coding	2.14182	1.29698e-12	1.68844e-10
ENSG00000185002	RFX6	protein_coding	-0.86732	3.93434e-06	0.000215727		ENSG00000117226	GBP3	protein_coding	2.69238	1.22322e-10	6.29721e-09		ENSG00000125355	TMEM255A	protein_coding	1.09229	0.000529782	0.00443821
ENSG00000185015	CA13	protein_coding	1.14619	1.92024e-06	0.000117969		ENSG00000117228	GBP1	protein_coding	5.16342	2.45124e-15	1.00519e-12		ENSG00000125384	PTGER2	protein_coding	1.1252	0.00353275	0.0203897
ENSG00000185033	SEMA4B	protein_coding	0.84109	0.0012046	0.0211812		ENSG00000117266	CDK18	protein_coding	1.25497	6.71491e-05	0.00067823		ENSG00000125398	SOX9	protein_coding	0.588265	0.00249496	0.0155018
ENSG00000185201	IFITM2	protein_coding	0.641548	0.000758232	0.0149307		ENSG00000117289	TXNIP	protein_coding	0.80417	5.48985e-06	8.11262e-05		ENSG00000125691	RPL23	protein_coding	-0.649881	3.86332e-07	1.01392e-05
ENSG00000185262	UBALD2	protein_coding	0.907247	2.81381e-05	0.00110683		ENSG00000117298	ECE1	protein_coding	1.19527	2.82933e-11	1.79882e-09		ENSG00000125730	C3	protein_coding	0.661017	0.000448204	0.00388373
ENSG00000185272	RBM11	protein_coding	2.10504	3.08986e-09	4.69287e-07		ENSG00000117461	PIK3R3	protein_coding	0.626315	7.58283e-05	0.000753368		ENSG00000125775	SDCBP2	protein_coding	0.673484	0.00265884	0.0163283
ENSG00000185338	SOCS1	protein_coding	3.05958	1.80672e-10	4.35818e-08		ENSG00000117475	BLZF1	protein_coding	1.44013	6.1484e-11	3.45963e-09		ENSG00000125826	RBCK1	protein_coding	1.63753	2.50853e-14	6.74547e-12
ENSG00000185404	SP140L	protein_coding	1.28026	2.48787e-06	0.000147323		ENSG00000117519	CNN3	protein_coding	0.665398	2.97258e-05	0.00034193		ENSG00000125844	RRBP1	protein_coding	0.580468	8.73715e-05	0.000995938
ENSG00000185436	IFNLR1	protein_coding	1.19547	3.86626e-09	5.66235e-07		ENSG00000117543	DPH5	protein_coding	-0.743837	8.06594e-05	0.000793199		ENSG00000125848	FLRT3	protein_coding	0.63795	0.00186747	0.0123175
ENSG00000185507	IRF7	protein_coding	2.92095	2.54617e-10	5.72122e-08		ENSG00000117595	IRF6	protein_coding	0.788778	5.60456e-08	1.48757e-06		ENSG00000125864	BFSP1	protein_coding	-0.682432	0.000181429	0.00183405
ENSG00000185722	ANKFY1	protein_coding	0.918014	7.80102e-06	0.000385422		ENSG00000117598	LPPR5	protein_coding	-1.35868	0.000161737	0.0014248		ENSG00000125952	MAX	protein_coding	1.2019	6.73095e-08	2.19063e-06
ENSG00000185745	IFIT1	protein_coding	5.36289	1.9859e-15	3.25747e-12		ENSG00000117632	STMN1	protein_coding	-0.807429	5.53451e-06	8.17125e-05		ENSG00000126262	FFAR2	protein_coding	0.795777	5.7668e-05	0.0007075
ENSG00000185753	CXorf38	protein_coding	0.624279	1.49262e-05	0.000652892		ENSG00000117707	PROX1	protein_coding	0.98369	3.39653e-07	7.1703e-06		ENSG00000126709	IFI6	protein_coding	4.63754	8.81989e-17	2.05495e-13
ENSG00000185880	TRIM69	protein_coding	1.37984	1.78567e-09	3.01963e-07		ENSG00000117906	RCN2	protein_coding	-0.644751	3.65905e-05	0.00041081		ENSG00000126878	AIF1L	protein_coding	-1.23784	2.63186e-06	5.2647e-05
ENSG00000185885	IFITM1	protein_coding	2.23828	1.47486e-06	9.30468e-05		ENSG00000117971	CHRNB4	protein_coding	-1.23974	0.00861915	0.0345503		ENSG00000126947	ARMCX1	protein_coding	0.828588	3.26919e-06	6.39149e-05
ENSG00000185920	PTCH1	protein_coding	-0.634975	0.00206418	0.0319121		ENSG00000118160	SLC8A2	protein_coding	0.639863	0.000341598	0.00263682		ENSG00000127324	TSPAN8	protein_coding	-0.613551	0.00618795	0.0316597
ENSG00000185947	ZNF267	protein_coding	0.820273	2.74778e-07	2.28791e-05		ENSG00000118420	UBE3D	protein_coding	-0.58988	7.59982e-05	0.000754599		ENSG00000127325	BEST3	protein_coding	0.655918	0.000329466	0.00303279
ENSG00000185985	SLITRK2	protein_coding	1.1401	0.00333678	0.045048		ENSG00000118495	PLAGL1	protein_coding	0.583281	0.00186453	0.0104222		ENSG00000127666	TICAM1	protein_coding	1.13003	6.31958e-08	2.08195e-06
ENSG00000186188	FFAR4	protein_coding	-1.00697	6.74106e-06	0.000343261		ENSG00000118600	TMEM5	protein_coding	-0.628927	9.16544e-05	0.000881764		ENSG00000127951	FGL2	protein_coding	0.618196	0.00926927	0.0430597
ENSG00000186577	C6orf1	protein_coding	0.747701	2.63818e-05	0.0010478		ENSG00000118707	TGIF2	protein_coding	1.15169	4.29069e-08	1.16568e-06		ENSG00000128165	ADM2	protein_coding	0.661095	0.000166924	0.00171772
ENSG00000186806	VSIG10L	protein_coding	0.839783	7.47843e-05	0.00240999		ENSG00000118777	ABCG2	protein_coding	-0.673985	0.0123986	0.0460437		ENSG00000128203	ASPHD2	protein_coding	0.923964	3.9784e-05	0.000518741
ENSG00000187116	LILRA5	protein_coding	0.979745	0.00111948	0.020095		ENSG00000118946	PCDH17	protein_coding	1.42471	3.42477e-08	9.58643e-07		ENSG00000128272	ATF4	protein_coding	0.822051	0.000195968	0.00196483
ENSG00000187266	EPOR	protein_coding	-1.57997	0.00163891	0.0266698		ENSG00000119042	SATB2	protein_coding	-0.738185	1.22617e-07	2.88563e-06		ENSG00000128274	A4GALT	protein_coding	0.648527	0.00120034	0.00863938
ENSG00000187510	PLEKHG7	protein_coding	0.814522	0.00025456	0.00638647		ENSG00000119121	TRPM6	protein_coding	1.15086	1.11218e-06	2.00695e-05		ENSG00000128283	CDC42EP1	protein_coding	0.899571	1.47709e-05	0.000227304
ENSG00000187513	GJA4	protein_coding	1.82501	0.000141269	0.0040582		ENSG00000119508	NR4A3	protein_coding	1.31631	2.97539e-05	0.000342014		ENSG00000128284	APOL3	protein_coding	3.79959	9.60142e-14	1.92064e-11
ENSG00000187607	ZNF286A	protein_coding	-0.651859	0.000382583	0.00873492		ENSG00000119547	ONECUT2	protein_coding	-0.702574	0.000136506	0.00123571		ENSG00000128335	APOL2	protein_coding	2.35096	1.3737e-11	1.28027e-09
ENSG00000187608	ISG15	protein_coding	5.49696	2.17736e-12	1.02043e-09		ENSG00000119714	GPR68	protein_coding	-1.2354	1.37437e-07	3.19318e-06		ENSG00000128383	APOBEC3A	protein_coding	2.60321	3.84069e-06	7.29153e-05
ENSG00000187801	ZFP69B	protein_coding	-0.635776	1.20463e-05	0.000544342		ENSG00000119782	FKBP1B	protein_coding	0.832365	5.37325e-06	7.96902e-05		ENSG00000128394	APOBEC3F	protein_coding	2.16733	5.86264e-11	4.57928e-09
ENSG00000188042	ARL4C	protein_coding	-0.63416	2.08812e-05	0.000871538		ENSG00000119900	OGFRL1	protein_coding	0.7933	3.99268e-06	6.14947e-05		ENSG00000128422	KRT17	protein_coding	0.958356	0.00847368	0.04016
ENSG00000188313	PLSCR1	protein_coding	1.47252	1.80289e-08	2.18624e-06		ENSG00000119915	ELOVL3	protein_coding	4.58347	2.44764e-10	1.14059e-08		ENSG00000128536	CDHR3	protein_coding	-0.729594	0.00144326	0.00999319
ENSG00000188820	FAM26F	protein_coding	2.4925	1.17811e-08	1.52162e-06		ENSG00000119917	IFIT3	protein_coding	6.00429	8.33179e-18	1.95238e-14		ENSG00000128563	PRKRIP1	protein_coding	0.592348	7.2664e-06	0.000124807
ENSG00000188931	C1orf192	protein_coding	0.610907	0.00128251	0.0221209		ENSG00000119922	IFIT2	protein_coding	6.32389	3.43624e-18	1.12729e-14		ENSG00000128578	STRIP2	protein_coding	0.793203	0.000610405	0.00498502
ENSG00000189376	C8orf76	protein_coding	0.734902	0.00139135	0.0235282		ENSG00000119986	AVPI1	protein_coding	0.803799	8.96686e-07	1.65448e-05		ENSG00000128602	SMO	protein_coding	-0.878574	6.50205e-06	0.00011298
ENSG00000196116	TDRD7	protein_coding	2.07971	1.42568e-11	5.08378e-09		ENSG00000120055	C10orf95	protein_coding	-0.723419	0.00143307	0.00849338		ENSG00000128606	LRRC17	protein_coding	-0.77511	0.00386714	0.0218809
ENSG00000196227	FAM217B	protein_coding	-0.732609	8.76895e-07	6.01829e-05		ENSG00000120217	CD274	protein_coding	4.47414	1.03587e-18	5.66378e-15		ENSG00000128908	INO80	protein_coding	0.947139	1.07862e-11	1.02269e-09
ENSG00000196247	ZNF107	protein_coding	2.00801	4.37403e-12	1.93911e-09		ENSG00000120280	CXorf21	protein_coding	2.34725	1.87778e-07	4.17927e-06		ENSG00000129048	ACKR4	protein_coding	2.0686	3.41076e-09	1.65523e-07
ENSG00000196369	SRGAP2B	pseudogene	0.598495	0.0015762	0.0258804		ENSG00000120337	TNFSF18	protein_coding	1.8077	0.001031	0.0064765		ENSG00000129151	BBOX1	protein_coding	-0.727702	0.00757412	0.0369867
ENSG00000196396	PTPN1	protein_coding	0.645117	1.82972e-05	0.000777534		ENSG00000120341	SEC16B	protein_coding	2.50722	0.000151822	0.00135124		ENSG00000129226	CD68	protein_coding	2.91699	1.02694e-12	1.39214e-10
ENSG00000196440	ARMCX4	protein_coding	-0.595491	0.000177276	0.00488101		ENSG00000120526	NUDCD1	protein_coding	1.13841	1.90421e-07	4.22568e-06		ENSG00000129244	ATP1B2	protein_coding	-0.675195	0.000234364	0.00228962
ENSG00000196622	RIMBP3	protein_coding	-0.744153	0.00129557	0.0222293		ENSG00000120539	MASTL	protein_coding	1.44157	1.7593e-10	8.64006e-09		ENSG00000129277	CCL4	protein_coding	2.44172	1.52946e-06	3.30537e-05
ENSG00000196628	TCF4	protein_coding	0.824929	0.000476916	0.0103654		ENSG00000120549	KIAA1217	protein_coding	1.04363	5.18833e-07	1.03786e-05		ENSG00000129451	KLK10	protein_coding	2.8913	3.95426e-09	1.88005e-07
ENSG00000196684	HSH2D	protein_coding	2.63579	2.3342e-10	5.46969e-08		ENSG00000120690	ELF1	protein_coding	0.873675	2.41534e-09	9.02478e-08		ENSG00000129465	RIPK3	protein_coding	1.17457	0.000705105	0.00560632
ENSG00000196724	ZNF418	protein_coding	-0.677079	2.52625e-05	0.00101564		ENSG00000120820	GLT8D2	protein_coding	-0.763095	0.00300124	0.0151895		ENSG00000129480	DTD2	protein_coding	-1.28795	0.00238994	0.0149856
ENSG00000196843	ARID5A	protein_coding	1.93364	5.8033e-11	1.69985e-08		ENSG00000120899	PTK2B	protein_coding	1.37102	7.65144e-12	5.73089e-10		ENSG00000129515	SNX6	protein_coding	1.09597	2.49265e-10	1.70448e-08
ENSG00000196934	RIMBP3B	protein_coding	-0.771753	0.000662165	0.0134258		ENSG00000121060	TRIM25	protein_coding	3.02632	8.45595e-13	9.00669e-11		ENSG00000129667	RHBDF2	protein_coding	1.08192	3.35962e-06	6.51393e-05
ENSG00000196954	CASP4	protein_coding	1.05576	1.87436e-06	0.000115583		ENSG00000121207	LRAT	protein_coding	-0.645032	0.000872862	0.00566413		ENSG00000130066	SAT1	protein_coding	1.0314	1.82417e-05	0.000269081
ENSG00000197016	ZNF470	protein_coding	-0.621823	2.5478e-05	0.00102053		ENSG00000121236	TRIM6	protein_coding	2.01345	8.3323e-05	0.000814996		ENSG00000130202	PVRL2	protein_coding	0.842771	2.19187e-07	6.18817e-06
ENSG00000197019	SERTAD1	protein_coding	1.2801	1.06805e-07	1.0011e-05		ENSG00000121274	PAPD5	protein_coding	0.585627	4.02279e-05	0.000444649		ENSG00000130224	LRCH2	protein_coding	0.973455	0.000597134	0.00490475
ENSG00000197262	CCL4L2	protein_coding	1.28655	0.00359895	0.0475693		ENSG00000121281	ADCY7	protein_coding	0.701741	1.30643e-05	0.000170481		ENSG00000130234	ACE2	protein_coding	2.37622	4.22375e-11	3.37962e-09
ENSG00000197536	C5orf56	protein_coding	1.38874	3.3906e-07	2.71412e-05		ENSG00000121380	BCL2L14	protein_coding	3.11576	1.34551e-12	1.32954e-10		ENSG00000130303	BST2	protein_coding	4.75058	1.42713e-15	9.18197e-13
ENSG00000197646	PDCD1LG2	protein_coding	1.74819	9.73912e-05	0.00302558		ENSG00000121454	LHX4	protein_coding	-1.05147	0.000604355	0.00418609		ENSG00000130487	KLHDC7B	protein_coding	3.0706	1.09957e-13	2.07312e-11
ENSG00000197852	FAM212B	protein_coding	-0.614339	0.00035432	0.00829509		ENSG00000121621	KIF18A	protein_coding	0.640171	0.00133862	0.00806367		ENSG00000130489	SCO2	protein_coding	1.03869	0.00245978	0.0153472
ENSG00000197905	TEAD4	protein_coding	0.949076	0.000121661	0.00360869		ENSG00000121690	DEPDC7	protein_coding	-0.972704	0.000457555	0.00334311		ENSG00000130558	OLFM1	protein_coding	-0.694595	0.000102936	0.00115253
ENSG00000198046	ZNF667	protein_coding	-0.610427	4.02716e-05	0.00145822		ENSG00000121743	GJA3	protein_coding	0.877259	0.00351428	0.0172382		ENSG00000130589	HELZ2	protein_coding	4.0183	1.34298e-14	4.07942e-12
ENSG00000198133	TMEM229B	protein_coding	1.0564	5.96254e-08	6.26945e-06		ENSG00000121797	ACKR5	protein_coding	0.605551	0.0128713	0.0473249		ENSG00000130775	THEMIS2	protein_coding	1.93977	8.25156e-10	4.79966e-08
ENSG00000198160	MIER1	protein_coding	0.67021	1.93251e-06	0.00011828		ENSG00000121858	TNFSF10	protein_coding	2.98457	1.8471e-10	8.93747e-09		ENSG00000130812	ANGPTL6	protein_coding	2.92978	7.2069e-13	1.03697e-10
ENSG00000198466	ZNF587	protein_coding	-0.782407	0.000142672	0.00409133		ENSG00000121879	PIK3CA	protein_coding	0.738844	7.64433e-07	1.43961e-05		ENSG00000130813	C19orf66	protein_coding	3.17489	1.87588e-15	1.02567e-12
ENSG00000198477	ZNF280B	protein_coding	-0.677599	1.25265e-05	0.000561398		ENSG00000122042	UBL3	protein_coding	-0.665052	8.68072e-07	1.60893e-05		ENSG00000130939	UBE4B	protein_coding	-0.853091	9.28566e-10	5.30706e-08
ENSG00000198517	MAFK	protein_coding	0.680105	5.12662e-05	0.00177036		ENSG00000122068	FYTTD1	protein_coding	1.23081	3.20746e-10	1.45337e-08		ENSG00000130997	POLN	protein_coding	-1.4302	0.000739137	0.00582607
ENSG00000198535	C2CD4A	protein_coding	2.01368	5.64953e-07	4.11863e-05		ENSG00000122122	SASH3	protein_coding	0.747344	0.00401306	0.0190469		ENSG00000131037	EPS8L1	protein_coding	0.83696	0.000295473	0.00277585
ENSG00000198604	BAZ1A	protein_coding	0.869764	0.000419983	0.00936003		ENSG00000122257	RBBP6	protein_coding	0.974393	2.56428e-09	9.47341e-08		ENSG00000131042	LILRB2	protein_coding	1.15197	0.0004324	0.00378385
ENSG00000198719	DLL1	protein_coding	1.04906	4.39475e-06	0.000235579		ENSG00000122420	PTGFR	protein_coding	0.899285	1.87881e-05	0.000232765		ENSG00000131187	F12	protein_coding	-0.66816	0.00343295	0.0199189
ENSG00000198736	MSRB1	protein_coding	1.47886	4.99573e-10	1.01822e-07		ENSG00000122591	FAM126A	protein_coding	0.776774	7.69384e-06	0.000107681		ENSG00000131203	IDO1	protein_coding	7.62129	2.66913e-11	2.26848e-09
ENSG00000198739	LRRTM3	protein_coding	0.94393	0.000755768	0.0149001		ENSG00000122643	NT5C3A	protein_coding	3.33058	1.64945e-14	3.93615e-12		ENSG00000131355	EMR3	protein_coding	-2.10286	0.00102711	0.00764761
ENSG00000198900	TOP1	protein_coding	0.65711	8.72222e-06	0.000422037		ENSG00000122694	GLIPR2	protein_coding	1.69581	1.54338e-09	6.05646e-08		ENSG00000131378	RFTN1	protein_coding	0.849131	0.00130078	0.00919292
ENSG00000203797	DDO	protein_coding	0.818489	4.80336e-06	0.000254509		ENSG00000122729	ACO1	protein_coding	-0.835067	2.67778e-06	4.31046e-05		ENSG00000131469	RPL27	protein_coding	-0.60272	0.00174462	0.0116757
ENSG00000203812	HIST2H2AA4	protein_coding	0.943699	0.000314183	0.00747975		ENSG00000122783	C7orf49	protein_coding	1.05515	7.24696e-08	1.84584e-06		ENSG00000131471	AOC3	protein_coding	-0.770532	0.000288584	0.00272361
ENSG00000204138	PHACTR4	protein_coding	0.746588	3.69315e-05	0.00137056		ENSG00000122786	CALD1	protein_coding	1.18878	5.95668e-08	1.56082e-06		ENSG00000131730	CKMT2	protein_coding	-0.853915	0.000104659	0.00116863
ENSG00000204147	ASAH2B	protein_coding	0.701919	8.35812e-08	8.25893e-06		ENSG00000123080	CDKN2C	protein_coding	-0.657685	0.00770184	0.0317181		ENSG00000131771	PPP1R1B	protein_coding	-0.596906	0.0103215	0.0464969
ENSG00000204261	XXbac-BPG246D15.8	lincRNA	1.932	5.13891e-09	7.14352e-07		ENSG00000123213	NLN	protein_coding	-0.71242	1.34713e-06	2.35826e-05		ENSG00000131781	FMO5	protein_coding	-0.678143	0.000139355	0.00148335
ENSG00000204264	PSMB8	protein_coding	1.54053	2.19908e-09	3.57144e-07		ENSG00000123240	OPTN	protein_coding	2.35819	4.69764e-16	3.35024e-13		ENSG00000131797	CLUHP3	pseudogene	0.910704	0.000248937	0.00240336
ENSG00000204267	TAP2	protein_coding	1.06828	0.000202775	0.00536472		ENSG00000123609	NMI	protein_coding	2.80371	1.84408e-11	1.21969e-09		ENSG00000132026	RTBDN	protein_coding	2.31154	0.0013285	0.0093525
ENSG00000204516	MICB	protein_coding	1.01491	0.000225889	0.00581674		ENSG00000123685	BATF3	protein_coding	3.00753	8.14315e-09	2.6608e-07		ENSG00000132109	TRIM21	protein_coding	2.85523	6.88917e-12	7.06269e-10
ENSG00000204592	HLA-E	protein_coding	0.703608	0.00122622	0.0214122		ENSG00000123737	EXOSC9	protein_coding	0.598084	5.04374e-05	0.000533985		ENSG00000132256	TRIM5	protein_coding	2.71925	3.43071e-12	3.88096e-10
ENSG00000204610	TRIM15	protein_coding	1.03092	0.000243261	0.00621528		ENSG00000123739	PLA2G12A	protein_coding	-0.645719	3.84675e-05	0.000428656		ENSG00000132274	TRIM22	protein_coding	3.15776	5.31561e-15	1.98163e-12
ENSG00000205220	PSMB10	protein_coding	0.714593	0.00169808	0.0272807		ENSG00000123933	MXD4	protein_coding	-0.610186	1.31433e-06	2.30823e-05		ENSG00000132357	CARD6	protein_coding	0.964324	2.84001e-07	7.7512e-06
ENSG00000205269	TMEM170B	protein_coding	-0.612245	1.70033e-05	0.000730119		ENSG00000123992	DNPEP	protein_coding	1.44083	5.70574e-13	6.78198e-11		ENSG00000132405	TBC1D14	protein_coding	-0.657064	5.25906e-09	2.39623e-07
ENSG00000205413	SAMD9	protein_coding	3.8094	3.55335e-14	4.35013e-11		ENSG00000124134	KCNS1	protein_coding	1.47552	6.34304e-08	1.64889e-06		ENSG00000132437	DDC	protein_coding	-0.886318	0.00941709	0.0435743
ENSG00000205502	C2CD4B	protein_coding	1.31861	9.90187e-05	0.00305876		ENSG00000124201	ZNFX1	protein_coding	3.30244	3.33492e-18	1.12729e-14		ENSG00000132481	TRIM47	protein_coding	0.751669	2.84387e-05	0.000392273
ENSG00000206341	HLA-H	pseudogene	0.588528	0.00349285	0.0464665		ENSG00000124214	STAU1	protein_coding	0.595416	2.23035e-06	3.66945e-05		ENSG00000132530	XAF1	protein_coding	6.19306	1.84681e-15	1.02567e-12
ENSG00000213214	ARHGEF35	protein_coding	0.828876	0.000125141	0.00368525		ENSG00000124225	PMEPA1	protein_coding	-0.604086	0.000698779	0.00473107		ENSG00000132600	PRMT7	protein_coding	0.738999	8.69705e-07	2.04088e-05
ENSG00000213492	NT5C3AP1	pseudogene	1.96869	2.51675e-08	2.9072e-06		ENSG00000124226	RNF114	protein_coding	1.48359	4.39197e-11	2.58213e-09		ENSG00000132693	CRP	protein_coding	-0.65806	0.0053831	0.0283191
ENSG00000213689	TREX1	protein_coding	2.2873	3.71285e-14	4.35013e-11		ENSG00000124253	PCK1	protein_coding	2.48458	1.10561e-07	2.64364e-06		ENSG00000132703	APCS	protein_coding	-1.41163	5.01671e-08	1.70724e-06
ENSG00000213928	IRF9	protein_coding	1.71931	6.06658e-08	6.33822e-06		ENSG00000124256	ZBP1	protein_coding	6.68826	1.09466e-12	1.12816e-10		ENSG00000132744	ACY3	protein_coding	0.605774	0.00859674	0.0406002
ENSG00000214029	ZNF891	protein_coding	-0.600005	0.000738022	0.0146029		ENSG00000124374	PAIP2B	protein_coding	-0.656669	0.00130009	0.00786916		ENSG00000132746	ALDH3B2	protein_coding	-1.07122	0.00198047	0.012901
ENSG00000214106	AC093726.6	protein_coding	0.586365	0.00165405	0.0267832		ENSG00000124466	LYPD3	protein_coding	-0.824577	0.00395324	0.0188065		ENSG00000132792	CTNNBL1	protein_coding	0.749243	0.000216958	0.00214642
ENSG00000214215	C12orf74	protein_coding	2.02751	1.22274e-08	1.56692e-06		ENSG00000124508	BTN2A2	protein_coding	0.803196	1.04592e-05	0.000139841		ENSG00000132855	ANGPTL3	protein_coding	-1.00987	0.00200371	0.0130269
ENSG00000214226	C17orf67	protein_coding	0.799479	0.000179478	0.00490494		ENSG00000124780	KCNK17	protein_coding	-0.792249	0.000715864	0.0048223		ENSG00000133067	LGR6	protein_coding	5.73497	1.70778e-07	4.99267e-06
ENSG00000215397	SCRT2	protein_coding	-2.12627	2.50424e-06	0.000147759		ENSG00000124875	CXCL6	protein_coding	-0.96332	0.000411432	0.00306899		ENSG00000133101	CCNA1	protein_coding	2.28667	0.000475475	0.00408336
ENSG00000216490	IFI30	protein_coding	0.694219	0.000464547	0.0101329		ENSG00000125148	MT2A	protein_coding	3.09037	2.99595e-09	1.09206e-07		ENSG00000133106	EPSTI1	protein_coding	4.16433	3.47274e-14	8.63082e-12
ENSG00000221869	CEBPD	protein_coding	0.890172	0.00154032	0.0254696		ENSG00000125347	IRF1	protein_coding	2.55739	2.50071e-14	5.51045e-12		ENSG00000133313	CNDP2	protein_coding	0.817479	4.18985e-10	2.65352e-08
ENSG00000221914	PPP2R2A	protein_coding	1.06051	9.73988e-08	9.45344e-06		ENSG00000125355	TMEM255A	protein_coding	2.57072	1.18703e-09	4.76058e-08		ENSG00000133321	RARRES3	protein_coding	2.60154	6.03492e-11	4.6915e-09
ENSG00000221944	TIGD1	protein_coding	-0.675389	0.000531488	0.0112927		ENSG00000125384	PTGER2	protein_coding	1.14966	0.00291555	0.0148567		ENSG00000133328	HRASLS2	protein_coding	5.94883	4.60644e-10	2.87298e-08
ENSG00000221963	APOL6	protein_coding	2.93391	5.17476e-14	5.65877e-11		ENSG00000125388	GRK4	protein_coding	-0.804916	1.44225e-06	2.50077e-05		ENSG00000133424	LARGE	protein_coding	1.17189	3.8734e-11	3.14532e-09
ENSG00000223960	AC009948.5	antisense	1.25353	1.26661e-09	2.2831e-07		ENSG00000125398	SOX9	protein_coding	0.645295	0.00107165	0.00668884		ENSG00000133433	GSTT2B	protein_coding	0.85669	0.000301636	0.00282083
ENSG00000225101	OR52K3P	pseudogene	4.49828	4.162e-07	3.19016e-05		ENSG00000125454	SLC25A19	protein_coding	-0.815622	8.62104e-05	0.000838604		ENSG00000133519	ZDHHC8P1	pseudogene	0.596256	0.00369044	0.0211068
ENSG00000225377	RP5-1103G7.4	antisense	0.908099	3.57701e-05	0.00133349		ENSG00000125492	BARHL1	protein_coding	0.777399	0.0130434	0.0476719		ENSG00000133561	GIMAP6	protein_coding	1.51484	1.48672e-05	0.000228553
ENSG00000225415	RP3-509I19.1	pseudogene	1.36725	0.000882271	0.0167305		ENSG00000125538	IL1B	protein_coding	-1.16028	0.00654444	0.0279983		ENSG00000133574	GIMAP4	protein_coding	2.58464	2.48583e-09	1.25849e-07
ENSG00000225492	GBP1P1	pseudogene	6.33701	1.81906e-13	1.52589e-10		ENSG00000125779	PANK2	protein_coding	0.767301	1.80543e-09	6.98454e-08		ENSG00000133627	ACTR3B	protein_coding	-0.883119	4.35111e-10	2.74505e-08
ENSG00000225864	HCG4P11	pseudogene	0.645803	0.00337735	0.0455207		ENSG00000125818	PSMF1	protein_coding	0.894621	2.6442e-14	5.63283e-12		ENSG00000133731	IMPA1	protein_coding	0.591169	3.39613e-06	6.56919e-05
ENSG00000226025	LGALS17A	pseudogene	7.87067	1.96867e-12	9.75009e-10		ENSG00000125826	RBCK1	protein_coding	1.79221	2.72559e-15	1.06447e-12		ENSG00000133874	RNF122	protein_coding	0.923628	4.8213e-05	0.000608805
ENSG00000227630	RP4-781K5.8	lincRNA	2.2858	4.34608e-07	3.29712e-05		ENSG00000125844	RRBP1	protein_coding	0.867046	2.05363e-07	4.5155e-06		ENSG00000133943	C14orf159	protein_coding	0.80072	8.47999e-07	2.00428e-05
ENSG00000228133	AC099684.1	lincRNA	1.81093	5.08973e-05	0.00176685		ENSG00000125850	OVOL2	protein_coding	-0.625977	0.00339143	0.0167761		ENSG00000134028	ADAMDEC1	protein_coding	1.66031	1.36459e-06	2.99242e-05
ENSG00000228318	AP001610.5	antisense	4.47171	2.67817e-13	1.91e-10		ENSG00000125864	BFSP1	protein_coding	-0.843937	1.20767e-05	0.000158475		ENSG00000134070	IRAK2	protein_coding	0.855765	2.48144e-06	5.03751e-05
ENSG00000229619	AC106722.1	protein_coding	0.695215	0.000245148	0.00624971		ENSG00000125952	MAX	protein_coding	1.29026	1.80097e-08	5.34199e-07		ENSG00000134222	PSRC1	protein_coding	0.704814	0.00500218	0.0266805
ENSG00000229644	NAMPTL	protein_coding	0.60726	0.000806001	0.0157204		ENSG00000126262	FFAR2	protein_coding	0.804514	4.61654e-05	0.000495908		ENSG00000134240	HMGCS2	protein_coding	-1.25163	0.00069433	0.00553945
ENSG00000230438	RP11-420G6.4	lincRNA	0.771467	0.00035532	0.00830244		ENSG00000126368	NR1D1	protein_coding	0.661298	0.000900528	0.0058058		ENSG00000134321	RSAD2	protein_coding	6.25089	2.83964e-15	1.36996e-12
ENSG00000230521	HCG4P7	pseudogene	1.70126	0.00187697	0.029547		ENSG00000126562	WNK4	protein_coding	-0.656398	0.00414761	0.0195666		ENSG00000134324	LPIN1	protein_coding	0.585921	6.36614e-06	0.000110853
ENSG00000232434	C9orf172	protein_coding	-0.951605	0.00107775	0.019565		ENSG00000126709	IFI6	protein_coding	3.32698	8.69101e-14	1.43999e-11		ENSG00000134326	CMPK2	protein_coding	5.74792	5.98931e-16	5.45793e-13
ENSG00000234127	TRIM26	protein_coding	1.08374	7.07713e-10	1.41568e-07		ENSG00000126790	L3HYPDH	protein_coding	1.27166	0.000351787	0.00269721		ENSG00000134339	SAA2	protein_coding	1.11643	2.8823e-05	0.000396964
ENSG00000234290	AC116366.6	antisense	1.97939	3.28562e-06	0.000184569		ENSG00000126947	ARMCX1	protein_coding	1.22782	2.73749e-09	1.00454e-07		ENSG00000134419	RPS15A	protein_coding	-0.680516	1.25546e-05	0.000198013
ENSG00000234292	RP11-213H15.1	lincRNA	0.808134	0.00243981	0.0360542		ENSG00000126953	TIMM8A	protein_coding	-0.700472	0.000543542	0.00383472		ENSG00000134470	IL15RA	protein_coding	1.20502	4.10092e-07	1.06943e-05
ENSG00000234518	PTGES3P1	pseudogene	1.33865	3.56805e-05	0.00133318		ENSG00000127252	HRASLS	protein_coding	-0.911359	0.000851247	0.00554087		ENSG00000134504	KCTD1	protein_coding	0.612567	4.71314e-06	8.63524e-05
ENSG00000235398	LINC00623	lincRNA	0.714632	5.35544e-07	3.99297e-05		ENSG00000127311	HELB	protein_coding	1.19282	9.43439e-05	0.000902346		ENSG00000134531	EMP1	protein_coding	1.16042	5.7655e-07	1.43726e-05
ENSG00000235711	ANKRD34C	protein_coding	-0.983002	2.87938e-06	0.000163427		ENSG00000127666	TICAM1	protein_coding	1.07018	1.70526e-07	3.8317e-06		ENSG00000134533	RERG	protein_coding	-0.788106	0.000180181	0.00182552
ENSG00000235750	KIAA0040	protein_coding	1.76933	1.81155e-11	6.3223e-09		ENSG00000128165	ADM2	protein_coding	0.580643	0.000707024	0.00477649		ENSG00000134575	ACP2	protein_coding	0.833005	1.48543e-07	4.41404e-06
ENSG00000235999	RP11-403I13.8	lincRNA	0.772555	0.000199974	0.00529914		ENSG00000128203	ASPHD2	protein_coding	1.35347	1.03351e-07	2.5115e-06		ENSG00000134627	PIWIL4	protein_coding	1.24295	9.61146e-10	5.45525e-08
ENSG00000236761	CTAGE9	protein_coding	0.721875	0.000326008	0.00771646		ENSG00000128283	CDC42EP1	protein_coding	0.95775	5.87933e-06	8.56471e-05		ENSG00000134668	SPOCD1	protein_coding	0.967437	0.00674614	0.0338297
ENSG00000236943	RP11-640M9.1	antisense	0.65332	1.24184e-06	8.18071e-05		ENSG00000128284	APOL3	protein_coding	3.42208	8.10144e-13	8.81276e-11		ENSG00000134716	CYP2J2	protein_coding	2.68089	2.85797e-11	2.36764e-09
ENSG00000237276	ANO7P1	pseudogene	2.89634	1.06638e-07	1.0011e-05		ENSG00000128294	TPST2	protein_coding	-0.583842	0.00289224	0.0147786		ENSG00000135047	CTSL	protein_coding	0.618053	5.36583e-05	0.000665274
ENSG00000237440	ZNF737	protein_coding	-1.0268	0.00129552	0.0222293		ENSG00000128335	APOL2	protein_coding	2.96494	1.00208e-13	1.64371e-11		ENSG00000135077	HAVCR2	protein_coding	1.82148	3.05356e-09	1.50866e-07
ENSG00000237624	OXCT2P1	pseudogene	-0.753972	0.00327385	0.0444544		ENSG00000128383	APOBEC3A	protein_coding	1.57599	0.00115919	0.00716165		ENSG00000135094	SDS	protein_coding	1.87443	9.75529e-08	3.01349e-06
ENSG00000237943	PRKCQ-AS1	lincRNA	1.04348	1.46552e-06	9.28141e-05		ENSG00000128394	APOBEC3F	protein_coding	2.82004	2.16172e-13	3.08336e-11		ENSG00000135114	OASL	protein_coding	5.93843	1.1954e-13	2.22819e-11
ENSG00000239713	APOBEC3G	protein_coding	1.62638	2.72636e-06	0.000157467		ENSG00000128512	DOCK4	protein_coding	-0.581216	0.00276138	0.0142706		ENSG00000135116	HRK	protein_coding	2.30501	4.08129e-10	2.60488e-08
ENSG00000240065	PSMB9	protein_coding	2.1684	3.39204e-07	2.71412e-05		ENSG00000128564	VGF	protein_coding	1.20398	0.000241037	0.0019878		ENSG00000135148	TRAFD1	protein_coding	1.69347	6.05661e-12	6.36837e-10
ENSG00000241111	RP11-129B22.1	antisense	-0.583034	0.00330589	0.0447045		ENSG00000128567	PODXL	protein_coding	0.896775	2.5628e-05	0.000302428		ENSG00000135318	NT5E	protein_coding	1.40851	4.06683e-09	1.92798e-07
ENSG00000241732	RP11-38P22.2	lincRNA	-1.1122	2.35198e-06	0.000141317		ENSG00000128578	STRIP2	protein_coding	0.797353	0.000598366	0.00415889		ENSG00000135324	MRAP2	protein_coding	-0.67777	0.000632977	0.00513488
ENSG00000242500	RP11-24O6.2	processed_transcript	-5.49194	0.00105819	0.0192956		ENSG00000128602	SMO	protein_coding	-0.913795	3.70687e-06	5.74162e-05		ENSG00000135333	EPHA7	protein_coding	1.28016	0.000988489	0.00738015
ENSG00000242539	AC007620.3	antisense	1.88435	3.44351e-07	2.74194e-05		ENSG00000128606	LRRC17	protein_coding	-2.1937	2.56413e-09	9.47341e-08		ENSG00000135363	LMO2	protein_coding	1.45248	4.92851e-06	8.96257e-05
ENSG00000243811	APOBEC3D	protein_coding	1.09167	0.0001377	0.00399061		ENSG00000128683	GAD1	protein_coding	0.933111	2.86739e-06	4.58418e-05		ENSG00000135406	PRPH	protein_coding	1.7186	2.82785e-07	7.74378e-06
ENSG00000243896	OR2A7	protein_coding	1.03937	0.00254845	0.0371906		ENSG00000128908	INO80	protein_coding	0.923463	1.92842e-11	1.26528e-09		ENSG00000135519	KCNH3	protein_coding	-0.885566	0.000159936	0.00166039
ENSG00000244693	CTAGE8	protein_coding	0.742777	0.00127949	0.022092		ENSG00000129038	LOXL1	protein_coding	-0.718673	4.50403e-05	0.00048669		ENSG00000135535	CD164	protein_coding	0.617062	3.06337e-06	6.03947e-05
ENSG00000245556	CTD-2037K23.2	lincRNA	1.77935	3.41025e-10	7.26473e-08		ENSG00000129048	ACKR4	protein_coding	2.13311	1.89484e-09	7.26191e-08		ENSG00000135547	HEY2	protein_coding	0.795927	5.55407e-05	0.000684473
ENSG00000245571	AP001258.4	lincRNA	0.891868	0.000900858	0.0169997		ENSG00000129151	BBOX1	protein_coding	-1.13496	0.000135777	0.00123047		ENSG00000135604	STX11	protein_coding	1.23775	5.87505e-06	0.000103511
ENSG00000245848	CEBPA	protein_coding	-1.69175	0.00190122	0.0299001		ENSG00000129226	CD68	protein_coding	2.47167	3.55533e-11	2.15993e-09		ENSG00000135617	PRADC1	protein_coding	-1.06271	1.95578e-06	4.10764e-05
ENSG00000246100	LINC00900	lincRNA	-0.980892	5.37581e-05	0.00183325		ENSG00000129277	CCL4	protein_coding	2.35323	2.52617e-06	4.09859e-05		ENSG00000135636	DYSF	protein_coding	0.827401	0.00229903	0.0145471
ENSG00000247121	CTD-2260A17.2	protein_coding	0.719737	0.000749516	0.0147946		ENSG00000129355	CDKN2D	protein_coding	0.657716	0.00152174	0.00890516		ENSG00000135655	USP15	protein_coding	0.870381	3.23158e-08	1.17795e-06
ENSG00000247746	USP51	protein_coding	-0.662042	0.00213277	0.0326342		ENSG00000129422	MTUS1	protein_coding	0.606711	1.09368e-05	0.000145143		ENSG00000135686	KLHL36	protein_coding	-0.697511	2.01526e-07	5.75893e-06
ENSG00000249456	RP11-298J20.4	sense_overlapping	-0.79442	0.00214751	0.0327375		ENSG00000129451	KLK10	protein_coding	1.79882	9.09379e-06	0.000124201		ENSG00000135697	BCMO1	protein_coding	1.293	3.61359e-05	0.000480727
ENSG00000250899	RP11-253E3.3	processed_transcript	1.0323	0.000477099	0.0103654		ENSG00000129465	RIPK3	protein_coding	1.37472	0.000119518	0.001102		ENSG00000135899	SP110	protein_coding	3.97617	5.07284e-14	1.15025e-11
ENSG00000250902	RP11-301H24.4	antisense	0.675363	0.000283881	0.00695		ENSG00000129472	RAB2B	protein_coding	0.698106	5.38984e-07	1.07219e-05		ENSG00000136051	KIAA1033	protein_coding	0.871002	7.19753e-07	1.74131e-05
ENSG00000251624	UNC93B7	pseudogene	0.899249	0.00121836	0.0213608		ENSG00000129480	DTD2	protein_coding	-1.08608	0.00732279	0.0305172		ENSG00000136098	NEK3	protein_coding	0.58695	3.537e-05	0.000472454
ENSG00000253276	CCDC71L	protein_coding	1.02982	4.22638e-07	3.22443e-05		ENSG00000129515	SNX6	protein_coding	1.3456	2.59003e-12	2.36023e-10		ENSG00000136147	PHF11	protein_coding	1.9272	2.51608e-12	2.96915e-10
ENSG00000253882	RP11-61L23.2	pseudogene	0.988307	0.000668989	0.0135064		ENSG00000129566	TEP1	protein_coding	0.940539	4.19257e-08	1.14809e-06		ENSG00000136153	LMO7	protein_coding	0.833601	1.6697e-05	0.000251497
ENSG00000254010	RP11-103H7.5	antisense	1.17055	5.98015e-07	4.3023e-05		ENSG00000129667	RHBDF2	protein_coding	1.4418	2.58736e-08	7.49831e-07		ENSG00000136261	BZW2	protein_coding	-0.649991	4.73561e-05	0.000601691
ENSG00000254389	RHPN1-AS1	antisense	1.42821	4.77888e-05	0.00167854		ENSG00000130005	GAMT	protein_coding	-0.588764	0.0108941	0.041654		ENSG00000136286	MYO1G	protein_coding	1.24635	0.0032064	0.018955
ENSG00000254445	HSPB2-C11orf52	protein_coding	1.78854	0.00328997	0.0445996		ENSG00000130054	FAM155B	protein_coding	-0.607604	0.00146015	0.00863407		ENSG00000136436	CALCOCO2	protein_coding	0.595569	5.49154e-08	1.84208e-06
ENSG00000254704	RP11-1036E20.7	pseudogene	1.80905	2.95525e-07	2.44823e-05		ENSG00000130066	SAT1	protein_coding	0.937771	6.17594e-05	0.000632901		ENSG00000136492	BRIP1	protein_coding	3.17452	8.35103e-11	6.34176e-09
ENSG00000254829	RP11-7I15.3	antisense	0.773959	0.000229864	0.0059098		ENSG00000130164	LDLR	protein_coding	0.930557	4.3175e-06	6.60018e-05		ENSG00000136514	RTP4	protein_coding	2.83386	6.37232e-13	9.50229e-11
ENSG00000255150	EID3	protein_coding	0.715586	0.000401166	0.00900181		ENSG00000130202	PVRL2	protein_coding	0.963341	1.86869e-08	5.51297e-07		ENSG00000136541	ERMN	protein_coding	-0.954485	4.76913e-05	0.000604077
ENSG00000256262	USP30-AS1	antisense	2.02292	4.19517e-06	0.000225618		ENSG00000130224	LRCH2	protein_coding	2.01365	1.66943e-08	4.97884e-07		ENSG00000136643	RPS6KC1	protein_coding	0.684003	8.08962e-08	2.56662e-06
ENSG00000256771	ZNF253	protein_coding	-0.661281	7.08545e-07	4.98891e-05		ENSG00000130234	ACE2	protein_coding	2.08883	5.76166e-10	2.44841e-08		ENSG00000136689	IL1RN	protein_coding	2.24108	2.31308e-08	8.70216e-07
ENSG00000257073	AC011933.1	pseudogene	1.71156	0.00127479	0.0220574		ENSG00000130303	BST2	protein_coding	3.37747	1.37911e-12	1.34652e-10		ENSG00000136805	FRRS1L	protein_coding	-0.932006	0.000520031	0.00436953
ENSG00000258334	RP11-161H23.9	antisense	1.08867	0.000427928	0.00948555		ENSG00000130340	SNX9	protein_coding	0.74608	1.84711e-08	5.46349e-07		ENSG00000136816	TOR1B	protein_coding	1.22989	1.6082e-10	1.14196e-08
ENSG00000258539	RP11-12J10.3	protein_coding	-1.03633	0.00193605	0.0302771		ENSG00000130487	KLHDC7B	protein_coding	2.28345	6.1587e-11	3.45963e-09		ENSG00000136826	KLF4	protein_coding	0.727006	0.00068024	0.00545089
ENSG00000258659	TRIM34	protein_coding	1.37203	0.0001791	0.00490447		ENSG00000130489	SCO2	protein_coding	1.50563	5.38993e-05	0.000564926		ENSG00000136848	DAB2IP	protein_coding	1.09722	3.46987e-06	6.68817e-05
ENSG00000258738	RP11-73E17.2	antisense	0.726553	1.07755e-05	0.000499391		ENSG00000130589	HELZ2	protein_coding	4.5896	9.67584e-16	4.80948e-13		ENSG00000136872	ALDOB	protein_coding	-0.799812	0.00328469	0.0192849
ENSG00000259466	NPM1P47	pseudogene	2.56216	1.55076e-05	0.000674725		ENSG00000130775	THEMIS2	protein_coding	2.60772	1.7767e-12	1.66533e-10		ENSG00000136874	STX17	protein_coding	0.738212	7.95466e-09	3.48878e-07
ENSG00000260336	RP11-395B7.7	sense_overlapping	0.755462	0.000811465	0.0157689		ENSG00000130812	ANGPTL6	protein_coding	3.39308	3.16535e-14	6.49016e-12		ENSG00000137054	POLR1E	protein_coding	-0.603061	0.000776041	0.00606162
ENSG00000260802	LINC00890	lincRNA	1.51106	0.000597939	0.0123578		ENSG00000130813	C19orf66	protein_coding	3.63658	9.8231e-17	1.25069e-13		ENSG00000137154	RPS6	protein_coding	-0.931552	3.04556e-08	1.12768e-06
ENSG00000260920	RP1-228H13.5	sense_overlapping	-0.595065	0.00210268	0.0323853		ENSG00000130939	UBE4B	protein_coding	-0.673836	9.84795e-08	2.41459e-06		ENSG00000137198	GMPR	protein_coding	3.62384	1.02519e-12	1.39214e-10
ENSG00000261005	CTB-58E17.1	lincRNA	0.890649	1.26255e-06	8.28387e-05		ENSG00000130940	CASZ1	protein_coding	0.649682	0.000177478	0.00154194		ENSG00000137200	FTSJD2	protein_coding	1.83135	3.03121e-15	1.4206e-12
ENSG00000261618	RP11-79H23.3	lincRNA	1.37901	7.33995e-05	0.00237427		ENSG00000130962	PRRG1	protein_coding	1.09458	4.8772e-05	0.000519823		ENSG00000137275	RIPK1	protein_coding	0.786554	7.07811e-07	1.71749e-05
ENSG00000261687	RP11-473C18.3	antisense	1.32996	0.000345977	0.00815382		ENSG00000131203	IDO1	protein_coding	7.52056	2.86076e-11	1.80481e-09		ENSG00000137309	HMGA1	protein_coding	0.682188	0.00222539	0.014143
ENSG00000262112	RP11-670E13.5	antisense	2.27436	3.15925e-09	4.75423e-07		ENSG00000131370	SH3BP5	protein_coding	-0.774239	1.17632e-06	2.10646e-05		ENSG00000137440	FGFBP1	protein_coding	1.00831	0.000378572	0.00337852
ENSG00000263069	CTD-2047H16.4	antisense	0.749239	0.00134788	0.0229349		ENSG00000131389	SLC6A6	protein_coding	1.18034	4.24709e-05	0.00046461		ENSG00000137449	CPEB2	protein_coding	0.824996	2.95181e-07	8.01631e-06
ENSG00000266947	RP11-799D4.4	antisense	1.40471	4.76488e-07	3.58525e-05		ENSG00000131459	GFPT2	protein_coding	-0.646341	0.00180131	0.0101848		ENSG00000137462	TLR2	protein_coding	0.777099	0.000374603	0.00335222
ENSG00000267041	ZNF850	protein_coding	-0.609839	0.00292901	0.0412046		ENSG00000131797	CLUHP3	pseudogene	0.728975	0.00228231	0.0122262		ENSG00000137496	IL18BP	protein_coding	2.43673	2.42896e-12	2.89504e-10
ENSG00000267194	RP1-193H18.2	lincRNA	1.00229	2.20694e-05	0.000911849		ENSG00000132109	TRIM21	protein_coding	3.03684	2.02734e-12	1.86823e-10		ENSG00000137628	DDX60	protein_coding	3.75063	7.13482e-11	5.4688e-09
ENSG00000267309	CTD-2630F21.1	antisense	0.698812	0.000449475	0.00986981		ENSG00000132170	PPARG	protein_coding	-0.962392	0.00608235	0.0264569		ENSG00000137642	SORL1	protein_coding	-0.97763	3.55733e-06	6.84066e-05
ENSG00000267508	ZNF285	protein_coding	-0.947176	0.00142485	0.0239956		ENSG00000132256	TRIM5	protein_coding	3.01186	3.94353e-13	5.0144e-11		ENSG00000137673	MMP7	protein_coding	0.691146	0.000279846	0.00265336
ENSG00000267534	S1PR2	protein_coding	2.036	0.000658761	0.0133733		ENSG00000132274	TRIM22	protein_coding	2.88979	3.64383e-14	7.11545e-12		ENSG00000137727	ARHGAP20	protein_coding	0.811595	0.007106	0.0352341
ENSG00000267548	RP11-229E13.2	3prime_overlapping_ncrna	0.92628	1.22158e-06	8.07968e-05		ENSG00000132294	EFR3A	protein_coding	0.776054	1.19414e-07	2.81429e-06		ENSG00000137745	MMP13	protein_coding	4.86517	5.18776e-06	9.37168e-05
ENSG00000267745	RP11-686D22.8	processed_transcript	1.3684	1.55638e-05	0.000675376		ENSG00000132357	CARD6	protein_coding	0.797211	6.13967e-06	8.88086e-05		ENSG00000137752	CASP1	protein_coding	2.60298	1.90743e-11	1.70041e-09
ENSG00000268001	CTC-241F20.3	antisense	1.33094	0.00010762	0.00328133		ENSG00000132475	H3F3B	protein_coding	0.582232	8.16355e-07	1.52167e-05		ENSG00000137767	SQRDL	protein_coding	0.615662	8.70462e-06	0.000144662
ENSG00000268362	CTD-2017D11.1	lincRNA	-2.41798	0.000483325	0.0104179		ENSG00000132481	TRIM47	protein_coding	0.670423	0.000123533	0.00113265		ENSG00000137842	TMEM62	protein_coding	1.72012	1.17593e-09	6.52357e-08
ENSG00000269501	RP11-353N4.6	pseudogene	0.783406	1.1585e-06	7.69345e-05		ENSG00000132530	XAF1	protein_coding	5.78667	6.99328e-15	2.09143e-12		ENSG00000137880	GCHFR	protein_coding	-0.674552	8.41378e-05	0.0009685
ENSG00000269728	RP11-145M9.4	lincRNA	1.86656	2.56941e-08	2.94728e-06		ENSG00000132549	VPS13B	protein_coding	0.639547	0.000314114	0.00247		ENSG00000137947	GTF2B	protein_coding	0.617545	0.000116781	0.00128475
ENSG00000271646	RP11-326I11.3	lincRNA	1.08851	1.14819e-07	1.05217e-05		ENSG00000132600	PRMT7	protein_coding	0.984901	4.29148e-09	1.51383e-07		ENSG00000137959	IFI44L	protein_coding	6.33846	4.01945e-15	1.60808e-12
ENSG00000272003	RP11-23P13.7	lincRNA	1.52592	6.05555e-05	0.00203543		ENSG00000132670	PTPRA	protein_coding	0.626768	1.35704e-10	6.84907e-09		ENSG00000137965	IFI44	protein_coding	4.35869	1.67846e-14	4.84472e-12
ENSG00000272017	RP1-199J3.7	antisense	0.626555	3.83466e-05	0.00140089		ENSG00000132780	NASP	protein_coding	0.747206	1.71064e-05	0.000214687		ENSG00000137970	RP11-122C9.1	pseudogene	-0.963672	5.91044e-09	2.65614e-07
ENSG00000272078	RP4-734G22.3	antisense	0.715287	0.000967022	0.0178426		ENSG00000132792	CTNNBL1	protein_coding	0.944478	1.0935e-05	0.000145143		ENSG00000138030	KHK	protein_coding	-0.586795	0.000369199	0.00331652
ENSG00000272463	RP11-532F6.3	lincRNA	2.61412	5.66224e-09	7.67585e-07		ENSG00000132819	RBM38	protein_coding	0.67295	1.48338e-06	2.56665e-05		ENSG00000138035	PNPT1	protein_coding	3.49603	2.32765e-14	6.36341e-12
ENSG00000272501	XXbac-BPG299F13.17	antisense	0.703045	0.000645903	0.0131612		ENSG00000132842	AP3B1	protein_coding	0.655121	3.23865e-08	9.15923e-07		ENSG00000138078	PREPL	protein_coding	-0.608642	0.000130072	0.00139998
							ENSG00000132855	ANGPTL3	protein_coding	-1.22215	0.000303326	0.00240012		ENSG00000138115	CYP2C8	protein_coding	-0.60202	0.00283695	0.0171968
							ENSG00000133067	LGR6	protein_coding	5.7222	1.01233e-07	2.47102e-06		ENSG00000138135	CH25H	protein_coding	2.28498	4.79533e-05	0.000606459
							ENSG00000133101	CCNA1	protein_coding	2.84183	4.28202e-05	0.000467319		ENSG00000138166	DUSP5	protein_coding	0.978276	3.09266e-05	0.000423375
							ENSG00000133106	EPSTI1	protein_coding	4.23702	2.53847e-14	5.51045e-12		ENSG00000138175	ARL3	protein_coding	-0.591619	1.97954e-06	4.15223e-05
							ENSG00000133313	CNDP2	protein_coding	0.920908	3.06886e-11	1.91401e-09		ENSG00000138294	MSMB	protein_coding	-0.876419	0.00124433	0.00888585
							ENSG00000133321	RARRES3	protein_coding	2.85147	1.00106e-11	7.25007e-10		ENSG00000138376	BARD1	protein_coding	0.774547	7.51683e-06	0.00012857
							ENSG00000133328	HRASLS2	protein_coding	7.03925	5.89389e-11	3.34524e-09		ENSG00000138400	MDH1B	protein_coding	-0.588895	0.00136071	0.0095343
							ENSG00000133401	PDZD2	protein_coding	1.04709	0.0013823	0.00826308		ENSG00000138435	CHRNA1	protein_coding	2.8876	1.88237e-06	3.96871e-05
							ENSG00000133424	LARGE	protein_coding	1.31005	3.14386e-12	2.71414e-10		ENSG00000138442	WDR12	protein_coding	-0.623301	2.29094e-07	6.44567e-06
							ENSG00000133561	GIMAP6	protein_coding	1.28599	0.000131077	0.00119492		ENSG00000138496	PARP9	protein_coding	3.15202	1.67165e-15	1.00635e-12
							ENSG00000133574	GIMAP4	protein_coding	1.92836	4.1471e-07	8.55659e-06		ENSG00000138623	SEMA7A	protein_coding	1.16874	0.00187369	0.012348
							ENSG00000133627	ACTR3B	protein_coding	-0.802466	3.21856e-09	1.16286e-07		ENSG00000138642	HERC6	protein_coding	3.74223	3.34302e-14	8.43625e-12
							ENSG00000133687	TMTC1	protein_coding	1.16235	3.08729e-06	4.90705e-05		ENSG00000138646	HERC5	protein_coding	4.39748	4.8784e-16	5.00128e-13
							ENSG00000133731	IMPA1	protein_coding	1.24955	1.10044e-12	1.12816e-10		ENSG00000138650	PCDH10	protein_coding	-0.725999	0.00535676	0.0281902
							ENSG00000133816	MICAL2	protein_coding	-0.718488	3.19816e-05	0.000365062		ENSG00000138670	RASGEF1B	protein_coding	0.832436	0.00085867	0.00659071
							ENSG00000133874	RNF122	protein_coding	1.04989	7.96559e-06	0.000110822		ENSG00000138722	MMRN1	protein_coding	-0.624728	0.00994425	0.0453048
							ENSG00000133943	C14orf159	protein_coding	1.02451	9.51762e-09	3.03255e-07		ENSG00000138755	CXCL9	protein_coding	3.69784	4.49972e-08	1.55061e-06
							ENSG00000134061	CD180	protein_coding	-1.934	0.000727976	0.00489778		ENSG00000138760	SCARB2	protein_coding	0.981335	5.11958e-12	5.4655e-10
							ENSG00000134070	IRAK2	protein_coding	0.707914	3.89864e-05	0.000433556		ENSG00000138785	INTS12	protein_coding	0.596387	0.000951857	0.00718056
							ENSG00000134072	CAMK1	protein_coding	-0.605549	0.00240874	0.0127689		ENSG00000138792	ENPEP	protein_coding	1.05435	0.00731507	0.0360328
							ENSG00000134240	HMGCS2	protein_coding	-1.45831	0.000128073	0.00117231		ENSG00000138944	KIAA1644	protein_coding	-0.79133	0.000551345	0.00458142
							ENSG00000134253	TRIM45	protein_coding	-0.870302	1.53437e-05	0.000196014		ENSG00000139055	ERP27	protein_coding	-1.04905	3.37422e-05	0.000454498
							ENSG00000134317	GRHL1	protein_coding	0.584952	0.000460632	0.00336009		ENSG00000139083	ETV6	protein_coding	0.80436	3.76124e-05	0.00049515
							ENSG00000134318	ROCK2	protein_coding	0.985397	9.58729e-08	2.36127e-06		ENSG00000139173	TMEM117	protein_coding	-0.674593	3.45016e-05	0.000462361
							ENSG00000134321	RSAD2	protein_coding	6.91371	4.97497e-16	3.40018e-13		ENSG00000139180	NDUFA9	protein_coding	0.713953	7.82183e-08	2.49129e-06
							ENSG00000134324	LPIN1	protein_coding	0.857822	7.97886e-09	2.61754e-07		ENSG00000139192	TAPBPL	protein_coding	1.03475	2.92657e-07	7.96096e-06
							ENSG00000134326	CMPK2	protein_coding	5.65967	9.16033e-16	4.69553e-13		ENSG00000139278	GLIPR1	protein_coding	0.726777	2.73285e-05	0.000381506
							ENSG00000134339	SAA2	protein_coding	0.742486	0.00237196	0.0126077		ENSG00000139289	PHLDA1	protein_coding	0.661333	0.00201277	0.0130754
							ENSG00000134470	IL15RA	protein_coding	1.48178	9.53968e-09	3.03255e-07		ENSG00000139364	TMEM132B	protein_coding	-0.875772	7.9825e-05	0.000933263
							ENSG00000134504	KCTD1	protein_coding	0.812842	3.64957e-08	1.01155e-06		ENSG00000139410	SDSL	protein_coding	0.622358	0.00104412	0.00774234
							ENSG00000134531	EMP1	protein_coding	0.958108	1.14786e-05	0.000151474		ENSG00000139508	SLC46A3	protein_coding	-0.58857	4.02818e-06	7.56865e-05
							ENSG00000134533	RERG	protein_coding	-1.01676	6.30276e-06	9.06879e-05		ENSG00000139567	ACVRL1	protein_coding	1.17251	0.000387001	0.0034332
							ENSG00000134575	ACP2	protein_coding	1.03053	2.48369e-09	9.23032e-08		ENSG00000139618	BRCA2	protein_coding	3.09657	2.72572e-10	1.83116e-08
							ENSG00000134594	RAB33A	protein_coding	-0.963194	0.00506925	0.0229572		ENSG00000139626	ITGB7	protein_coding	1.35819	1.12151e-05	0.000180287
							ENSG00000134716	CYP2J2	protein_coding	3.14212	1.11656e-12	1.13757e-10		ENSG00000139679	LPAR6	protein_coding	1.23925	2.262e-08	8.545e-07
							ENSG00000134758	RNF138	protein_coding	0.629439	1.46114e-07	3.33338e-06		ENSG00000139725	RHOF	protein_coding	1.097	0.00206192	0.0133209
							ENSG00000134762	DSC3	protein_coding	-1.84894	0.000996799	0.00631293		ENSG00000139899	CBLN3	protein_coding	1.02568	3.88168e-09	1.85091e-07
							ENSG00000134905	CARS2	protein_coding	-0.620671	1.08532e-05	0.000144501		ENSG00000139971	C14orf37	protein_coding	-0.712065	0.00194233	0.0127186
							ENSG00000134955	SLC37A2	protein_coding	-0.732788	0.0117517	0.0442728		ENSG00000139973	SYT16	protein_coding	-0.89621	0.00163067	0.0110711
							ENSG00000135045	C9orf40	protein_coding	-0.755621	6.29985e-06	9.06879e-05		ENSG00000140105	WARS	protein_coding	2.00792	9.03498e-08	2.81751e-06
							ENSG00000135077	HAVCR2	protein_coding	1.69574	1.3973e-08	4.25231e-07		ENSG00000140279	DUOX2	protein_coding	0.629871	0.0016703	0.0112748
							ENSG00000135083	CCNJL	protein_coding	-0.993094	0.0101759	0.0394133		ENSG00000140280	LYSMD2	protein_coding	0.643684	0.000475073	0.00408336
							ENSG00000135094	SDS	protein_coding	1.67595	6.35936e-07	1.23155e-05		ENSG00000140443	IGF1R	protein_coding	-0.675924	2.46084e-06	5.00809e-05
							ENSG00000135114	OASL	protein_coding	5.76715	2.02091e-13	2.95341e-11		ENSG00000140464	PML	protein_coding	2.75926	9.32991e-15	3.06077e-12
							ENSG00000135116	HRK	protein_coding	2.71488	1.29687e-11	9.01383e-10		ENSG00000140479	PCSK6	protein_coding	-1.18099	0.000206327	0.00205612
							ENSG00000135148	TRAFD1	protein_coding	2.34793	3.42979e-15	1.2502e-12		ENSG00000140511	HAPLN3	protein_coding	2.48002	3.7363e-09	1.78678e-07
							ENSG00000135318	NT5E	protein_coding	1.23317	5.08986e-08	1.35975e-06		ENSG00000140749	IGSF6	protein_coding	1.08094	0.00110723	0.00810074
							ENSG00000135324	MRAP2	protein_coding	-0.926968	1.4629e-05	0.000187761		ENSG00000140807	NKD1	protein_coding	0.830104	2.56097e-05	0.0003612
							ENSG00000135333	EPHA7	protein_coding	2.6847	4.21841e-08	1.15324e-06		ENSG00000140853	NLRC5	protein_coding	3.25682	1.02354e-10	7.59687e-09
							ENSG00000135363	LMO2	protein_coding	2.33176	1.55136e-09	6.07327e-08		ENSG00000141141	DDX52	protein_coding	0.822705	7.42139e-07	1.77972e-05
							ENSG00000135406	PRPH	protein_coding	2.54987	1.90302e-10	9.18094e-09		ENSG00000141150	RASL10B	protein_coding	-0.910161	0.00085191	0.00654821
							ENSG00000135409	AMHR2	protein_coding	-1.08475	0.00015664	0.0013911		ENSG00000141338	ABCA8	protein_coding	-0.934703	0.00555012	0.0290395
							ENSG00000135454	B4GALNT1	protein_coding	-0.688569	0.00410551	0.0193959		ENSG00000141497	ZMYND15	protein_coding	1.69243	2.83542e-11	2.36088e-09
							ENSG00000135469	COQ10A	protein_coding	-0.757435	0.000308388	0.00243665		ENSG00000141504	SAT2	protein_coding	-0.675023	4.23297e-06	7.92619e-05
							ENSG00000135519	KCNH3	protein_coding	-0.952407	7.17616e-05	0.000719884		ENSG00000141574	SECTM1	protein_coding	4.01857	1.31202e-13	2.3655e-11
							ENSG00000135535	CD164	protein_coding	0.918321	2.19851e-09	8.29017e-08		ENSG00000141582	CBX4	protein_coding	0.591398	0.000225867	0.0022258
							ENSG00000135547	HEY2	protein_coding	0.833531	2.9956e-05	0.000344096		ENSG00000141655	TNFRSF11A	protein_coding	0.69279	1.68041e-05	0.000252879
							ENSG00000135596	MICAL1	protein_coding	0.685877	0.00455885	0.021112		ENSG00000141664	ZCCHC2	protein_coding	1.53588	9.96044e-14	1.96845e-11
							ENSG00000135604	STX11	protein_coding	1.10996	2.77427e-05	0.00032297		ENSG00000141665	FBXO15	protein_coding	-0.72238	0.000869247	0.00665962
							ENSG00000135617	PRADC1	protein_coding	-0.757602	0.000192143	0.00164839		ENSG00000141682	PMAIP1	protein_coding	1.00366	7.92309e-05	0.000928303
							ENSG00000135636	DYSF	protein_coding	0.850923	0.00183922	0.0103317		ENSG00000141837	CACNA1A	protein_coding	-0.615257	0.000874547	0.00669086
							ENSG00000135655	USP15	protein_coding	1.13543	1.45319e-10	7.2952e-09		ENSG00000142089	IFITM3	protein_coding	2.24074	1.39238e-11	1.29035e-09
							ENSG00000135697	BCMO1	protein_coding	1.71536	5.51454e-07	1.08851e-05		ENSG00000142102	ATHL1	protein_coding	0.76637	0.000383905	0.00341311
							ENSG00000135709	KIAA0513	protein_coding	1.10015	5.66138e-06	8.31367e-05		ENSG00000142541	RPL13A	protein_coding	-0.622062	1.2337e-05	0.000195331
							ENSG00000135828	RNASEL	protein_coding	0.62104	4.56862e-06	6.92598e-05		ENSG00000142627	EPHA2	protein_coding	0.863637	0.0048488	0.0260599
							ENSG00000135835	KIAA1614	protein_coding	-0.588013	0.00735183	0.0305994		ENSG00000142677	IL22RA1	protein_coding	1.05227	0.00048505	0.00414747
							ENSG00000135899	SP110	protein_coding	4.32526	9.30631e-15	2.67809e-12		ENSG00000142789	CELA3A	protein_coding	-0.82405	0.00170932	0.0114768
							ENSG00000135905	DOCK10	protein_coding	0.691802	0.00183253	0.0103083		ENSG00000142920	ADC	protein_coding	1.02308	5.87344e-08	1.95024e-06
							ENSG00000135912	TTLL4	protein_coding	0.775868	1.89438e-09	7.26191e-08		ENSG00000142937	RPS8	protein_coding	-0.691332	5.07526e-06	9.18869e-05
							ENSG00000135917	SLC19A3	protein_coding	0.824049	0.000159805	0.00141253		ENSG00000142961	MOB3C	protein_coding	1.46031	1.3552e-05	0.000211306
							ENSG00000136044	APPL2	protein_coding	-1.09556	8.14801e-13	8.81276e-11		ENSG00000143119	CD53	protein_coding	0.889215	0.000592627	0.0048775
							ENSG00000136051	KIAA1033	protein_coding	1.40863	6.25844e-11	3.49174e-09		ENSG00000143341	HMCN1	protein_coding	-1.23738	0.00152467	0.0104773
							ENSG00000136098	NEK3	protein_coding	0.622382	1.62712e-05	0.000206098		ENSG00000143373	ZNF687	protein_coding	0.615725	2.08769e-08	8.09558e-07
							ENSG00000136147	PHF11	protein_coding	1.99396	1.17211e-12	1.1868e-10		ENSG00000143382	ADAMTSL4	protein_coding	0.595107	0.00141484	0.00983377
							ENSG00000136153	LMO7	protein_coding	0.620825	0.000601902	0.0041764		ENSG00000143384	MCL1	protein_coding	0.817944	2.78289e-07	7.6334e-06
							ENSG00000136261	BZW2	protein_coding	-0.704461	1.58435e-05	0.00020144		ENSG00000143390	RFX5	protein_coding	1.19144	2.37408e-12	2.86362e-10
							ENSG00000136436	CALCOCO2	protein_coding	0.678694	4.27429e-09	1.51102e-07		ENSG00000143434	SEMA6C	protein_coding	-0.762651	0.00010674	0.00118863
							ENSG00000136451	VEZF1	protein_coding	0.910953	1.65476e-09	6.44726e-08		ENSG00000143466	IKBKE	protein_coding	1.03456	8.91071e-11	6.7047e-09
							ENSG00000136492	BRIP1	protein_coding	3.40827	1.74048e-11	1.16527e-09		ENSG00000143554	SLC27A3	protein_coding	0.635075	0.000150047	0.00157468
							ENSG00000136514	RTP4	protein_coding	3.00146	1.9199e-13	2.84829e-11		ENSG00000143631	FLG	protein_coding	-0.732395	0.000481005	0.00412437
							ENSG00000136541	ERMN	protein_coding	-1.05772	1.27864e-05	0.00016712		ENSG00000143947	RPS27A	protein_coding	-0.583761	2.83857e-05	0.000391928
							ENSG00000136574	GATA4	protein_coding	-0.598988	0.00373984	0.0180585		ENSG00000144035	NAT8	protein_coding	4.86036	3.75201e-08	1.32925e-06
							ENSG00000136643	RPS6KC1	protein_coding	1.0717	6.90843e-12	5.24625e-10		ENSG00000144063	MALL	protein_coding	0.815325	0.00269284	0.0164816
							ENSG00000136689	IL1RN	protein_coding	2.37537	8.29309e-09	2.69904e-07		ENSG00000144290	SLC4A10	protein_coding	-0.68742	0.0022649	0.0143663
							ENSG00000136715	SAP130	protein_coding	0.713591	2.2149e-09	8.33278e-08		ENSG00000144406	UNC80	protein_coding	-0.807418	0.00120968	0.00869516
							ENSG00000136717	BIN1	protein_coding	0.70323	1.36149e-06	2.38087e-05		ENSG00000144407	PTH2R	protein_coding	-0.971588	0.000392806	0.00347904
							ENSG00000136805	FRRS1L	protein_coding	-0.679112	0.00741348	0.0308325		ENSG00000144426	NBEAL1	protein_coding	-0.680666	0.000157686	0.00164205
							ENSG00000136813	KIAA0368	protein_coding	0.591795	1.41207e-08	4.26559e-07		ENSG00000144642	RBMS3	protein_coding	1.3182	8.16155e-08	2.58444e-06
							ENSG00000136816	TOR1B	protein_coding	1.30547	4.35888e-11	2.57663e-09		ENSG00000144655	CSRNP1	protein_coding	1.11512	4.87737e-07	1.23845e-05
							ENSG00000136826	KLF4	protein_coding	0.830352	0.000159496	0.00141112		ENSG00000144668	ITGA9	protein_coding	-1.07768	3.37967e-05	0.000454773
							ENSG00000136840	ST6GALNAC4	protein_coding	-0.601535	0.000594492	0.00413548		ENSG00000144711	IQSEC1	protein_coding	-0.876479	2.21285e-08	8.40215e-07
							ENSG00000136848	DAB2IP	protein_coding	1.35045	1.12998e-07	2.68695e-06		ENSG00000144724	PTPRG	protein_coding	-0.61873	0.000542422	0.00452934
							ENSG00000136874	STX17	protein_coding	1.00704	1.00775e-11	7.25007e-10		ENSG00000144820	GPR128	protein_coding	1.18865	0.000172989	0.00177568
							ENSG00000136933	RABEPK	protein_coding	-0.646073	0.000123317	0.0011313		ENSG00000144837	PLA1A	protein_coding	3.49944	2.72618e-16	3.72646e-13
							ENSG00000136943	CTSV	protein_coding	-0.78557	0.00447988	0.0208464		ENSG00000144843	ADPRH	protein_coding	0.614235	1.64395e-08	6.51347e-07
							ENSG00000136944	LMX1B	protein_coding	-0.586783	0.0091745	0.03628		ENSG00000144908	ALDH1L1	protein_coding	-0.69958	0.000138371	0.00147383
							ENSG00000136986	DERL1	protein_coding	0.609645	5.26509e-08	1.40428e-06		ENSG00000144935	TRPC1	protein_coding	-0.654944	8.26411e-05	0.000957342
							ENSG00000137054	POLR1E	protein_coding	-0.670628	0.000259126	0.0021157		ENSG00000145016	KIAA0226	protein_coding	1.02446	1.13964e-06	2.58197e-05
							ENSG00000137124	ALDH1B1	protein_coding	-0.878531	3.24467e-05	0.000369857		ENSG00000145287	PLAC8	protein_coding	0.631793	0.00473522	0.02559
							ENSG00000137198	GMPR	protein_coding	4.22163	4.56857e-14	8.51572e-12		ENSG00000145425	RPS3A	protein_coding	-0.864214	9.80249e-07	2.25829e-05
							ENSG00000137200	FTSJD2	protein_coding	2.06723	1.62677e-16	1.40441e-13		ENSG00000145794	MEGF10	protein_coding	-0.932649	0.000610034	0.00498502
							ENSG00000137266	SLC22A23	protein_coding	-0.669434	4.73385e-06	7.14307e-05		ENSG00000145819	ARHGAP26	protein_coding	0.995737	5.61381e-08	1.87161e-06
							ENSG00000137274	BPHL	protein_coding	-0.658161	0.00077949	0.0051622		ENSG00000145934	TENM2	protein_coding	-0.778987	2.43494e-05	0.000346404
							ENSG00000137275	RIPK1	protein_coding	1.20084	2.02535e-10	9.68566e-09		ENSG00000146038	DCDC2	protein_coding	0.788424	8.64714e-06	0.000143999
							ENSG00000137449	CPEB2	protein_coding	1.36714	1.08501e-11	7.70451e-10		ENSG00000146049	KAAG1	protein_coding	0.696765	0.00120219	0.00864514
							ENSG00000137486	ARRB1	protein_coding	-0.759811	6.51787e-06	9.30485e-05		ENSG00000146066	HIGD2A	protein_coding	-0.840289	7.7974e-06	0.000132402
							ENSG00000137496	IL18BP	protein_coding	2.39797	3.34917e-12	2.85062e-10		ENSG00000146112	PPP1R18	protein_coding	0.615721	0.0105235	0.0471504
							ENSG00000137547	MRPL15	protein_coding	-0.628807	0.000210749	0.00177815		ENSG00000146233	CYP39A1	protein_coding	-0.723971	1.95232e-05	0.000284657
							ENSG00000137571	SLCO5A1	protein_coding	1.22226	1.67358e-05	0.000210842		ENSG00000146285	SCML4	protein_coding	1.50405	1.13932e-05	0.000182325
							ENSG00000137628	DDX60	protein_coding	4.46524	3.00185e-12	2.61911e-10		ENSG00000146409	SLC18B1	protein_coding	0.749241	3.57437e-08	1.28075e-06
							ENSG00000137699	TRIM29	protein_coding	-1.04283	0.00038627	0.00292385		ENSG00000146411	SLC2A12	protein_coding	1.00348	6.9553e-07	1.69521e-05
							ENSG00000137700	SLC37A4	protein_coding	0.642209	2.21814e-06	3.6567e-05		ENSG00000146425	DYNLT1	protein_coding	1.1534	8.87934e-08	2.78441e-06
							ENSG00000137727	ARHGAP20	protein_coding	1.83585	5.07578e-07	1.02157e-05		ENSG00000146477	SLC22A3	protein_coding	-1.12094	8.8402e-06	0.000146767
							ENSG00000137745	MMP13	protein_coding	4.75106	4.84881e-06	7.27011e-05		ENSG00000146678	IGFBP1	protein_coding	-1.37741	0.000835729	0.00644801
							ENSG00000137752	CASP1	protein_coding	2.575	2.21682e-11	1.42598e-09		ENSG00000146700	SRCRB4D	protein_coding	-0.732854	3.10333e-05	0.000423847
							ENSG00000137757	CASP5	protein_coding	0.762995	0.000412207	0.00307338		ENSG00000146776	ATXN7L1	protein_coding	1.11248	6.47871e-10	3.89268e-08
							ENSG00000137767	SQRDL	protein_coding	0.744382	4.11135e-07	8.49351e-06		ENSG00000146802	TMEM168	protein_coding	-0.775019	3.16687e-06	6.22109e-05
							ENSG00000137834	SMAD6	protein_coding	-0.723808	0.0127317	0.046951		ENSG00000146859	TMEM140	protein_coding	2.45086	1.50431e-10	1.07752e-08
							ENSG00000137842	TMEM62	protein_coding	1.96335	7.53586e-11	4.10667e-09		ENSG00000146872	TLK2	protein_coding	1.0308	7.98639e-10	4.66195e-08
							ENSG00000137875	BCL2L10	protein_coding	-0.721577	0.00733605	0.0305492		ENSG00000146955	RAB19	protein_coding	0.869447	0.000336742	0.0030828
							ENSG00000137944	CCBL2	protein_coding	0.66181	0.000241414	0.00198907		ENSG00000147003	TMEM27	protein_coding	1.78756	3.58389e-08	1.28075e-06
							ENSG00000137947	GTF2B	protein_coding	0.663719	4.48888e-05	0.000485373		ENSG00000147010	SH3KBP1	protein_coding	0.79876	9.49548e-08	2.9463e-06
							ENSG00000137959	IFI44L	protein_coding	5.63058	3.95478e-14	7.6318e-12		ENSG00000147100	SLC16A2	protein_coding	-0.614878	2.50018e-06	5.05054e-05
							ENSG00000137965	IFI44	protein_coding	4.06341	6.89169e-14	1.21553e-11		ENSG00000147481	SNTG1	protein_coding	0.701208	0.011315	0.0496125
							ENSG00000138030	KHK	protein_coding	-0.68782	5.64021e-05	0.000588527		ENSG00000147509	RGS20	protein_coding	2.2873	1.54298e-05	0.000236316
							ENSG00000138035	PNPT1	protein_coding	3.76801	5.02741e-15	1.6125e-12		ENSG00000147604	RPL7	protein_coding	-0.923215	2.11889e-08	8.17791e-07
							ENSG00000138061	CYP1B1	protein_coding	0.767564	0.0111886	0.0425777		ENSG00000148053	NTRK2	protein_coding	0.99795	1.72035e-07	5.01225e-06
							ENSG00000138100	TRIM54	protein_coding	-0.789523	0.00430557	0.0201957		ENSG00000148303	RPL7A	protein_coding	-0.707529	1.01549e-06	2.3264e-05
							ENSG00000138109	CYP2C9	protein_coding	-2.28034	0.000475619	0.00343905		ENSG00000148356	LRSAM1	protein_coding	0.63574	9.50188e-08	2.9463e-06
							ENSG00000138115	CYP2C8	protein_coding	-0.729522	0.000470168	0.00341398		ENSG00000148737	TCF7L2	protein_coding	0.668259	8.42695e-05	0.000969336
							ENSG00000138135	CH25H	protein_coding	2.912	1.10864e-06	2.00276e-05		ENSG00000148795	CYP17A1	protein_coding	-0.99926	0.0052043	0.0275539
							ENSG00000138160	KIF11	protein_coding	-0.63977	0.00112097	0.00696226		ENSG00000148841	ITPRIP	protein_coding	0.691215	9.22044e-05	0.00104522
							ENSG00000138166	DUSP5	protein_coding	1.01307	1.9108e-05	0.000235661		ENSG00000148950	IMMP1L	protein_coding	-0.820997	0.000161122	0.00166954
							ENSG00000138175	ARL3	protein_coding	-0.582963	2.54109e-06	4.11872e-05		ENSG00000149131	SERPING1	protein_coding	1.00674	9.26348e-07	2.1553e-05
							ENSG00000138246	DNAJC13	protein_coding	0.629548	8.21574e-06	0.000113628		ENSG00000149218	ENDOD1	protein_coding	1.01434	1.15724e-06	2.60957e-05
							ENSG00000138271	GPR87	protein_coding	-1.41928	0.0073932	0.0307559		ENSG00000149273	RPS3	protein_coding	-0.681881	2.02726e-06	4.23068e-05
							ENSG00000138336	TET1	protein_coding	-0.810892	0.0118531	0.0445626		ENSG00000149300	C11orf52	protein_coding	0.830206	0.000280763	0.00265898
							ENSG00000138347	MYPN	protein_coding	-0.877862	0.000335557	0.00260237		ENSG00000149418	ST14	protein_coding	0.936739	5.58903e-08	1.86715e-06
							ENSG00000138376	BARD1	protein_coding	0.986738	1.40881e-07	3.23198e-06		ENSG00000149557	FEZ1	protein_coding	-0.678739	0.000307928	0.0028666
							ENSG00000138435	CHRNA1	protein_coding	2.74386	3.93804e-06	6.07674e-05		ENSG00000149781	FERMT3	protein_coding	0.688401	0.00116341	0.00844313
							ENSG00000138439	FAM117B	protein_coding	0.791006	6.88826e-08	1.7666e-06		ENSG00000149823	VPS51	protein_coding	-0.789293	0.000295366	0.00277585
							ENSG00000138442	WDR12	protein_coding	-0.860635	4.12108e-10	1.8369e-08		ENSG00000149932	TMEM219	protein_coding	0.610155	3.5525e-05	0.000474139
							ENSG00000138449	SLC40A1	protein_coding	-0.592706	0.00206188	0.0112925		ENSG00000150051	MKX	protein_coding	2.17348	2.60361e-07	7.21403e-06
							ENSG00000138496	PARP9	protein_coding	3.25737	8.12518e-16	4.29927e-13		ENSG00000150054	MPP7	protein_coding	-0.65462	4.86326e-05	0.00061316
							ENSG00000138622	HCN4	protein_coding	-1.04338	6.59807e-05	0.000667663		ENSG00000150337	FCGR1A	protein_coding	1.75964	5.17122e-06	9.3521e-05
							ENSG00000138623	SEMA7A	protein_coding	0.963121	0.00813162	0.0330319		ENSG00000150403	TMCO3	protein_coding	-0.984646	1.52319e-09	8.16501e-08
							ENSG00000138639	ARHGAP24	protein_coding	0.887305	6.5787e-06	9.37537e-05		ENSG00000150457	LATS2	protein_coding	0.600848	0.00341928	0.0198818
							ENSG00000138642	HERC6	protein_coding	3.81994	2.24447e-14	5.18536e-12		ENSG00000150510	FAM124A	protein_coding	1.04471	2.71779e-05	0.000379845
							ENSG00000138646	HERC5	protein_coding	5.0805	2.66831e-17	4.86314e-14		ENSG00000150526	MIA2	protein_coding	1.08372	0.000428225	0.00375424
							ENSG00000138670	RASGEF1B	protein_coding	1.25939	5.5654e-06	8.20565e-05		ENSG00000150594	ADRA2A	protein_coding	-0.737606	0.000108837	0.00120788
							ENSG00000138735	PDE5A	protein_coding	-0.586488	0.000205591	0.0017437		ENSG00000150756	FAM173B	protein_coding	-1.04647	3.31317e-07	8.86557e-06
							ENSG00000138755	CXCL9	protein_coding	4.35633	3.49589e-09	1.25203e-07		ENSG00000151014	CCRN4L	protein_coding	0.766289	0.00266522	0.0163614
							ENSG00000138760	SCARB2	protein_coding	1.11198	2.69284e-13	3.74327e-11		ENSG00000151320	AKAP6	protein_coding	-0.603956	0.000254063	0.00244565
							ENSG00000138785	INTS12	protein_coding	0.651976	0.000386686	0.00292442		ENSG00000151338	MIPOL1	protein_coding	0.583417	0.000367514	0.00330863
							ENSG00000138835	RGS3	protein_coding	0.614506	0.000224137	0.00186625		ENSG00000151461	UPF2	protein_coding	0.725882	3.07976e-08	1.13522e-06
							ENSG00000139083	ETV6	protein_coding	1.19872	6.97511e-08	1.78491e-06		ENSG00000151466	SCLT1	protein_coding	2.06403	4.859e-10	3.01902e-08
							ENSG00000139173	TMEM117	protein_coding	-0.841399	1.2991e-06	2.28394e-05		ENSG00000151470	C4orf33	protein_coding	1.36856	5.55153e-10	3.39783e-08
							ENSG00000139180	NDUFA9	protein_coding	1.17201	2.27489e-12	2.08464e-10		ENSG00000151575	TEX9	protein_coding	0.759124	4.39749e-06	8.15974e-05
							ENSG00000139192	TAPBPL	protein_coding	0.608567	0.0004913	0.00354077		ENSG00000151611	MMAA	protein_coding	0.655401	2.33045e-07	6.52388e-06
							ENSG00000139209	SLC38A4	protein_coding	0.761192	0.000806106	0.00530174		ENSG00000151693	ASAP2	protein_coding	0.749653	7.84122e-05	0.000920026
							ENSG00000139220	PPFIA2	protein_coding	0.975364	0.000155916	0.00138542		ENSG00000151882	CCL28	protein_coding	0.80163	8.04177e-05	0.000937591
							ENSG00000139344	AMDHD1	protein_coding	-0.868562	6.45265e-05	0.000655213		ENSG00000151883	PARP8	protein_coding	1.06465	6.6772e-08	2.17746e-06
							ENSG00000139350	NEDD1	protein_coding	0.913996	4.58115e-08	1.23593e-06		ENSG00000152061	RABGAP1L	protein_coding	1.38335	3.27997e-10	2.15205e-08
							ENSG00000139410	SDSL	protein_coding	0.705928	0.000274318	0.00221548		ENSG00000152102	FAM168B	protein_coding	-0.592216	5.86157e-09	2.64141e-07
							ENSG00000139508	SLC46A3	protein_coding	-0.584736	4.49096e-06	6.83985e-05		ENSG00000152133	GPATCH11	protein_coding	-1.29733	6.42707e-11	4.97279e-09
							ENSG00000139531	SUOX	protein_coding	0.79667	3.21328e-06	5.0729e-05		ENSG00000152402	GUCY1A2	protein_coding	-0.636109	0.00454415	0.024788
							ENSG00000139537	CCDC65	protein_coding	-0.756458	0.00186107	0.0104117		ENSG00000152422	XRCC4	protein_coding	0.586164	0.00051878	0.00436611
							ENSG00000139579	NABP2	protein_coding	-0.642109	9.19237e-05	0.000882802		ENSG00000152457	DCLRE1C	protein_coding	1.06926	4.05324e-10	2.59708e-08
							ENSG00000139618	BRCA2	protein_coding	3.65192	1.17016e-11	8.27332e-10		ENSG00000152503	TRIM36	protein_coding	0.682612	0.000128004	0.00138044
							ENSG00000139668	WDFY2	protein_coding	0.961267	5.17221e-10	2.24444e-08		ENSG00000152583	SPARCL1	protein_coding	0.664453	0.00502415	0.0267743
							ENSG00000139675	HNRNPA1L2	protein_coding	-1.09292	0.0104979	0.0404598		ENSG00000152689	RASGRP3	protein_coding	1.56927	4.38141e-10	2.75357e-08
							ENSG00000139679	LPAR6	protein_coding	1.13586	1.12324e-07	2.68059e-06		ENSG00000152749	GPR180	protein_coding	1.12433	1.36113e-08	5.52639e-07
							ENSG00000139718	SETD1B	protein_coding	0.594077	4.25805e-05	0.000465012		ENSG00000152778	IFIT5	protein_coding	2.22739	2.30953e-18	3.78833e-14
							ENSG00000139899	CBLN3	protein_coding	0.733042	1.80171e-06	3.0398e-05		ENSG00000152782	PANK1	protein_coding	-0.766416	0.000134863	0.00144115
							ENSG00000139921	TMX1	protein_coding	0.941206	1.24494e-08	3.81695e-07		ENSG00000152804	HHEX	protein_coding	0.65085	7.59292e-05	0.000892807
							ENSG00000139973	SYT16	protein_coding	-0.853562	0.00244654	0.012937		ENSG00000152910	CNTNAP4	protein_coding	-1.37609	0.000507505	0.00428661
							ENSG00000139988	RDH12	protein_coding	-1.3836	5.72896e-06	8.38289e-05		ENSG00000152990	GPR125	protein_coding	-0.582673	2.84585e-05	0.000392273
							ENSG00000140022	STON2	protein_coding	1.06728	4.7504e-06	7.14869e-05		ENSG00000153029	MR1	protein_coding	0.611704	3.02757e-07	8.20847e-06
							ENSG00000140044	JDP2	protein_coding	0.676614	0.00105347	0.00659293		ENSG00000153037	SRP19	protein_coding	-1.05937	0.00488387	0.026214
							ENSG00000140092	FBLN5	protein_coding	0.665578	4.15071e-05	0.00045694		ENSG00000153064	BANK1	protein_coding	0.813752	6.88069e-05	0.000824426
							ENSG00000140105	WARS	protein_coding	3.53136	1.94672e-12	1.80407e-10		ENSG00000153093	ACOXL	protein_coding	0.796225	0.000752053	0.00591084
							ENSG00000140254	DUOXA1	protein_coding	0.840735	0.000493751	0.00355219		ENSG00000153113	CAST	protein_coding	0.769142	1.39896e-08	5.65201e-07
							ENSG00000140274	DUOXA2	protein_coding	0.801969	0.000998306	0.00631864		ENSG00000153233	PTPRR	protein_coding	2.02817	1.15851e-06	2.60957e-05
							ENSG00000140279	DUOX2	protein_coding	0.689104	0.000713159	0.00480882		ENSG00000153294	GPR115	protein_coding	1.2904	1.89391e-05	0.000277684
							ENSG00000140280	LYSMD2	protein_coding	0.972638	2.11255e-06	3.49779e-05		ENSG00000153531	ADPRHL1	protein_coding	-0.648118	0.00096341	0.00723572
							ENSG00000140396	NCOA2	protein_coding	0.813588	6.04521e-07	1.17907e-05		ENSG00000153666	GOLGA8I	protein_coding	-0.817822	0.00194721	0.0127353
							ENSG00000140464	PML	protein_coding	3.04045	1.10079e-15	5.31066e-13		ENSG00000153822	KCNJ16	protein_coding	-0.638088	0.00458352	0.0249331
							ENSG00000140511	HAPLN3	protein_coding	3.22959	1.77015e-11	1.18032e-09		ENSG00000153898	MCOLN2	protein_coding	1.7772	1.19753e-06	2.67617e-05
							ENSG00000140750	ARHGAP17	protein_coding	0.69876	1.84859e-08	5.46349e-07		ENSG00000154122	ANKH	protein_coding	-0.834052	1.27737e-06	2.83144e-05
							ENSG00000140807	NKD1	protein_coding	1.16336	1.16972e-07	2.76583e-06		ENSG00000154229	PRKCA	protein_coding	-0.722429	5.97351e-06	0.00010502
							ENSG00000140853	NLRC5	protein_coding	3.58187	1.71907e-11	1.15565e-09		ENSG00000154451	GBP5	protein_coding	5.05071	1.34734e-13	2.40089e-11
							ENSG00000141141	DDX52	protein_coding	0.789681	1.46263e-06	2.53343e-05		ENSG00000154645	CHODL	protein_coding	0.728709	0.0032539	0.0191509
							ENSG00000141441	GAREM	protein_coding	0.718497	1.14025e-05	0.000150673		ENSG00000154655	L3MBTL4	protein_coding	0.582946	2.13224e-05	0.000308151
							ENSG00000141452	C18orf8	protein_coding	0.659298	9.28947e-08	2.30522e-06		ENSG00000154736	ADAMTS5	protein_coding	-1.05252	0.000130613	0.00140414
							ENSG00000141497	ZMYND15	protein_coding	1.71082	2.25816e-11	1.4469e-09		ENSG00000154864	PIEZO2	protein_coding	-0.691689	0.00824192	0.0393001
							ENSG00000141504	SAT2	protein_coding	-0.678559	4.00272e-06	6.15915e-05		ENSG00000155066	PROM2	protein_coding	-0.633732	0.000346894	0.00316292
							ENSG00000141574	SECTM1	protein_coding	4.12941	7.41777e-14	1.27269e-11		ENSG00000155158	TTC39B	protein_coding	0.935869	1.22114e-05	0.000193717
							ENSG00000141582	CBX4	protein_coding	1.02018	6.4273e-08	1.66551e-06		ENSG00000155287	SLC25A28	protein_coding	2.51696	1.37949e-13	2.40721e-11
							ENSG00000141655	TNFRSF11A	protein_coding	1.37148	6.36495e-11	3.52717e-09		ENSG00000155313	USP25	protein_coding	0.981499	3.10066e-08	1.13731e-06
							ENSG00000141664	ZCCHC2	protein_coding	1.90059	6.17203e-16	3.48412e-13		ENSG00000155363	MOV10	protein_coding	2.30471	2.21556e-13	3.68967e-11
							ENSG00000141682	PMAIP1	protein_coding	1.01294	6.85434e-05	0.000691463		ENSG00000155367	PPM1J	protein_coding	2.01488	1.194e-06	2.67192e-05
							ENSG00000141858	SAMD1	protein_coding	-0.687368	1.41603e-05	0.00018246		ENSG00000155629	PIK3AP1	protein_coding	1.63564	6.68794e-10	3.98918e-08
							ENSG00000141968	VAV1	protein_coding	-0.581615	0.00182419	0.0102901		ENSG00000155792	DEPTOR	protein_coding	0.724043	0.000281158	0.00266119
							ENSG00000141971	MVB12A	protein_coding	0.846946	1.90024e-05	0.000234534		ENSG00000155850	SLC26A2	protein_coding	-0.702221	1.40515e-06	3.07316e-05
							ENSG00000142089	IFITM3	protein_coding	1.69847	4.16602e-09	1.47592e-07		ENSG00000155966	AFF2	protein_coding	-0.658268	0.000351123	0.00318907
							ENSG00000142347	MYO1F	protein_coding	-0.821227	0.000611631	0.00422425		ENSG00000156011	PSD3	protein_coding	-1.0533	3.24449e-08	1.18003e-06
							ENSG00000142512	SIGLEC10	protein_coding	-1.28618	0.000896308	0.00578597		ENSG00000156113	KCNMA1	protein_coding	-0.846687	7.11476e-06	0.000122588
							ENSG00000142627	EPHA2	protein_coding	0.737752	0.013859	0.0498421		ENSG00000156218	ADAMTSL3	protein_coding	1.31235	5.52011e-08	1.84788e-06
							ENSG00000142677	IL22RA1	protein_coding	1.39522	1.5224e-05	0.000194789		ENSG00000156232	WHAMM	protein_coding	0.630588	7.39524e-07	1.77605e-05
							ENSG00000142920	ADC	protein_coding	1.57706	7.51969e-12	5.65805e-10		ENSG00000156273	BACH1	protein_coding	0.883626	1.50494e-05	0.000231137
							ENSG00000142961	MOB3C	protein_coding	2.01344	1.12433e-07	2.68059e-06		ENSG00000156500	FAM122C	protein_coding	2.29644	1.0925e-11	1.0299e-09
							ENSG00000143028	SYPL2	protein_coding	-0.795277	4.40025e-05	0.000476733		ENSG00000156508	EEF1A1	protein_coding	-0.835908	6.13288e-07	1.51945e-05
							ENSG00000143344	RGL1	protein_coding	1.00624	3.99675e-07	8.29857e-06		ENSG00000156587	UBE2L6	protein_coding	3.91595	1.12751e-16	2.05495e-13
							ENSG00000143373	ZNF687	protein_coding	0.613807	2.23721e-08	6.54134e-07		ENSG00000156869	FRRS1	protein_coding	0.967957	0.000175023	0.00178811
							ENSG00000143376	SNX27	protein_coding	0.638079	2.85026e-06	4.56125e-05		ENSG00000156966	B3GNT7	protein_coding	0.897865	1.81314e-06	3.8425e-05
							ENSG00000143384	MCL1	protein_coding	1.19581	1.60623e-10	7.97566e-09		ENSG00000157014	TATDN2	protein_coding	0.582679	4.55452e-05	0.000583654
							ENSG00000143390	RFX5	protein_coding	1.29252	3.63639e-13	4.77182e-11		ENSG00000157106	SMG1	protein_coding	0.672053	7.26589e-05	0.000865279
							ENSG00000143434	SEMA6C	protein_coding	-1.25103	5.82663e-08	1.5341e-06		ENSG00000157303	SUSD3	protein_coding	4.43827	6.67735e-12	6.88859e-10
							ENSG00000143466	IKBKE	protein_coding	0.991393	2.22897e-10	1.05365e-08		ENSG00000157388	CACNA1D	protein_coding	-0.794666	8.3402e-05	0.000964089
							ENSG00000143494	VASH2	protein_coding	-1.07792	0.000180335	0.0015651		ENSG00000157557	ETS2	protein_coding	1.44902	6.54689e-10	3.91929e-08
							ENSG00000143554	SLC27A3	protein_coding	0.854984	2.39272e-06	3.90914e-05		ENSG00000157601	MX1	protein_coding	5.48772	2.25982e-15	1.19574e-12
							ENSG00000143631	FLG	protein_coding	-0.635817	0.00194881	0.0108031		ENSG00000157657	ZNF618	protein_coding	0.587197	1.051e-06	2.3977e-05
							ENSG00000143891	GALM	protein_coding	0.70722	1.05286e-05	0.000140636		ENSG00000157693	C9orf91	protein_coding	0.737338	1.03132e-08	4.37124e-07
							ENSG00000143919	CAMKMT	protein_coding	-0.669442	0.000321058	0.00251495		ENSG00000157873	TNFRSF14	protein_coding	0.999591	3.31775e-08	1.1987e-06
							ENSG00000144035	NAT8	protein_coding	4.87562	2.01333e-08	5.92902e-07		ENSG00000157985	AGAP1	protein_coding	-0.598271	1.54517e-05	0.000236432
							ENSG00000144040	SFXN5	protein_coding	0.670949	0.00619027	0.026837		ENSG00000158042	MRPL17	protein_coding	0.813471	2.53568e-05	0.000358867
							ENSG00000144401	METTL21A	protein_coding	-0.619222	0.000185922	0.00160679		ENSG00000158163	DZIP1L	protein_coding	0.710474	0.000204274	0.00203814
							ENSG00000144426	NBEAL1	protein_coding	-0.678055	0.00015892	0.00140678		ENSG00000158258	CLSTN2	protein_coding	-0.860371	0.00122477	0.00877993
							ENSG00000144460	NYAP2	protein_coding	0.771492	0.00399682	0.0189758		ENSG00000158373	HIST1H2BD	protein_coding	1.3378	9.02645e-10	5.21341e-08
							ENSG00000144468	RHBDD1	protein_coding	0.811681	1.58938e-09	6.20728e-08		ENSG00000158406	HIST1H4H	protein_coding	2.15284	2.49391e-10	1.70448e-08
							ENSG00000144485	HES6	protein_coding	-0.601382	0.00783523	0.032088		ENSG00000158458	NRG2	protein_coding	0.658227	0.00494876	0.0264412
							ENSG00000144642	RBMS3	protein_coding	1.12135	1.3679e-06	2.38953e-05		ENSG00000158517	NCF1	protein_coding	2.60583	4.20402e-08	1.4579e-06
							ENSG00000144655	CSRNP1	protein_coding	1.54616	1.04737e-09	4.26303e-08		ENSG00000158711	ELK4	protein_coding	0.860258	1.47355e-06	3.19718e-05
							ENSG00000144791	LIMD1	protein_coding	0.86915	2.99394e-09	1.09206e-07		ENSG00000158773	USF1	protein_coding	0.881356	8.37181e-05	0.000965702
							ENSG00000144820	GPR128	protein_coding	1.59639	3.10332e-06	4.92299e-05		ENSG00000159189	C1QC	protein_coding	1.53702	7.41932e-06	0.000127167
							ENSG00000144837	PLA1A	protein_coding	2.54851	3.03484e-13	4.0472e-11		ENSG00000159231	CBR3	protein_coding	1.02455	0.000406622	0.00358207
							ENSG00000144843	ADPRH	protein_coding	1.02371	2.07455e-13	2.98499e-11		ENSG00000159259	CHAF1B	protein_coding	0.742757	8.21904e-05	0.000953443
							ENSG00000144959	NCEH1	protein_coding	0.94855	2.58335e-06	4.1738e-05		ENSG00000159261	CLDN14	protein_coding	1.07699	0.00103294	0.00768059
							ENSG00000145016	KIAA0226	protein_coding	1.83319	1.4573e-11	9.96002e-10		ENSG00000159314	ARHGAP27	protein_coding	1.98667	3.52533e-07	9.34916e-06
							ENSG00000145246	ATP10D	protein_coding	0.830197	1.25825e-07	2.95265e-06		ENSG00000159399	HK2	protein_coding	2.39334	2.08623e-06	4.32623e-05
							ENSG00000145287	PLAC8	protein_coding	0.938492	9.38248e-05	0.000898953		ENSG00000159403	C1R	protein_coding	1.6109	3.57617e-09	1.72023e-07
							ENSG00000145391	SETD7	protein_coding	-0.5819	1.42827e-07	3.27206e-06		ENSG00000159450	TCHH	protein_coding	-0.911022	0.00572395	0.0297402
							ENSG00000145416	2020-03-01	protein_coding	0.639425	0.00729189	0.0304271		ENSG00000159496	RGL4	protein_coding	0.760593	0.00119829	0.00862846
							ENSG00000145431	PDGFC	protein_coding	-0.615717	0.000117937	0.00109295		ENSG00000159871	LYPD5	protein_coding	1.87483	1.63254e-09	8.66621e-08
							ENSG00000145451	GLRA3	protein_coding	1.13528	0.00214118	0.0116313		ENSG00000160097	FNDC5	protein_coding	-0.624933	0.000960221	0.00721901
							ENSG00000145642	FAM159B	protein_coding	-1.01523	0.000131126	0.00119492		ENSG00000160183	TMPRSS3	protein_coding	0.82688	0.000167858	0.00172625
							ENSG00000145819	ARHGAP26	protein_coding	1.29393	3.0816e-10	1.40021e-08		ENSG00000160190	SLC37A1	protein_coding	0.61206	8.51173e-06	0.000142131
							ENSG00000145949	MYLK4	protein_coding	0.629261	0.000624154	0.00429446		ENSG00000160219	GAB3	protein_coding	0.941432	1.1409e-05	0.0001824
							ENSG00000146001	PCDHB18	pseudogene	-0.741134	0.0056154	0.0248695		ENSG00000160223	ICOSLG	protein_coding	0.739074	0.000143479	0.00152231
							ENSG00000146038	DCDC2	protein_coding	0.694703	5.11686e-05	0.000539408		ENSG00000160345	C9orf116	protein_coding	-0.790857	0.000376022	0.00336125
							ENSG00000146054	TRIM7	protein_coding	-0.819043	0.000474833	0.00343568		ENSG00000160408	ST6GALNAC6	protein_coding	-0.705814	3.99362e-08	1.39932e-06
							ENSG00000146066	HIGD2A	protein_coding	-0.82682	9.95808e-06	0.000134328		ENSG00000160593	AMICA1	protein_coding	-1.45405	0.00017391	0.00178003
							ENSG00000146122	DAAM2	protein_coding	1.46735	6.999e-05	0.000703028		ENSG00000160602	NEK8	protein_coding	0.912795	1.54281e-08	6.1424e-07
							ENSG00000146233	CYP39A1	protein_coding	-0.676281	5.08807e-05	0.000537063		ENSG00000160710	ADAR	protein_coding	1.83429	1.45541e-15	9.18197e-13
							ENSG00000146267	FAXC	protein_coding	-0.872028	2.33882e-07	5.06785e-06		ENSG00000160791	CCR5	protein_coding	1.60883	4.40807e-07	1.13509e-05
							ENSG00000146285	SCML4	protein_coding	2.34858	7.70651e-09	2.53326e-07		ENSG00000160888	IER2	protein_coding	0.598858	0.000107164	0.00119173
							ENSG00000146409	SLC18B1	protein_coding	1.0716	2.04245e-11	1.31899e-09		ENSG00000160932	LY6E	protein_coding	3.60223	2.71363e-14	6.95495e-12
							ENSG00000146411	SLC2A12	protein_coding	1.34356	3.302e-09	1.18518e-07		ENSG00000160991	ORAI2	protein_coding	-0.832909	7.39343e-08	2.37328e-06
							ENSG00000146425	DYNLT1	protein_coding	1.49903	5.48177e-10	2.35386e-08		ENSG00000161091	MFSD12	protein_coding	1.13817	1.23209e-09	6.78184e-08
							ENSG00000146477	SLC22A3	protein_coding	-1.12635	8.2123e-06	0.000113628		ENSG00000161133	USP41	protein_coding	3.30037	2.94003e-11	2.42338e-09
							ENSG00000146678	IGFBP1	protein_coding	-1.19698	0.00278169	0.014371		ENSG00000161267	BDH1	protein_coding	-0.673585	0.000180389	0.00182649
							ENSG00000146733	PSPH	protein_coding	-0.678685	3.53774e-05	0.000398829		ENSG00000161270	NPHS1	protein_coding	-0.847731	0.00014135	0.00150264
							ENSG00000146776	ATXN7L1	protein_coding	0.838844	1.57152e-07	3.54575e-06		ENSG00000161570	CCL5	protein_coding	2.97492	4.74035e-11	3.75633e-09
							ENSG00000146859	TMEM140	protein_coding	2.51705	8.79682e-11	4.68488e-09		ENSG00000161640	SIGLEC11	protein_coding	-1.19235	0.00437729	0.0240619
							ENSG00000146872	TLK2	protein_coding	1.42894	5.66939e-13	6.78198e-11		ENSG00000161682	FAM171A2	protein_coding	-0.597642	0.0112244	0.0492941
							ENSG00000146955	RAB19	protein_coding	1.57186	5.8651e-08	1.54175e-06		ENSG00000161692	DBF4B	protein_coding	1.02557	1.11411e-05	0.000179341
							ENSG00000147003	TMEM27	protein_coding	1.64524	1.51146e-07	3.43863e-06		ENSG00000161921	CXCL16	protein_coding	0.973161	3.84487e-07	1.01069e-05
							ENSG00000147010	SH3KBP1	protein_coding	0.707006	8.06311e-07	1.50809e-05		ENSG00000161929	SCIMP	protein_coding	1.74776	3.48707e-06	6.71342e-05
							ENSG00000147050	KDM6A	protein_coding	0.73532	3.51464e-07	7.3911e-06		ENSG00000161955	TNFSF13	protein_coding	1.31764	6.84192e-10	4.05155e-08
							ENSG00000147119	CHST7	protein_coding	-0.760722	0.000381461	0.00289021		ENSG00000161970	RPL26	protein_coding	-0.708911	5.21089e-05	0.000649501
							ENSG00000147144	CCDC120	protein_coding	0.72328	1.0805e-07	2.59114e-06		ENSG00000162174	ASRGL1	protein_coding	-0.583838	0.000132055	0.0014176
							ENSG00000147481	SNTG1	protein_coding	0.816253	0.00374582	0.018082		ENSG00000162290	DCP1A	protein_coding	0.682677	4.61909e-08	1.58841e-06
							ENSG00000147509	RGS20	protein_coding	3.57664	1.50061e-08	4.49992e-07		ENSG00000162482	AKR7A3	protein_coding	-0.909189	0.00545144	0.0286252
							ENSG00000147912	FBXO10	protein_coding	-1.02381	0.0016491	0.00951118		ENSG00000162511	LAPTM5	protein_coding	0.798397	0.00101224	0.00755061
							ENSG00000148053	NTRK2	protein_coding	1.39411	2.42252e-10	1.13533e-08		ENSG00000162645	GBP2	protein_coding	1.39125	1.34743e-07	4.02585e-06
							ENSG00000148123	LPPR1	protein_coding	-0.834653	0.00631681	0.0272527		ENSG00000162654	GBP4	protein_coding	5.65972	1.66068e-13	2.83752e-11
							ENSG00000148158	SNX30	protein_coding	-0.71232	7.70331e-08	1.94996e-06		ENSG00000162772	ATF3	protein_coding	1.23306	8.47586e-06	0.000141722
							ENSG00000148219	ASTN2	protein_coding	-0.627334	0.00129799	0.00785931		ENSG00000162946	DISC1	protein_coding	0.888168	0.000361731	0.00326554
							ENSG00000148356	LRSAM1	protein_coding	0.937369	3.30744e-11	2.03955e-09		ENSG00000162949	CAPN13	protein_coding	-0.914109	3.34436e-06	6.49201e-05
							ENSG00000148377	IDI2	protein_coding	-0.630156	0.0072767	0.0303792		ENSG00000163016	ALMS1P	pseudogene	3.8133	2.09579e-08	8.10784e-07
							ENSG00000148400	NOTCH1	protein_coding	0.777544	0.00025941	0.00211697		ENSG00000163121	NEURL3	pseudogene	2.05586	9.99393e-09	4.2469e-07
							ENSG00000148408	CACNA1B	protein_coding	-0.654991	0.00151353	0.0088634		ENSG00000163131	CTSS	protein_coding	1.44321	2.37427e-12	2.86362e-10
							ENSG00000148459	PDSS1	protein_coding	-0.815185	9.06737e-05	0.00087438		ENSG00000163162	RNF149	protein_coding	0.805354	9.65033e-07	2.23187e-05
							ENSG00000148468	FAM171A1	protein_coding	-0.61297	0.000119363	0.00110119		ENSG00000163219	ARHGAP25	protein_coding	0.838096	0.000780055	0.00608717
							ENSG00000148737	TCF7L2	protein_coding	0.894564	1.25795e-06	2.21872e-05		ENSG00000163251	FZD5	protein_coding	0.590225	2.0347e-05	0.000295617
							ENSG00000148795	CYP17A1	protein_coding	-1.16877	0.00143105	0.00848645		ENSG00000163273	NPPC	protein_coding	1.02266	0.00525024	0.0277537
							ENSG00000148834	GSTO1	protein_coding	0.877845	2.94145e-07	6.26606e-06		ENSG00000163347	CLDN1	protein_coding	0.631182	0.00178428	0.0118733
							ENSG00000148841	ITPRIP	protein_coding	0.658583	0.000165596	0.001451		ENSG00000163406	SLC15A2	protein_coding	-0.845836	0.000296754	0.0027847
							ENSG00000149131	SERPING1	protein_coding	0.637194	0.000445006	0.0032777		ENSG00000163512	AZI2	protein_coding	0.770102	2.73508e-10	1.83116e-08
							ENSG00000149218	ENDOD1	protein_coding	1.9182	4.21205e-12	3.45092e-10		ENSG00000163545	NUAK2	protein_coding	0.913418	0.000302436	0.00282473
							ENSG00000149256	TENM4	protein_coding	1.31235	3.48127e-05	0.000393273		ENSG00000163563	MNDA	protein_coding	4.04866	2.91665e-06	5.7836e-05
							ENSG00000149300	C11orf52	protein_coding	0.769334	0.00060886	0.00420688		ENSG00000163565	IFI16	protein_coding	3.66693	3.3424e-15	1.47869e-12
							ENSG00000149418	ST14	protein_coding	0.857846	2.71575e-07	5.83069e-06		ENSG00000163626	COX18	protein_coding	-0.602886	5.58511e-06	9.90405e-05
							ENSG00000149485	FADS1	protein_coding	-0.752448	4.40789e-05	0.000477245		ENSG00000163630	SYNPR	protein_coding	0.710017	0.0107066	0.0477359
							ENSG00000149557	FEZ1	protein_coding	-0.830346	2.59037e-05	0.000304654		ENSG00000163638	ADAMTS9	protein_coding	0.978448	0.00398733	0.0223528
							ENSG00000149932	TMEM219	protein_coding	0.638258	1.92487e-05	0.000237218		ENSG00000163644	PPM1K	protein_coding	2.35725	2.4343e-10	1.6848e-08
							ENSG00000150051	MKX	protein_coding	2.16244	2.81587e-07	6.03773e-06		ENSG00000163666	HESX1	protein_coding	3.582	8.09553e-12	7.99946e-10
							ENSG00000150054	MPP7	protein_coding	-0.758736	6.20456e-06	8.95587e-05		ENSG00000163682	RPL9	protein_coding	-0.671423	7.08244e-05	0.000845257
							ENSG00000150337	FCGR1A	protein_coding	1.8091	2.60339e-06	4.19895e-05		ENSG00000163735	CXCL5	protein_coding	-0.8873	0.00324858	0.0191471
							ENSG00000150361	KLHL1	protein_coding	-1.25895	4.95594e-05	0.000526846		ENSG00000163823	CCR1	protein_coding	1.95531	1.18096e-08	4.92907e-07
							ENSG00000150433	TMEM218	protein_coding	-0.623466	0.000104666	0.000983295		ENSG00000163840	DTX3L	protein_coding	2.49481	4.55767e-14	1.08347e-11
							ENSG00000150457	LATS2	protein_coding	0.652982	0.00168395	0.00966475		ENSG00000163872	YEATS2	protein_coding	1.33063	7.22966e-08	2.32982e-06
							ENSG00000150510	FAM124A	protein_coding	1.65411	1.46037e-08	4.38762e-07		ENSG00000163884	KLF15	protein_coding	-0.754927	0.00917757	0.042767
							ENSG00000150526	MIA2	protein_coding	1.27543	6.4699e-05	0.000656313		ENSG00000163898	LIPH	protein_coding	0.724653	0.000262728	0.00251431
							ENSG00000150672	DLG2	protein_coding	1.14701	5.56782e-06	8.20565e-05		ENSG00000163931	TKT	protein_coding	-0.631683	9.52e-09	4.08787e-07
							ENSG00000150750	C11orf53	protein_coding	-0.809391	0.00591788	0.0259063		ENSG00000164053	ATRIP	protein_coding	0.715017	7.74763e-06	0.000131694
							ENSG00000150756	FAM173B	protein_coding	-1.089	1.74557e-07	3.91155e-06		ENSG00000164054	SHISA5	protein_coding	1.54714	2.27694e-11	1.97665e-09
							ENSG00000150782	IL18	protein_coding	-0.873254	9.40128e-05	0.000899703		ENSG00000164078	MST1R	protein_coding	1.60413	2.38734e-07	6.64848e-06
							ENSG00000150938	CRIM1	protein_coding	0.731381	0.000107758	0.0010083		ENSG00000164125	FAM198B	protein_coding	-0.938232	6.14151e-07	1.51945e-05
							ENSG00000151014	CCRN4L	protein_coding	0.990803	0.000229639	0.00190819		ENSG00000164136	IL15	protein_coding	1.52191	1.80595e-08	7.10383e-07
							ENSG00000151023	ENKUR	protein_coding	0.890575	0.00169126	0.00969527		ENSG00000164164	OTUD4	protein_coding	0.862725	1.56249e-06	3.36788e-05
							ENSG00000151240	DIP2C	protein_coding	0.590612	2.79393e-05	0.000324107		ENSG00000164181	ELOVL7	protein_coding	0.846663	2.22814e-05	0.000319476
							ENSG00000151287	TEX30	protein_coding	-0.64006	0.00316308	0.0158812		ENSG00000164199	GPR98	protein_coding	-1.68663	2.15017e-09	1.11259e-07
							ENSG00000151322	NPAS3	protein_coding	0.753937	7.18501e-05	0.00071995		ENSG00000164211	STARD4	protein_coding	1.15758	1.22386e-08	5.06557e-07
							ENSG00000151338	MIPOL1	protein_coding	1.05911	5.66681e-08	1.49924e-06		ENSG00000164300	SERINC5	protein_coding	-0.643153	0.00113793	0.0082921
							ENSG00000151364	KCTD14	protein_coding	0.859057	0.000693781	0.00470252		ENSG00000164307	ERAP1	protein_coding	0.826089	9.37581e-09	4.03652e-07
							ENSG00000151414	NEK7	protein_coding	0.676487	6.50765e-06	9.30485e-05		ENSG00000164308	ERAP2	protein_coding	2.20225	1.81569e-08	7.12504e-07
							ENSG00000151461	UPF2	protein_coding	0.675581	1.18643e-07	2.80016e-06		ENSG00000164309	CMYA5	protein_coding	0.745398	0.00869662	0.0409916
							ENSG00000151466	SCLT1	protein_coding	2.64572	2.7881e-12	2.4855e-10		ENSG00000164327	RICTOR	protein_coding	1.1104	3.0114e-09	1.49233e-07
							ENSG00000151470	C4orf33	protein_coding	1.46981	1.22466e-10	6.29721e-09		ENSG00000164342	TLR3	protein_coding	2.57126	2.27756e-11	1.97665e-09
							ENSG00000151575	TEX9	protein_coding	0.826354	1.14335e-06	2.05337e-05		ENSG00000164430	MB21D1	protein_coding	1.43635	8.96775e-06	0.000148584
							ENSG00000151611	MMAA	protein_coding	0.974235	8.37638e-11	4.50485e-09		ENSG00000164588	HCN1	protein_coding	-0.799176	0.00183855	0.0121702
							ENSG00000151689	INPP1	protein_coding	0.773433	0.000977174	0.00622227		ENSG00000164627	KIF6	protein_coding	2.07043	3.52076e-07	9.34916e-06
							ENSG00000151693	ASAP2	protein_coding	0.780022	4.73792e-05	0.000507617		ENSG00000164649	CDCA7L	protein_coding	-0.7936	4.88325e-05	0.000614735
							ENSG00000151812	SLC35F4	protein_coding	-0.69988	0.0060083	0.0262112		ENSG00000164674	SYTL3	protein_coding	0.765837	2.14909e-05	0.000309767
							ENSG00000151882	CCL28	protein_coding	0.645269	0.000911613	0.00586399		ENSG00000164691	TAGAP	protein_coding	3.00813	9.51432e-12	9.23452e-10
							ENSG00000151883	PARP8	protein_coding	1.77707	1.59905e-12	1.53388e-10		ENSG00000164708	PGAM2	protein_coding	-0.584486	0.00340518	0.0198279
							ENSG00000151917	BEND6	protein_coding	-0.595322	0.00185957	0.0104069		ENSG00000164742	ADCY1	protein_coding	-1.06055	5.53091e-06	9.81856e-05
							ENSG00000152061	RABGAP1L	protein_coding	1.88904	3.44327e-13	4.55484e-11		ENSG00000164749	HNF4G	protein_coding	0.959354	1.384e-05	0.000214776
							ENSG00000152133	GPATCH11	protein_coding	-1.46123	4.66657e-12	3.71582e-10		ENSG00000164867	NOS3	protein_coding	1.93286	1.48771e-08	5.95271e-07
							ENSG00000152332	UHMK1	protein_coding	0.75161	1.02198e-05	0.000137294		ENSG00000164877	MICALL2	protein_coding	0.628828	0.00144677	0.0100062
							ENSG00000152457	DCLRE1C	protein_coding	1.30676	4.88015e-12	3.84852e-10		ENSG00000165124	SVEP1	protein_coding	1.07815	3.66346e-05	0.000485394
							ENSG00000152465	NMT2	protein_coding	-0.670223	5.0085e-06	7.48219e-05		ENSG00000165178	NCF1C	pseudogene	2.61995	2.11497e-07	5.9917e-06
							ENSG00000152503	TRIM36	protein_coding	0.943785	1.24783e-06	2.20324e-05		ENSG00000165186	PTCHD1	protein_coding	-0.993306	0.00101732	0.00758502
							ENSG00000152527	PLEKHH2	protein_coding	0.764216	3.77182e-05	0.00042174		ENSG00000165259	HDX	protein_coding	1.86767	1.09469e-09	6.10757e-08
							ENSG00000152583	SPARCL1	protein_coding	0.870919	0.000458926	0.00335014		ENSG00000165323	FAT3	protein_coding	-0.831734	0.000208918	0.00207564
							ENSG00000152689	RASGRP3	protein_coding	1.95292	4.12044e-12	3.39636e-10		ENSG00000165646	SLC18A2	protein_coding	-0.741965	0.00175431	0.0117124
							ENSG00000152749	GPR180	protein_coding	1.65763	3.70395e-12	3.11568e-10		ENSG00000165731	RET	protein_coding	2.28193	6.1112e-10	3.68842e-08
							ENSG00000152778	IFIT5	protein_coding	2.36939	5.04643e-19	4.13883e-15		ENSG00000165801	ARHGEF40	protein_coding	0.594604	1.17423e-06	2.63127e-05
							ENSG00000152782	PANK1	protein_coding	-0.680975	0.000515212	0.00367276		ENSG00000165802	NSMF	protein_coding	-0.695302	1.15196e-05	0.00018363
							ENSG00000152818	UTRN	protein_coding	1.6225	8.34384e-10	3.45616e-08		ENSG00000165804	ZNF219	protein_coding	-0.665727	8.1332e-05	0.000945556
							ENSG00000152936	IFLTD1	protein_coding	-0.997975	0.005272	0.0236857		ENSG00000165806	CASP7	protein_coding	1.16264	3.57847e-08	1.28075e-06
							ENSG00000152954	NRSN1	protein_coding	-1.19789	0.000569611	0.003998		ENSG00000165816	VWA2	protein_coding	-0.810781	4.75268e-05	0.000602924
							ENSG00000152969	JAKMIP1	protein_coding	-1.09396	1.39544e-05	0.00018009		ENSG00000165899	OTOGL	protein_coding	-0.683963	0.00257673	0.0158776
							ENSG00000152990	GPR125	protein_coding	-0.800961	1.96581e-07	4.34572e-06		ENSG00000165949	IFI27	protein_coding	5.79708	1.1632e-14	3.6e-12
							ENSG00000153029	MR1	protein_coding	0.856835	4.08111e-10	1.82405e-08		ENSG00000165997	ARL5B	protein_coding	0.850486	1.36052e-06	2.98803e-05
							ENSG00000153064	BANK1	protein_coding	1.42067	8.14235e-09	2.6608e-07		ENSG00000166016	ABTB2	protein_coding	0.702124	0.00250588	0.0155461
							ENSG00000153093	ACOXL	protein_coding	1.93173	8.00383e-10	3.33215e-08		ENSG00000166024	R3HCC1L	protein_coding	0.842033	4.86442e-11	3.81775e-09
							ENSG00000153113	CAST	protein_coding	1.12204	4.35543e-12	3.50207e-10		ENSG00000166128	RAB8B	protein_coding	0.644632	0.000260008	0.0024941
							ENSG00000153147	SMARCA5	protein_coding	0.833736	4.69382e-09	1.64164e-07		ENSG00000166206	GABRB3	protein_coding	-0.827458	2.74977e-05	0.000383216
							ENSG00000153233	PTPRR	protein_coding	2.14981	4.33378e-07	8.86371e-06		ENSG00000166250	CLMP	protein_coding	0.811178	0.0013436	0.0094426
							ENSG00000153317	ASAP1	protein_coding	0.637172	0.00269058	0.0139752		ENSG00000166278	C2	protein_coding	1.62251	0.0012807	0.00907839
							ENSG00000153347	FAM81B	protein_coding	-0.75698	0.00605525	0.0263585		ENSG00000166289	PLEKHF1	protein_coding	1.13318	1.45301e-06	3.16096e-05
							ENSG00000153827	TRIP12	protein_coding	0.804315	2.71483e-08	7.82625e-07		ENSG00000166401	SERPINB8	protein_coding	0.708775	4.75898e-05	0.000603258
							ENSG00000153898	MCOLN2	protein_coding	1.9987	1.40008e-07	3.23003e-06		ENSG00000166415	WDR72	protein_coding	-0.602537	0.0017022	0.0114339
							ENSG00000154027	AK5	protein_coding	-0.752884	0.000309391	0.00244223		ENSG00000166532	RIMKLB	protein_coding	0.685511	3.75447e-06	7.14438e-05
							ENSG00000154080	CHST9	protein_coding	-0.701457	0.00017323	0.00150907		ENSG00000166689	PLEKHA7	protein_coding	0.844742	6.5345e-05	0.000787791
							ENSG00000154122	ANKH	protein_coding	-0.612079	0.000105789	0.000991577		ENSG00000166710	B2M	protein_coding	0.671787	2.5089e-06	5.06193e-05
							ENSG00000154188	ANGPT1	protein_coding	1.37921	0.000505666	0.00362096		ENSG00000166750	SLFN5	protein_coding	1.58271	2.19041e-08	8.367e-07
							ENSG00000154429	CCSAP	protein_coding	0.69467	0.000151136	0.00134733		ENSG00000166801	FAM111A	protein_coding	1.5635	1.26729e-08	5.19684e-07
							ENSG00000154451	GBP5	protein_coding	5.45963	2.71393e-14	5.70725e-12		ENSG00000166823	MESP1	protein_coding	-0.796483	0.00252838	0.0156403
							ENSG00000154537	FAM27C	protein_coding	-0.601295	0.00289301	0.0147786		ENSG00000166889	PATL1	protein_coding	1.35507	9.30126e-13	1.28209e-10
							ENSG00000154553	PDLIM3	protein_coding	-0.639613	0.0120264	0.0450127		ENSG00000166897	ELFN2	protein_coding	-0.795368	0.00402545	0.0225049
							ENSG00000154642	C21orf91	protein_coding	0.772688	1.22024e-06	2.16619e-05		ENSG00000167034	NKX3-1	protein_coding	1.26191	2.01275e-07	5.75893e-06
							ENSG00000154645	CHODL	protein_coding	0.599993	0.0121514	0.0453411		ENSG00000167105	TMEM92	protein_coding	1.38734	7.35128e-07	1.77068e-05
							ENSG00000154736	ADAMTS5	protein_coding	-0.956204	0.000368899	0.00281183		ENSG00000167207	NOD2	protein_coding	2.61965	1.9096e-06	4.01579e-05
							ENSG00000154783	FGD5	protein_coding	-1.00693	0.00244595	0.012937		ENSG00000167283	ATP5L	protein_coding	-0.66153	0.000145303	0.00153669
							ENSG00000154914	USP43	protein_coding	0.786346	0.000454262	0.00332349		ENSG00000167434	CA4	protein_coding	-0.66005	0.00399452	0.0223824
							ENSG00000154930	ACSS1	protein_coding	-0.657031	0.00274064	0.0141903		ENSG00000167461	RAB8A	protein_coding	1.16685	1.05881e-13	2.04275e-11
							ENSG00000155158	TTC39B	protein_coding	1.83275	6.04918e-11	3.42154e-09		ENSG00000167601	AXL	protein_coding	1.77828	9.93313e-08	3.05691e-06
							ENSG00000155287	SLC25A28	protein_coding	2.77836	1.42604e-14	3.71292e-12		ENSG00000167614	TTYH1	protein_coding	0.642317	8.28439e-05	0.000958989
							ENSG00000155313	USP25	protein_coding	1.44441	1.00666e-11	7.25007e-10		ENSG00000167658	EEF2	protein_coding	-0.905884	2.77055e-09	1.38553e-07
							ENSG00000155363	MOV10	protein_coding	2.83781	2.09243e-15	8.93595e-13		ENSG00000167705	RILP	protein_coding	0.73711	0.000278128	0.00264012
							ENSG00000155367	PPM1J	protein_coding	1.55419	5.20547e-05	0.000547342		ENSG00000167733	HSD11B1L	protein_coding	-0.898552	0.00692913	0.0345782
							ENSG00000155629	PIK3AP1	protein_coding	1.93415	2.00792e-11	1.31218e-09		ENSG00000167774	NDUFA7	protein_coding	7.52065	1.16243e-06	2.61197e-05
							ENSG00000155792	DEPTOR	protein_coding	1.15689	3.72727e-07	7.78834e-06		ENSG00000167799	NUDT8	protein_coding	-0.91285	0.00025836	0.00247975
							ENSG00000155816	FMN2	protein_coding	-0.589002	0.00212719	0.0115729		ENSG00000168016	TRANK1	protein_coding	2.85464	1.48838e-11	1.35416e-09
							ENSG00000155850	SLC26A2	protein_coding	-0.788783	1.89855e-07	4.21978e-06		ENSG00000168062	BATF2	protein_coding	4.06579	2.52468e-15	1.29413e-12
							ENSG00000156011	PSD3	protein_coding	-1.03739	4.36509e-08	1.18153e-06		ENSG00000168118	RAB4A	protein_coding	-0.647338	7.30786e-09	3.23102e-07
							ENSG00000156218	ADAMTSL3	protein_coding	1.35656	3.27123e-08	9.23546e-07		ENSG00000168243	GNG4	protein_coding	-0.872276	1.43212e-05	0.000221197
							ENSG00000156232	WHAMM	protein_coding	0.820748	5.66025e-09	1.94237e-07		ENSG00000168268	NT5DC2	protein_coding	-2.33423	1.45448e-15	9.18197e-13
							ENSG00000156273	BACH1	protein_coding	1.11068	4.18037e-07	8.6144e-06		ENSG00000168297	PXK	protein_coding	1.05376	4.68859e-09	2.17867e-07
							ENSG00000156463	SH3RF2	protein_coding	-0.801861	4.37243e-05	0.000474346		ENSG00000168310	IRF2	protein_coding	0.913265	2.35934e-07	6.5929e-06
							ENSG00000156475	PPP2R2B	protein_coding	0.795945	3.54027e-05	0.00039884		ENSG00000168394	TAP1	protein_coding	2.89358	6.5236e-12	6.77257e-10
							ENSG00000156500	FAM122C	protein_coding	2.57383	9.2892e-13	9.76736e-11		ENSG00000168404	MLKL	protein_coding	3.89911	1.31136e-13	2.3655e-11
							ENSG00000156510	HKDC1	protein_coding	-0.614314	0.000365461	0.00279081		ENSG00000168646	AXIN2	protein_coding	-0.778543	0.0101175	0.0458247
							ENSG00000156587	UBE2L6	protein_coding	3.78625	2.41136e-16	1.97767e-13		ENSG00000168658	VWA3B	protein_coding	1.59078	7.01246e-07	1.70661e-05
							ENSG00000156689	GLYATL2	protein_coding	-0.969111	7.23916e-05	0.00072449		ENSG00000168672	FAM84B	protein_coding	0.661752	3.60432e-05	0.000480274
							ENSG00000156869	FRRS1	protein_coding	1.27726	4.26709e-06	6.52921e-05		ENSG00000168679	SLC16A4	protein_coding	1.00122	0.000232098	0.0022729
							ENSG00000156875	HIAT1	protein_coding	0.764735	7.36643e-08	1.87336e-06		ENSG00000168702	LRP1B	protein_coding	-0.809739	0.00304722	0.0181895
							ENSG00000156966	B3GNT7	protein_coding	1.10723	4.76171e-08	1.27834e-06		ENSG00000168769	TET2	protein_coding	0.650689	6.06799e-05	0.000739475
							ENSG00000156968	MPV17L	protein_coding	-0.603366	0.00169428	0.00970132		ENSG00000168811	IL12A	protein_coding	1.04302	0.00770174	0.0374538
							ENSG00000157106	SMG1	protein_coding	0.936807	5.20069e-07	1.03906e-05		ENSG00000168818	STX18	protein_coding	1.12878	1.67516e-07	4.93316e-06
							ENSG00000157111	TMEM171	protein_coding	0.658379	0.00310732	0.0156588		ENSG00000168824	NSG1	protein_coding	-0.830115	0.000105467	0.00117605
							ENSG00000157216	SSBP3	protein_coding	0.771639	1.15928e-08	3.58786e-07		ENSG00000168899	VAMP5	protein_coding	1.56607	8.64747e-07	2.03216e-05
							ENSG00000157240	FZD1	protein_coding	-0.618884	0.000279513	0.00224858		ENSG00000168913	ENHO	protein_coding	-0.794224	0.00170222	0.0114339
							ENSG00000157303	SUSD3	protein_coding	4.32805	1.00506e-11	7.25007e-10		ENSG00000168961	LGALS9	protein_coding	2.54293	4.57508e-15	1.78678e-12
							ENSG00000157306	RP11-66N24.4	antisense	0.703549	0.00675219	0.028634		ENSG00000169020	ATP5I	protein_coding	-0.591176	0.000891309	0.00680323
							ENSG00000157368	IL34	protein_coding	-0.669357	0.0020138	0.0111108		ENSG00000169047	IRS1	protein_coding	0.843872	2.40005e-06	4.90873e-05
							ENSG00000157502	MUM1L1	protein_coding	-0.865981	1.00079e-06	1.83214e-05		ENSG00000169083	AR	protein_coding	-0.788447	6.33242e-06	0.000110501
							ENSG00000157557	ETS2	protein_coding	1.7867	7.35344e-12	5.55845e-10		ENSG00000169100	SLC25A6	protein_coding	-1.02793	9.16192e-10	5.25465e-08
							ENSG00000157601	MX1	protein_coding	5.61305	1.67358e-15	7.4194e-13		ENSG00000169136	ATF5	protein_coding	0.664787	2.62776e-05	0.000369667
							ENSG00000157657	ZNF618	protein_coding	1.07904	5.02677e-12	3.94518e-10		ENSG00000169184	MN1	protein_coding	-0.648813	0.0019758	0.0128812
							ENSG00000157693	C9orf91	protein_coding	1.09968	1.76896e-12	1.66533e-10		ENSG00000169213	RAB3B	protein_coding	-0.877264	7.65293e-06	0.000130354
							ENSG00000157873	TNFRSF14	protein_coding	0.646382	3.82858e-05	0.000427212		ENSG00000169245	CXCL10	protein_coding	8.67522	1.68353e-14	4.84472e-12
							ENSG00000158014	SLC30A2	protein_coding	-0.974291	0.00097426	0.00620613		ENSG00000169247	SH3TC2	protein_coding	1.19033	0.00226985	0.014381
							ENSG00000158042	MRPL17	protein_coding	1.1489	1.0495e-07	2.53397e-06		ENSG00000169248	CXCL11	protein_coding	8.20669	5.41967e-16	5.22935e-13
							ENSG00000158079	PTPDC1	protein_coding	-0.632629	7.49722e-06	0.000105741		ENSG00000169432	SCN9A	protein_coding	-0.587779	0.000278973	0.00264661
							ENSG00000158106	RHPN1	protein_coding	0.611738	0.000143017	0.00128585		ENSG00000169550	MUC15	protein_coding	1.92517	8.3039e-11	6.33529e-09
							ENSG00000158163	DZIP1L	protein_coding	1.03506	1.08553e-06	1.96751e-05		ENSG00000169562	GJB1	protein_coding	-0.724568	0.00257613	0.0158776
							ENSG00000158290	CUL4B	protein_coding	0.99278	7.93691e-08	2.00291e-06		ENSG00000169660	HEXDC	protein_coding	0.906559	5.79059e-07	1.44132e-05
							ENSG00000158373	HIST1H2BD	protein_coding	0.684099	7.63114e-05	0.000756793		ENSG00000169679	BUB1	protein_coding	1.92045	4.18581e-10	2.65352e-08
							ENSG00000158406	HIST1H4H	protein_coding	1.03232	6.02475e-05	0.000621635		ENSG00000169715	MT1E	protein_coding	1.15929	0.000727662	0.00574779
							ENSG00000158445	KCNB1	protein_coding	-0.583287	0.00122504	0.00747834		ENSG00000169758	C15orf27	protein_coding	2.54013	4.91834e-09	2.25982e-07
							ENSG00000158458	NRG2	protein_coding	1.25616	3.14837e-06	4.98482e-05		ENSG00000169871	TRIM56	protein_coding	1.50856	4.17335e-07	1.08659e-05
							ENSG00000158517	NCF1	protein_coding	2.29273	4.67215e-07	9.48482e-06		ENSG00000169891	REPS2	protein_coding	-0.584095	1.46557e-06	3.18407e-05
							ENSG00000158711	ELK4	protein_coding	1.08121	2.73334e-08	7.86578e-07		ENSG00000169914	OTUD3	protein_coding	-0.652887	1.37125e-05	0.000213201
							ENSG00000158773	USF1	protein_coding	1.04777	7.93174e-06	0.000110445		ENSG00000169992	NLGN2	protein_coding	0.768465	1.42396e-05	0.000220143
							ENSG00000158813	EDA	protein_coding	-0.653564	2.50547e-06	4.07306e-05		ENSG00000170004	CHD3	protein_coding	-0.583015	1.64458e-05	0.000249086
							ENSG00000159208	C1orf51	protein_coding	0.64839	0.00098182	0.00624459		ENSG00000170006	TMEM154	protein_coding	0.68446	0.0067583	0.0338803
							ENSG00000159231	CBR3	protein_coding	1.43971	5.11038e-06	7.61359e-05		ENSG00000170011	MYRIP	protein_coding	0.591581	0.00356553	0.0205572
							ENSG00000159259	CHAF1B	protein_coding	1.15039	9.92961e-08	2.43098e-06		ENSG00000170100	ZNF778	protein_coding	-0.627153	2.07391e-06	4.30613e-05
							ENSG00000159261	CLDN14	protein_coding	0.870095	0.00605401	0.0263585		ENSG00000170145	SIK2	protein_coding	-0.634638	2.86514e-06	5.6966e-05
							ENSG00000159314	ARHGAP27	protein_coding	2.77452	1.00274e-09	4.10172e-08		ENSG00000170340	B3GNT2	protein_coding	0.58087	9.06801e-05	0.00103007
							ENSG00000159399	HK2	protein_coding	2.76799	2.15011e-07	4.69618e-06		ENSG00000170439	METTL7B	protein_coding	-0.913628	0.000542869	0.00452934
							ENSG00000159403	C1R	protein_coding	0.617695	0.00270019	0.0140074		ENSG00000170465	KRT6C	protein_coding	2.60027	8.89174e-07	2.08062e-05
							ENSG00000159713	TPPP3	protein_coding	-0.746832	0.00134556	0.00809655		ENSG00000170482	SLC23A1	protein_coding	1.70019	1.18863e-07	3.61056e-06
							ENSG00000159871	LYPD5	protein_coding	2.37203	1.25028e-11	8.76422e-10		ENSG00000170500	LONRF2	protein_coding	-2.19243	2.35074e-12	2.86362e-10
							ENSG00000160097	FNDC5	protein_coding	-0.925157	8.09772e-06	0.000112375		ENSG00000170542	SERPINB9	protein_coding	1.51351	3.86299e-06	7.31274e-05
							ENSG00000160190	SLC37A1	protein_coding	0.952865	3.57208e-09	1.27653e-07		ENSG00000170581	STAT2	protein_coding	2.54356	3.83805e-17	1.25911e-13
							ENSG00000160209	PDXK	protein_coding	0.605137	1.36517e-07	3.17628e-06		ENSG00000170616	SCRT1	protein_coding	-3.18427	1.44088e-11	1.32038e-09
							ENSG00000160219	GAB3	protein_coding	0.979704	6.2079e-06	8.95587e-05		ENSG00000170624	SGCD	protein_coding	-0.747349	0.0111461	0.0491249
							ENSG00000160284	SPATC1L	protein_coding	-0.74404	0.00232996	0.0124207		ENSG00000170684	ZNF296	protein_coding	1.94475	1.30286e-08	5.30295e-07
							ENSG00000160321	ZNF208	protein_coding	-0.955482	0.000647978	0.0044342		ENSG00000170775	GPR37	protein_coding	0.919599	3.31593e-06	6.44582e-05
							ENSG00000160345	C9orf116	protein_coding	-0.899473	8.20446e-05	0.000804409		ENSG00000170959	DCDC1	protein_coding	-0.664303	0.00581294	0.0301015
							ENSG00000160593	AMICA1	protein_coding	-1.63843	4.55138e-05	0.000490192		ENSG00000170962	PDGFD	protein_coding	-1.07643	8.33285e-08	2.6336e-06
							ENSG00000160602	NEK8	protein_coding	1.07253	5.96144e-10	2.52025e-08		ENSG00000171094	ALK	protein_coding	0.877228	0.00457883	0.0249275
							ENSG00000160691	SHC1	protein_coding	0.60127	7.98817e-06	0.000111042		ENSG00000171115	GIMAP8	protein_coding	1.22058	0.000217355	0.00214905
							ENSG00000160710	ADAR	protein_coding	2.02717	1.29647e-16	1.40441e-13		ENSG00000171155	C1GALT1C1	protein_coding	0.612917	0.000365819	0.00329518
							ENSG00000160716	CHRNB2	protein_coding	-0.616817	0.00116609	0.00719075		ENSG00000171236	LRG1	protein_coding	-0.778578	6.10777e-05	0.000743218
							ENSG00000160753	RUSC1	protein_coding	0.658402	2.17595e-05	0.000262206		ENSG00000171345	KRT19	protein_coding	0.90059	0.00416351	0.0231594
							ENSG00000160767	FAM189B	protein_coding	1.21161	9.37865e-12	6.89857e-10		ENSG00000171346	KRT15	protein_coding	1.35855	2.02523e-05	0.000294503
							ENSG00000160791	CCR5	protein_coding	1.48668	1.55565e-06	2.67758e-05		ENSG00000171435	KSR2	protein_coding	-0.593382	0.000800132	0.00622914
							ENSG00000160888	IER2	protein_coding	0.681507	1.97403e-05	0.000241641		ENSG00000171451	DSEL	protein_coding	-0.635422	0.00067559	0.00542158
							ENSG00000160932	LY6E	protein_coding	2.49661	5.59725e-11	3.22146e-09		ENSG00000171557	FGG	protein_coding	-0.599885	0.0106441	0.0475091
							ENSG00000160953	MUM1	protein_coding	-0.749738	3.14913e-07	6.65661e-06		ENSG00000171631	P2RY6	protein_coding	1.7603	1.65742e-05	0.000250107
							ENSG00000161091	MFSD12	protein_coding	1.18162	5.59505e-10	2.39623e-08		ENSG00000171659	GPR34	protein_coding	-1.28983	0.000118885	0.00130178
							ENSG00000161133	USP41	protein_coding	3.20865	4.82274e-11	2.80523e-09		ENSG00000171858	RPS21	protein_coding	-0.707471	0.000511293	0.00431599
							ENSG00000161267	BDH1	protein_coding	-0.716979	8.0786e-05	0.000793968		ENSG00000171860	C3AR1	protein_coding	1.96861	3.61387e-08	1.28866e-06
							ENSG00000161570	CCL5	protein_coding	1.70455	1.24579e-06	2.20324e-05		ENSG00000171863	RPS7	protein_coding	-0.792248	7.03932e-07	1.71061e-05
							ENSG00000161682	FAM171A2	protein_coding	-1.09954	3.10755e-05	0.000355958		ENSG00000171940	ZNF217	protein_coding	0.604991	0.00190571	0.0125138
							ENSG00000161692	DBF4B	protein_coding	1.72128	1.53441e-09	6.0357e-08		ENSG00000172053	QARS	protein_coding	-0.626244	9.57193e-10	5.45168e-08
							ENSG00000161800	RACGAP1	protein_coding	-0.736348	0.000100606	0.000952798		ENSG00000172123	SLFN12	protein_coding	2.25665	6.76311e-13	9.90493e-11
							ENSG00000161921	CXCL16	protein_coding	0.696781	5.81033e-05	0.000602445		ENSG00000172159	FRMD3	protein_coding	2.59841	4.03479e-10	2.5954e-08
							ENSG00000161929	SCIMP	protein_coding	1.97822	5.42266e-07	1.07577e-05		ENSG00000172175	MALT1	protein_coding	0.792792	0.00104455	0.00774234
							ENSG00000161955	TNFSF13	protein_coding	1.17598	6.83298e-09	2.28738e-07		ENSG00000172183	ISG20	protein_coding	4.03155	1.49426e-11	1.35416e-09
							ENSG00000162076	FLYWCH2	protein_coding	-0.616179	0.000400352	0.00300548		ENSG00000172243	CLEC7A	protein_coding	0.990997	0.000434187	0.00379433
							ENSG00000162105	SHANK2	protein_coding	0.602973	0.000146421	0.001311		ENSG00000172345	STARD5	protein_coding	3.14854	5.2759e-12	5.58327e-10
							ENSG00000162290	DCP1A	protein_coding	1.08116	2.70247e-12	2.42233e-10		ENSG00000172349	IL16	protein_coding	1.49397	0.000151269	0.00158345
							ENSG00000162373	BEND5	protein_coding	-0.828188	0.00260833	0.0136386		ENSG00000172403	SYNPO2	protein_coding	2.43806	1.14327e-07	3.48571e-06
							ENSG00000162377	SELRC1	protein_coding	-0.584223	0.00830486	0.0335611		ENSG00000172432	GTPBP2	protein_coding	1.2623	7.80198e-13	1.08632e-10
							ENSG00000162390	ACOT11	protein_coding	-0.663197	5.79713e-06	8.46753e-05		ENSG00000172461	FUT9	protein_coding	-0.943377	0.000117876	0.00129404
							ENSG00000162426	SLC45A1	protein_coding	-0.623128	0.00229824	0.0122835		ENSG00000172613	RAD9A	protein_coding	0.980726	1.46241e-05	0.00022545
							ENSG00000162627	SNX7	protein_coding	0.807215	4.75222e-05	0.000508485		ENSG00000172667	ZMAT3	protein_coding	-0.739087	2.10273e-07	5.9673e-06
							ENSG00000162630	B3GALT2	protein_coding	-0.819961	0.00256175	0.0134422		ENSG00000172780	RAB43	protein_coding	0.936631	0.002231	0.0141677
							ENSG00000162639	HENMT1	protein_coding	-0.820391	4.5656e-06	6.92598e-05		ENSG00000172794	RAB37	protein_coding	-0.755008	0.000286053	0.00270129
							ENSG00000162645	GBP2	protein_coding	1.67077	4.36047e-09	1.53158e-07		ENSG00000172818	OVOL1	protein_coding	0.949135	0.000574995	0.0047419
							ENSG00000162654	GBP4	protein_coding	5.89277	7.60419e-14	1.28589e-11		ENSG00000172819	RARG	protein_coding	0.610981	0.000960304	0.00721901
							ENSG00000162687	KCNT2	protein_coding	1.3619	6.24154e-08	1.62766e-06		ENSG00000172915	NBEA	protein_coding	-0.825296	7.98663e-07	1.89862e-05
							ENSG00000162729	IGSF8	protein_coding	0.621995	5.03e-06	7.50747e-05		ENSG00000172927	MYEOV	protein_coding	2.13002	1.38127e-06	3.02496e-05
							ENSG00000162755	KLHDC9	protein_coding	-0.627656	0.000955686	0.00610916		ENSG00000172936	MYD88	protein_coding	2.03981	1.06032e-10	7.83439e-09
							ENSG00000162772	ATF3	protein_coding	1.61854	1.06777e-07	2.56813e-06		ENSG00000172985	SH3RF3	protein_coding	-0.747662	0.000350235	0.00318454
							ENSG00000162851	TFB2M	protein_coding	-0.620915	0.000430536	0.00318974		ENSG00000173039	RELA	protein_coding	0.665447	2.97971e-06	5.88162e-05
							ENSG00000162894	FAIM3	protein_coding	0.731862	0.00812318	0.033014		ENSG00000173083	HPSE	protein_coding	0.713022	9.66062e-07	2.23187e-05
							ENSG00000162946	DISC1	protein_coding	0.952945	0.00017057	0.00148901		ENSG00000173193	PARP14	protein_coding	3.52934	4.41035e-12	4.83678e-10
							ENSG00000162959	MEMO1	protein_coding	-0.774219	0.000319205	0.00250642		ENSG00000173221	GLRX	protein_coding	0.953208	4.50264e-07	1.15582e-05
							ENSG00000162975	KCNF1	protein_coding	-1.34699	0.00124204	0.00756805		ENSG00000173369	C1QB	protein_coding	1.29872	6.11342e-05	0.000743354
							ENSG00000162981	FAM84A	protein_coding	0.722469	0.000386892	0.00292451		ENSG00000173372	C1QA	protein_coding	1.01786	0.00040788	0.0035893
							ENSG00000163016	ALMS1P	pseudogene	4.00328	7.57907e-09	2.49638e-07		ENSG00000173406	DAB1	protein_coding	-1.15887	0.000858513	0.00659071
							ENSG00000163072	NOSTRIN	protein_coding	-0.615974	1.17688e-05	0.000154931		ENSG00000173432	SAA1	protein_coding	0.810787	0.00297413	0.0178764
							ENSG00000163121	NEURL3	pseudogene	1.59464	7.60219e-07	1.43497e-05		ENSG00000173530	TNFRSF10D	protein_coding	-1.15414	6.23313e-05	0.000756228
							ENSG00000163131	CTSS	protein_coding	0.799223	4.07171e-07	8.42223e-06		ENSG00000173611	SCAI	protein_coding	-0.79911	3.38644e-05	0.00045531
							ENSG00000163162	RNF149	protein_coding	1.14208	1.42157e-09	5.61878e-08		ENSG00000173641	HSPB7	protein_coding	-0.794901	0.00681649	0.0341199
							ENSG00000163219	ARHGAP25	protein_coding	0.855807	0.000666723	0.00453975		ENSG00000173702	MUC13	protein_coding	0.720289	7.6529e-06	0.000130354
							ENSG00000163249	CCNYL1	protein_coding	0.873786	1.84434e-06	3.09966e-05		ENSG00000173706	HEG1	protein_coding	0.714067	0.00858305	0.0405631
							ENSG00000163251	FZD5	protein_coding	0.615189	1.14086e-05	0.000150673		ENSG00000173786	CNP	protein_coding	1.74566	1.21333e-12	1.59594e-10
							ENSG00000163273	NPPC	protein_coding	1.29663	0.000605397	0.00418825		ENSG00000173821	RNF213	protein_coding	2.27476	2.26609e-08	8.545e-07
							ENSG00000163322	FAM175A	protein_coding	0.708054	5.00847e-09	1.74055e-07		ENSG00000174021	GNG5	protein_coding	0.616483	0.000451065	0.00390439
							ENSG00000163331	DAPL1	protein_coding	-0.675975	0.000329843	0.00256782		ENSG00000174059	CD34	protein_coding	1.0779	0.000686469	0.00549008
							ENSG00000163377	FAM19A4	protein_coding	-0.773559	0.00815939	0.0331143		ENSG00000174111	SOCS7	protein_coding	-0.75848	6.92282e-06	0.000119532
							ENSG00000163485	ADORA1	protein_coding	-0.821859	2.16207e-05	0.000261152		ENSG00000174125	TLR1	protein_coding	0.658214	3.40333e-05	0.000456831
							ENSG00000163486	SRGAP2	protein_coding	0.813869	3.03278e-10	1.38364e-08		ENSG00000174145	KIAA1239	protein_coding	1.60803	1.29136e-05	0.00020309
							ENSG00000163512	AZI2	protein_coding	0.972979	1.35534e-12	1.33124e-10		ENSG00000174370	C11orf45	protein_coding	0.657886	0.000485775	0.00414833
							ENSG00000163531	NFASC	protein_coding	0.63901	0.00218247	0.0118188		ENSG00000174444	RPL4	protein_coding	-1.04234	9.96883e-09	4.2469e-07
							ENSG00000163545	NUAK2	protein_coding	0.954608	0.000182607	0.0015823		ENSG00000174501	ANKRD36C	protein_coding	0.933016	0.000594643	0.00488812
							ENSG00000163563	MNDA	protein_coding	3.58852	1.39159e-05	0.000179876		ENSG00000174600	CMKLR1	protein_coding	1.83475	4.38519e-07	1.13098e-05
							ENSG00000163565	IFI16	protein_coding	3.59244	5.11186e-15	1.6125e-12		ENSG00000174640	SLCO2A1	protein_coding	0.822003	0.00490041	0.0262693
							ENSG00000163630	SYNPR	protein_coding	1.42567	8.16877e-06	0.000113216		ENSG00000174748	RPL15	protein_coding	-0.886078	1.23542e-10	9.00646e-09
							ENSG00000163635	ATXN7	protein_coding	0.943135	1.83084e-10	8.88498e-09		ENSG00000174808	BTC	protein_coding	2.97081	2.05547e-13	3.47587e-11
							ENSG00000163644	PPM1K	protein_coding	3.13469	6.42706e-13	7.32105e-11		ENSG00000175061	C17orf76-AS1	processed_transcript	-0.770514	4.7087e-07	1.20119e-05
							ENSG00000163666	HESX1	protein_coding	3.68565	4.87076e-12	3.84852e-10		ENSG00000175093	SPSB4	protein_coding	-1.02967	0.0039989	0.0223947
							ENSG00000163683	SMIM14	protein_coding	0.784517	4.81524e-06	7.22639e-05		ENSG00000175130	MARCKSL1	protein_coding	0.872327	5.70682e-05	0.000700666
							ENSG00000163689	C3orf67	protein_coding	-0.764438	6.45466e-05	0.000655213		ENSG00000175197	DDIT3	protein_coding	0.912272	1.04414e-05	0.000169911
							ENSG00000163697	APBB2	protein_coding	0.66296	7.98017e-08	2.00765e-06		ENSG00000175556	LONRF3	protein_coding	0.851992	1.99074e-07	5.70876e-06
							ENSG00000163702	IL17RC	protein_coding	0.621798	3.64381e-05	0.00040938		ENSG00000175591	P2RY2	protein_coding	-0.724962	0.00502821	0.0267872
							ENSG00000163735	CXCL5	protein_coding	-0.900329	0.002734	0.0141648		ENSG00000175592	FOSL1	protein_coding	1.34717	0.00424638	0.0235156
							ENSG00000163814	CDCP1	protein_coding	0.580471	1.7748e-06	2.99816e-05		ENSG00000175600	C7orf10	protein_coding	-0.844552	0.00042734	0.00374848
							ENSG00000163823	CCR1	protein_coding	1.52492	1.07854e-06	1.95701e-05		ENSG00000175643	RMI2	protein_coding	2.04417	3.60273e-09	1.72794e-07
							ENSG00000163827	LRRC2	protein_coding	-0.855963	0.0027402	0.0141903		ENSG00000175793	SFN	protein_coding	1.04382	0.0106628	0.0475792
							ENSG00000163840	DTX3L	protein_coding	2.77063	4.41676e-15	1.49619e-12		ENSG00000175806	MSRA	protein_coding	0.598389	0.00329856	0.0193163
							ENSG00000163872	YEATS2	protein_coding	1.85544	1.07529e-10	5.63516e-09		ENSG00000175854	SWI5	protein_coding	-0.88913	5.73557e-09	2.59891e-07
							ENSG00000164053	ATRIP	protein_coding	0.739786	4.68657e-06	7.07862e-05		ENSG00000175886	RPL7AP66	pseudogene	-0.609089	0.000629403	0.00511094
							ENSG00000164054	SHISA5	protein_coding	1.49886	4.69117e-11	2.73841e-09		ENSG00000175898	CTD-2369P2.2	lincRNA	1.59934	0.00460826	0.0250047
							ENSG00000164078	MST1R	protein_coding	1.31646	5.57841e-06	8.21389e-05		ENSG00000175928	LRRN1	protein_coding	-0.740872	9.61933e-05	0.00108668
							ENSG00000164080	RAD54L2	protein_coding	-1.33436	0.0122339	0.0455736		ENSG00000176046	NUPR1	protein_coding	3.02681	1.03026e-11	9.88264e-10
							ENSG00000164096	C4orf3	protein_coding	0.614814	0.00103421	0.00649223		ENSG00000176092	AIM1L	protein_coding	0.835223	0.00972792	0.0446457
							ENSG00000164107	HAND2	protein_coding	-0.781766	0.000141917	0.00127975		ENSG00000176124	DLEU1	protein_coding	-0.977784	1.6926e-05	0.000254479
							ENSG00000164125	FAM198B	protein_coding	-1.19537	7.075e-09	2.34921e-07		ENSG00000176170	SPHK1	protein_coding	0.940365	9.55918e-05	0.00108063
							ENSG00000164136	IL15	protein_coding	1.83373	4.57241e-10	2.01616e-08		ENSG00000176289	IDSP1	pseudogene	-0.681839	0.00174836	0.0116825
							ENSG00000164161	HHIP	protein_coding	-1.23528	0.000334501	0.0025967		ENSG00000176305	AC087269.1	pseudogene	0.797497	0.0106236	0.0474434
							ENSG00000164164	OTUD4	protein_coding	1.36464	2.82303e-10	1.30323e-08		ENSG00000176406	RIMS2	protein_coding	-0.59122	0.00146258	0.0100971
							ENSG00000164181	ELOVL7	protein_coding	1.46353	1.9125e-09	7.31254e-08		ENSG00000176476	CCDC101	protein_coding	0.884278	1.29274e-05	0.00020311
							ENSG00000164199	GPR98	protein_coding	-0.969844	2.48766e-05	0.000294409		ENSG00000176532	PRR15	protein_coding	1.06384	0.000264746	0.00252919
							ENSG00000164211	STARD4	protein_coding	1.8285	7.43583e-13	8.29727e-11		ENSG00000176533	GNG7	protein_coding	-0.710554	1.933e-05	0.000282342
							ENSG00000164300	SERINC5	protein_coding	-0.621323	0.00157231	0.00913265		ENSG00000176840	MIR7-3HG	lincRNA	-0.705392	0.001275	0.00904967
							ENSG00000164307	ERAP1	protein_coding	0.946819	5.72228e-10	2.44434e-08		ENSG00000176845	METRNL	protein_coding	0.582399	0.00233493	0.0147477
							ENSG00000164308	ERAP2	protein_coding	2.32663	6.67575e-09	2.24851e-07		ENSG00000176890	TYMS	protein_coding	-0.610699	0.00032802	0.00302275
							ENSG00000164327	RICTOR	protein_coding	1.35995	4.22082e-11	2.5176e-09		ENSG00000176907	C8orf4	protein_coding	0.89537	8.03353e-05	0.000937591
							ENSG00000164342	TLR3	protein_coding	3.28895	1.32329e-13	2.04773e-11		ENSG00000176971	FIBIN	protein_coding	-0.737048	0.0053216	0.0280496
							ENSG00000164430	MB21D1	protein_coding	1.59805	1.85413e-06	3.10975e-05		ENSG00000176974	SHMT1	protein_coding	-0.664004	1.37271e-05	0.000213225
							ENSG00000164463	CREBRF	protein_coding	0.714639	1.22414e-06	2.17076e-05		ENSG00000176998	HCG4	pseudogene	1.10763	4.62833e-05	0.000591964
							ENSG00000164465	DCBLD1	protein_coding	0.766739	8.00885e-08	2.01178e-06		ENSG00000177409	SAMD9L	protein_coding	4.91575	1.22634e-15	9.14348e-13
							ENSG00000164588	HCN1	protein_coding	-1.40593	1.88212e-06	3.15071e-05		ENSG00000177485	ZBTB33	protein_coding	0.631641	0.000100384	0.00112704
							ENSG00000164627	KIF6	protein_coding	2.53614	9.66481e-09	3.06638e-07		ENSG00000177575	CD163	protein_coding	2.15022	2.25735e-08	8.545e-07
							ENSG00000164647	STEAP1	protein_coding	-0.628275	0.0112359	0.0427218		ENSG00000177842	ZNF620	protein_coding	0.952246	7.05619e-08	2.2874e-06
							ENSG00000164649	CDCA7L	protein_coding	-0.893386	1.04577e-05	0.000139841		ENSG00000177989	ODF3B	protein_coding	1.29941	0.000301301	0.0028193
							ENSG00000164674	SYTL3	protein_coding	1.34917	1.12611e-09	4.53776e-08		ENSG00000178035	IMPDH2	protein_coding	-0.676358	1.81509e-05	0.000267983
							ENSG00000164691	TAGAP	protein_coding	2.80558	3.98624e-11	2.40391e-09		ENSG00000178078	STAP2	protein_coding	0.964113	1.70421e-06	3.64937e-05
							ENSG00000164749	HNF4G	protein_coding	1.1283	1.17914e-06	2.1092e-05		ENSG00000178115	GOLGA8Q	protein_coding	-0.889576	0.000396701	0.00350597
							ENSG00000164764	SBSPON	protein_coding	-0.828367	0.00228505	0.0122289		ENSG00000178184	PARD6G	protein_coding	-0.65068	0.00811735	0.0389183
							ENSG00000164867	NOS3	protein_coding	1.43531	2.58525e-06	4.1738e-05		ENSG00000178429	RPS3AP5	pseudogene	-0.843368	4.31088e-06	8.04049e-05
							ENSG00000164929	BAALC	protein_coding	-0.60018	0.000129631	0.00118327		ENSG00000178685	PARP10	protein_coding	3.1631	2.7471e-15	1.36548e-12
							ENSG00000165029	ABCA1	protein_coding	0.640245	0.00166329	0.00957635		ENSG00000178719	GRINA	protein_coding	0.786438	1.22989e-05	0.000194916
							ENSG00000165060	FXN	protein_coding	-0.631934	3.04982e-06	4.8522e-05		ENSG00000178750	STX19	protein_coding	0.765495	0.00081875	0.00634686
							ENSG00000165061	ZMAT4	protein_coding	0.799725	0.00171893	0.00982029		ENSG00000178789	CD300LB	protein_coding	-1.32295	0.00925957	0.0430268
							ENSG00000165178	NCF1C	pseudogene	2.02201	1.25377e-05	0.000164262		ENSG00000178904	DPY19L3	protein_coding	-0.673471	2.3255e-07	6.52388e-06
							ENSG00000165259	HDX	protein_coding	2.2496	2.45593e-11	1.56749e-09		ENSG00000178977	LINC00324	lincRNA	-0.60717	0.00434288	0.0239215
							ENSG00000165304	MELK	protein_coding	0.979545	0.000509689	0.00364448		ENSG00000179029	TMEM107	protein_coding	-0.585229	3.40289e-06	6.57451e-05
							ENSG00000165323	FAT3	protein_coding	-0.780326	0.000396772	0.00298407		ENSG00000179044	EXOC3L1	protein_coding	2.66268	2.81685e-11	2.35739e-09
							ENSG00000165359	DDX26B	protein_coding	1.02195	1.19524e-08	3.67145e-07		ENSG00000179085	DPM3	protein_coding	-0.698441	0.00253505	0.015665
							ENSG00000165449	SLC16A9	protein_coding	-0.831829	0.000389147	0.00293615		ENSG00000179603	GRM8	protein_coding	1.12313	0.000225934	0.0022258
							ENSG00000165621	OXGR1	protein_coding	-0.670613	0.00970697	0.0380008		ENSG00000179627	ZBTB42	protein_coding	0.896924	7.37175e-07	1.773e-05
							ENSG00000165716	FAM69B	protein_coding	-0.635739	0.00801924	0.0326806		ENSG00000179674	ARL14	protein_coding	2.36497	2.9094e-12	3.36077e-10
							ENSG00000165731	RET	protein_coding	3.33278	2.4398e-13	3.42052e-11		ENSG00000179715	PCED1B	protein_coding	0.688113	0.000498356	0.00422475
							ENSG00000165752	STK32C	protein_coding	-0.795727	2.2782e-06	3.74443e-05		ENSG00000179743	RP11-169K16.9	antisense	-1.14112	7.1032e-08	2.2981e-06
							ENSG00000165801	ARHGEF40	protein_coding	0.623488	5.38068e-07	1.07219e-05		ENSG00000179761	PIPOX	protein_coding	-0.626348	0.00172434	0.0115446
							ENSG00000165804	ZNF219	protein_coding	-0.682681	6.15744e-05	0.000631672		ENSG00000179913	B3GNT3	protein_coding	0.599944	0.00015764	0.00164205
							ENSG00000165806	CASP7	protein_coding	1.45435	4.19022e-10	1.86266e-08		ENSG00000180263	FGD6	protein_coding	0.73526	0.000148548	0.00156095
							ENSG00000165912	PACSIN3	protein_coding	-0.812332	0.000441711	0.00325751		ENSG00000180354	C7orf41	protein_coding	-1.80573	1.68575e-12	2.12702e-10
							ENSG00000165949	IFI27	protein_coding	4.46316	1.69525e-12	1.60735e-10		ENSG00000180447	GAS1	protein_coding	-0.932363	3.69178e-05	0.000488357
							ENSG00000165997	ARL5B	protein_coding	1.30277	4.47547e-10	1.98408e-08		ENSG00000180573	HIST1H2AC	protein_coding	1.59652	8.76319e-08	2.75369e-06
							ENSG00000166002	SMCO4	protein_coding	-0.647208	0.000108593	0.0010138		ENSG00000180592	SKIDA1	protein_coding	1.25779	4.8036e-05	0.000607038
							ENSG00000166016	ABTB2	protein_coding	0.626418	0.00611773	0.0265826		ENSG00000180596	HIST1H2BC	protein_coding	1.70625	7.49745e-10	4.40791e-08
							ENSG00000166123	GPT2	protein_coding	0.643338	7.84289e-06	0.000109474		ENSG00000180611	MB21D2	protein_coding	0.618334	0.000953152	0.007185
							ENSG00000166128	RAB8B	protein_coding	1.05744	2.04049e-07	4.49867e-06		ENSG00000180628	PCGF5	protein_coding	1.0152	1.71059e-07	4.99267e-06
							ENSG00000166143	PPP1R14D	protein_coding	-0.787097	0.00174494	0.00993141		ENSG00000180658	OR2A4	protein_coding	0.842695	0.00295747	0.0177958
							ENSG00000166250	CLMP	protein_coding	0.667732	0.00654768	0.0279983		ENSG00000180745	CLRN3	protein_coding	-0.885958	0.00560212	0.0292648
							ENSG00000166289	PLEKHF1	protein_coding	1.12499	1.55977e-06	2.68185e-05		ENSG00000180771	SRSF8	pseudogene	-0.610987	6.65581e-06	0.000115428
							ENSG00000166326	TRIM44	protein_coding	0.693971	3.65078e-08	1.01155e-06		ENSG00000180815	MAP3K15	protein_coding	-0.791738	2.60598e-06	5.22565e-05
							ENSG00000166451	CENPN	protein_coding	0.587014	0.000448892	0.00329596		ENSG00000180817	PPA1	protein_coding	0.754845	8.06755e-06	0.000136284
							ENSG00000166501	PRKCB	protein_coding	-0.715438	0.00939538	0.0369574		ENSG00000180834	MAP6D1	protein_coding	-0.731367	0.0030772	0.0183347
							ENSG00000166532	RIMKLB	protein_coding	0.846961	1.07386e-07	2.579e-06		ENSG00000180957	PITPNB	protein_coding	0.859246	1.71072e-09	9.0228e-08
							ENSG00000166582	CENPV	protein_coding	-0.790256	1.51632e-05	0.000194162		ENSG00000181126	HLA-V	pseudogene	2.42786	9.88465e-08	3.04771e-06
							ENSG00000166689	PLEKHA7	protein_coding	1.44516	1.17637e-08	3.62706e-07		ENSG00000181350	FAM211A	protein_coding	-0.598876	2.78864e-05	0.000387644
							ENSG00000166716	ZNF592	protein_coding	0.580478	1.39913e-06	2.43372e-05		ENSG00000181381	DDX60L	protein_coding	4.25785	2.24318e-12	2.76654e-10
							ENSG00000166750	SLFN5	protein_coding	2.12833	6.32515e-11	3.517e-09		ENSG00000181444	ZNF467	protein_coding	0.641125	2.07373e-05	0.00030049
							ENSG00000166770	ZNF667-AS1	lincRNA	-0.6355	2.39987e-05	0.000285047		ENSG00000181634	TNFSF15	protein_coding	1.04547	2.17473e-05	0.000312914
							ENSG00000166801	FAM111A	protein_coding	2.30683	4.54992e-12	3.64061e-10		ENSG00000181638	ZFP41	protein_coding	1.43673	8.3239e-06	0.000139572
							ENSG00000166823	MESP1	protein_coding	-0.849022	0.00149995	0.00879962		ENSG00000181804	SLC9A9	protein_coding	0.638756	0.000221019	0.00218265
							ENSG00000166889	PATL1	protein_coding	1.37811	6.32607e-13	7.2564e-11		ENSG00000182179	UBA7	protein_coding	2.84151	1.31232e-13	2.3655e-11
							ENSG00000166896	XRCC6BP1	protein_coding	-0.837287	0.000374028	0.00284563		ENSG00000182185	RAD51B	protein_coding	0.85611	6.67263e-07	1.62874e-05
							ENSG00000166946	CCNDBP1	protein_coding	-0.580261	0.00046668	0.00339466		ENSG00000182197	EXT1	protein_coding	0.787333	1.15376e-06	2.60676e-05
							ENSG00000166963	MAP1A	protein_coding	0.604436	0.00162176	0.00938663		ENSG00000182217	HIST2H4B	protein_coding	1.57663	3.06785e-07	8.29028e-06
							ENSG00000167034	NKX3-1	protein_coding	1.49142	9.52893e-09	3.03255e-07		ENSG00000182310	LINC00085	pseudogene	-0.604201	0.00334059	0.0195141
							ENSG00000167100	SAMD14	protein_coding	-0.628091	2.79048e-05	0.000323937		ENSG00000182326	C1S	protein_coding	1.04232	1.26891e-07	3.81906e-06
							ENSG00000167105	TMEM92	protein_coding	1.65028	3.54537e-08	9.85672e-07		ENSG00000182362	YBEY	protein_coding	-0.622612	3.51137e-05	0.000469796
							ENSG00000167136	ENDOG	protein_coding	-0.75577	0.000253805	0.00207799		ENSG00000182372	CLN8	protein_coding	-1.28703	1.06639e-13	2.04275e-11
							ENSG00000167173	C15orf39	protein_coding	0.795685	1.30452e-07	3.05251e-06		ENSG00000182389	CACNB4	protein_coding	0.990804	0.000130007	0.00139998
							ENSG00000167207	NOD2	protein_coding	2.63195	1.57557e-06	2.70335e-05		ENSG00000182405	PGBD4	protein_coding	-0.877395	1.17256e-06	2.63112e-05
							ENSG00000167244	IGF2	protein_coding	0.88737	0.00895304	0.0355605		ENSG00000182487	NCF1B	pseudogene	2.59393	6.19431e-08	2.04849e-06
							ENSG00000167272	POP5	protein_coding	-0.700856	0.000240758	0.0019875		ENSG00000182631	RXFP3	protein_coding	-0.774537	0.00805445	0.0387213
							ENSG00000167281	RBFOX3	protein_coding	-0.990899	4.03322e-05	0.000445501		ENSG00000182670	TTC3	protein_coding	-1.15401	6.80533e-10	4.04449e-08
							ENSG00000167461	RAB8A	protein_coding	1.07218	8.14677e-13	8.81276e-11		ENSG00000182747	SLC35D3	protein_coding	-0.9976	0.00236734	0.0148743
							ENSG00000167552	TUBA1A	protein_coding	-0.748709	0.0015367	0.00897988		ENSG00000182774	RPS17L	protein_coding	-0.724002	3.13205e-05	0.000426784
							ENSG00000167588	GPD1	protein_coding	-0.796502	4.73252e-05	0.000507369		ENSG00000182795	C1orf116	protein_coding	0.79631	1.87571e-07	5.40726e-06
							ENSG00000167601	AXL	protein_coding	1.50566	1.57371e-06	2.70299e-05		ENSG00000183091	NEB	protein_coding	-1.89797	2.4682e-06	5.01684e-05
							ENSG00000167680	SEMA6B	protein_coding	-1.00506	9.19872e-05	0.000882894		ENSG00000183092	BEGAIN	protein_coding	0.628604	0.000315096	0.00291678
							ENSG00000167705	RILP	protein_coding	0.597996	0.00214166	0.0116313		ENSG00000183137	CEP57L1	protein_coding	0.795752	8.8949e-08	2.78441e-06
							ENSG00000167767	KRT80	protein_coding	-0.603556	0.00648699	0.0277944		ENSG00000183323	CCDC125	protein_coding	0.894182	3.30511e-08	1.1987e-06
							ENSG00000167771	RCOR2	protein_coding	-1.04834	3.97137e-05	0.000439854		ENSG00000183386	FHL3	protein_coding	0.739291	0.00667024	0.0335105
							ENSG00000167774	NDUFA7	protein_coding	14.3839	4.23558e-08	1.15601e-06		ENSG00000183405	RPS7P1	pseudogene	-0.655107	6.97075e-05	0.000834607
							ENSG00000167964	RAB26	protein_coding	-0.900239	0.000277233	0.00223352		ENSG00000183426	NPIPA1	protein_coding	1.47629	2.74638e-09	1.37764e-07
							ENSG00000168016	TRANK1	protein_coding	3.34419	5.82349e-13	6.87214e-11		ENSG00000183454	GRIN2A	protein_coding	-0.898066	0.000445552	0.00387096
							ENSG00000168026	TTC21A	protein_coding	0.636988	4.35838e-05	0.000473447		ENSG00000183486	MX2	protein_coding	6.99845	8.69639e-14	1.76107e-11
							ENSG00000168061	SAC3D1	protein_coding	-0.647941	0.00204697	0.0112334		ENSG00000183496	MEX3B	protein_coding	-0.615276	0.00312137	0.0185708
							ENSG00000168062	BATF2	protein_coding	4.52096	2.6966e-16	2.1063e-13		ENSG00000183549	ACSM5	protein_coding	2.09233	6.80002e-09	3.031e-07
							ENSG00000168101	NUDT16L1	protein_coding	-0.642095	0.00236233	0.0125646		ENSG00000183558	HIST2H2AA3	protein_coding	2.08842	9.76531e-10	5.52346e-08
							ENSG00000168143	FAM83B	protein_coding	0.721425	9.18417e-05	0.000882802		ENSG00000183688	FAM101B	protein_coding	-1.36443	6.19806e-06	0.000108387
							ENSG00000168267	PTF1A	protein_coding	-1.24055	0.00214874	0.0116592		ENSG00000183715	OPCML	protein_coding	-0.687752	0.00602232	0.0310252
							ENSG00000168268	NT5DC2	protein_coding	-1.65053	4.2287e-12	3.45092e-10		ENSG00000183723	CMTM4	protein_coding	-2.14671	9.36714e-16	8.0868e-13
							ENSG00000168273	SMIM4	protein_coding	-0.604332	0.00231415	0.0123444		ENSG00000183726	TMEM50A	protein_coding	0.921307	2.5605e-10	1.72839e-08
							ENSG00000168297	PXK	protein_coding	1.53947	1.30164e-12	1.29897e-10		ENSG00000183735	TBK1	protein_coding	0.632529	1.00935e-05	0.000164903
							ENSG00000168309	FAM107A	protein_coding	0.830433	1.71427e-05	0.000214978		ENSG00000183762	KREMEN1	protein_coding	-0.621033	1.4946e-08	5.96495e-07
							ENSG00000168310	IRF2	protein_coding	1.37712	6.89576e-11	3.80846e-09		ENSG00000183763	TRAIP	protein_coding	0.669916	0.000670328	0.0053899
							ENSG00000168386	FILIP1L	protein_coding	-1.09921	3.23456e-06	5.08691e-05		ENSG00000183773	AIFM3	protein_coding	-1.98111	0.00258363	0.0159136
							ENSG00000168394	TAP1	protein_coding	3.30085	4.34859e-13	5.32312e-11		ENSG00000183793	NPIPA5	protein_coding	1.15561	1.61047e-07	4.75973e-06
							ENSG00000168404	MLKL	protein_coding	4.37088	1.31519e-14	3.5955e-12		ENSG00000183889	AC138969.4	protein_coding	1.06816	1.79815e-05	0.000265961
							ENSG00000168497	SDPR	protein_coding	0.806102	0.00655783	0.0280271		ENSG00000183941	HIST2H4A	protein_coding	1.57244	1.42594e-07	4.24496e-06
							ENSG00000168610	STAT3	protein_coding	0.607992	3.7393e-06	5.7864e-05		ENSG00000183960	KCNH8	protein_coding	1.03383	9.30459e-07	2.1618e-05
							ENSG00000168658	VWA3B	protein_coding	2.06279	6.88154e-09	2.29539e-07		ENSG00000184144	CNTN2	protein_coding	2.42814	4.90142e-06	8.9232e-05
							ENSG00000168672	FAM84B	protein_coding	0.858659	7.1797e-07	1.36896e-05		ENSG00000184221	OLIG1	protein_coding	-0.818984	8.56938e-05	0.000984338
							ENSG00000168679	SLC16A4	protein_coding	0.971217	0.000319957	0.00250873		ENSG00000184232	OAF	protein_coding	0.688126	8.41306e-05	0.0009685
							ENSG00000168710	AHCYL1	protein_coding	0.697069	3.43932e-07	7.25132e-06		ENSG00000184319	AC002055.4	pseudogene	-0.947504	1.80387e-07	5.22772e-06
							ENSG00000168769	TET2	protein_coding	0.995219	7.95032e-08	2.00321e-06		ENSG00000184371	CSF1	protein_coding	1.18316	3.97073e-05	0.000518342
							ENSG00000168818	STX18	protein_coding	1.22275	3.98762e-08	1.09746e-06		ENSG00000184384	MAML2	protein_coding	0.759366	0.000696418	0.00555071
							ENSG00000168899	VAMP5	protein_coding	2.1751	2.64669e-09	9.73399e-08		ENSG00000184584	TMEM173	protein_coding	1.37692	1.92222e-07	5.52192e-06
							ENSG00000168913	ENHO	protein_coding	-0.901422	0.000530088	0.0037592		ENSG00000184669	OR7E14P	pseudogene	1.04921	1.35766e-05	0.000211488
							ENSG00000168961	LGALS9	protein_coding	2.30821	4.08035e-14	7.6931e-12		ENSG00000184678	HIST2H2BE	protein_coding	1.50466	8.37965e-08	2.6433e-06
							ENSG00000169047	IRS1	protein_coding	1.44582	9.22881e-11	4.88323e-09		ENSG00000184697	CLDN6	protein_coding	1.253	0.000814515	0.00632
							ENSG00000169136	ATF5	protein_coding	0.920876	1.49194e-07	3.39894e-06		ENSG00000184779	RPS17	protein_coding	-0.713284	5.9259e-06	0.000104295
							ENSG00000169155	ZBTB43	protein_coding	0.581274	2.71246e-06	4.36201e-05		ENSG00000184785	SMIM10	protein_coding	-0.635481	0.000467301	0.00402792
							ENSG00000169174	PCSK9	protein_coding	-0.912217	0.00135678	0.0081479		ENSG00000184828	ZBTB7C	protein_coding	-0.643564	0.0024846	0.0154491
							ENSG00000169184	MN1	protein_coding	-1.09191	3.97645e-06	6.13023e-05		ENSG00000184838	PRR16	protein_coding	0.994862	0.00832802	0.0396415
							ENSG00000169245	CXCL10	protein_coding	8.34362	3.28358e-14	6.64945e-12		ENSG00000184898	RBM43	protein_coding	2.01714	5.98357e-10	3.63513e-08
							ENSG00000169248	CXCL11	protein_coding	7.74448	1.46741e-15	6.68607e-13		ENSG00000184949	FAM227A	protein_coding	-0.605915	0.00227765	0.0144192
							ENSG00000169252	ADRB2	protein_coding	1.00602	0.00672857	0.028556		ENSG00000184979	USP18	protein_coding	4.51379	5.85888e-18	4.30584e-14
							ENSG00000169255	B3GALNT1	protein_coding	0.876298	2.13421e-06	3.52542e-05		ENSG00000184988	TMEM106A	protein_coding	1.97685	4.7064e-12	5.11252e-10
							ENSG00000169508	GPR183	protein_coding	-1.20716	0.00225334	0.0121027		ENSG00000184992	BRI3BP	protein_coding	-1.01707	1.86737e-06	3.94561e-05
							ENSG00000169515	CCDC8	protein_coding	-0.776253	5.11223e-05	0.000539266		ENSG00000185010	F8	protein_coding	-0.584854	0.000241544	0.00234579
							ENSG00000169550	MUC15	protein_coding	1.52911	9.22826e-09	2.95647e-07		ENSG00000185070	FLRT2	protein_coding	-0.830557	7.15545e-06	0.000123159
							ENSG00000169562	GJB1	protein_coding	-0.897846	0.000333318	0.00258874		ENSG00000185201	IFITM2	protein_coding	2.38501	7.55953e-14	1.58973e-11
							ENSG00000169660	HEXDC	protein_coding	0.963718	2.03065e-07	4.48301e-06		ENSG00000185215	TNFAIP2	protein_coding	0.693321	0.00119665	0.00862038
							ENSG00000169679	BUB1	protein_coding	2.21319	2.03332e-11	1.31828e-09		ENSG00000185262	UBALD2	protein_coding	0.880073	4.06914e-05	0.000528891
							ENSG00000169715	MT1E	protein_coding	0.946522	0.00387989	0.0185437		ENSG00000185272	RBM11	protein_coding	2.11115	2.82073e-09	1.40633e-07
							ENSG00000169758	C15orf27	protein_coding	2.24873	4.61945e-08	1.24422e-06		ENSG00000185291	IL3RA	protein_coding	1.01325	0.00702666	0.0349691
							ENSG00000169856	ONECUT1	protein_coding	-0.862944	0.000790505	0.00522217		ENSG00000185338	SOCS1	protein_coding	1.50635	2.67748e-05	0.000375294
							ENSG00000169860	P2RY1	protein_coding	-0.611406	0.00602824	0.0262703		ENSG00000185404	SP140L	protein_coding	2.14572	1.57338e-10	1.12209e-08
							ENSG00000169871	TRIM56	protein_coding	2.18393	4.50205e-10	1.99049e-08		ENSG00000185432	METTL7A	protein_coding	-0.642003	0.00136949	0.00956715
							ENSG00000169894	MUC3A	protein_coding	0.663093	0.00661156	0.0281906		ENSG00000185436	IFNLR1	protein_coding	0.887387	9.02874e-07	2.10367e-05
							ENSG00000169896	ITGAM	protein_coding	-0.643765	8.74044e-05	0.000846123		ENSG00000185479	KRT6B	protein_coding	2.44326	5.21441e-06	9.39293e-05
							ENSG00000169914	OTUD3	protein_coding	-0.583757	6.2298e-05	0.000637874		ENSG00000185485	SDHAP1	pseudogene	0.630361	0.000932388	0.00705767
							ENSG00000169992	NLGN2	protein_coding	1.01832	1.55619e-07	3.5255e-06		ENSG00000185499	MUC1	protein_coding	0.792899	0.000113313	0.00125024
							ENSG00000170011	MYRIP	protein_coding	1.00425	1.02063e-05	0.000137294		ENSG00000185507	IRF7	protein_coding	3.87108	7.5016e-13	1.06076e-10
							ENSG00000170035	UBE2E3	protein_coding	-0.658929	6.24627e-06	9.0033e-05		ENSG00000185722	ANKFY1	protein_coding	1.55858	5.39538e-10	3.32708e-08
							ENSG00000170100	ZNF778	protein_coding	-0.606338	3.58984e-06	5.59735e-05		ENSG00000185745	IFIT1	protein_coding	6.22725	1.0524e-16	2.05495e-13
							ENSG00000170175	CHRNB1	protein_coding	0.773498	0.000432348	0.00319739		ENSG00000185753	CXorf38	protein_coding	0.772818	5.05046e-07	1.28041e-05
							ENSG00000170215	FAM27B	protein_coding	-0.789406	1.11727e-05	0.000148034		ENSG00000185818	NAT8L	protein_coding	-0.910994	1.28982e-08	5.27604e-07
							ENSG00000170340	B3GNT2	protein_coding	1.06566	4.33976e-09	1.52758e-07		ENSG00000185864	NPIPB4	protein_coding	0.643234	0.00816602	0.0390858
							ENSG00000170356	OR2A20P	pseudogene	0.707031	0.00171943	0.00982029		ENSG00000185880	TRIM69	protein_coding	1.77912	7.5536e-12	7.64825e-10
							ENSG00000170364	SETMAR	protein_coding	-0.607855	2.75623e-05	0.000321097		ENSG00000185885	IFITM1	protein_coding	5.955	3.59476e-14	8.70815e-12
							ENSG00000170425	ADORA2B	protein_coding	-1.02153	0.000422245	0.00313966		ENSG00000185928	PAGR1	protein_coding	-0.652599	0.0011622	0.00844267
							ENSG00000170439	METTL7B	protein_coding	-1.04877	0.000115306	0.00107159		ENSG00000185947	ZNF267	protein_coding	0.700087	3.71862e-06	7.09262e-05
							ENSG00000170465	KRT6C	protein_coding	1.26411	0.00369774	0.0179206		ENSG00000185985	SLITRK2	protein_coding	1.65893	5.92459e-05	0.000724691
							ENSG00000170482	SLC23A1	protein_coding	1.20173	2.64123e-05	0.000309016		ENSG00000186063	AIDA	protein_coding	0.708469	2.6357e-07	7.27835e-06
							ENSG00000170500	LONRF2	protein_coding	-1.52547	4.57923e-09	1.60498e-07		ENSG00000186074	CD300LF	protein_coding	0.748227	0.00390157	0.0220356
							ENSG00000170542	SERPINB9	protein_coding	1.58276	1.95126e-06	3.2527e-05		ENSG00000186132	C2orf76	protein_coding	-0.889	6.05562e-06	0.000106349
							ENSG00000170571	EMB	protein_coding	0.618569	0.00381465	0.0183387		ENSG00000186193	SAPCD2	protein_coding	-0.621386	0.00618548	0.0316597
							ENSG00000170581	STAT2	protein_coding	3.19284	1.84107e-19	3.0199e-15		ENSG00000186377	CYP4X1	protein_coding	-0.882845	0.00819404	0.03914
							ENSG00000170616	SCRT1	protein_coding	-2.92363	8.77137e-11	4.68488e-09		ENSG00000186395	KRT10	protein_coding	-0.882444	1.92212e-07	5.52192e-06
							ENSG00000170684	ZNF296	protein_coding	2.20207	1.07092e-09	4.32667e-08		ENSG00000186399	GOLGA8R	protein_coding	-0.78976	0.000979436	0.00732924
							ENSG00000170745	KCNS3	protein_coding	1.07567	8.79042e-07	1.62375e-05		ENSG00000186468	RPS23	protein_coding	-0.745878	1.34086e-06	2.9562e-05
							ENSG00000170775	GPR37	protein_coding	1.47367	5.91364e-10	2.5065e-08		ENSG00000186470	BTN3A2	protein_coding	1.39468	3.55831e-09	1.71668e-07
							ENSG00000170837	GPR27	protein_coding	-0.91029	8.40463e-06	0.00011585		ENSG00000186487	MYT1L	protein_coding	-0.885151	8.38914e-05	0.000967021
							ENSG00000170852	KBTBD2	protein_coding	0.687719	1.46049e-08	4.38762e-07		ENSG00000186687	LYRM7	protein_coding	-0.611646	3.73485e-05	0.000492465
							ENSG00000170855	TRIAP1	protein_coding	-0.688953	0.000206341	0.00174915		ENSG00000186806	VSIG10L	protein_coding	2.40815	2.29678e-13	3.7674e-11
							ENSG00000170899	GSTA4	protein_coding	-0.740784	8.44083e-05	0.000822667		ENSG00000186818	LILRB4	protein_coding	2.46584	2.87061e-09	1.42687e-07
							ENSG00000170915	PAQR8	protein_coding	0.699733	0.00040248	0.00301456		ENSG00000187109	NAP1L1	protein_coding	-0.603164	3.96314e-08	1.39202e-06
							ENSG00000171094	ALK	protein_coding	1.25181	0.000122181	0.00112213		ENSG00000187116	LILRA5	protein_coding	2.52159	1.02371e-09	5.73101e-08
							ENSG00000171103	TRMT61B	protein_coding	-0.600666	0.00121172	0.0074191		ENSG00000187118	CMC1	protein_coding	0.589739	3.52809e-07	9.34916e-06
							ENSG00000171119	NRTN	protein_coding	-0.990831	0.00111302	0.00692335		ENSG00000187240	DYNC2H1	protein_coding	-1.0192	3.05896e-07	8.27987e-06
							ENSG00000171132	PRKCE	protein_coding	0.850464	2.05911e-05	0.00024945		ENSG00000187323	DCC	protein_coding	2.81719	5.43004e-06	9.6814e-05
							ENSG00000171155	C1GALT1C1	protein_coding	0.713697	6.04425e-05	0.000622372		ENSG00000187474	FPR3	protein_coding	2.1142	8.36175e-09	3.64781e-07
							ENSG00000171160	MORN4	protein_coding	-0.601845	0.000133568	0.00121515		ENSG00000187479	C11orf96	protein_coding	0.823264	0.00396922	0.0222893
							ENSG00000171208	NETO2	protein_coding	-0.827024	1.39487e-05	0.00018009		ENSG00000187510	PLEKHG7	protein_coding	2.92345	1.73034e-14	4.89357e-12
							ENSG00000171282	RP11-1055B8.7	protein_coding	0.916953	1.80864e-06	3.04591e-05		ENSG00000187513	GJA4	protein_coding	2.40773	4.71693e-06	8.63524e-05
							ENSG00000171435	KSR2	protein_coding	-0.868609	6.98814e-06	9.91579e-05		ENSG00000187583	PLEKHN1	protein_coding	1.87843	8.88114e-09	3.84373e-07
							ENSG00000171621	SPSB1	protein_coding	0.699655	0.000149253	0.00133417		ENSG00000187595	ZNF385C	protein_coding	0.76301	0.00257354	0.0158699
							ENSG00000171631	P2RY6	protein_coding	1.04886	0.00432308	0.0202489		ENSG00000187608	ISG15	protein_coding	7.03701	2.66561e-14	6.94032e-12
							ENSG00000171659	GPR34	protein_coding	-2.6413	1.8261e-09	7.0479e-08		ENSG00000187667	WHAMMP3	pseudogene	0.612356	0.000241503	0.00234579
							ENSG00000171714	ANO5	protein_coding	0.767863	1.67402e-06	2.84254e-05		ENSG00000187699	C2orf88	protein_coding	-0.704004	0.00329282	0.0193038
							ENSG00000171724	VAT1L	protein_coding	0.871772	0.000744706	0.00498792		ENSG00000187783	TMEM72	protein_coding	-0.732006	0.00660473	0.033263
							ENSG00000171860	C3AR1	protein_coding	1.67287	5.65986e-07	1.11373e-05		ENSG00000187801	ZFP69B	protein_coding	-0.602601	2.55615e-05	0.000360831
							ENSG00000171914	TLN2	protein_coding	0.742044	0.000698858	0.00473107		ENSG00000187837	HIST1H1C	protein_coding	0.877687	2.12779e-06	4.4041e-05
							ENSG00000171943	SRGAP2C	pseudogene	0.634192	0.000964961	0.00615885		ENSG00000187951	ARHGAP11B	protein_coding	0.628474	0.000557217	0.00461851
							ENSG00000172058	SERF1A	protein_coding	-0.777845	2.29039e-05	0.000273629		ENSG00000187987	ZSCAN23	protein_coding	1.27657	9.02728e-06	0.000149265
							ENSG00000172123	SLFN12	protein_coding	2.11969	2.66264e-12	2.39974e-10		ENSG00000188060	RAB42	protein_coding	2.06155	5.63594e-09	2.56084e-07
							ENSG00000172159	FRMD3	protein_coding	2.8664	5.50881e-11	3.18173e-09		ENSG00000188070	C11orf95	lincRNA	-0.705238	6.78578e-08	2.2041e-06
							ENSG00000172175	MALT1	protein_coding	0.846679	0.000554715	0.0039085		ENSG00000188157	AGRN	protein_coding	1.16465	9.61777e-08	2.97661e-06
							ENSG00000172183	ISG20	protein_coding	4.41698	2.66212e-12	2.39974e-10		ENSG00000188175	HEPACAM2	protein_coding	-0.631982	0.00520193	0.0275516
							ENSG00000172201	ID4	protein_coding	0.646571	0.000755244	0.00503384		ENSG00000188282	RUFY4	protein_coding	5.94159	1.36123e-13	2.40089e-11
							ENSG00000172243	CLEC7A	protein_coding	1.27437	2.18039e-05	0.000262206		ENSG00000188290	HES4	protein_coding	2.46589	7.28142e-08	2.34191e-06
							ENSG00000172296	SPTLC3	protein_coding	1.10068	9.47213e-05	0.000905427		ENSG00000188313	PLSCR1	protein_coding	2.30735	1.53438e-12	1.98176e-10
							ENSG00000172318	B3GALT1	protein_coding	0.898586	0.00117215	0.00721729		ENSG00000188352	FOCAD	protein_coding	-0.591006	3.68074e-06	7.02854e-05
							ENSG00000172339	ALG14	protein_coding	-0.642852	0.000165048	0.00144697		ENSG00000188404	SELL	protein_coding	3.29586	2.38313e-10	1.65638e-08
							ENSG00000172345	STARD5	protein_coding	3.79071	1.31021e-13	2.0468e-11		ENSG00000188599	NPIPP1	pseudogene	1.32345	2.96484e-05	0.000407305
							ENSG00000172346	CSDC2	protein_coding	-0.854446	9.3601e-05	0.000897334		ENSG00000188611	ASAH2	protein_coding	0.827864	1.86901e-06	3.94561e-05
							ENSG00000172349	IL16	protein_coding	2.39036	2.17525e-07	4.73219e-06		ENSG00000188613	NANOS1	protein_coding	-0.802595	8.583e-07	2.0199e-05
							ENSG00000172403	SYNPO2	protein_coding	3.84014	3.53052e-11	2.15283e-09		ENSG00000188672	RHCE	protein_coding	-0.618522	0.0109162	0.0483888
							ENSG00000172432	GTPBP2	protein_coding	1.52184	8.87643e-15	2.6e-12		ENSG00000188820	FAM26F	protein_coding	3.43357	3.95425e-11	3.18038e-09
							ENSG00000172458	IL17D	protein_coding	-0.619707	0.00244848	0.0129431		ENSG00000189060	H1F0	protein_coding	0.961932	9.50808e-07	2.20284e-05
							ENSG00000172478	C2orf54	protein_coding	-1.01741	0.0020255	0.0111421		ENSG00000189114	BLOC1S3	protein_coding	0.78318	0.00109532	0.00803151
							ENSG00000172493	AFF1	protein_coding	0.628233	5.60115e-05	0.000585196		ENSG00000189143	CLDN4	protein_coding	0.601438	0.00460054	0.0249711
							ENSG00000172568	FNDC9	protein_coding	1.22828	0.000777974	0.00515809		ENSG00000189190	ZNF600	protein_coding	0.63908	6.63111e-07	1.62102e-05
							ENSG00000172613	RAD9A	protein_coding	1.5466	6.5221e-09	2.21037e-07		ENSG00000189343	RPS2P46	pseudogene	-0.583634	2.40311e-05	0.000342171
							ENSG00000172716	SLFN11	protein_coding	0.757192	0.00358561	0.0174888		ENSG00000189377	CXCL17	protein_coding	1.21283	6.23651e-06	0.000108943
							ENSG00000172731	LRRC20	protein_coding	-0.970962	1.1419e-10	5.96517e-09		ENSG00000196092	PAX5	protein_coding	1.34317	0.000602621	0.00494239
							ENSG00000172780	RAB43	protein_coding	1.04877	0.000811592	0.00532539		ENSG00000196116	TDRD7	protein_coding	2.46865	2.9028e-13	4.62278e-11
							ENSG00000172794	RAB37	protein_coding	-0.671186	0.000958138	0.00612246		ENSG00000196141	SPATS2L	protein_coding	1.77902	2.22689e-13	3.68967e-11
							ENSG00000172818	OVOL1	protein_coding	1.12207	9.00298e-05	0.000868682		ENSG00000196154	S100A4	protein_coding	-0.688079	0.000231209	0.0022669
							ENSG00000172936	MYD88	protein_coding	2.59917	6.25975e-13	7.2309e-11		ENSG00000196187	TMEM63A	protein_coding	0.771362	3.21276e-07	8.63916e-06
							ENSG00000172955	ADH6	protein_coding	-0.764646	0.00112043	0.00696152		ENSG00000196205	EEF1A1P5	pseudogene	-0.771496	2.25953e-05	0.000323412
							ENSG00000173039	RELA	protein_coding	0.72596	7.18229e-07	1.36896e-05		ENSG00000196214	ZNF766	protein_coding	0.881243	7.90045e-10	4.62825e-08
							ENSG00000173068	BNC2	protein_coding	-1.03022	0.00362775	0.0176523		ENSG00000196247	ZNF107	protein_coding	1.34326	1.69129e-08	6.68489e-07
							ENSG00000173083	HPSE	protein_coding	0.74733	4.32697e-07	8.86084e-06		ENSG00000196329	GIMAP5	protein_coding	1.62859	7.55437e-05	0.00088955
							ENSG00000173193	PARP14	protein_coding	3.91604	6.03273e-13	7.06821e-11		ENSG00000196371	FUT4	protein_coding	1.12985	1.08131e-06	2.45661e-05
							ENSG00000173221	GLRX	protein_coding	1.27087	1.9383e-09	7.39395e-08		ENSG00000196465	MYL6B	protein_coding	-0.583714	0.00350261	0.0202514
							ENSG00000173227	SYT12	protein_coding	-0.999472	0.0037291	0.0180225		ENSG00000196503	ARL9	protein_coding	1.2058	0.000191069	0.00192394
							ENSG00000173320	STOX2	protein_coding	-0.870355	1.76657e-06	2.98733e-05		ENSG00000196517	SLC6A9	protein_coding	0.716764	0.000753733	0.00591838
							ENSG00000173391	OLR1	protein_coding	-0.949009	0.0039331	0.0187434		ENSG00000196533	C1orf186	protein_coding	0.886445	0.00106175	0.00783796
							ENSG00000173432	SAA1	protein_coding	0.698227	0.00932471	0.0367499		ENSG00000196616	ADH1B	protein_coding	-1.10767	0.00917244	0.0427575
							ENSG00000173457	PPP1R14B	protein_coding	-0.629946	0.00129355	0.00783533		ENSG00000196620	UGT2B15	protein_coding	-0.779114	0.00714931	0.0353426
							ENSG00000173530	TNFRSF10D	protein_coding	-1.01004	0.000295628	0.00235055		ENSG00000196622	RIMBP3	protein_coding	-0.816576	0.000501968	0.00425256
							ENSG00000173611	SCAI	protein_coding	-0.869701	1.02667e-05	0.000137811		ENSG00000196636	ACN9	protein_coding	-0.661015	2.38383e-06	4.88164e-05
							ENSG00000173621	LRFN4	protein_coding	-0.625152	0.00132145	0.00797269		ENSG00000196664	TLR7	protein_coding	1.68852	0.00518703	0.0274815
							ENSG00000173702	MUC13	protein_coding	0.785999	1.98208e-06	3.29402e-05		ENSG00000196684	HSH2D	protein_coding	4.06117	3.61004e-14	8.70815e-12
							ENSG00000173706	HEG1	protein_coding	1.73204	2.96532e-07	6.30053e-06		ENSG00000196724	ZNF418	protein_coding	0.79316	2.36095e-06	4.84082e-05
							ENSG00000173786	CNP	protein_coding	2.43165	5.62441e-16	3.48412e-13		ENSG00000196776	CD47	protein_coding	1.06736	8.54687e-11	6.46057e-09
							ENSG00000173821	RNF213	protein_coding	3.08926	7.92957e-11	4.30691e-09		ENSG00000196814	MVB12B	protein_coding	0.836848	3.89948e-06	7.36903e-05
							ENSG00000173852	DPY19L1	protein_coding	1.12603	2.72116e-06	4.36743e-05		ENSG00000196843	ARID5A	protein_coding	1.17672	7.29625e-07	1.7626e-05
							ENSG00000173926	2020-03-03	protein_coding	-0.711735	0.000239376	0.00197708		ENSG00000196859	KRT39	protein_coding	3.43953	1.29359e-08	5.27828e-07
							ENSG00000173947	PIFO	protein_coding	-0.686991	6.978e-07	1.33617e-05		ENSG00000196934	RIMBP3B	protein_coding	-0.669171	0.00241308	0.0151191
							ENSG00000173960	UBXN2A	protein_coding	0.797379	2.36717e-06	3.87512e-05		ENSG00000196954	CASP4	protein_coding	1.11523	7.84479e-07	1.86761e-05
							ENSG00000174021	GNG5	protein_coding	0.608005	0.000518675	0.00369424		ENSG00000197019	SERTAD1	protein_coding	0.836078	7.27284e-05	0.000865279
							ENSG00000174059	CD34	protein_coding	1.29204	9.6656e-05	0.000921236		ENSG00000197093	GAL3ST4	protein_coding	1.7827	5.53165e-07	1.38317e-05
							ENSG00000174111	SOCS7	protein_coding	-0.605288	0.000143064	0.00128585		ENSG00000197142	ACSL5	protein_coding	1.31287	8.30994e-07	1.96977e-05
							ENSG00000174130	TLR6	protein_coding	-0.753355	0.00254922	0.0133893		ENSG00000197258	EIF4BP6	pseudogene	-0.829007	5.29256e-06	9.50863e-05
							ENSG00000174370	C11orf45	protein_coding	0.878661	1.40605e-05	0.000181316		ENSG00000197262	CCL4L2	protein_coding	2.67226	1.07726e-06	2.4508e-05
							ENSG00000174469	CNTNAP2	protein_coding	-1.20343	2.68455e-08	7.75258e-07		ENSG00000197283	SYNGAP1	protein_coding	0.845157	2.49725e-06	5.05054e-05
							ENSG00000174516	PELI3	protein_coding	-0.588236	0.000120023	0.00110479		ENSG00000197296	FITM2	protein_coding	-1.03	4.6096e-09	2.15417e-07
							ENSG00000174599	TRAM1L1	protein_coding	-0.651773	0.000135491	0.00122856		ENSG00000197506	SLC28A3	protein_coding	1.00666	6.46429e-07	1.59171e-05
							ENSG00000174600	CMKLR1	protein_coding	1.05184	0.000749445	0.00501147		ENSG00000197535	MYO5A	protein_coding	-0.688328	4.3155e-05	0.00055694
							ENSG00000174640	SLCO2A1	protein_coding	1.2958	5.22799e-05	0.000549358		ENSG00000197536	C5orf56	protein_coding	3.33454	5.17891e-15	1.97557e-12
							ENSG00000174684	B3GNT1	protein_coding	-0.676124	0.000478664	0.00345882		ENSG00000197586	ENTPD6	protein_coding	0.978752	6.32086e-08	2.08195e-06
							ENSG00000174721	FGFBP3	protein_coding	-0.622804	0.00627139	0.0271209		ENSG00000197629	MPEG1	protein_coding	0.913078	0.00610565	0.0313363
							ENSG00000174808	BTC	protein_coding	3.27945	2.37552e-14	5.33777e-12		ENSG00000197646	PDCD1LG2	protein_coding	2.99261	3.10357e-08	1.13731e-06
							ENSG00000174844	DNAH12	protein_coding	-0.681187	0.00181204	0.0102352		ENSG00000197721	CR1L	protein_coding	3.96502	2.73513e-11	2.3126e-09
							ENSG00000174928	C3orf33	protein_coding	-0.685276	0.00145846	0.00862718		ENSG00000197756	RPL37A	protein_coding	-0.689265	0.000119436	0.0013052
							ENSG00000174953	DHX36	protein_coding	0.675031	7.55796e-07	1.42991e-05		ENSG00000197858	GPAA1	protein_coding	-0.636218	3.1021e-05	0.000423847
							ENSG00000175073	VCPIP1	protein_coding	0.620618	1.39098e-05	0.000179876		ENSG00000197903	HIST1H2BK	protein_coding	0.941829	1.56904e-06	3.37756e-05
							ENSG00000175093	SPSB4	protein_coding	-1.26799	0.000742376	0.00497841		ENSG00000197935	ZNF311	protein_coding	1.25441	4.22161e-08	1.46091e-06
							ENSG00000175130	MARCKSL1	protein_coding	0.623304	0.00208462	0.0113904		ENSG00000197977	ELOVL2	protein_coding	-0.749746	0.000111827	0.00123605
							ENSG00000175311	ANKS4B	protein_coding	-0.820989	0.00888944	0.0354002		ENSG00000197989	SNHG12	antisense	0.814611	0.00136799	0.00956076
							ENSG00000175336	APOF	protein_coding	0.817019	0.00654088	0.0279912		ENSG00000198034	RPS4X	protein_coding	-0.684939	3.86524e-06	7.31274e-05
							ENSG00000175352	NRIP3	protein_coding	0.624806	0.0123718	0.0459794		ENSG00000198035	AGAP9	protein_coding	0.807969	0.0012626	0.00898891
							ENSG00000175445	LPL	protein_coding	-0.924319	0.00123958	0.0075587		ENSG00000198074	AKR1B10	protein_coding	-0.715705	0.00322698	0.0190403
							ENSG00000175489	LRRC25	protein_coding	-1.61578	0.000449752	0.00329932		ENSG00000198087	CD2AP	protein_coding	0.717951	7.95942e-06	0.000134874
							ENSG00000175505	CLCF1	protein_coding	1.16886	0.0130094	0.0475721		ENSG00000198133	TMEM229B	protein_coding	1.05904	5.17953e-08	1.74456e-06
							ENSG00000175538	KCNE3	protein_coding	-0.833592	0.00010223	0.00096594		ENSG00000198160	MIER1	protein_coding	0.672552	1.7889e-06	3.80786e-05
							ENSG00000175550	DRAP1	protein_coding	0.607865	0.000255476	0.00208818		ENSG00000198223	CSF2RA	protein_coding	-0.910884	0.00997396	0.0453696
							ENSG00000175556	LONRF3	protein_coding	1.07093	2.46371e-09	9.18458e-08		ENSG00000198382	UVRAG	protein_coding	0.650526	2.05473e-07	5.85133e-06
							ENSG00000175591	P2RY2	protein_coding	-1.09375	8.32645e-05	0.000814909		ENSG00000198604	BAZ1A	protein_coding	0.949459	0.00014633	0.00154456
							ENSG00000175643	RMI2	protein_coding	2.59912	2.90975e-11	1.8217e-09		ENSG00000198682	PAPSS2	protein_coding	-0.762444	2.326e-05	0.000331768
							ENSG00000175730	BAK1P1	pseudogene	0.693674	1.70619e-05	0.000214457		ENSG00000198695	MT-ND6	protein_coding	-0.607182	0.000105629	0.00117706
							ENSG00000175768	TOMM5	protein_coding	-0.714552	0.0125916	0.0465598		ENSG00000198719	DLL1	protein_coding	0.819778	0.000120777	0.00131722
							ENSG00000175832	ETV4	protein_coding	-1.03524	8.47304e-05	0.000825316		ENSG00000198727	MT-CYB	protein_coding	-0.677279	0.00021941	0.00216806
							ENSG00000175920	DOK7	protein_coding	-0.698774	0.00384179	0.0184152		ENSG00000198755	RPL10A	protein_coding	-0.799268	1.20872e-07	3.66285e-06
							ENSG00000175928	LRRN1	protein_coding	-0.916903	5.21988e-06	7.75559e-05		ENSG00000198756	COLGALT2	protein_coding	-1.07837	4.1796e-08	1.4525e-06
							ENSG00000176022	B3GALT6	protein_coding	-0.772366	1.32138e-06	2.31814e-05		ENSG00000198786	MT-ND5	protein_coding	-0.634873	2.6792e-05	0.000375294
							ENSG00000176046	NUPR1	protein_coding	2.49411	4.59951e-10	2.02268e-08		ENSG00000198840	MT-ND3	protein_coding	-0.772512	0.000436007	0.00380619
							ENSG00000176102	CSTF3	protein_coding	0.990411	1.40947e-08	4.26559e-07		ENSG00000198948	MFAP3L	protein_coding	-0.718392	2.83952e-07	7.7512e-06
							ENSG00000176105	YES1	protein_coding	0.644464	2.06704e-06	3.42828e-05		ENSG00000198952	SMG5	protein_coding	0.657918	1.76334e-08	6.95288e-07
							ENSG00000176124	DLEU1	protein_coding	-0.999043	1.26828e-05	0.000165898		ENSG00000198959	TGM2	protein_coding	1.16829	0.000132969	0.00142462
							ENSG00000176170	SPHK1	protein_coding	0.771258	0.000835941	0.00545423		ENSG00000203747	FCGR3A	protein_coding	1.25178	3.74988e-05	0.000494051
							ENSG00000176399	DMRTA1	protein_coding	-0.616672	4.1964e-05	0.000460733		ENSG00000203797	DDO	protein_coding	1.77975	1.10507e-12	1.47369e-10
							ENSG00000176401	EID2B	protein_coding	-0.608418	0.0115932	0.0437761		ENSG00000203812	HIST2H2AA4	protein_coding	2.09091	1.17721e-09	6.52357e-08
							ENSG00000176428	VPS37D	protein_coding	-0.64049	0.00192329	0.0106942		ENSG00000203814	HIST2H2BF	protein_coding	1.83673	4.5484e-07	1.16574e-05
							ENSG00000176476	CCDC101	protein_coding	0.58518	0.00155452	0.00905499		ENSG00000204138	PHACTR4	protein_coding	0.926993	1.4526e-06	3.16096e-05
							ENSG00000176485	PLA2G16	protein_coding	0.807639	3.0367e-10	1.38364e-08		ENSG00000204147	ASAH2B	protein_coding	0.94128	2.28704e-10	1.59636e-08
							ENSG00000176532	PRR15	protein_coding	1.42532	5.78573e-06	8.45841e-05		ENSG00000204177	BMS1P1	pseudogene	0.782505	0.000789221	0.00614992
							ENSG00000176769	TCERG1L	protein_coding	0.821994	0.00142641	0.0084691		ENSG00000204261	XXbac-BPG246D15.8	lincRNA	2.31269	1.31131e-10	9.51746e-09
							ENSG00000176771	NCKAP5	protein_coding	1.80081	9.68942e-08	2.37928e-06		ENSG00000204264	PSMB8	protein_coding	2.12759	2.43562e-12	2.89504e-10
							ENSG00000176845	METRNL	protein_coding	0.674116	0.000591346	0.00411709		ENSG00000204267	TAP2	protein_coding	3.69508	5.90921e-14	1.27929e-11
							ENSG00000176907	C8orf4	protein_coding	0.80533	0.000280443	0.00225385		ENSG00000204282	TNRC6C-AS1	processed_transcript	1.70847	0.00432121	0.0238255
							ENSG00000176971	FIBIN	protein_coding	-1.08479	0.000128409	0.00117408		ENSG00000204301	NOTCH4	protein_coding	0.783373	3.7648e-06	7.15574e-05
							ENSG00000176998	HCG4	pseudogene	1.50408	4.92654e-07	9.96424e-06		ENSG00000204323	SMIM5	protein_coding	0.908656	0.00277697	0.0168894
							ENSG00000177045	SIX5	protein_coding	-0.596233	0.00153925	0.00899061		ENSG00000204344	STK19	protein_coding	0.835333	0.00202228	0.0131268
							ENSG00000177182	CLVS1	protein_coding	0.83615	1.61313e-05	0.000204484		ENSG00000204397	CARD16	protein_coding	1.84173	1.70999e-07	4.99267e-06
							ENSG00000177409	SAMD9L	protein_coding	4.77883	2.12462e-15	8.93595e-13		ENSG00000204516	MICB	protein_coding	1.93051	1.22601e-08	5.06557e-07
							ENSG00000177485	ZBTB33	protein_coding	1.1428	7.11019e-09	2.35613e-07		ENSG00000204525	HLA-C	protein_coding	1.40906	3.35279e-09	1.63678e-07
							ENSG00000177542	SLC25A22	protein_coding	0.607608	2.11322e-06	3.49779e-05		ENSG00000204540	PSORS1C1	protein_coding	1.06466	0.000175414	0.00178994
							ENSG00000177551	NHLH2	protein_coding	-0.607522	0.0101478	0.0393414		ENSG00000204592	HLA-E	protein_coding	1.76701	1.18934e-09	6.5686e-08
							ENSG00000177575	CD163	protein_coding	1.31428	5.06134e-05	0.00053493		ENSG00000204616	TRIM31	protein_coding	2.46076	1.21031e-07	3.66285e-06
							ENSG00000177599	ZNF491	protein_coding	-0.7442	5.92035e-05	0.000612305		ENSG00000204622	HLA-J	pseudogene	2.3201	1.00084e-07	3.0743e-06
							ENSG00000177669	MBOAT4	protein_coding	0.750143	0.000881972	0.0057069		ENSG00000204632	HLA-G	protein_coding	1.67207	3.26646e-05	0.000441348
							ENSG00000177842	ZNF620	protein_coding	1.35455	5.68296e-11	3.248e-09		ENSG00000204642	HLA-F	protein_coding	2.19131	1.23122e-11	1.15404e-09
							ENSG00000177917	ARL6IP6	protein_coding	0.649635	7.24209e-06	0.000102621		ENSG00000204959	ARHGEF34P	pseudogene	0.611932	1.33253e-05	0.000208563
							ENSG00000177989	ODF3B	protein_coding	1.17859	0.00088254	0.00570732		ENSG00000204961	PCDHA9	protein_coding	-1.11794	0.00826838	0.0393919
							ENSG00000178031	ADAMTSL1	protein_coding	-0.920875	5.53565e-05	0.00057909		ENSG00000204962	PCDHA8	protein_coding	-1.93303	7.51464e-09	3.31351e-07
							ENSG00000178035	IMPDH2	protein_coding	-0.59867	9.19074e-05	0.000882802		ENSG00000204969	PCDHA2	protein_coding	-0.885039	0.000170038	0.00174758
							ENSG00000178075	GRAMD1C	protein_coding	1.23014	9.79105e-07	1.79444e-05		ENSG00000205020	CCL4L1	protein_coding	2.76629	3.62997e-06	6.94777e-05
							ENSG00000178078	STAP2	protein_coding	0.891828	5.87776e-06	8.56471e-05		ENSG00000205220	PSMB10	protein_coding	2.02195	2.44863e-10	1.6876e-08
							ENSG00000178104	PDE4DIP	protein_coding	0.615635	4.68563e-06	7.07862e-05		ENSG00000205364	MT1M	protein_coding	2.3204	4.21786e-09	1.99382e-07
							ENSG00000178115	GOLGA8Q	protein_coding	-0.840399	0.000713275	0.00480882		ENSG00000205413	SAMD9	protein_coding	4.79064	2.99433e-16	3.77815e-13
							ENSG00000178162	AC140481.1	pseudogene	-0.630821	0.00628535	0.0271741		ENSG00000205544	TMEM256	protein_coding	-1.14109	3.26394e-06	6.38883e-05
							ENSG00000178184	PARD6G	protein_coding	-0.695036	0.00513357	0.0231781		ENSG00000205710	C17orf107	protein_coding	-0.815786	0.000246638	0.00238678
							ENSG00000178235	SLITRK1	protein_coding	-0.980865	0.00202558	0.0111421		ENSG00000205746	RP11-1212A22.1	pseudogene	1.19041	1.90386e-05	0.000278582
							ENSG00000178445	GLDC	protein_coding	-0.848266	0.00912608	0.0361327		ENSG00000205795	CYS1	protein_coding	-0.731101	0.0018927	0.0124483
							ENSG00000178531	CTXN1	protein_coding	-0.713653	0.00205433	0.0112691		ENSG00000205871	RPS3AP47	pseudogene	-1.06986	3.22812e-05	0.00043725
							ENSG00000178538	CA8	protein_coding	0.609517	8.35037e-05	0.000816276		ENSG00000205885	C1RL-AS1	antisense	0.607159	0.00395878	0.0222628
							ENSG00000178573	MAF	protein_coding	0.644232	0.0016682	0.00959786		ENSG00000205929	C21orf62	protein_coding	-1.25481	8.68946e-06	0.000144557
							ENSG00000178685	PARP10	protein_coding	3.38909	6.29675e-16	3.48412e-13		ENSG00000206127	GOLGA8O	protein_coding	-0.874649	0.000274454	0.00261737
							ENSG00000178719	GRINA	protein_coding	0.832345	5.42786e-06	8.04275e-05		ENSG00000206190	ATP10A	protein_coding	4.04613	4.7442e-09	2.19209e-07
							ENSG00000178809	TRIM73	protein_coding	-1.52838	0.0020205	0.0111313		ENSG00000206337	HCP5	sense_overlapping	1.3741	1.36315e-09	7.40387e-08
							ENSG00000178904	DPY19L3	protein_coding	-0.753999	2.92958e-08	8.38636e-07		ENSG00000206341	HLA-H	pseudogene	0.846828	8.60501e-05	0.000987049
							ENSG00000178919	FOXE1	protein_coding	-1.18511	0.0028316	0.0145571		ENSG00000206503	HLA-A	protein_coding	0.690559	0.000372538	0.00333738
							ENSG00000178927	C17orf62	protein_coding	0.623136	0.00101547	0.00640739		ENSG00000211459	MT-RNR1	Mt_rRNA	0.832932	8.8826e-05	0.00101111
							ENSG00000179044	EXOC3L1	protein_coding	3.13276	9.75838e-13	1.01953e-10		ENSG00000212724	KRTAP2-3	protein_coding	3.48181	0.000106929	0.00118993
							ENSG00000179270	C2orf71	protein_coding	2.21532	2.32389e-05	0.000277025		ENSG00000212802	RPL15P3	pseudogene	-0.820121	3.97667e-06	7.48044e-05
							ENSG00000179296	CTGLF12P	pseudogene	0.743575	0.000825576	0.00539949		ENSG00000212907	MT-ND4L	protein_coding	-0.695926	0.000489499	0.00416888
							ENSG00000179314	WSCD1	protein_coding	-0.580019	1.06877e-05	0.000142645		ENSG00000212932	RPL23AP4	pseudogene	-0.623628	0.000841624	0.00649043
							ENSG00000179331	RAB39A	protein_coding	1.36168	2.44474e-06	3.98619e-05		ENSG00000213178	RP11-641D5.1	pseudogene	-0.610923	0.00247196	0.0153881
							ENSG00000179564	LSMEM2	protein_coding	-0.649557	0.000408103	0.00304832		ENSG00000213203	GIMAP1	protein_coding	1.09356	0.00456333	0.0248761
							ENSG00000179583	CIITA	protein_coding	0.606591	5.96521e-07	1.16485e-05		ENSG00000213326	RPS7P11	pseudogene	-0.695199	5.55223e-05	0.000684473
							ENSG00000179603	GRM8	protein_coding	1.54111	3.22315e-06	5.08359e-05		ENSG00000213442	RPL18AP3	pseudogene	-0.5818	0.000230346	0.00226249
							ENSG00000179627	ZBTB42	protein_coding	1.48063	4.3669e-11	2.57663e-09		ENSG00000213492	NT5C3AP1	pseudogene	3.08134	3.28968e-12	3.74727e-10
							ENSG00000179674	ARL14	protein_coding	1.81849	7.73948e-10	3.23854e-08		ENSG00000213516	RBMXL1	protein_coding	1.43582	1.85058e-05	0.000271999
							ENSG00000179743	RP11-169K16.9	antisense	-1.08558	1.69906e-07	3.823e-06		ENSG00000213533	TMEM110	protein_coding	1.06067	1.07474e-05	0.000173855
							ENSG00000179761	PIPOX	protein_coding	-0.920656	2.15428e-05	0.000260403		ENSG00000213553	RPLP0P6	pseudogene	-0.840105	4.60933e-07	1.17951e-05
							ENSG00000179958	DCTPP1	protein_coding	-0.653889	0.000530598	0.0037612		ENSG00000213689	TREX1	protein_coding	2.90653	1.58981e-16	2.60776e-13
							ENSG00000179965	ZNF771	protein_coding	-0.881338	8.74339e-05	0.000846123		ENSG00000213839	RP11-3J10.4	pseudogene	-0.743426	3.66907e-06	7.01443e-05
							ENSG00000180044	C3orf80	protein_coding	-1.08776	0.000419217	0.00311856		ENSG00000213860	RPL21P75	pseudogene	-0.72703	2.47414e-05	0.000351371
							ENSG00000180233	ZNRF2	protein_coding	0.691064	3.61424e-07	7.59082e-06		ENSG00000213886	UBD	protein_coding	1.53931	3.38309e-06	6.5517e-05
							ENSG00000180263	FGD6	protein_coding	0.825895	3.44913e-05	0.000390719		ENSG00000213928	IRF9	protein_coding	2.60358	1.78201e-11	1.59728e-09
							ENSG00000180354	C7orf41	protein_coding	-1.44203	2.28323e-10	1.0762e-08		ENSG00000213930	GALT	protein_coding	0.620674	0.000611927	0.00499127
							ENSG00000180447	GAS1	protein_coding	-1.21837	7.31867e-07	1.38784e-05		ENSG00000214013	GANC	protein_coding	0.849589	1.75745e-07	5.1022e-06
							ENSG00000180525	PRR26	protein_coding	0.654834	0.00731158	0.0304782		ENSG00000214106	AC093726.6	protein_coding	1.26346	3.91343e-08	1.37751e-06
							ENSG00000180530	NRIP1	protein_coding	0.679372	8.67723e-06	0.000119306		ENSG00000214215	C12orf74	protein_coding	2.88702	1.05887e-11	1.0098e-09
							ENSG00000180535	BHLHA15	protein_coding	-0.812686	0.00263388	0.0137459		ENSG00000214226	C17orf67	protein_coding	2.6498	4.92045e-14	1.13676e-11
							ENSG00000180592	SKIDA1	protein_coding	1.9232	7.03562e-08	1.79759e-06		ENSG00000214389	RPS3AP26	pseudogene	-0.869526	4.68044e-06	8.59724e-05
							ENSG00000180596	HIST1H2BC	protein_coding	0.944806	2.18038e-05	0.000262206		ENSG00000214485	CTB-13H5.1	pseudogene	-0.858849	7.57892e-08	2.42333e-06
							ENSG00000180616	SSTR2	protein_coding	0.63503	0.00468735	0.0215654		ENSG00000214736	TOMM6	protein_coding	-0.667451	0.00186832	0.0123175
							ENSG00000180628	PCGF5	protein_coding	1.82138	1.04174e-12	1.0815e-10		ENSG00000214784	AC010468.1	pseudogene	-0.860575	2.0375e-05	0.000295763
							ENSG00000180720	CHRM4	protein_coding	-0.982114	0.0047226	0.0216745		ENSG00000214940	NPIPA8	protein_coding	1.38014	0.00114497	0.00833224
							ENSG00000180745	CLRN3	protein_coding	-1.41048	6.2337e-05	0.000637875		ENSG00000214967	NPIPA7	protein_coding	1.15064	6.47241e-07	1.59171e-05
							ENSG00000180771	SRSF8	pseudogene	-0.709034	6.25158e-07	1.21355e-05		ENSG00000215021	PHB2	protein_coding	-0.593637	2.30969e-05	0.000329729
							ENSG00000180817	PPA1	protein_coding	1.11562	9.14074e-09	2.94569e-07		ENSG00000215030	RPL13P12	pseudogene	-0.621314	0.000216803	0.00214618
							ENSG00000180834	MAP6D1	protein_coding	-0.960801	0.000229274	0.00190709		ENSG00000215115	CXorf49	lincRNA	2.9908	1.73164e-05	0.000258536
							ENSG00000180861	C12orf36	protein_coding	-1.11091	0.00709296	0.0297788		ENSG00000215246	RP11-43F13.3	antisense	-0.649931	0.00578693	0.0300009
							ENSG00000180891	CUEDC1	protein_coding	0.826585	1.54227e-08	4.60799e-07		ENSG00000215861	WI2-1896O14.1	pseudogene	-0.719482	0.00017822	0.00181012
							ENSG00000180914	OXTR	protein_coding	-1.05438	6.60424e-06	9.40359e-05		ENSG00000216490	IFI30	protein_coding	1.98683	9.82263e-12	9.47768e-10
							ENSG00000180957	PITPNB	protein_coding	0.961546	1.59957e-10	7.97498e-09		ENSG00000216866	RPS2P55	pseudogene	-0.62197	0.00709946	0.0352317
							ENSG00000181126	HLA-V	pseudogene	2.48215	6.77495e-08	1.74184e-06		ENSG00000218226	TATDN2P2	pseudogene	-0.709932	0.000197814	0.00198092
							ENSG00000181222	POLR2A	protein_coding	0.717426	1.417e-06	2.46219e-05		ENSG00000219073	CELA3B	protein_coding	-0.886626	0.00244402	0.0152721
							ENSG00000181274	FRAT2	protein_coding	-0.581866	0.000512182	0.00365911		ENSG00000219133	RP11-203F10.6	pseudogene	-0.802191	0.00464314	0.025169
							ENSG00000181381	DDX60L	protein_coding	4.97539	1.26921e-13	2.02499e-11		ENSG00000219201	RP11-181C21.4	pseudogene	0.732958	3.9596e-06	7.45686e-05
							ENSG00000181444	ZNF467	protein_coding	0.675039	1.00695e-05	0.000135719		ENSG00000219665	CTD-2006C1.2	processed_transcript	-0.682431	0.000615423	0.00501296
							ENSG00000181634	TNFSF15	protein_coding	0.705199	0.00180973	0.0102256		ENSG00000219755	RP1-199J3.5	pseudogene	-0.63211	0.0112165	0.0492884
							ENSG00000181754	AMIGO1	protein_coding	-0.656092	1.54332e-05	0.000196851		ENSG00000220032	RP11-17M16.1	protein_coding	-0.969797	6.778e-05	0.000813311
							ENSG00000181773	GPR3	protein_coding	-1.14008	0.00433482	0.0202923		ENSG00000220749	RPL21P28	pseudogene	-0.753456	0.000177131	0.0018024
							ENSG00000181804	SLC9A9	protein_coding	0.630408	0.000260576	0.00212331		ENSG00000220793	RPL21P119	pseudogene	-0.799751	0.000155843	0.00162614
							ENSG00000181826	RELL1	protein_coding	0.62379	0.000129442	0.0011822		ENSG00000220842	RP11-572P18.1	pseudogene	-0.724267	3.23878e-05	0.000438331
							ENSG00000182013	PNMAL1	protein_coding	-0.80963	3.64554e-06	5.66804e-05		ENSG00000221914	PPP2R2A	protein_coding	1.01981	1.86036e-07	5.37246e-06
							ENSG00000182050	MGAT4C	protein_coding	-0.710309	0.000510121	0.00364598		ENSG00000221947	XKR9	protein_coding	1.12778	1.07384e-05	0.000173855
							ENSG00000182093	WRB	protein_coding	-0.623857	8.58203e-06	0.000118097		ENSG00000221963	APOL6	protein_coding	2.49136	1.62715e-12	2.08517e-10
							ENSG00000182168	UNC5C	protein_coding	1.43485	0.00033285	0.00258633		ENSG00000221994	ZNF630	protein_coding	0.712638	0.00210348	0.0135413
							ENSG00000182179	UBA7	protein_coding	2.44876	3.25405e-12	2.79456e-10		ENSG00000223508	RPL23AP53	pseudogene	-0.708202	0.00113891	0.00829553
							ENSG00000182197	EXT1	protein_coding	0.809626	7.1201e-07	1.3612e-05		ENSG00000223509	RP11-632K20.7	pseudogene	0.678919	0.00246713	0.0153639
							ENSG00000182217	HIST2H4B	protein_coding	1.15389	3.43226e-05	0.000389345		ENSG00000223573	TINCR	lincRNA	-0.730193	0.00370971	0.0211875
							ENSG00000182366	RP11-63E5.8	lincRNA	-0.644679	0.00773011	0.031772		ENSG00000223773	CD99P1	pseudogene	0.62504	0.00184187	0.0121823
							ENSG00000182368	FAM27A	protein_coding	-0.748382	2.82488e-05	0.000327466		ENSG00000223865	HLA-DPB1	protein_coding	1.00368	5.40457e-07	1.36177e-05
							ENSG00000182372	CLN8	protein_coding	-0.812241	3.26394e-09	1.17667e-07		ENSG00000223960	AC009948.5	antisense	2.21409	3.53612e-15	1.47869e-12
							ENSG00000182378	PLCXD1	protein_coding	-0.638176	0.000543239	0.00383423		ENSG00000224078	SNHG14	processed_transcript	-0.83569	0.000149747	0.00157253
							ENSG00000182405	PGBD4	protein_coding	-1.29537	8.18688e-10	3.39973e-08		ENSG00000224383	C17orf72	protein_coding	1.03854	5.55708e-07	1.38741e-05
							ENSG00000182463	TSHZ2	protein_coding	0.643822	7.71449e-06	0.000107786		ENSG00000224389	C4B	protein_coding	1.15722	1.99194e-08	7.77948e-07
							ENSG00000182487	NCF1B	pseudogene	2.11047	2.22514e-06	3.66455e-05		ENSG00000224546	EIF4BP3	pseudogene	-0.760462	5.22243e-06	9.39293e-05
							ENSG00000182670	TTC3	protein_coding	-0.681396	9.04664e-06	0.000123763		ENSG00000224568	AC096669.3	lincRNA	-0.969695	0.00987692	0.0451159
							ENSG00000182747	SLC35D3	protein_coding	-1.26866	0.00027542	0.00222213		ENSG00000224712	NPIPA3	protein_coding	1.31183	2.71257e-07	7.46548e-06
							ENSG00000182749	PAQR7	protein_coding	-0.916611	6.47578e-06	9.26895e-05		ENSG00000224861	YBX1P1	pseudogene	-0.638261	0.000125952	0.0013664
							ENSG00000182771	GRID1	protein_coding	-0.718482	0.00110727	0.00689342		ENSG00000224877	C17orf89	protein_coding	-1.14929	6.50982e-07	1.59612e-05
							ENSG00000182795	C1orf116	protein_coding	0.792129	2.04743e-07	4.50791e-06		ENSG00000225031	EIF4BP7	pseudogene	-0.859592	3.31321e-08	1.1987e-06
							ENSG00000182957	SPATA13	protein_coding	0.780142	7.58701e-06	0.000106549		ENSG00000225101	OR52K3P	pseudogene	7.54865	1.21411e-10	8.89065e-09
							ENSG00000183010	PYCR1	protein_coding	-0.642889	0.00580917	0.0255463		ENSG00000225329	RP11-325F22.5	lincRNA	-0.772552	0.010984	0.0486292
							ENSG00000183023	SLC8A1	protein_coding	0.747636	0.000402901	0.00301633		ENSG00000225339	RP11-513I15.6	lincRNA	-0.743402	1.35268e-05	0.000211114
							ENSG00000183048	SLC25A10	protein_coding	-0.638045	0.0083742	0.0337997		ENSG00000225377	RP5-1103G7.4	antisense	0.723365	0.000518086	0.00436251
							ENSG00000183086	GATSL1	protein_coding	-0.633445	0.00137847	0.00824319		ENSG00000225415	RP3-509I19.1	pseudogene	2.0923	5.42286e-06	9.67913e-05
							ENSG00000183091	NEB	protein_coding	-0.944888	0.00566404	0.0250491		ENSG00000225439	BOLA3-AS1	antisense	-0.715801	0.00238123	0.0149424
							ENSG00000183092	BEGAIN	protein_coding	0.885331	3.43072e-06	5.3748e-05		ENSG00000225484	RP11-773D16.1	lincRNA	-0.605811	4.213e-05	0.000546724
							ENSG00000183137	CEP57L1	protein_coding	1.23279	1.04557e-11	7.45674e-10		ENSG00000225485	ARHGAP23	protein_coding	1.53166	1.54291e-06	3.33004e-05
							ENSG00000183323	CCDC125	protein_coding	1.30323	1.29577e-11	9.01383e-10		ENSG00000225492	GBP1P1	pseudogene	7.55023	1.06516e-14	3.35998e-12
							ENSG00000183454	GRIN2A	protein_coding	-0.929611	0.000299727	0.00237853		ENSG00000225544	KB-1027C11.4	pseudogene	0.596392	0.000531637	0.00444921
							ENSG00000183486	MX2	protein_coding	6.74366	2.0346e-13	2.95341e-11		ENSG00000225630	MTND2P28	pseudogene	-0.604014	0.00245296	0.0153105
							ENSG00000183496	MEX3B	protein_coding	-0.812665	0.000210275	0.00177607		ENSG00000225697	SLC26A6	protein_coding	0.582577	0.000355549	0.00322392
							ENSG00000183549	ACSM5	protein_coding	1.50727	1.85157e-06	3.10863e-05		ENSG00000225784	RP11-592B15.4	pseudogene	-0.839785	0.0100187	0.0454869
							ENSG00000183558	HIST2H2AA3	protein_coding	1.84836	1.08234e-08	3.38163e-07		ENSG00000225864	HCG4P11	pseudogene	1.92677	3.88783e-10	2.51071e-08
							ENSG00000183621	ZNF438	protein_coding	0.621834	1.60901e-06	2.74351e-05		ENSG00000226025	LGALS17A	pseudogene	7.70662	7.41454e-13	1.05757e-10
							ENSG00000183688	FAM101B	protein_coding	-1.25262	2.02685e-05	0.000246636		ENSG00000226049	TLK2P1	pseudogene	1.6022	4.38552e-05	0.000564201
							ENSG00000183690	EFHC2	protein_coding	-0.84764	0.00280122	0.0144567		ENSG00000226084	RP4-706A16.3	pseudogene	-0.601371	0.000108065	0.00120013
							ENSG00000183723	CMTM4	protein_coding	-1.04805	8.49824e-09	2.74403e-07		ENSG00000226887	ERVMER34-1	protein_coding	-0.724077	0.00105738	0.00781678
							ENSG00000183726	TMEM50A	protein_coding	1.10645	4.26987e-12	3.46727e-10		ENSG00000226950	DANCR	processed_transcript	-2.36483	2.21914e-14	6.16958e-12
							ENSG00000183735	TBK1	protein_coding	0.891707	3.20699e-08	9.09602e-07		ENSG00000227218	RP11-203J24.8	antisense	-0.740863	0.000308322	0.00286864
							ENSG00000183778	B3GALT5	protein_coding	0.677982	2.87933e-07	6.1417e-06		ENSG00000227268	KLLN	protein_coding	-0.728783	0.00383261	0.0217455
							ENSG00000183837	PNMA3	protein_coding	-0.864177	0.00803275	0.0327276		ENSG00000227630	RP4-781K5.8	lincRNA	-0.95603	0.00919374	0.0427815
							ENSG00000183941	HIST2H4A	protein_coding	1.14665	2.00142e-05	0.000244266		ENSG00000227695	DNMBP-AS1	antisense	1.3369	8.03874e-07	1.90824e-05
							ENSG00000183960	KCNH8	protein_coding	1.15502	1.35647e-07	3.16054e-06		ENSG00000227825	SLC9A7P1	pseudogene	-0.596522	0.0040655	0.0226902
							ENSG00000183963	SMTN	protein_coding	-1.09285	1.81613e-07	4.05859e-06		ENSG00000227827	RP11-958N24.2	pseudogene	0.992718	2.26627e-06	4.67006e-05
							ENSG00000184012	TMPRSS2	protein_coding	0.689648	6.64705e-06	9.45634e-05		ENSG00000227877	LINC00948	lincRNA	-1.82516	1.13736e-05	0.000182188
							ENSG00000184144	CNTN2	protein_coding	4.3445	2.13603e-10	1.01853e-08		ENSG00000228133	AC099684.1	lincRNA	1.94464	2.21798e-05	0.000318299
							ENSG00000184160	ADRA2C	protein_coding	-0.912287	0.000187523	0.00161722		ENSG00000228253	MT-ATP8	protein_coding	-0.7119	0.0018556	0.0122484
							ENSG00000184232	OAF	protein_coding	0.801534	1.07819e-05	0.000143668		ENSG00000228315	GUSBP11	pseudogene	0.608969	0.00625557	0.0319061
							ENSG00000184305	CCSER1	protein_coding	0.709224	1.15927e-05	0.000152858		ENSG00000228318	AP001610.5	antisense	5.09209	1.65571e-14	4.84472e-12
							ENSG00000184319	AC002055.4	pseudogene	-0.927922	2.54635e-07	5.49577e-06		ENSG00000228409	CCT6P1	pseudogene	1.177	4.71957e-05	0.000600117
							ENSG00000184371	CSF1	protein_coding	1.52747	9.57928e-07	1.75956e-05		ENSG00000228439	TSTD3	antisense	-0.587889	0.00208883	0.0134735
							ENSG00000184384	MAML2	protein_coding	1.27985	6.37885e-07	1.23387e-05		ENSG00000228502	EEF1A1P11	pseudogene	-0.710128	0.000741934	0.00584251
							ENSG00000184451	CCR10	protein_coding	-1.03949	0.00564617	0.0249836		ENSG00000228594	C1orf233	protein_coding	-0.665815	0.00342202	0.019886
							ENSG00000184564	SLITRK6	protein_coding	-0.812177	0.0023609	0.0125623		ENSG00000228782	MRPL45P2	pseudogene	-0.64437	0.00112755	0.0082274
							ENSG00000184584	TMEM173	protein_coding	1.61767	9.95745e-09	3.141e-07		ENSG00000229047	AF127577.10	antisense	0.620133	0.00143145	0.00991974
							ENSG00000184669	OR7E14P	pseudogene	0.659632	0.00248312	0.0130882		ENSG00000229119	CTB-63M22.1	pseudogene	-0.88374	1.48791e-08	5.95271e-07
							ENSG00000184678	HIST2H2BE	protein_coding	0.972511	6.61204e-05	0.000668251		ENSG00000229474	PATL2	protein_coding	3.0258	4.81332e-11	3.79581e-09
							ENSG00000184716	SERINC4	protein_coding	-0.670603	0.00992125	0.0386919		ENSG00000229605	RP11-492M23.2	pseudogene	-0.881859	0.000102048	0.00114337
							ENSG00000184785	SMIM10	protein_coding	-0.717195	0.000119897	0.00110479		ENSG00000229638	RPL4P4	pseudogene	-1.04937	3.0739e-08	1.13522e-06
							ENSG00000184828	ZBTB7C	protein_coding	-0.781742	0.000398297	0.00299279		ENSG00000229891	Z83851.1	lincRNA	-1.30359	3.26379e-07	8.74769e-06
							ENSG00000184898	RBM43	protein_coding	2.69255	1.52829e-12	1.48334e-10		ENSG00000229951	AC104695.3	antisense	-0.99134	0.000343066	0.00312976
							ENSG00000184905	TCEAL2	protein_coding	0.665474	0.00708686	0.0297608		ENSG00000230124	RP5-1180C10.2	antisense	1.29354	0.00878104	0.0413569
							ENSG00000184949	FAM227A	protein_coding	-0.766983	0.000232152	0.00192461		ENSG00000230154	AC018463.4	pseudogene	0.847083	0.00027542	0.00262505
							ENSG00000184979	USP18	protein_coding	4.5408	4.90017e-18	1.33962e-14		ENSG00000230383	AC009245.3	pseudogene	-1.11179	2.73038e-07	7.50193e-06
							ENSG00000184988	TMEM106A	protein_coding	2.09015	1.30665e-12	1.29897e-10		ENSG00000230387	RP4-737E23.2	lincRNA	-0.948245	0.00826599	0.0393919
							ENSG00000184992	BRI3BP	protein_coding	-0.827467	3.70029e-05	0.000414873		ENSG00000230438	RP11-420G6.4	lincRNA	1.24249	4.6923e-07	1.19888e-05
							ENSG00000185015	CA13	protein_coding	0.933561	3.7829e-05	0.00042269		ENSG00000230521	HCG4P7	pseudogene	1.43704	0.00692059	0.0345671
							ENSG00000185033	SEMA4B	protein_coding	0.681032	0.00653402	0.0279764		ENSG00000230724	RP11-304M2.2	lincRNA	0.60201	0.00442754	0.0242812
							ENSG00000185065	AC000068.5	processed_transcript	-0.683984	0.00208981	0.0114112		ENSG00000230733	AC092171.4	lincRNA	-0.597978	0.000294875	0.00277372
							ENSG00000185070	FLRT2	protein_coding	-1.10906	5.72115e-08	1.51118e-06		ENSG00000230903	RPL9P8	pseudogene	-0.694852	2.55037e-05	0.000360615
							ENSG00000185100	ADSSL1	protein_coding	-0.748593	1.56849e-05	0.000199596		ENSG00000231006	CTB-54D4.1	pseudogene	-0.701183	0.000348758	0.00317463
							ENSG00000185201	IFITM2	protein_coding	1.96065	6.24143e-12	4.80649e-10		ENSG00000231389	HLA-DPA1	protein_coding	0.778498	1.32729e-05	0.000207943
							ENSG00000185262	UBALD2	protein_coding	0.909275	2.58326e-05	0.000304187		ENSG00000231824	C18orf42	protein_coding	-0.736894	0.00833204	0.0396491
							ENSG00000185272	RBM11	protein_coding	2.86185	6.3774e-12	4.88825e-10		ENSG00000231925	TAPBP	protein_coding	1.10436	1.43979e-08	5.80268e-07
							ENSG00000185338	SOCS1	protein_coding	2.40677	1.41196e-08	4.26559e-07		ENSG00000232112	TMA7	protein_coding	-0.848939	1.32584e-06	2.92703e-05
							ENSG00000185361	TNFAIP8L1	protein_coding	-0.654892	0.000524341	0.00372489		ENSG00000232133	IMPDH1P10	pseudogene	1.66015	1.79539e-06	3.81474e-05
							ENSG00000185404	SP140L	protein_coding	2.7599	8.20165e-13	8.81276e-11		ENSG00000232415	CTB-51J22.1	antisense	-0.595569	0.00382709	0.0217295
							ENSG00000185436	IFNLR1	protein_coding	1.04251	5.35438e-08	1.42578e-06		ENSG00000232442	CTD-3184A7.4	antisense	-1.08439	2.49503e-06	5.05054e-05
							ENSG00000185479	KRT6B	protein_coding	1.14097	0.0114015	0.0432061		ENSG00000232573	RPL3P4	pseudogene	-0.751708	4.23125e-05	0.000548658
							ENSG00000185495	RP11-504P24.4	lincRNA	-0.612254	0.0115895	0.0437721		ENSG00000232653	GOLGA8N	protein_coding	-0.895252	0.00019229	0.00193467
							ENSG00000185507	IRF7	protein_coding	3.87146	7.58522e-13	8.40678e-11		ENSG00000232810	TNF	protein_coding	0.886236	0.00941413	0.0435743
							ENSG00000185697	MYBL1	protein_coding	0.79026	0.000100558	0.000952798		ENSG00000232938	AC139099.3	pseudogene	-0.622511	0.000503114	0.0042583
							ENSG00000185722	ANKFY1	protein_coding	1.84945	1.44253e-11	9.90032e-10		ENSG00000233006	AC034220.3	processed_transcript	-0.777701	0.000127335	0.00137684
							ENSG00000185745	IFIT1	protein_coding	6.10477	1.60104e-16	1.40441e-13		ENSG00000233024	RP11-1212A22.4	protein_coding	1.43677	0.000611125	0.0049872
							ENSG00000185753	CXorf38	protein_coding	1.28439	2.02957e-11	1.31828e-09		ENSG00000233045	AC097523.1	pseudogene	-0.729115	0.000965741	0.00724659
							ENSG00000185818	NAT8L	protein_coding	-0.958221	4.84695e-09	1.68799e-07		ENSG00000233426	EIF3FP3	pseudogene	-0.659427	0.000920756	0.00698573
							ENSG00000185862	EVI2B	protein_coding	-1.07014	0.000447605	0.00329049		ENSG00000233452	STXBP5-AS1	antisense	-0.581661	0.000768861	0.00602107
							ENSG00000185864	NPIPB4	protein_coding	0.826317	0.000986019	0.00625916		ENSG00000233476	EEF1A1P6	pseudogene	-0.66746	0.000534822	0.00447358
							ENSG00000185880	TRIM69	protein_coding	2.03438	3.89594e-13	5.0144e-11		ENSG00000233834	AC005083.1	processed_transcript	-0.688541	2.81055e-05	0.0003897
							ENSG00000185885	IFITM1	protein_coding	4.6146	4.03739e-12	3.36169e-10		ENSG00000233954	RP11-169K16.7	pseudogene	-0.594698	0.00087657	0.00670273
							ENSG00000185909	KLHDC8B	protein_coding	-0.757934	0.000397919	0.00299132		ENSG00000234127	TRIM26	protein_coding	1.12947	2.77662e-10	1.85142e-08
							ENSG00000185915	KLHL34	protein_coding	-0.831491	0.000758668	0.0050546		ENSG00000234290	AC116366.6	antisense	3.12872	1.55911e-09	8.3303e-08
							ENSG00000185928	PAGR1	protein_coding	-0.926361	1.96166e-05	0.000240486		ENSG00000234327	AC012146.7	processed_transcript	-1.998	1.04727e-07	3.2109e-06
							ENSG00000185947	ZNF267	protein_coding	0.989421	8.27497e-09	2.69849e-07		ENSG00000234431	AC007283.5	lincRNA	1.03257	0.000844496	0.00650341
							ENSG00000185985	SLITRK2	protein_coding	2.55901	1.10075e-07	2.63585e-06		ENSG00000234518	PTGES3P1	pseudogene	0.996958	0.000963948	0.00723645
							ENSG00000186019	AC084219.4	antisense	0.616841	5.92822e-06	8.61298e-05		ENSG00000234608	MAPKAPK5-AS1	lincRNA	-0.583847	4.38176e-07	1.13098e-05
							ENSG00000186063	AIDA	protein_coding	1.35978	2.93942e-13	3.98473e-11		ENSG00000234618	RPSAP9	pseudogene	-0.649468	0.00395741	0.0222628
							ENSG00000186193	SAPCD2	protein_coding	-0.814622	0.000578	0.00404245		ENSG00000234635	LINC00849	lincRNA	-1.12143	1.24342e-05	0.000196681
							ENSG00000186197	EDARADD	protein_coding	0.629894	0.00075151	0.0050171		ENSG00000234648	AL162151.3	pseudogene	-0.780785	7.87915e-05	0.000923815
							ENSG00000186205	2020-03-01	protein_coding	-1.25176	3.28931e-08	9.27053e-07		ENSG00000234745	HLA-B	protein_coding	1.20029	4.649e-08	1.59535e-06
							ENSG00000186395	KRT10	protein_coding	-0.702755	7.71275e-06	0.000107786		ENSG00000234797	RPS3AP6	pseudogene	-0.857283	3.61577e-06	6.93678e-05
							ENSG00000186399	GOLGA8R	protein_coding	-0.760189	0.0013938	0.00832173		ENSG00000234851	RP11-3P17.3	pseudogene	-0.605638	0.00102764	0.00764808
							ENSG00000186470	BTN3A2	protein_coding	1.0239	1.03009e-06	1.87323e-05		ENSG00000234883	MIR155HG	lincRNA	3.09838	2.96441e-06	5.85845e-05
							ENSG00000186487	MYT1L	protein_coding	-1.30527	2.41514e-07	5.21945e-06		ENSG00000235257	AC093415.2	processed_transcript	-0.8955	0.000100561	0.00112825
							ENSG00000186577	C6orf1	protein_coding	0.640526	0.000189216	0.00162753		ENSG00000235477	RP11-122G18.5	antisense	-0.897056	4.30386e-07	1.11703e-05
							ENSG00000186665	C17orf58	protein_coding	-0.799501	9.92123e-05	0.000941225		ENSG00000235505	RP11-693N9.2	pseudogene	0.90274	0.000197155	0.00197552
							ENSG00000186675	MAGEE2	protein_coding	-0.614688	0.0111365	0.0424233		ENSG00000235552	RPL6P27	pseudogene	-1.09058	1.70939e-09	9.0228e-08
							ENSG00000186806	VSIG10L	protein_coding	2.38556	2.75548e-13	3.79817e-11		ENSG00000235706	DICER1-AS1	antisense	-0.605097	0.00131494	0.00927697
							ENSG00000186818	LILRB4	protein_coding	1.10658	0.000492488	0.00354622		ENSG00000235750	KIAA0040	protein_coding	0.915829	4.2707e-06	7.97862e-05
							ENSG00000187060	RP11-187C18.3	pseudogene	-0.739621	0.00741988	0.0308513		ENSG00000235823	LINC00263	processed_transcript	-0.645872	0.00322638	0.0190403
							ENSG00000187068	C3orf70	protein_coding	-0.6794	0.00790408	0.0322996		ENSG00000235999	RP11-403I13.8	lincRNA	1.24816	1.68463e-07	4.952e-06
							ENSG00000187097	ENTPD5	protein_coding	0.796578	1.41174e-08	4.26559e-07		ENSG00000236051	MYCBP2-AS1	antisense	0.68359	0.00125573	0.00895152
							ENSG00000187116	LILRA5	protein_coding	1.54943	5.15793e-06	7.67746e-05		ENSG00000236155	RP11-231P20.2	pseudogene	-1.57578	2.58151e-06	5.19565e-05
							ENSG00000187118	CMC1	protein_coding	0.824535	5.1053e-10	2.22128e-08		ENSG00000236502	SIX3-AS1	antisense	-1.6562	5.08099e-07	1.28418e-05
							ENSG00000187210	GCNT1	protein_coding	0.786872	8.87065e-06	0.000121762		ENSG00000236618	PITPNA-AS1	antisense	-1.23559	2.61793e-08	9.78175e-07
							ENSG00000187474	FPR3	protein_coding	0.845362	0.00258963	0.0135798		ENSG00000236756	DNAJC9-AS1	antisense	-0.605068	0.00819759	0.0391456
							ENSG00000187510	PLEKHG7	protein_coding	2.98214	1.11299e-14	3.09431e-12		ENSG00000236901	MIR600HG	sense_intronic	-1.74175	1.18776e-08	4.94488e-07
							ENSG00000187513	GJA4	protein_coding	3.02029	1.38347e-07	3.20524e-06		ENSG00000237276	ANO7P1	pseudogene	2.63956	3.89291e-07	1.02005e-05
							ENSG00000187583	PLEKHN1	protein_coding	1.17476	1.98051e-05	0.000242254		ENSG00000237310	GS1-124K5.4	lincRNA	-1.58654	4.40364e-09	2.06958e-07
							ENSG00000187601	MAGEH1	protein_coding	-0.662769	8.30274e-06	0.000114638		ENSG00000237499	RP11-356I2.4	antisense	-1.25183	0.000137027	0.00146142
							ENSG00000187607	ZNF286A	protein_coding	-0.753038	6.92773e-05	0.000698008		ENSG00000237550	RPL9P9	pseudogene	-0.694982	2.55242e-05	0.000360615
							ENSG00000187608	ISG15	protein_coding	6.98648	3.37603e-14	6.75329e-12		ENSG00000237683	AL627309.1	protein_coding	0.913584	8.70401e-05	0.000993332
							ENSG00000187667	WHAMMP3	pseudogene	0.637115	0.000155705	0.0013843		ENSG00000237767	RP11-101E14.2	lincRNA	-0.652056	0.000602008	0.00493984
							ENSG00000187672	ERC2	protein_coding	0.777744	2.23751e-05	0.000268093		ENSG00000237857	RP11-435O5.2	lincRNA	-0.612329	0.00759612	0.03705
							ENSG00000187688	TRPV2	protein_coding	0.675505	0.000212013	0.00178341		ENSG00000237943	PRKCQ-AS1	lincRNA	0.747578	0.000164665	0.00170195
							ENSG00000187699	C2orf88	protein_coding	-0.893973	0.00036166	0.00276693		ENSG00000237988	OR2I1P	pseudogene	0.821132	0.00276246	0.0168199
							ENSG00000187741	FANCA	protein_coding	0.677516	0.000211761	0.00178245		ENSG00000238035	AC138035.2	lincRNA	0.715586	0.00155613	0.0106666
							ENSG00000187764	SEMA4D	protein_coding	0.581047	4.59281e-07	9.3585e-06		ENSG00000238142	RP11-108M9.4	lincRNA	-1.08965	1.41401e-05	0.000218812
							ENSG00000187783	TMEM72	protein_coding	-1.22068	4.01202e-05	0.000443757		ENSG00000238164	RP3-395M20.8	processed_transcript	0.714578	1.71747e-05	0.00025727
							ENSG00000187801	ZFP69B	protein_coding	-0.860652	8.43627e-08	2.10624e-06		ENSG00000239470	RP11-16F15.2	pseudogene	-0.725283	4.31117e-05	0.000556819
							ENSG00000187902	SHISA7	protein_coding	-1.21384	0.0101586	0.039365		ENSG00000239713	APOBEC3G	protein_coding	2.95701	4.51091e-11	3.59187e-09
							ENSG00000187951	ARHGAP11B	protein_coding	0.620849	0.000658063	0.0044901		ENSG00000240065	PSMB9	protein_coding	3.87751	7.29891e-12	7.43627e-10
							ENSG00000188060	RAB42	protein_coding	1.67229	2.57865e-07	5.55816e-06		ENSG00000240204	SMKR1	protein_coding	-0.716645	0.00755564	0.0369404
							ENSG00000188070	C11orf95	lincRNA	-0.666523	1.90636e-07	4.22568e-06		ENSG00000240342	RPS2P5	pseudogene	-0.605215	0.0001785	0.00181072
							ENSG00000188157	AGRN	protein_coding	0.760042	6.95035e-05	0.000699427		ENSG00000240356	RPL23AP7	pseudogene	-0.750977	1.6876e-07	4.952e-06
							ENSG00000188175	HEPACAM2	protein_coding	-0.815795	0.000536443	0.00379279		ENSG00000240524	RP5-1061H20.3	pseudogene	-0.728528	0.00710782	0.0352341
							ENSG00000188282	RUFY4	protein_coding	6.4025	7.98991e-14	1.33733e-11		ENSG00000240859	AC093627.10	lincRNA	-0.771239	7.49851e-05	0.000884878
							ENSG00000188290	HES4	protein_coding	2.10591	8.50368e-07	1.57789e-05		ENSG00000240891	PLCXD2	protein_coding	-0.680472	0.000248821	0.00240336
							ENSG00000188313	PLSCR1	protein_coding	2.23964	2.97857e-12	2.6127e-10		ENSG00000241014	RP11-244H3.1	processed_transcript	0.890929	0.00325219	0.0191481
							ENSG00000188343	FAM92A1	protein_coding	-0.620797	3.04084e-08	8.68972e-07		ENSG00000241058	NSUN6	protein_coding	0.631476	1.73219e-05	0.000258536
							ENSG00000188404	SELL	protein_coding	2.68996	9.33804e-09	2.98581e-07		ENSG00000241343	RPL36A	protein_coding	-0.687274	0.000830606	0.00641451
							ENSG00000188487	INSC	protein_coding	0.889831	0.000535698	0.00379079		ENSG00000241399	CD302	protein_coding	-0.678376	0.00236557	0.0148743
							ENSG00000188505	NCCRP1	protein_coding	-0.646844	0.00548863	0.024405		ENSG00000241624	RP4-697K14.12	processed_transcript	3.47393	0.00294373	0.0177392
							ENSG00000188603	CLN3	protein_coding	0.928919	6.98103e-07	1.33617e-05		ENSG00000242071	RPL7AP6	pseudogene	-0.67807	5.73209e-06	0.000101209
							ENSG00000188611	ASAH2	protein_coding	1.41984	6.20014e-11	3.47102e-09		ENSG00000242539	AC007620.3	antisense	2.40917	4.41599e-09	2.06958e-07
							ENSG00000188613	NANOS1	protein_coding	-0.869214	2.16798e-07	4.72263e-06		ENSG00000242588	RP11-274B21.1	pseudogene	1.06072	0.000183243	0.00184968
							ENSG00000188807	TMEM201	protein_coding	0.91824	5.56468e-07	1.09708e-05		ENSG00000242612	DECR2	protein_coding	1.77366	0.0063472	0.0322631
							ENSG00000188820	FAM26F	protein_coding	4.13476	6.72756e-13	7.6105e-11		ENSG00000243199	RP11-408P14.1	pseudogene	-1.14425	2.27211e-07	6.40369e-06
							ENSG00000188906	LRRK2	protein_coding	-0.827225	2.49914e-05	0.000295555		ENSG00000243232	PCDHAC2	protein_coding	0.702101	0.00080144	0.00623625
							ENSG00000188971	RP11-427H3.2	sense_intronic	1.13091	1.44849e-07	3.30935e-06		ENSG00000243244	STON1	protein_coding	-0.637017	0.00252965	0.0156403
							ENSG00000189046	ALKBH2	protein_coding	-0.625252	0.00351652	0.0172441		ENSG00000243302	RP11-274B21.2	pseudogene	1.35727	1.33968e-05	0.000209482
							ENSG00000189056	RELN	protein_coding	1.29336	0.000407297	0.00304508		ENSG00000243649	CFB	protein_coding	0.714486	0.000120771	0.00131722
							ENSG00000189114	BLOC1S3	protein_coding	0.888017	0.000313957	0.00246994		ENSG00000243811	APOBEC3D	protein_coding	1.94059	2.00273e-08	7.80304e-07
							ENSG00000189190	ZNF600	protein_coding	0.819584	6.6585e-09	2.24731e-07		ENSG00000243896	OR2A7	protein_coding	1.01338	0.0033849	0.0197238
							ENSG00000189227	C15orf61	protein_coding	-0.907465	0.000145575	0.00130555		ENSG00000244021	RP11-50D9.1	pseudogene	-0.785348	0.000134567	0.00143948
							ENSG00000189319	FAM53B	protein_coding	0.666515	0.0122244	0.045559		ENSG00000244257	PKD1P1	pseudogene	1.13089	4.73062e-06	8.65066e-05
							ENSG00000189367	KIAA0408	protein_coding	4.4579	0.0113407	0.0430661		ENSG00000244270	RPL32P29	pseudogene	-0.905205	8.70823e-05	0.000993332
							ENSG00000196092	PAX5	protein_coding	2.97623	6.92604e-09	2.30442e-07		ENSG00000244313	RP11-425L10.1	pseudogene	-0.951791	0.000290476	0.00273832
							ENSG00000196116	TDRD7	protein_coding	2.97491	4.66699e-15	1.53105e-12		ENSG00000244363	RPL7P23p	pseudogene	-0.744306	1.80286e-06	3.82566e-05
							ENSG00000196139	AKR1C3	protein_coding	-1.15486	2.2112e-05	0.000265134		ENSG00000244414	CFHR1	protein_coding	1.3422	1.17171e-05	0.000186417
							ENSG00000196141	SPATS2L	protein_coding	1.75671	2.9861e-13	4.01483e-11		ENSG00000244503	RP11-278L15.6	pseudogene	1.31902	0.000446022	0.00387096
							ENSG00000196169	KIF19	protein_coding	1.44123	8.29954e-06	0.000114638		ENSG00000244625	CTA-211A9.5	processed_transcript	0.699536	0.00878168	0.0413569
							ENSG00000196182	STK40	protein_coding	0.626162	6.55011e-07	1.26551e-05		ENSG00000244693	CTAGE8	protein_coding	0.610307	0.00624364	0.0318651
							ENSG00000196247	ZNF107	protein_coding	2.03588	3.05902e-12	2.65487e-10		ENSG00000244716	RP11-20O24.4	pseudogene	-0.656585	1.12832e-05	0.000180918
							ENSG00000196302	RP11-497H16.5	pseudogene	-0.774341	0.0087583	0.0349799		ENSG00000244731	C4A	protein_coding	1.14391	3.14629e-08	1.14941e-06
							ENSG00000196329	GIMAP5	protein_coding	1.47848	0.000195903	0.00167452		ENSG00000245556	CTD-2037K23.2	lincRNA	2.43559	4.28862e-13	6.45379e-11
							ENSG00000196371	FUT4	protein_coding	0.90844	2.83662e-05	0.000328131		ENSG00000245571	AP001258.4	lincRNA	1.12048	6.52741e-05	0.000787791
							ENSG00000196372	ASB13	protein_coding	-0.611862	6.89548e-07	1.32754e-05		ENSG00000245748	RP11-367J11.2	antisense	-0.626288	1.00949e-09	5.67078e-08
							ENSG00000196411	EPHB4	protein_coding	-0.639188	8.16571e-05	0.000802049		ENSG00000245849	RAD51-AS1	processed_transcript	-0.700319	0.00903631	0.0422889
							ENSG00000196456	ZNF775	protein_coding	0.937424	0.0013048	0.00788891		ENSG00000248144	ADH1C	polymorphic_pseudogene	-0.957825	0.00224595	0.0142571
							ENSG00000196503	ARL9	protein_coding	1.80201	7.63741e-07	1.43961e-05		ENSG00000248334	WHAMMP2	pseudogene	0.646223	0.000312565	0.00289989
							ENSG00000196517	SLC6A9	protein_coding	0.71799	0.000787298	0.00520518		ENSG00000248429	RP11-597D13.9	antisense	-1.07211	0.000769014	0.00602107
							ENSG00000196542	SPTSSB	protein_coding	-0.705448	0.000281338	0.00225994		ENSG00000248810	RP11-362F19.1	lincRNA	0.960041	1.65108e-05	0.00024938
							ENSG00000196581	AJAP1	protein_coding	-0.638904	0.00807546	0.0328689		ENSG00000249034	AC005609.1	protein_coding	-1.31509	2.19339e-08	8.367e-07
							ENSG00000196620	UGT2B15	protein_coding	-1.32889	3.42112e-05	0.000388619		ENSG00000249158	PCDHA11	protein_coding	-0.724351	0.000677288	0.00543254
							ENSG00000196622	RIMBP3	protein_coding	-0.627396	0.0053869	0.0240696		ENSG00000249353	NPM1P27	pseudogene	-0.633207	0.00705526	0.0350689
							ENSG00000196628	TCF4	protein_coding	1.24896	2.13664e-06	3.52589e-05		ENSG00000249464	RP11-93L9.1	lincRNA	-0.750854	0.0093114	0.0432065
							ENSG00000196664	TLR7	protein_coding	1.65306	0.00479993	0.0219374		ENSG00000249487	RP11-97O12.2	lincRNA	-1.17732	0.00762103	0.0371273
							ENSG00000196684	HSH2D	protein_coding	4.01246	4.62873e-14	8.5309e-12		ENSG00000249839	AC011330.5	pseudogene	-0.648505	0.000183531	0.00185146
							ENSG00000196776	CD47	protein_coding	1.22372	3.98917e-12	3.33848e-10		ENSG00000249896	RP11-586D19.1	lincRNA	-0.651606	0.00990469	0.0451749
							ENSG00000196814	MVB12B	protein_coding	1.17371	1.05353e-08	3.30422e-07		ENSG00000250091	DNAH10OS	protein_coding	-0.586855	0.00318763	0.0188965
							ENSG00000196839	ADA	protein_coding	-0.795041	0.000500472	0.00358952		ENSG00000250120	PCDHA10	protein_coding	-1.3125	1.24308e-08	5.11033e-07
							ENSG00000196843	ARID5A	protein_coding	1.66109	1.27191e-09	5.0516e-08		ENSG00000250182	EEF1A1P13	pseudogene	-0.635871	0.00217046	0.0138637
							ENSG00000196859	KRT39	protein_coding	2.52732	1.5811e-06	2.70718e-05		ENSG00000250251	PKD1P6	pseudogene	1.26951	3.10623e-08	1.13731e-06
							ENSG00000196911	KPNA5	protein_coding	0.875954	1.15717e-06	2.07443e-05		ENSG00000250565	ATP6V1E2	protein_coding	-0.722624	3.8385e-05	0.000503704
							ENSG00000196954	CASP4	protein_coding	1.2285	1.4055e-07	3.23131e-06		ENSG00000250786	CTD-2001E22.2	lincRNA	-0.636378	0.000174089	0.00178029
							ENSG00000197019	SERTAD1	protein_coding	0.82689	8.38413e-05	0.000818327		ENSG00000251022	THAP9-AS1	antisense	0.801052	3.43506e-10	2.24483e-08
							ENSG00000197085	NPSR1-AS1	processed_transcript	1.00441	0.00559832	0.0248053		ENSG00000251070	BMS1P6	pseudogene	1.09863	0.000327485	0.00301953
							ENSG00000197093	GAL3ST4	protein_coding	1.35169	3.28212e-05	0.000373865		ENSG00000251136	RP11-37B2.1	lincRNA	1.35618	7.44698e-07	1.78325e-05
							ENSG00000197121	PGAP1	protein_coding	0.73721	0.000149716	0.00133758		ENSG00000251259	AC004069.2	lincRNA	-0.6488	0.000485822	0.00414833
							ENSG00000197142	ACSL5	protein_coding	0.731818	0.00140882	0.00839406		ENSG00000251429	RP11-597D13.7	pseudogene	0.59098	0.00515185	0.027357
							ENSG00000197208	SLC22A4	protein_coding	0.7544	0.000188665	0.0016245		ENSG00000251624	UNC93B7	pseudogene	3.0467	2.53896e-12	2.97475e-10
							ENSG00000197262	CCL4L2	protein_coding	2.33215	5.81436e-06	8.48514e-05		ENSG00000251664	PCDHA12	protein_coding	-0.779705	0.00112151	0.00818695
							ENSG00000197296	FITM2	protein_coding	-1.037	3.89394e-09	1.38853e-07		ENSG00000253276	CCDC71L	protein_coding	0.905285	3.30853e-06	6.44582e-05
							ENSG00000197299	BLM	protein_coding	-0.687818	0.00330204	0.0164381		ENSG00000253417	RP11-109J4.1	lincRNA	1.78284	5.94103e-07	1.47653e-05
							ENSG00000197405	C5AR1	protein_coding	-0.62409	0.00904306	0.035864		ENSG00000253485	PCDHGA5	protein_coding	-1.00092	1.08478e-05	0.000175134
							ENSG00000197471	SPN	protein_coding	1.30582	0.00275384	0.0142451		ENSG00000253525	CTD-2114J12.1	pseudogene	2.06722	0.00450506	0.0246163
							ENSG00000197506	SLC28A3	protein_coding	1.50014	3.29039e-10	1.48275e-08		ENSG00000253537	PCDHGA7	protein_coding	-0.638206	0.00236767	0.0148743
							ENSG00000197536	C5orf56	protein_coding	3.70174	5.4894e-16	3.48412e-13		ENSG00000253716	RP13-582O9.5	antisense	-1.66971	1.10479e-08	4.64663e-07
							ENSG00000197555	SIPA1L1	protein_coding	0.630912	9.9385e-09	3.141e-07		ENSG00000253729	PRKDC	protein_coding	-0.784539	2.50112e-07	6.95353e-06
							ENSG00000197586	ENTPD6	protein_coding	1.35771	8.56683e-11	4.59221e-09		ENSG00000253873	PCDHGA11	protein_coding	-0.901658	0.00146787	0.0101294
							ENSG00000197646	PDCD1LG2	protein_coding	2.68326	1.55824e-07	3.5255e-06		ENSG00000253917	AC226119.5	processed_transcript	-3.52807	0.00623184	0.0318247
							ENSG00000197721	CR1L	protein_coding	2.58886	7.15755e-08	1.8259e-06		ENSG00000253948	RP11-410L14.2	lincRNA	-1.33935	5.44595e-06	9.69922e-05
							ENSG00000197775	DHRS4-AS1	protein_coding	-0.797681	2.18329e-05	0.000262363		ENSG00000253982	CTD-2336O2.1	antisense	-1.20911	1.03529e-08	4.37677e-07
							ENSG00000197852	FAM212B	protein_coding	-0.588192	0.000571286	0.00400804		ENSG00000254010	RP11-103H7.5	antisense	0.585616	0.00313183	0.0186128
							ENSG00000197927	C2orf27A	protein_coding	0.7579	0.0104393	0.0402906		ENSG00000254087	LYN	protein_coding	0.698399	5.3691e-06	9.60736e-05
							ENSG00000197991	PCDH20	protein_coding	0.610601	0.00476221	0.0218096		ENSG00000254122	PCDHGB7	protein_coding	-0.789634	1.25538e-07	3.79225e-06
							ENSG00000198003	CCDC151	protein_coding	-0.749343	0.00357781	0.0174663		ENSG00000254154	RP4-798P15.3	protein_coding	1.57056	4.28272e-07	1.1133e-05
							ENSG00000198035	AGAP9	protein_coding	0.753909	0.00230792	0.0123232		ENSG00000254470	AP5B1	protein_coding	0.608394	1.34323e-05	0.000209838
							ENSG00000198074	AKR1B10	protein_coding	-0.861425	0.000558133	0.00392416		ENSG00000254682	RP11-660L16.2	antisense	-0.709659	0.00022731	0.00223669
							ENSG00000198087	CD2AP	protein_coding	1.01199	2.34076e-08	6.8198e-07		ENSG00000254704	RP11-1036E20.7	pseudogene	0.889621	0.00248064	0.0154304
							ENSG00000198133	TMEM229B	protein_coding	1.847	4.25633e-13	5.24937e-11		ENSG00000254772	EEF1G	protein_coding	-0.825615	4.672e-06	8.59135e-05
							ENSG00000198160	MIER1	protein_coding	0.94891	3.28485e-09	1.18161e-07		ENSG00000254852	NPIPA2	protein_coding	1.31697	3.46388e-07	9.22371e-06
							ENSG00000198223	CSF2RA	protein_coding	-1.62861	4.34803e-05	0.000472706		ENSG00000255071	SAA2-SAA4	processed_transcript	1.79284	4.68752e-06	8.6006e-05
							ENSG00000198246	SLC29A3	protein_coding	-0.780172	9.64484e-06	0.000130639		ENSG00000255126	CTD-2531D15.5	antisense	-0.593241	0.0019317	0.0126692
							ENSG00000198286	CARD11	protein_coding	0.783049	0.00135785	0.0081496		ENSG00000255135	RP11-111M22.3	lincRNA	-1.62847	2.61691e-11	2.23569e-09
							ENSG00000198300	PEG3	protein_coding	-0.797322	0.00138386	0.00826935		ENSG00000255152	MSH5-SAPCD1	protein_coding	-1.33103	0.00351762	0.0203168
							ENSG00000198382	UVRAG	protein_coding	0.953514	9.75102e-11	5.14296e-09		ENSG00000255198	SNHG9	lincRNA	-2.22871	4.59536e-10	2.87298e-08
							ENSG00000198478	SH3BGRL2	protein_coding	-0.640028	7.56649e-06	0.000106527		ENSG00000255248	RP11-166D19.1	sense_overlapping	0.897174	3.19963e-09	1.57136e-07
							ENSG00000198517	MAFK	protein_coding	0.940325	3.62391e-07	7.60141e-06		ENSG00000255310	AF131215.2	sense_intronic	-0.719067	0.00506296	0.0269548
							ENSG00000198604	BAZ1A	protein_coding	1.36745	8.74195e-07	1.61844e-05		ENSG00000255404	RP11-770G2.5	antisense	1.07775	0.000603102	0.00494387
							ENSG00000198677	TTC37	protein_coding	0.61049	7.82747e-07	1.46904e-05		ENSG00000255408	PCDHA3	protein_coding	-1.4808	1.2526e-06	2.78784e-05
							ENSG00000198683	AC012615.1	pseudogene	0.650459	0.0122073	0.0455081		ENSG00000255823	MTRNR2L8	protein_coding	-1.50203	0.00324818	0.0191471
							ENSG00000198719	DLL1	protein_coding	1.01811	6.576e-06	9.37537e-05		ENSG00000255929	RP11-867G2.8	antisense	0.985311	0.000753371	0.00591837
							ENSG00000198729	PPP1R14C	protein_coding	-0.67084	5.14095e-05	0.000541251		ENSG00000256043	CTSO	protein_coding	1.51007	1.40715e-11	1.29672e-09
							ENSG00000198754	OXCT2	protein_coding	-1.00799	6.95632e-05	0.000699598		ENSG00000256262	USP30-AS1	antisense	4.32417	5.1313e-12	5.4655e-10
							ENSG00000198829	SUCNR1	protein_coding	-0.774211	0.0128204	0.0471934		ENSG00000256340	ABCC6P1	pseudogene	0.657134	0.00169388	0.0113919
							ENSG00000198879	SFMBT2	protein_coding	1.15403	1.21687e-06	2.16255e-05		ENSG00000256683	ZNF350	protein_coding	0.828063	2.46357e-09	1.25108e-07
							ENSG00000198915	RASGEF1A	protein_coding	-0.88816	4.666e-08	1.2547e-06		ENSG00000256802	RP11-680F8.1	antisense	1.09065	2.58759e-07	7.18177e-06
							ENSG00000198948	MFAP3L	protein_coding	-0.923705	2.38337e-09	8.92566e-08		ENSG00000257026	AC040173.1	pseudogene	0.843172	0.00342243	0.019886
							ENSG00000198959	TGM2	protein_coding	1.50558	4.12734e-06	6.33309e-05		ENSG00000257028	C15ORF37	protein_coding	-1.21477	0.0001769	0.00180117
							ENSG00000198963	RORB	protein_coding	1.28083	4.57783e-05	0.000492071		ENSG00000257084	U47924.27	lincRNA	-0.598527	0.00374049	0.0213261
							ENSG00000203583	AL021707.1	pseudogene	4.39794	0.00293435	0.0149247		ENSG00000257151	RP11-701H24.2	lincRNA	-1.86567	6.66389e-09	2.97841e-07
							ENSG00000203761	MSTO2P	pseudogene	-0.713303	0.00116142	0.00717002		ENSG00000257225	RP11-328C8.4	antisense	1.36725	0.00704592	0.0350437
							ENSG00000203772	SPRN	protein_coding	0.630456	0.00164966	0.00951118		ENSG00000257261	RP11-96H19.1	lincRNA	-1.23601	8.85808e-05	0.00100902
							ENSG00000203797	DDO	protein_coding	1.96937	1.11205e-13	1.80603e-11		ENSG00000257315	ZBED6	protein_coding	-0.63321	0.00555328	0.0290456
							ENSG00000203812	HIST2H2AA4	protein_coding	1.861	1.16156e-08	3.58816e-07		ENSG00000257453	RP11-290L1.3	antisense	0.874954	0.00271574	0.0166094
							ENSG00000203814	HIST2H2BF	protein_coding	1.53516	7.6818e-06	0.000107671		ENSG00000257529	RPL36A-HNRNPH2	protein_coding	-1.20343	0.000303905	0.00283236
							ENSG00000203877	RIPPLY2	protein_coding	-0.756459	0.000445837	0.00328235		ENSG00000257698	RP11-620J15.3	lincRNA	-0.880797	1.43049e-06	3.12442e-05
							ENSG00000203943	SAMD13	protein_coding	-0.9134	0.000417668	0.00310844		ENSG00000257815	RP11-611E13.2	antisense	-1.29468	4.53158e-05	0.000581169
							ENSG00000204052	LRRC73	protein_coding	-0.889023	9.75935e-06	0.000132081		ENSG00000258227	CLEC5A	protein_coding	-2.27575	1.49473e-09	8.06515e-08
							ENSG00000204060	FOXO6	protein_coding	-0.630614	0.00685367	0.0289744		ENSG00000258334	RP11-161H23.9	antisense	1.49487	6.09305e-06	0.000106881
							ENSG00000204065	TCEAL5	protein_coding	-0.92385	0.00102424	0.0064444		ENSG00000258441	LINC00641	processed_transcript	-2.28435	4.8753e-14	1.13676e-11
							ENSG00000204131	NHSL2	protein_coding	0.598812	0.00625005	0.0270429		ENSG00000258461	RP11-164J13.1	processed_transcript	3.03054	0.000130715	0.00140414
							ENSG00000204138	PHACTR4	protein_coding	1.4859	2.01249e-10	9.65229e-09		ENSG00000258551	RP11-661P17.1	lincRNA	3.22986	2.22466e-11	1.9514e-09
							ENSG00000204147	ASAH2B	protein_coding	1.47247	7.01266e-15	2.09143e-12		ENSG00000258655	ARHGAP5-AS1	antisense	-0.64628	5.64427e-05	0.00069448
							ENSG00000204164	BMS1P5	pseudogene	0.623293	0.00332114	0.0164894		ENSG00000258659	TRIM34	protein_coding	2.58887	1.17952e-08	4.92907e-07
							ENSG00000204177	BMS1P1	pseudogene	1.00989	4.57627e-05	0.000492071		ENSG00000258691	RP11-404P21.8	protein_coding	-2.65715	0.000909308	0.00691167
							ENSG00000204217	BMPR2	protein_coding	1.12828	4.04272e-08	1.11077e-06		ENSG00000258768	CTD-2292M16.8	lincRNA	-2.90882	0.00661069	0.033264
							ENSG00000204261	XXbac-BPG246D15.8	lincRNA	2.78071	2.94253e-12	2.59496e-10		ENSG00000258941	RP11-407N17.3	protein_coding	0.630043	0.000125875	0.0013664
							ENSG00000204264	PSMB8	protein_coding	2.30404	4.23465e-13	5.24937e-11		ENSG00000259112	NDUFC2-KCTD14	protein_coding	1.73695	0.00316105	0.0187593
							ENSG00000204267	TAP2	protein_coding	3.85432	2.55315e-14	5.51045e-12		ENSG00000259172	RP11-299G20.2	antisense	-1.15427	0.000770322	0.00602843
							ENSG00000204323	SMIM5	protein_coding	0.796739	0.00754424	0.0312259		ENSG00000259431	THTPA	protein_coding	0.853927	2.21352e-05	0.000317936
							ENSG00000204397	CARD16	protein_coding	1.35438	1.89745e-05	0.000234534		ENSG00000259673	IQCH-AS1	lincRNA	-0.664295	1.77648e-05	0.000263231
							ENSG00000204406	MBD5	protein_coding	0.761956	7.17171e-09	2.37172e-07		ENSG00000259796	RP11-355I22.7	sense_overlapping	-0.74525	0.00381108	0.0216533
							ENSG00000204516	MICB	protein_coding	1.83577	3.1121e-08	8.86247e-07		ENSG00000260065	CTA-445C9.15	lincRNA	-0.831365	3.46796e-05	0.000464367
							ENSG00000204525	HLA-C	protein_coding	0.87754	1.1909e-05	0.0001564		ENSG00000260230	RP11-526J3.3	sense_overlapping	-1.14398	3.10397e-06	6.11218e-05
							ENSG00000204544	MUC21	protein_coding	-1.50671	0.00708169	0.0297476		ENSG00000260260	RP11-304L19.5	lincRNA	-1.46406	4.03109e-07	1.05458e-05
							ENSG00000204592	HLA-E	protein_coding	1.68311	3.16703e-09	1.14677e-07		ENSG00000260285	RP11-600F24.7	antisense	-0.775522	0.00244264	0.0152693
							ENSG00000204610	TRIM15	protein_coding	0.791949	0.00312334	0.0157213		ENSG00000260329	RP11-412D9.4	antisense	-0.700702	0.0033253	0.0194317
							ENSG00000204616	TRIM31	protein_coding	2.60885	5.00633e-08	1.33962e-06		ENSG00000260336	RP11-395B7.7	sense_overlapping	0.896692	0.000126551	0.00137017
							ENSG00000204622	HLA-J	pseudogene	1.34258	0.000241559	0.0019891		ENSG00000260401	RP11-800A3.4	sense_overlapping	-0.888303	0.00144907	0.0100165
							ENSG00000204642	HLA-F	protein_coding	1.31301	2.86048e-07	6.11739e-06		ENSG00000260415	RP11-923I11.1	lincRNA	0.667365	0.00356515	0.0205572
							ENSG00000204816	RP11-475I24.1	pseudogene	-0.616504	0.000701311	0.00474571		ENSG00000260432	RP11-297M9.2	lincRNA	-1.32216	2.01084e-06	4.20176e-05
							ENSG00000204856	FAM216A	protein_coding	-0.98383	4.07879e-05	0.000449626		ENSG00000260512	RP13-259F12.2	sense_overlapping	-0.717779	0.00448608	0.0245529
							ENSG00000204860	FAM201A	antisense	-0.859697	6.1142e-05	0.000628391		ENSG00000260539	RP11-252A24.7	lincRNA	-0.602425	7.08547e-05	0.000845257
							ENSG00000204889	KRT40	protein_coding	-0.651881	0.000676452	0.00459455		ENSG00000260549	MT1L	pseudogene	0.897458	0.00305905	0.0182398
							ENSG00000204950	LRRC10B	protein_coding	1.12361	0.000201392	0.00171429		ENSG00000260708	CTA-29F11.1	antisense	-1.38459	2.07647e-07	5.90299e-06
							ENSG00000204954	C12orf73	protein_coding	-0.661478	0.00010425	0.000980508		ENSG00000260802	LINC00890	lincRNA	2.22514	6.16983e-06	0.000108008
							ENSG00000204959	ARHGEF34P	pseudogene	0.752048	5.16583e-07	1.0359e-05		ENSG00000260804	RP11-566E18.3	lincRNA	-1.45273	3.55965e-11	2.90492e-09
							ENSG00000204962	PCDHA8	protein_coding	-1.35131	3.11116e-06	4.93067e-05		ENSG00000260822	GS1-358P8.4	sense_overlapping	-1.1012	5.52004e-07	1.38237e-05
							ENSG00000205020	CCL4L1	protein_coding	2.38683	1.89053e-05	0.00023404		ENSG00000260917	RP11-57H14.4	sense_overlapping	-1.15972	7.98342e-09	3.49206e-07
							ENSG00000205021	CCL3L1	protein_coding	3.05775	0.00570119	0.0251795		ENSG00000260941	LINC00622	sense_overlapping	-2.19648	4.88488e-10	3.02365e-08
							ENSG00000205220	PSMB10	protein_coding	2.01071	2.82845e-10	1.30323e-08		ENSG00000260966	RP11-690D19.3	sense_overlapping	-0.918631	9.67976e-07	2.23315e-05
							ENSG00000205302	SNX2	protein_coding	0.736759	1.21898e-10	6.29721e-09		ENSG00000261005	CTB-58E17.1	lincRNA	-0.950767	4.80024e-07	1.22075e-05
							ENSG00000205309	NT5M	protein_coding	-0.763252	0.00163237	0.00943143		ENSG00000261063	RP11-538I12.2	antisense	-0.65464	0.00321032	0.0189693
							ENSG00000205364	MT1M	protein_coding	1.55661	3.35092e-06	5.25983e-05		ENSG00000261069	SNORD116-21	lincRNA	-2.64331	0.0011494	0.00835341
							ENSG00000205413	SAMD9	protein_coding	5.17402	6.78216e-17	1.11248e-13		ENSG00000261189	RP3-512B11.3	antisense	-0.617566	0.0045278	0.0247205
							ENSG00000205572	SERF1B	protein_coding	-0.783647	1.38183e-05	0.000179038		ENSG00000261338	RP11-378A13.1	sense_overlapping	-0.897235	1.44225e-06	3.1459e-05
							ENSG00000205670	SMIM11	protein_coding	-0.602057	5.9582e-05	0.000615831		ENSG00000261359	C16orf98	protein_coding	0.885892	0.000815181	0.00632218
							ENSG00000205710	C17orf107	protein_coding	-0.773971	0.000441867	0.00325751		ENSG00000261512	RP11-46D6.1	lincRNA	0.595937	0.00256069	0.0158025
							ENSG00000205746	RP11-1212A22.1	pseudogene	0.607582	0.0137169	0.0494504		ENSG00000261526	CTB-31O20.2	lincRNA	-1.20639	7.159e-07	1.73455e-05
							ENSG00000205791	LOH12CR2	protein_coding	-0.806056	0.000237145	0.00196063		ENSG00000261553	RP11-29G8.3	processed_transcript	0.626041	7.4778e-05	0.000883075
							ENSG00000205795	CYS1	protein_coding	-0.633415	0.00608691	0.0264697		ENSG00000261589	CTC-462L7.1	lincRNA	-0.587918	0.00906554	0.0423952
							ENSG00000205856	C22orf42	protein_coding	-0.648596	0.0045618	0.0211144		ENSG00000261609	MIR4720	lincRNA	-0.740089	2.14651e-08	8.26506e-07
							ENSG00000205929	C21orf62	protein_coding	-1.89918	9.22346e-09	2.95647e-07		ENSG00000261618	RP11-79H23.3	lincRNA	0.809721	0.0109035	0.0483525
							ENSG00000206052	DOK6	protein_coding	-0.631756	0.00632877	0.027293		ENSG00000261687	RP11-473C18.3	antisense	1.60562	3.61289e-05	0.000480727
							ENSG00000206127	GOLGA8O	protein_coding	-0.784051	0.000871023	0.00565837		ENSG00000261713	SSTR5-AS1	processed_transcript	-0.619393	0.0103238	0.0464969
							ENSG00000206190	ATP10A	protein_coding	4.57203	4.96296e-10	2.17087e-08		ENSG00000261716	RP11-196G18.22	sense_overlapping	0.74271	4.06421e-05	0.00052867
							ENSG00000206195	AP000525.9	processed_transcript	0.593067	0.000604813	0.00418609		ENSG00000261739	GOLGA8S	protein_coding	-0.975183	0.000448162	0.00388373
							ENSG00000206579	XKR4	protein_coding	1.45518	3.60976e-06	5.62307e-05		ENSG00000261740	RP11-345J4.5	protein_coding	3.21994	0.0064801	0.0327897
							ENSG00000212724	KRTAP2-3	protein_coding	2.30468	0.00423042	0.019883		ENSG00000262061	RP11-1260E13.4	processed_transcript	1.03186	0.00707275	0.0351239
							ENSG00000212864	RNF208	protein_coding	-0.66121	0.00511496	0.0231259		ENSG00000262112	RP11-670E13.5	antisense	2.33899	1.62988e-09	8.66621e-08
							ENSG00000212932	RPL23AP4	pseudogene	-0.647731	0.00058133	0.00405645		ENSG00000262477	AC021224.1	lincRNA	-0.607472	1.89434e-05	0.000277684
							ENSG00000213062	AL021068.1	pseudogene	-0.763657	0.000151381	0.00134878		ENSG00000263004	RP11-166P13.3	lincRNA	-0.813323	0.000186042	0.00187563
							ENSG00000213190	MLLT11	protein_coding	-1.1212	6.77749e-07	1.30636e-05		ENSG00000263069	CTD-2047H16.4	antisense	1.02399	3.87414e-05	0.000507974
							ENSG00000213204	C6orf165	protein_coding	1.75419	0.00211902	0.0115438		ENSG00000263165	RP11-810M2.2	antisense	1.66672	0.000545701	0.00454603
							ENSG00000213214	ARHGEF35	protein_coding	1.15644	1.04199e-06	1.89278e-05		ENSG00000263424	CTD-2541J13.2	antisense	-0.716188	6.01398e-05	0.000733983
							ENSG00000213326	RPS7P11	pseudogene	-0.582214	0.00045145	0.00330734		ENSG00000263585	RP11-498C9.13	antisense	-0.619502	0.00450548	0.0246163
							ENSG00000213492	NT5C3AP1	pseudogene	3.39019	4.41441e-13	5.36367e-11		ENSG00000264558	RP11-138C9.1	antisense	0.686178	0.000155555	0.00162417
							ENSG00000213516	RBMXL1	protein_coding	1.33412	4.97349e-05	0.000528369		ENSG00000264868	CTB-167B5.2	lincRNA	-0.853162	0.00235754	0.0148416
							ENSG00000213689	TREX1	protein_coding	2.97618	8.92893e-17	1.25069e-13		ENSG00000265179	RP11-672L10.2	processed_transcript	-0.785506	0.00567751	0.0295687
							ENSG00000213694	S1PR3	protein_coding	0.707377	0.00987181	0.0385358		ENSG00000265399	RP13-270P17.2	processed_transcript	-0.840111	0.000371026	0.00333017
							ENSG00000213713	PIGCP1	pseudogene	-0.602333	0.00100215	0.00633701		ENSG00000266256	LINC00683	lincRNA	-1.249	2.1639e-05	0.000311628
							ENSG00000213839	RP11-3J10.4	pseudogene	-0.831173	6.09969e-07	1.18828e-05		ENSG00000266728	AC015688.3	protein_coding	4.84755	0.00571343	0.0297044
							ENSG00000213928	IRF9	protein_coding	2.34484	1.51695e-10	7.58616e-09		ENSG00000266786	RP1-66C13.3	pseudogene	2.93717	1.38103e-07	4.11874e-06
							ENSG00000214013	GANC	protein_coding	0.981166	1.19314e-08	3.67145e-07		ENSG00000266916	CTD-3064H18.1	antisense	-1.13794	2.4489e-06	4.99618e-05
							ENSG00000214106	AC093726.6	protein_coding	1.70424	9.98058e-11	5.24716e-09		ENSG00000266947	RP11-799D4.4	antisense	0.801835	0.000848542	0.00652538
							ENSG00000214215	C12orf74	protein_coding	2.25962	1.26965e-09	5.0516e-08		ENSG00000266976	AC079466.1	lincRNA	1.25108	5.38787e-05	0.000667502
							ENSG00000214226	C17orf67	protein_coding	2.40397	4.19349e-13	5.24937e-11		ENSG00000267041	ZNF850	protein_coding	-0.59224	0.00357909	0.0206209
							ENSG00000214357	NEURL1B	protein_coding	-0.693523	2.03596e-05	0.000247376		ENSG00000267243	AC005307.3	processed_transcript	0.996229	6.62371e-05	0.000795962
							ENSG00000214832	UPF3AP2	pseudogene	-0.596506	0.00648389	0.0277908		ENSG00000267278	MAP3K14-AS1	antisense	0.60469	0.00448828	0.0245568
							ENSG00000215115	CXorf49	lincRNA	2.3623	0.000241434	0.00198907		ENSG00000267365	KCNJ2-AS1	antisense	-0.609896	0.0049171	0.0263235
							ENSG00000215217	C5orf49	protein_coding	0.614434	0.00351857	0.017249		ENSG00000267411	RP11-973H7.2	processed_transcript	0.702724	0.0102717	0.0463896
							ENSG00000215246	RP11-43F13.3	antisense	-1.33151	1.63485e-06	2.78179e-05		ENSG00000267436	AC005786.7	antisense	1.21356	8.76653e-09	3.80416e-07
							ENSG00000215386	LINC00478	lincRNA	-0.599833	0.0137953	0.0496782		ENSG00000267534	S1PR2	protein_coding	1.71149	0.00295521	0.017791
							ENSG00000215447	BX322557.10	processed_transcript	-0.812439	0.00050028	0.00358952		ENSG00000267548	RP11-229E13.2	3prime_overlapping_ncrna	1.01386	2.67851e-07	7.38412e-06
							ENSG00000215472	RPL17-C18orf32	protein_coding	-1.36119	0.00178441	0.0101139		ENSG00000267745	RP11-686D22.8	processed_transcript	2.11507	1.23084e-08	5.07275e-07
							ENSG00000215630	GUSBP9	pseudogene	-0.584249	0.00422326	0.019855		ENSG00000267855	NDUFA7	protein_coding	-0.916138	3.52051e-05	0.000470635
							ENSG00000215861	WI2-1896O14.1	pseudogene	-1.04203	1.02409e-06	1.86439e-05		ENSG00000268001	CTC-241F20.3	antisense	1.38148	7.17796e-05	0.000855669
							ENSG00000216490	IFI30	protein_coding	1.25858	9.53092e-08	2.35091e-06		ENSG00000268061	NAPA-AS1	antisense	-1.78506	4.71899e-09	2.1866e-07
							ENSG00000219201	RP11-181C21.4	pseudogene	1.25455	1.71962e-10	8.47055e-09		ENSG00000268173	PIK3R2	protein_coding	-0.613194	0.000194236	0.00194985
							ENSG00000219438	FAM19A5	protein_coding	-0.623989	0.0127506	0.0469887		ENSG00000268555	RP11-678G14.3	lincRNA	0.639754	0.0107778	0.0479623
							ENSG00000220032	RP11-17M16.1	protein_coding	-0.87988	0.000209024	0.00176733		ENSG00000268575	RP1-283E3.8	processed_transcript	-1.09817	0.00824162	0.0393001
							ENSG00000221914	PPP2R2A	protein_coding	1.33459	1.05821e-09	4.28766e-08		ENSG00000269044	CTC-429P9.3	sense_intronic	-0.910947	1.36683e-05	0.000212714
							ENSG00000221947	XKR9	protein_coding	1.31579	1.08703e-06	1.96805e-05		ENSG00000269094	AC006449.1	protein_coding	0.594534	0.00165047	0.0111778
							ENSG00000221963	APOL6	protein_coding	3.33092	2.96242e-15	1.13006e-12		ENSG00000269175	AC093157.1	protein_coding	-0.629525	0.00012653	0.00137017
							ENSG00000222011	FAM185A	protein_coding	-0.610481	8.99764e-06	0.000123196		ENSG00000269243	CTD-2231E14.8	antisense	1.06858	2.5922e-06	5.21077e-05
							ENSG00000223478	RP11-545E17.3	antisense	-0.6573	0.00176687	0.0100353		ENSG00000269293	RP1-265C24.9	antisense	-0.80018	0.000110561	0.0012237
							ENSG00000223573	TINCR	lincRNA	-1.12074	5.08768e-05	0.000537063		ENSG00000269640	CTD-2521M24.9	lincRNA	2.30954	0.00530017	0.0279545
							ENSG00000223658	AC011242.6	pseudogene	-1.04218	0.00045793	0.00334436		ENSG00000269728	RP11-145M9.4	lincRNA	2.32718	3.60761e-10	2.34824e-08
							ENSG00000223773	CD99P1	pseudogene	1.05769	3.23399e-06	5.08691e-05		ENSG00000269893	SNHG8	lincRNA	-0.942671	2.21872e-06	4.57783e-05
							ENSG00000223802	CERS1	protein_coding	-0.931257	0.000219142	0.00183491		ENSG00000269906	RP11-248J18.2	sense_intronic	0.603121	0.0097031	0.0445701
							ENSG00000223804	RP6-206I17.1	lincRNA	0.853511	0.00834553	0.0337006		ENSG00000270032	C12orf63	protein_coding	3.3165	6.42429e-08	2.11178e-06
							ENSG00000223891	OSER1-AS1	lincRNA	-0.757109	0.00230077	0.012293		ENSG00000270189	RP11-258C19.7	lincRNA	-1.01434	0.000323856	0.00298774
							ENSG00000223960	AC009948.5	antisense	2.52481	1.53136e-16	1.40441e-13		ENSG00000271529	CICP14	pseudogene	0.796706	0.00251677	0.0156019
							ENSG00000224078	SNHG14	processed_transcript	-0.587321	0.00457768	0.0211756		ENSG00000271581	XXbac-BPG248L24.12	pseudogene	1.29811	0.0004893	0.00416888
							ENSG00000224086	LL22NC03-86G7.1	antisense	-0.623304	0.00117333	0.00721912		ENSG00000271646	RP11-326I11.3	lincRNA	1.31048	3.38175e-09	1.64602e-07
							ENSG00000224152	AC009506.1	antisense	-0.642636	0.000832602	0.00543461		ENSG00000271738	RP11-137H2.6	lincRNA	-1.20898	6.24754e-12	6.52729e-10
							ENSG00000224201	PNMA6A	protein_coding	-0.592908	0.00411447	0.0194271		ENSG00000271820	RP5-894D12.5	lincRNA	-2.52823	0.00458713	0.0249331
							ENSG00000224383	C17orf72	protein_coding	1.29583	1.03326e-08	3.25309e-07		ENSG00000271824	AC009014.3	lincRNA	-1.01323	0.00021525	0.00213467
							ENSG00000224389	C4B	protein_coding	0.795908	1.10749e-05	0.000146857		ENSG00000271954	RP11-427H3.1	lincRNA	0.5847	7.4682e-05	0.000883075
							ENSG00000224470	ATXN1L	protein_coding	0.728871	0.00114232	0.0070761		ENSG00000272003	RP11-23P13.7	lincRNA	1.2237	0.000648898	0.00524846
							ENSG00000224660	SH3BP5-AS1	antisense	-0.621918	7.88059e-07	1.47732e-05		ENSG00000272106	RP11-345P4.9	antisense	-1.60371	2.17038e-09	1.11601e-07
							ENSG00000224877	C17orf89	protein_coding	-0.788483	0.000135911	0.00123101		ENSG00000272268	FLJ30594	protein_coding	-1.06423	0.00564744	0.0294641
							ENSG00000225101	OR52K3P	pseudogene	5.82856	2.17093e-09	8.20502e-08		ENSG00000272288	RP11-140K17.3	antisense	-0.748672	6.19879e-05	0.000752619
							ENSG00000225377	RP5-1103G7.4	antisense	1.09413	2.37751e-06	3.88817e-05		ENSG00000272441	RP11-496N12.9	3prime_overlapping_ncrna	-0.925704	6.54131e-05	0.000787791
							ENSG00000225415	RP3-509I19.1	pseudogene	2.45294	5.10259e-07	1.02571e-05		ENSG00000272452	RP11-391M1.4	lincRNA	-1.23469	4.32938e-08	1.49505e-06
							ENSG00000225439	BOLA3-AS1	antisense	-1.07415	2.88535e-05	0.000333064		ENSG00000272463	RP11-532F6.3	lincRNA	2.37995	3.51694e-08	1.26509e-06
							ENSG00000225485	ARHGAP23	protein_coding	1.47938	2.72104e-06	4.36743e-05		ENSG00000272512	RP11-54O7.17	lincRNA	2.20013	1.33548e-07	3.99741e-06
							ENSG00000225492	GBP1P1	pseudogene	7.30339	1.37535e-14	3.69835e-12		ENSG00000272514	C6ORF165	protein_coding	1.29543	0.010483	0.0470255
							ENSG00000225697	SLC26A6	protein_coding	0.604746	0.000241995	0.0019917		ENSG00000272520	CTD-2044J15.2	lincRNA	-1.03441	3.72144e-07	9.82975e-06
							ENSG00000225792	AC004540.4	antisense	-1.02978	2.62707e-05	0.000307799		ENSGR0000169100.8	NA	NA	-1.02793	9.16192e-10	5.25465e-08
							ENSG00000225864	HCG4P11	pseudogene	1.46284	8.65884e-08	2.15525e-06		ENSGR0000185291.6	NA	NA	1.01325	0.00702666	0.0349691
							ENSG00000226025	LGALS17A	pseudogene	9.11334	1.58399e-14	3.87794e-12		ENSGR0000198223.9	NA	NA	-0.910884	0.00997396	0.0453696
							ENSG00000226049	TLK2P1	pseudogene	1.42852	0.000155624	0.0013843		ENSGR0000223773.2	NA	NA	0.62504	0.00184187	0.0121823
							ENSG00000226381	RP11-119F19.2	antisense	-0.634975	2.00916e-05	0.000245027
							ENSG00000226887	ERVMER34-1	protein_coding	-0.736502	0.000880573	0.00570009
							ENSG00000226950	DANCR	processed_transcript	-1.47406	6.67467e-10	2.80012e-08
							ENSG00000227218	RP11-203J24.8	antisense	-0.675205	0.000801882	0.00528055
							ENSG00000227268	KLLN	protein_coding	-0.732898	0.00370077	0.0179279
							ENSG00000227695	DNMBP-AS1	antisense	0.860906	0.000349046	0.00268073
							ENSG00000227775	RP1-283E3.4	pseudogene	-0.635751	0.00549552	0.024429
							ENSG00000227825	SLC9A7P1	pseudogene	-1.3168	2.15451e-07	4.69952e-06
							ENSG00000227877	LINC00948	lincRNA	-1.7743	1.60381e-05	0.000203459
							ENSG00000228133	AC099684.1	lincRNA	2.88807	3.93879e-08	1.08585e-06
							ENSG00000228170	RP1-40E16.11	antisense	-0.595705	0.00201681	0.0111236
							ENSG00000228243	RP11-436G20.1	pseudogene	-0.685022	0.011538	0.0436076
							ENSG00000228318	AP001610.5	antisense	5.39631	4.4027e-15	1.49619e-12
							ENSG00000228439	TSTD3	antisense	-0.712806	0.000319538	0.00250739
							ENSG00000228451	SDAD1P1	pseudogene	-0.720038	0.0139031	0.0499544
							ENSG00000228506	RP11-98I9.4	antisense	-0.806672	0.000472595	0.00342789
							ENSG00000228594	C1orf233	protein_coding	-0.767772	0.00102209	0.00644079
							ENSG00000228623	ZNF883	lincRNA	-0.76101	4.37866e-06	6.68122e-05
							ENSG00000229047	AF127577.10	antisense	0.601294	0.0018538	0.0103817
							ENSG00000229214	LINC00242	lincRNA	-0.640048	0.0108679	0.0416025
							ENSG00000229292	RFPL4AL1	protein_coding	-1.07746	0.0104715	0.040377
							ENSG00000229474	PATL2	protein_coding	1.98261	1.32129e-07	3.08295e-06
							ENSG00000229481	CTD-2554C21.3	lincRNA	-0.59405	0.00393763	0.0187541
							ENSG00000229589	ACVR2B-AS1	antisense	0.953813	0.00044788	0.00329049
							ENSG00000229644	NAMPTL	protein_coding	0.689288	0.00020432	0.0017365
							ENSG00000229689	FLJ14082	protein_coding	-1.03386	8.37032e-05	0.000817739
							ENSG00000229891	Z83851.1	lincRNA	-0.829179	0.000204846	0.00174008
							ENSG00000230154	AC018463.4	pseudogene	1.23634	1.59328e-06	2.72385e-05
							ENSG00000230438	RP11-420G6.4	lincRNA	1.24348	4.51989e-07	9.22137e-06
							ENSG00000230530	LIMD1-AS1	antisense	0.727781	0.000104087	0.000979542
							ENSG00000230733	AC092171.4	lincRNA	-0.694401	4.64497e-05	0.000498635
							ENSG00000231013	AC013275.2	antisense	-0.724621	7.6126e-05	0.000755411
							ENSG00000231536	AC123886.2	antisense	0.624351	0.000390965	0.00294579
							ENSG00000231770	TMEM44-AS1	antisense	-0.657636	0.00021811	0.00182814
							ENSG00000231824	C18orf42	protein_coding	-0.731311	0.00895353	0.0355605
							ENSG00000231889	TRAF3IP2-AS1	antisense	-0.627076	0.00142301	0.00845714
							ENSG00000231925	TAPBP	protein_coding	1.1534	6.43587e-09	2.18566e-07
							ENSG00000232133	IMPDH1P10	pseudogene	1.37528	2.78317e-05	0.000323545
							ENSG00000232415	CTB-51J22.1	antisense	-0.728992	0.000629886	0.00432845
							ENSG00000232442	CTD-3184A7.4	antisense	-0.816858	0.000120408	0.00110709
							ENSG00000232453	RP4-794H19.1	lincRNA	0.684247	0.00634117	0.0273362
							ENSG00000232653	GOLGA8N	protein_coding	-0.846288	0.000362388	0.00276965
							ENSG00000232938	AC139099.3	pseudogene	-0.713961	0.000108277	0.00101143
							ENSG00000233084	AL672183.2	pseudogene	-0.654729	0.000349085	0.00268073
							ENSG00000233184	RP11-421L21.3	antisense	-0.763557	0.000503913	0.00361105
							ENSG00000233247	GS1-257G1.1	pseudogene	-0.927618	0.000246124	0.00202364
							ENSG00000233382	NKAPP1	pseudogene	0.958684	4.77201e-06	7.17464e-05
							ENSG00000233593	RP4-665J23.1	lincRNA	0.971345	3.19374e-06	5.04691e-05
							ENSG00000233757	AC092835.2	lincRNA	-0.806448	0.0074776	0.0310209
							ENSG00000234127	TRIM26	protein_coding	1.49637	5.09947e-13	6.15048e-11
							ENSG00000234171	AC108488.3	antisense	-0.595295	0.0035276	0.0172674
							ENSG00000234290	AC116366.6	antisense	3.26245	6.31327e-10	2.66212e-08
							ENSG00000234431	AC007283.5	lincRNA	1.01476	0.000986019	0.00625916
							ENSG00000234432	AC092171.1	protein_coding	-0.929265	0.000134557	0.00122279
							ENSG00000234518	PTGES3P1	pseudogene	1.87097	2.06738e-07	4.53359e-06
							ENSG00000234635	LINC00849	lincRNA	-1.11274	1.3596e-05	0.000176716
							ENSG00000234690	AC073283.4	lincRNA	0.697763	0.00529545	0.0237456
							ENSG00000234745	HLA-B	protein_coding	0.596608	0.000939038	0.00601446
							ENSG00000234883	MIR155HG	lincRNA	2.83286	1.13437e-05	0.000150057
							ENSG00000235398	LINC00623	lincRNA	0.77864	1.1702e-07	2.76583e-06
							ENSG00000235531	RP11-383H13.1	protein_coding	-0.610365	0.000335867	0.00260237
							ENSG00000235558	RP11-1198D22.1	pseudogene	-1.29246	0.0120218	0.045011
							ENSG00000235560	AC002310.12	antisense	-0.717083	0.00225117	0.012095
							ENSG00000235750	KIAA0040	protein_coding	1.45346	1.05865e-09	4.28766e-08
							ENSG00000235961	PNMA6C	protein_coding	-0.760343	0.00120897	0.00740783
							ENSG00000235999	RP11-403I13.8	lincRNA	1.89713	4.25476e-11	2.52865e-09
							ENSG00000236051	MYCBP2-AS1	antisense	1.23308	5.39266e-07	1.07219e-05
							ENSG00000236155	RP11-231P20.2	pseudogene	-1.34158	2.39378e-05	0.00028453
							ENSG00000236213	AC006369.2	antisense	-0.658446	0.00496967	0.0226061
							ENSG00000236502	SIX3-AS1	antisense	-1.09271	0.000187915	0.00161974
							ENSG00000236528	RP1-125I3.2	antisense	-0.825371	0.000440499	0.00325034
							ENSG00000236618	PITPNA-AS1	antisense	-1.04972	4.8587e-07	9.83917e-06
							ENSG00000236756	DNAJC9-AS1	antisense	-0.596266	0.00890399	0.0354323
							ENSG00000236761	CTAGE9	protein_coding	0.597073	0.00209779	0.0114509
							ENSG00000236824	BCYRN1	lincRNA	0.741757	0.000339775	0.00262645
							ENSG00000236901	MIR600HG	sense_intronic	-1.56709	8.80341e-08	2.18791e-06
							ENSG00000236943	RP11-640M9.1	antisense	0.790111	4.29234e-08	1.16568e-06
							ENSG00000237125	HAND2-AS1	antisense	-1.12074	0.00040484	0.00302808
							ENSG00000237172	B3GNT9	protein_coding	-0.580455	0.00252399	0.0132695
							ENSG00000237276	ANO7P1	pseudogene	3.71174	1.33856e-09	5.30346e-08
							ENSG00000237310	GS1-124K5.4	lincRNA	-1.00763	1.04435e-05	0.000139841
							ENSG00000237499	RP11-356I2.4	antisense	-1.40458	3.93095e-05	0.000436852
							ENSG00000237624	OXCT2P1	pseudogene	-1.24672	1.52761e-05	0.000195304
							ENSG00000237683	AL627309.1	protein_coding	0.906945	9.83834e-05	0.000934443
							ENSG00000237767	RP11-101E14.2	lincRNA	-0.98073	3.24362e-06	5.09627e-05
							ENSG00000237857	RP11-435O5.2	lincRNA	-1.09496	2.19707e-05	0.000263825
							ENSG00000237943	PRKCQ-AS1	lincRNA	1.10591	5.71617e-07	1.12156e-05
							ENSG00000238035	AC138035.2	lincRNA	0.640287	0.00384151	0.0184152
							ENSG00000238142	RP11-108M9.4	lincRNA	-0.757848	0.00102321	0.00644348
							ENSG00000239713	APOBEC3G	protein_coding	3.68316	6.09186e-13	7.08687e-11
							ENSG00000239789	MRPS17	protein_coding	-0.679534	0.00281624	0.014513
							ENSG00000239911	PRKAG2-AS1	antisense	-1.22639	0.000450929	0.00330571
							ENSG00000240065	PSMB9	protein_coding	3.57031	3.52918e-11	2.15283e-09
							ENSG00000240204	SMKR1	protein_coding	-1.24374	2.73414e-05	0.000319204
							ENSG00000240253	AC140481.7	pseudogene	-0.745132	0.00852582	0.0342599
							ENSG00000240356	RPL23AP7	pseudogene	-0.670777	1.18529e-06	2.1133e-05
							ENSG00000240498	CDKN2B-AS1	antisense	0.714595	0.00147305	0.00868837
							ENSG00000240541	TM4SF1-AS1	antisense	-0.653502	0.00701831	0.0295334
[truncated: 242 more rows]
