# Supplementary material for: An integrated multi-omics approach identifies the landscape of interferon-α-mediated responses of human pancreatic beta cells
Source: Nat Commun. 2020 May 22;11:2584. doi: 10.1038/s41467-020-16327-0 (PMC7244579; doi:10.1038/s41467-020-16327-0)
Supplement: Supplementary file 8 — Supplementary Data 5 [file 41467_2020_16327_MOESM8_ESM.xlsx]

## Sheet: Sheet1
Supplementary Data 5: List of differentially abundant proteins from proteomics of EndoC-BH1 cells exposed to IFNalpha for the indicated time points ( p-value < 0.05).
8h								24h
RefSeq accession number	Gene Symbol	Gene Name	PVALUES	QVALUES	LOG2(FC)			RefSeq accession number	Gene Symbol	Gene Name	PVALUES	QVALUES	LOG2(FC)
NP_036552.1	IFIT5	interferon induced protein with tetratricopeptide repeats 5(IFIT5)	3.63585e-06	0.0433175	0.644209			NP_001159611.1	LCORL	ligand dependent nuclear receptor corepressor like(LCORL)	3.23119e-06	0.0137693	-0.141239
NP_001029030.1	DCLRE1C	DNA cross-link repair 1C(DCLRE1C)	1.5715e-05	0.0627249	0.263684			NP_001073350.1	PRKD2	protein kinase D2(PRKD2)	3.43434e-06	0.0137693	0.477055
NP_872319.1	SPC24	SPC24, NDC80 kinetochore complex component(SPC24)	2.03016e-05	0.0627249	-0.123703			NP_001129123.1	EIF2AK2	eukaryotic translation initiation factor 2 alpha kinase 2(EIF2AK2)	3.52998e-06	0.0137693	0.745319
NP_054903.1	CNIH4	cornichon family AMPA receptor auxiliary protein 4(CNIH4)	2.10592e-05	0.0627249	0.0864906			NP_002809.2	PSME2	proteasome activator subunit 2(PSME2)	5.24976e-06	0.0144721	0.495376
NP_005106.2	MVP	major vault protein(MVP)	3.24394e-05	0.0675835	0.692059			NP_065385.2	PBXIP1	PBX homeobox interacting protein 1(PBXIP1)	6.18362e-06	0.0144721	-0.131731
NP_542388.2	RSAD2	radical S-adenosyl methionine domain containing 2(RSAD2)	3.60748e-05	0.0675835	1.80139			NP_705837.1	TMPRSS6	transmembrane protease, serine 6(TMPRSS6)	7.58903e-06	0.0145615	-0.095262
NP_056175.3	SKIV2L2	Ski2 like RNA helicase 2(SKIV2L2)	4.01609e-05	0.0675835	-0.105692			NP_000584.2	TAP1	transporter 1, ATP binding cassette subfamily B member(TAP1)	8.71049e-06	0.0145615	1.27544
NP_612144.1	DTX3L	deltex E3 ubiquitin ligase 3L(DTX3L)	4.9477e-05	0.0675835	1.10214			NP_001185470.1	ERAP1	endoplasmic reticulum aminopeptidase 1(ERAP1)	1.22211e-05	0.0149792	0.342192
NP_937856.1	OASL	2'-5'-oligoadenylate synthetase like(OASL)	5.14897e-05	0.0675835	1.49973			NP_644671.1	STAT1	signal transducer and activator of transcription 1(STAT1)	1.2282e-05	0.0149792	1.23687
NP_085144.1	APOL6	apolipoprotein L6(APOL6)	5.67261e-05	0.0675835	1.49311			NP_057407.2	HERC5	HECT and RLD domain containing E3 ubiquitin protein ligase 5(HERC5)	1.36552e-05	0.0149792	0.963194
NP_066363.1	ZNFX1	zinc finger NFX1-type containing 1(ZNFX1)	6.30808e-05	0.0683223	0.62317			NP_055865.1	CMTR1	cap methyltransferase 1(CMTR1)	1.40806e-05	0.0149792	0.442217
NP_001003828.1	PARVB	parvin beta(PARVB)	7.16123e-05	0.071099	-0.0796589			NP_065890.1	WDR48	WD repeat domain 48(WDR48)	1.64515e-05	0.016043	0.75647
NP_599032.2	SMTN	smoothelin(SMTN)	9.74492e-05	0.0873473	-0.221072			NP_478066.3	FAM3B	family with sequence similarity 3 member B(FAM3B)	2.77941e-05	0.025019	0.497145
NP_150649.1	CASP4	caspase 4(CASP4)	0.000102641	0.0873473	0.354579			NP_620636.1	HLTF	helicase like transcription factor(HLTF)	3.55825e-05	0.0287192	-0.184327
NP_001269429.1	TTC1	tetratricopeptide repeat domain 1(TTC1)	0.000117633	0.0892185	-0.177489			NP_056289.2	SAMHD1	SAM and HD domain containing deoxynucleoside triphosphate triphosphohydrolase 1(SAMHD1)	3.91655e-05	0.0287192	0.598647
NP_001130013.1	APOL1	apolipoprotein L1(APOL1)	0.000123468	0.0892185	2.11302			NP_061969.3	GTPBP2	GTP binding protein 2(GTPBP2)	4.58601e-05	0.0287192	0.217335
NP_060649.3	ATF7IP	activating transcription factor 7 interacting protein(ATF7IP)	0.000127305	0.0892185	-0.139541			NP_671714.1	AKAP9	A-kinase anchoring protein 9(AKAP9)	4.76804e-05	0.0287192	-0.157482
NP_006075.3	IRF9	interferon regulatory factor 9(IRF9)	0.000155356	0.0976443	1.16997			NP_778203.1	CNTN1	contactin 1(CNTN1)	4.84363e-05	0.0287192	-0.27846
NP_115934.1	CFC1	cripto, FRL-1, cryptic family 1(CFC1)	0.000155719	0.0976443	-0.162687			NP_002029.3	IFI6	interferon alpha inducible protein 6(IFI6)	4.91818e-05	0.0287192	1.22738
NP_068595.3	PPCDC	phosphopantothenoylcysteine decarboxylase(PPCDC)	0.000180968	0.100241	-0.106145			NP_116184.2	RPUSD4	RNA pseudouridylate synthase domain containing 4(RPUSD4)	5.09485e-05	0.0287192	-0.0527504
NP_009330.1	STAT1	signal transducer and activator of transcription 1(STAT1)	0.000191685	0.100241	0.511892			NP_003818.2	NAPA	NSF attachment protein alpha(NAPA)	5.16304e-05	0.0287192	0.327386
NP_112489.3	SLC25A28	solute carrier family 25 member 28(SLC25A28)	0.000196874	0.100241	0.859307			NP_057332.1	AKAP11	A-kinase anchoring protein 11(AKAP11)	5.47208e-05	0.0287192	-0.187216
NP_004679.2	NMI	N-myc and STAT interactor(NMI)	0.00019697	0.100241	1.15055			NP_060101.3	DDX60	DExD/H-box helicase 60(DDX60)	5.64469e-05	0.0287192	1.18749
NP_005724.1	KIF20A	kinesin family member 20A(KIF20A)	0.000201929	0.100241	-0.0998147			NP_004902.1	PDIA4	protein disulfide isomerase family A member 4(PDIA4)	6.19527e-05	0.0302071	0.212114
NP_036277.2	DTYMK	deoxythymidylate kinase(DTYMK)	0.000237845	0.112567	-0.0972404			NP_000030.1	APOA1	apolipoprotein A1(APOA1)	7.61137e-05	0.0322282	-0.171591
NP_003812.1	RIPK2	receptor interacting serine/threonine kinase 2(RIPK2)	0.000245656	0.112567	0.0884951			NP_079047.2	NAA40	N(alpha)-acetyltransferase 40, NatD catalytic subunit(NAA40)	7.76252e-05	0.0322282	-0.147926
NP_066005.2	RNF213	ring finger protein 213(RNF213)	0.000265875	0.116779	0.584083			NP_004779.2	UBE4A	ubiquitination factor E4A(UBE4A)	7.79975e-05	0.0322282	-0.121419
NP_055726.3	AAK1	AP2 associated kinase 1(AAK1)	0.000282432	0.116779	-0.0920186			NP_001146.2	ANXA6	annexin A6(ANXA6)	7.82492e-05	0.0322282	0.193849
NP_786943.1	IL6ST	interleukin 6 signal transducer(IL6ST)	0.000284252	0.116779	0.258966			NP_001164608.1	STRBP	spermatid perinuclear RNA binding protein(STRBP)	8.15558e-05	0.0322282	-0.179589
NP_054862.1	CD274	CD274 molecule(CD274)	0.000309853	0.122926	0.769221			NP_149124.3	CNP	2',3'-cyclic nucleotide 3' phosphodiesterase(CNP)	8.48885e-05	0.0322282	0.329138
NP_002029.3	IFI6	interferon alpha inducible protein 6(IFI6)	0.000341666	0.122926	1.68977			NP_150247.2	PML	promyelocytic leukemia(PML)	9.16756e-05	0.0322282	1.1371
NP_001208.2	CA11	carbonic anhydrase 11(CA11)	0.000345427	0.122926	0.174163			NP_004039.1	B2M	beta-2-microglobulin(B2M)	9.3013e-05	0.0322282	0.892967
NP_001139578.1	PARP9	poly(ADP-ribose) polymerase family member 9(PARP9)	0.000359596	0.122926	0.846558			NP_937987.2	E2F6	E2F transcription factor 6(E2F6)	9.6612e-05	0.0322282	-0.136845
NP_542382.1	MED30	mediator complex subunit 30(MED30)	0.000361514	0.122926	-0.140637			NP_005106.2	MVP	major vault protein(MVP)	0.000106666	0.0322282	0.802333
NP_872589.1	BAZ1A	bromodomain adjacent to zinc finger domain 1A(BAZ1A)	0.000367655	0.122926	0.22437			NP_001121620.1	TFRC	transferrin receptor(TFRC)	0.000107907	0.0322282	-0.255994
NP_001012985.2	DDX60L	DEAD-box helicase 60-like(DDX60L)	0.000371441	0.122926	0.905964			NP_005558.1	LGALS3BP	galectin 3 binding protein(LGALS3BP)	0.000108184	0.0322282	0.381173
NP_001035863.1	CEP170	centrosomal protein 170(CEP170)	0.00040351	0.125646	0.130549			NP_788955.1	PSME1	proteasome activator subunit 1(PSME1)	0.00011217	0.0322282	0.410931
NP_001539.3	IFIT1	interferon induced protein with tetratricopeptide repeats 1(IFIT1)	0.000438532	0.125646	1.34579			NP_055653.2	ZBED4	zinc finger BED-type containing 4(ZBED4)	0.000115157	0.0322282	-0.123563
NP_997198.2	CMPK2	cytidine/uridine monophosphate kinase 2(CMPK2)	0.000442984	0.125646	0.505271			NP_001018048.1	VPS13A	vacuolar protein sorting 13 homolog A(VPS13A)	0.000120466	0.0322282	-0.138677
NP_001035534.1	PHF11	PHD finger protein 11(PHF11)	0.000443308	0.125646	1.65864			NP_001035534.1	PHF11	PHD finger protein 11(PHF11)	0.000121114	0.0322282	1.2454
NP_690042.1	TES	testin LIM domain protein(TES)	0.000456919	0.125646	-0.158446			NP_001138481.1	BTN3A1	butyrophilin subfamily 3 member A1(BTN3A1)	0.000122735	0.0322282	1.54077
NP_005180.1	CBX2	chromobox 2(CBX2)	0.000458817	0.125646	-0.112084			NP_001171517.1	MX1	MX dynamin like GTPase 1(MX1)	0.000124196	0.0322282	1.82222
NP_055603.2	TRIM14	tripartite motif containing 14(TRIM14)	0.000461318	0.125646	0.647321			NP_338599.1	TREX1	three prime repair exonuclease 1(TREX1)	0.00012475	0.0322282	0.823588
NP_060024.2	PARP14	poly(ADP-ribose) polymerase family member 14(PARP14)	0.000464029	0.125646	1.20881			NP_149100.2	PNPT1	polyribonucleotide nucleotidyltransferase 1(PNPT1)	0.000132129	0.0322282	0.501481
NP_789782.1	CHMP4B	charged multivesicular body protein 4B(CHMP4B)	0.000487571	0.128906	-0.164804			NP_003724.1	OASL	2'-5'-oligoadenylate synthetase like(OASL)	0.000132212	0.0322282	1.13485
NP_001530.1	DNAJA1	DnaJ heat shock protein family (Hsp40) member A1(DNAJA1)	0.000513438	0.128906	0.209413			NP_060866.2	METTL2B	methyltransferase like 2B(METTL2B)	0.000135569	0.0322282	-0.095015
NP_612465.3	BATF2	basic leucine zipper ATF-like transcription factor 2(BATF2)	0.000519617	0.128906	1.3398			NP_056991.2	LAP3	leucine aminopeptidase 3(LAP3)	0.000135719	0.0322282	0.815181
NP_001159607.1	RBM28	RNA binding motif protein 28(RBM28)	0.00052109	0.128906	-0.110521			NP_733751.2	KMT2C	lysine methyltransferase 2C(KMT2C)	0.000137678	0.0322282	-0.187768
NP_057407.2	HERC5	HECT and RLD domain containing E3 ubiquitin protein ligase 5(HERC5)	0.000530166	0.128906	0.654614			NP_066956.1	RNASEL	ribonuclease L(RNASEL)	0.000137981	0.0322282	0.197015
NP_059110.2	USP18	ubiquitin specific peptidase 18(USP18)	0.000548837	0.130777	1.38376			NP_690621.1	PTK7	protein tyrosine kinase 7 (inactive)(PTK7)	0.000138548	0.0322282	-0.10929
NP_644671.1	STAT1	signal transducer and activator of transcription 1(STAT1)	0.000578611	0.135168	0.891005			NP_001295.2	CPD	carboxypeptidase D(CPD)	0.000141579	0.0322282	-0.234917
NP_113615.2	DNAL1	dynein axonemal light chain 1(DNAL1)	0.000594485	0.135594	0.0851193			NP_001002264.1	EPSTI1	epithelial stromal interaction 1(EPSTI1)	0.000143212	0.0322282	1.29776
NP_002189.1	IRF1	interferon regulatory factor 1(IRF1)	0.000620691	0.135594	1.04319			NP_938146.1	STAT2	signal transducer and activator of transcription 2(STAT2)	0.000158797	0.0327041	1.01626
NP_057177.1	RPL26L1	ribosomal protein L26 like 1(RPL26L1)	0.000625935	0.135594	-0.104848			NP_064504.2	ZC3HAV1	zinc finger CCCH-type containing, antiviral 1(ZC3HAV1)	0.000159367	0.0327041	0.227583
NP_001027581.1	OAS1	2'-5'-oligoadenylate synthetase 1(OAS1)	0.00062596	0.135594	1.52605			NP_055568.3	BMS1	BMS1, ribosome biogenesis factor(BMS1)	0.0001603	0.0327041	-0.136738
NP_002792.1	PSMB10	proteasome subunit beta 10(PSMB10)	0.000644571	0.137133	1.1439			NP_006395.2	PROCR	protein C receptor(PROCR)	0.000164614	0.0327041	0.293448
NP_001116103.1	CDKN1C	cyclin dependent kinase inhibitor 1C(CDKN1C)	0.00067519	0.138201	-0.297868			NP_056349.1	ZZZ3	zinc finger ZZ-type containing 3(ZZZ3)	0.000166653	0.0327041	-0.145356
NP_663619.1	MRPL35	mitochondrial ribosomal protein L35(MRPL35)	0.00067685	0.138201	-0.0793006			NP_066928.1	PLSCR1	phospholipid scramblase 1(PLSCR1)	0.000171338	0.0327041	1.0463
NP_004022.2	IRF7	interferon regulatory factor 7(IRF7)	0.000684394	0.138201	0.864685			NP_871629.1	STARD5	StAR related lipid transfer domain containing 5(STARD5)	0.000171922	0.0327041	0.66262
NP_003657.1	BLZF1	basic leucine zipper nuclear factor 1(BLZF1)	0.000707217	0.14043	0.216422			NP_055795.1	STXBP5L	syntaxin binding protein 5 like(STXBP5L)	0.000172338	0.0327041	-0.184086
NP_001128123.1	EIF4E3	eukaryotic translation initiation factor 4E family member 3(EIF4E3)	0.000734849	0.141398	0.188308			NP_036552.1	IFIT5	interferon induced protein with tetratricopeptide repeats 5(IFIT5)	0.000173129	0.0327041	0.883767
NP_001538.4	IFIT2	interferon induced protein with tetratricopeptide repeats 2(IFIT2)	0.000742082	0.141398	1.18982			NP_689414.1	TAS1R3	taste 1 receptor member 3(TAS1R3)	0.000173274	0.0327041	-0.246454
NP_055331.1	CNOT3	CCR4-NOT transcription complex subunit 3(CNOT3)	0.000752761	0.141398	-0.118544			NP_001161419.1	TIMM17B	translocase of inner mitochondrial membrane 17 homolog B (yeast)(TIMM17B)	0.000179058	0.0332594	-0.163109
NP_067077.1	C21ORF59	chromosome 21 open reading frame 59(C21orf59)	0.000764462	0.141398	-0.0507422			NP_001018088.1	FPGS	folylpolyglutamate synthase(FPGS)	0.000183542	0.0335596	0.0886404
NP_001025482.1	CERKL	ceramide kinase like(CERKL)	0.000781066	0.141398	-0.0596014			NP_065081.2	CNNM1	cyclin and CBS domain divalent metal cation transport mediator 1(CNNM1)	0.000197068	0.0354782	0.133124
NP_112223.1	TRIM56	tripartite motif containing 56(TRIM56)	0.0007833	0.141398	0.345108			NP_859059.1	BCDIN3D	BCDIN3 domain containing RNA methyltransferase(BCDIN3D)	0.000200828	0.0356074	-0.0760025
NP_112202.2	ISCA1	iron-sulfur cluster assembly 1(ISCA1)	0.000872523	0.149321	-0.168721			NP_542388.2	RSAD2	radical S-adenosyl methionine domain containing 2(RSAD2)	0.000211068	0.0368644	1.62274
NP_000031.1	APOC3	apolipoprotein C3(APOC3)	0.000900949	0.149321	-0.104726			NP_002283.3	LAMB2	laminin subunit beta 2(LAMB2)	0.000214245	0.0368691	0.14615
NP_005073.2	TRIM25	tripartite motif containing 25(TRIM25)	0.000926881	0.149321	0.247747			NP_001059.2	TOP2B	topoisomerase (DNA) II beta(TOP2B)	0.000220071	0.0371572	-0.186277
NP_055129.2	DDX58	DExD/H-box helicase 58(DDX58)	0.000932179	0.149321	1.38952			NP_066363.1	ZNFX1	zinc finger NFX1-type containing 1(ZNFX1)	0.00022227	0.0371572	0.656487
NP_663612.2	APOL2	apolipoprotein L2(APOL2)	0.000936679	0.149321	1.05464			NP_005073.2	TRIM25	tripartite motif containing 25(TRIM25)	0.00022725	0.037339	0.396099
NP_150247.2	PML	promyelocytic leukemia(PML)	0.00094078	0.149321	0.848179			NP_001137389.1	LYSMD2	LysM domain containing 2(LYSMD2)	0.000236219	0.037339	0.169643
NP_001095139.1	INPP4B	inositol polyphosphate-4-phosphatase type II B(INPP4B)	0.000952405	0.149321	0.116322			NP_055416.2	EHD2	EH domain containing 2(EHD2)	0.00024016	0.037339	0.81128
NP_001139114.1	RUBCN	RUN and cysteine rich domain containing beclin 1 interacting protein(RUBCN)	0.000954781	0.149321	0.131813			NP_079232.3	TMEM62	transmembrane protein 62(TMEM62)	0.000241688	0.037339	0.614341
NP_001171517.1	MX1	MX dynamin like GTPase 1(MX1)	0.000970435	0.149321	1.84564			NP_663612.2	APOL2	apolipoprotein L2(APOL2)	0.000242575	0.037339	1.08449
NP_001009922.1	RCHY1	ring finger and CHY zinc finger domain containing 1(RCHY1)	0.00102065	0.149321	-0.191575			NP_005737.1	NAMPT	nicotinamide phosphoribosyltransferase(NAMPT)	0.000243582	0.037339	0.372623
NP_689522.2	PIK3AP1	phosphoinositide-3-kinase adaptor protein 1(PIK3AP1)	0.00103295	0.149321	1.06951			NP_001290426.1	SAMD9L	sterile alpha motif domain containing 9 like(SAMD9L)	0.000248112	0.037339	1.68221
NP_003132.2	TRIM21	tripartite motif containing 21(TRIM21)	0.00103958	0.149321	0.785739			NP_006178.2	OAS3	2'-5'-oligoadenylate synthetase 3(OAS3)	0.000248884	0.037339	1.24156
NP_060717.1	TMEM30A	transmembrane protein 30A(TMEM30A)	0.00104537	0.149321	-0.105611			NP_001138329.1	PLEKHG6	pleckstrin homology and RhoGEF domain containing G6(PLEKHG6)	0.000260132	0.0379535	-0.215635
NP_060103.2	FAM46A	family with sequence similarity 46 member A(FAM46A)	0.00105532	0.149321	0.707223			NP_005524.2	IFI35	interferon induced protein 35(IFI35)	0.00026424	0.0379535	1.31182
NP_940918.2	GALNT18	polypeptide N-acetylgalactosaminyltransferase 18(GALNT18)	0.00106593	0.149321	-0.0377525			NP_006274.2	TACC1	transforming acidic coiled-coil containing protein 1(TACC1)	0.00027154	0.0379535	0.198888
NP_061313.2	TAP2	transporter 2, ATP binding cassette subfamily B member(TAP2)	0.00108127	0.149321	1.38056			NP_057563.3	SHISA5	shisa family member 5(SHISA5)	0.000272796	0.0379535	0.317315
NP_064504.2	ZC3HAV1	zinc finger CCCH-type containing, antiviral 1(ZC3HAV1)	0.00108423	0.149321	0.252731			NP_115690.3	COQ5	coenzyme Q5, methyltransferase(COQ5)	0.000274071	0.0379535	-0.0518988
NP_004500.3	SP110	SP110 nuclear body protein(SP110)	0.00108693	0.149321	0.954911			NP_001193784.1	TFR2	transferrin receptor 2(TFR2)	0.000276924	0.0379535	-0.28379
NP_003801.1	TNFSF10	tumor necrosis factor superfamily member 10(TNFSF10)	0.00109453	0.149321	0.891574			NP_003208.2	TMBIM6	transmembrane BAX inhibitor motif containing 6(TMBIM6)	0.000276971	0.0379535	-0.772797
NP_002791.1	PSMB9	proteasome subunit beta 9(PSMB9)	0.00110087	0.149321	1.45007			NP_683720.2	PSMB8	proteasome subunit beta 8(PSMB8)	0.000278927	0.0379535	0.985994
NP_060124.2	SAMD9	sterile alpha motif domain containing 9(SAMD9)	0.00110515	0.149321	0.743157			NP_998811.1	WARS	tryptophanyl-tRNA synthetase(WARS)	0.000289396	0.0387917	0.241611
NP_004243.1	SLC9A3R1	SLC9A3 regulator 1(SLC9A3R1)	0.00111403	0.149321	-0.152197			NP_001161814.1	TTC39B	tetratricopeptide repeat domain 39B(TTC39B)	0.000298044	0.0387917	0.174834
NP_055184.2	PTPN18	protein tyrosine phosphatase, non-receptor type 18(PTPN18)	0.00112255	0.149321	-0.130856			NP_878918.2	SYNE2	spectrin repeat containing nuclear envelope protein 2(SYNE2)	0.000304331	0.0387917	-0.173112
NP_068657.1	FGA	fibrinogen alpha chain(FGA)	0.00113133	0.149321	0.626169			NP_758847.1	KCNG3	potassium voltage-gated channel modifier subfamily G member 3(KCNG3)	0.000305842	0.0387917	-0.314941
NP_001137378.1	TRAFD1	TRAF-type zinc finger domain containing 1(TRAFD1)	0.00114053	0.149321	0.356098			NP_150649.1	CASP4	caspase 4(CASP4)	0.000308478	0.0387917	0.79972
NP_005505.2	HLA-B	major histocompatibility complex, class I, B(HLA-B)	0.00116255	0.149955	1.31931			NP_054895.1	UBE2T	ubiquitin conjugating enzyme E2 T(UBE2T)	0.000312398	0.0387917	-0.248704
NP_991330.1	C19ORF70	chromosome 19 open reading frame 70(C19orf70)	0.00117054	0.149955	-0.116605			NP_620134.3	TEX30	testis expressed 30(TEX30)	0.00031345	0.0387917	-0.140899
NP_065955.2	PLEKHA4	pleckstrin homology domain containing A4(PLEKHA4)	0.00120129	0.150653	0.943587			NP_054862.1	CD274	CD274 molecule(CD274)	0.000314734	0.0387917	0.888176
NP_001216.1	CASP4	caspase 4(CASP4)	0.00121824	0.150653	0.612443			NP_060404.3	PHIP	pleckstrin homology domain interacting protein(PHIP)	0.000324323	0.0387917	-0.140458
NP_005524.2	IFI35	interferon induced protein 35(IFI35)	0.00121991	0.150653	1.10157			NP_001012333.1	MDK	midkine (neurite growth-promoting factor 2)(MDK)	0.000326027	0.0387917	0.5676
NP_001269664.1	SPATS2L	spermatogenesis associated serine rich 2 like(SPATS2L)	0.00123174	0.150653	0.268077			NP_000115.1	ERCC6	ERCC excision repair 6, chromatin remodeling factor(ERCC6)	0.00032681	0.0387917	-0.173392
NP_067051.2	SCAF1	SR-related CTD associated factor 1(SCAF1)	0.00123922	0.150653	-0.0832022			NP_000954.1	PTGS2	prostaglandin-endoperoxide synthase 2(PTGS2)	0.000327712	0.0387917	0.151183
NP_001129675.1	CCDC124	coiled-coil domain containing 124(CCDC124)	0.00125625	0.151182	-0.20124			NP_001280219.1	SPRY4	sprouty RTK signaling antagonist 4(SPRY4)	0.000328181	0.0387917	0.089236
NP_055646.2	TRANK1	tetratricopeptide repeat and ankyrin repeat containing 1(TRANK1)	0.00129157	0.151593	1.03121			NP_001129124.1	EIF2AK2	eukaryotic translation initiation factor 2 alpha kinase 2(EIF2AK2)	0.000331496	0.0387917	0.684863
NP_001278937.1	SSR1	signal sequence receptor subunit 1(SSR1)	0.00129165	0.151593	0.215596			NP_001034669.1	MAP9	microtubule associated protein 9(MAP9)	0.000338077	0.0391701	-0.170652
NP_001123612.1	ERAP2	endoplasmic reticulum aminopeptidase 2(ERAP2)	0.00130325	0.151593	0.703274			NP_005336.3	HSPA1A	heat shock protein family A (Hsp70) member 1A(HSPA1A)	0.000343019	0.0392572	0.193673
NP_002108.4	HLA-C	major histocompatibility complex, class I, C(HLA-C)	0.00131873	0.151593	0.692819			NP_005944.1	MT2A	metallothionein 2A(MT2A)	0.000355592	0.0392572	1.74638
NP_060941.2	ZC3H15	zinc finger CCCH-type containing 15(ZC3H15)	0.00132329	0.151593	-0.141911			NP_644670.1	EHD4	EH domain containing 4(EHD4)	0.000357332	0.0392572	0.680274
NP_005092.1	ISG15	ISG15 ubiquitin-like modifier(ISG15)	0.00133922	0.151957	1.66302			NP_001014765.1	FBXO44	F-box protein 44(FBXO44)	0.000359288	0.0392572	0.172862
NP_006076.4	BPNT1	3'(2'), 5'-bisphosphate nucleotidase 1(BPNT1)	0.00135463	0.152226	-0.0705958			NP_612411.4	SP140L	SP140 nuclear body protein like(SP140L)	0.000366629	0.0392572	2.52062
NP_001273766.1	RNASEH1	ribonuclease H1(RNASEH1)	0.00136715	0.152226	-0.172815			NP_001106820.1	ECE1	endothelin converting enzyme 1(ECE1)	0.000368968	0.0392572	0.179102
NP_060365.7	DDX27	DEAD-box helicase 27(DDX27)	0.00140975	0.153127	-0.13001			NP_006428.2	PARP4	poly(ADP-ribose) polymerase family member 4(PARP4)	0.000369761	0.0392572	0.322114
NP_001127836.1	MAP4	microtubule associated protein 4(MAP4)	0.00141372	0.153127	-0.127626			NP_001410.2	ELAVL1	ELAV like RNA binding protein 1(ELAVL1)	0.000370086	0.0392572	-0.109573
NP_001258531.1	HERC3	HECT and RLD domain containing E3 ubiquitin protein ligase 3(HERC3)	0.00141379	0.153127	0.836079			NP_001276968.1	ROBO2	roundabout guidance receptor 2(ROBO2)	0.000370652	0.0392572	-0.0652911
NP_003724.1	OASL	2'-5'-oligoadenylate synthetase like(OASL)	0.00143448	0.153751	1.0426			NP_001129131.1	NRXN1	neurexin 1(NRXN1)	0.000372377	0.0392572	-0.13026
NP_056656.2	ADAR	adenosine deaminase, RNA specific(ADAR)	0.00144536	0.153751	1.08391			NP_116231.2	TMEM209	transmembrane protein 209(TMEM209)	0.000383419	0.0395673	-0.120234
NP_112190.2	CDT1	chromatin licensing and DNA replication factor 1(CDT1)	0.00148416	0.15551	-0.21241			NP_612144.1	DTX3L	deltex E3 ubiquitin ligase 3L(DTX3L)	0.000385667	0.0395673	1.47509
NP_208384.3	HELZ2	helicase with zinc finger 2(HELZ2)	0.00148801	0.15551	0.930606			NP_003326.2	UBA7	ubiquitin like modifier activating enzyme 7(UBA7)	0.000386345	0.0395673	0.82687
NP_001191235.1	GC	GC, vitamin D binding protein(GC)	0.00155216	0.160091	-0.21646			NP_076938.2	C7ORF49	chromosome 7 open reading frame 49(C7orf49)	0.000389786	0.0395673	-0.238048
NP_065699.1	TWSG1	twisted gastrulation BMP signaling modulator 1(TWSG1)	0.00155872	0.160091	-0.188061			NP_001001329.1	PRKCSH	protein kinase C substrate 80K-H(PRKCSH)	0.000400237	0.0395673	-0.134901
NP_003460.2	SCG2	secretogranin II(SCG2)	0.00159922	0.161252	-0.167514			NP_055603.2	TRIM14	tripartite motif containing 14(TRIM14)	0.000406313	0.0395673	0.896526
NP_001026853.1	IFIT3	interferon induced protein with tetratricopeptide repeats 3(IFIT3)	0.00162495	0.161252	1.46477			NP_060212.4	ZCCHC2	zinc finger CCHC-type containing 2(ZCCHC2)	0.000411579	0.0395673	0.217655
NP_116178.2	PARP10	poly(ADP-ribose) polymerase family member 10(PARP10)	0.00163255	0.161252	0.821251			NP_001010872.1	FAM83B	family with sequence similarity 83 member B(FAM83B)	0.000413244	0.0395673	0.21096
NP_001165775.1	MASTL	microtubule associated serine/threonine kinase like(MASTL)	0.00163934	0.161252	0.254902			NP_001161413.1	WDR76	WD repeat domain 76(WDR76)	0.000416205	0.0395673	-0.190853
NP_001108206.2	PABPC4L	poly(A) binding protein cytoplasmic 4 like(PABPC4L)	0.00164944	0.161252	-0.117694			NP_997198.2	CMPK2	cytidine/uridine monophosphate kinase 2(CMPK2)	0.000418527	0.0395673	0.904073
NP_071451.2	IFIH1	interferon induced with helicase C domain 1(IFIH1)	0.00165277	0.161252	1.27929			NP_001275968.1	PLAGL1	PLAG1 like zinc finger 1(PLAGL1)	0.000424436	0.0395673	-0.337798
NP_000584.2	TAP1	transporter 1, ATP binding cassette subfamily B member(TAP1)	0.00166476	0.161252	1.55572			NP_079199.2	NUP210	nucleoporin 210(NUP210)	0.000425797	0.0395673	-0.155292
NP_004474.2	GCSH	glycine cleavage system protein H(GCSH)	0.00169073	0.161554	-0.130343			NP_003430.1	ZKSCAN1	zinc finger with KRAB and SCAN domains 1(ZKSCAN1)	0.00045474	0.0395673	-0.0824989
NP_003440.1	TRIM26	tripartite motif containing 26(TRIM26)	0.001695	0.161554	0.184627			NP_073587.1	PARP12	poly(ADP-ribose) polymerase family member 12(PARP12)	0.000458772	0.0395673	1.05187
NP_733779.1	SKP1	S-phase kinase associated protein 1(SKP1)	0.0017181	0.162456	-0.104526			NP_597721.2	ZNF483	zinc finger protein 483(ZNF483)	0.00045888	0.0395673	-0.303011
NP_001138926.1	STMN1	stathmin 1(STMN1)	0.00173326	0.162599	-0.219172			NP_001289813.1	TDRD7	tudor domain containing 7(TDRD7)	0.00046009	0.0395673	0.601186
NP_631903.1	STARD4	StAR related lipid transfer domain containing 4(STARD4)	0.00175864	0.162698	0.37944			NP_005505.2	HLA-B	major histocompatibility complex, class I, B(HLA-B)	0.000461234	0.0395673	1.03249
NP_001139.3	ANK2	ankyrin 2(ANK2)	0.00176163	0.162698	-0.162372			NP_055714.3	RHOBTB3	Rho related BTB domain containing 3(RHOBTB3)	0.000461687	0.0395673	-0.188191
NP_115763.2	WNK4	WNK lysine deficient protein kinase 4(WNK4)	0.00181958	0.165773	-0.0510613			NP_001165775.1	MASTL	microtubule associated serine/threonine kinase like(MASTL)	0.000464641	0.0395673	0.561763
NP_073570.1	SMAP2	small ArfGAP2(SMAP2)	0.00184204	0.165773	-0.0691823			NP_066005.2	RNF213	ring finger protein 213(RNF213)	0.00046675	0.0395673	0.975222
NP_003453.2	DNALI1	dynein axonemal light intermediate chain 1(DNALI1)	0.00184899	0.165773	0.155763			NP_000766.2	CYP2J2	cytochrome P450 family 2 subfamily J member 2(CYP2J2)	0.00046841	0.0395673	0.96956
NP_056091.1	USP22	ubiquitin specific peptidase 22(USP22)	0.00185058	0.165773	-0.0798345			NP_003666.1	PRPF18	pre-mRNA processing factor 18(PRPF18)	0.000471431	0.0395673	-0.105301
NP_057427.3	CENPF	centromere protein F(CENPF)	0.00191162	0.167933	-0.197059			NP_004658.3	HERC2	HECT and RLD domain containing E3 ubiquitin protein ligase 2(HERC2)	0.0004723	0.0395673	-0.144904
NP_002454.1	MX2	MX dynamin like GTPase 2(MX2)	0.00193459	0.167933	0.894807			NP_000428.2	PAFAH2	platelet activating factor acetylhydrolase 2(PAFAH2)	0.000473695	0.0395673	-0.131007
NP_060179.2	FAM46C	family with sequence similarity 46 member C(FAM46C)	0.00193612	0.167933	1.12921			NP_001129580.2	R3HCC1	R3H domain and coiled-coil containing 1(R3HCC1)	0.000475242	0.0395673	-0.4226
NP_001073594.1	CASP8	caspase 8(CASP8)	0.00194149	0.167933	0.210147			NP_061198.2	MYO5C	myosin VC(MYO5C)	0.000476651	0.0395673	-0.126343
NP_004424.3	ELF3	E74 like ETS transcription factor 3(ELF3)	0.00194517	0.167933	0.291722			NP_001269664.1	SPATS2L	spermatogenesis associated serine rich 2 like(SPATS2L)	0.000477138	0.0395673	0.534436
NP_004715.1	ZW10	zw10 kinetochore protein(ZW10)	0.00198705	0.170315	-0.112938			NP_001539.3	IFIT1	interferon induced protein with tetratricopeptide repeats 1(IFIT1)	0.000479613	0.0395673	1.53137
NP_073587.1	PARP12	poly(ADP-ribose) polymerase family member 12(PARP12)	0.00202432	0.171897	0.64079			NP_001158608.1	HERC6	HECT and RLD domain containing E3 ubiquitin protein ligase family member 6(HERC6)	0.000480972	0.0395673	0.829937
NP_001032412.2	HELZ2	helicase with zinc finger 2(HELZ2)	0.00204227	0.171897	0.966453			NP_005406.3	SLC20A1	solute carrier family 20 member 1(SLC20A1)	0.000481392	0.0395673	-0.196142
NP_071383.1	MRPS14	mitochondrial ribosomal protein S14(MRPS14)	0.0020488	0.171897	-0.227113			NP_829888.1	ACTL6A	actin like 6A(ACTL6A)	0.00048331	0.0395673	-0.0266922
NP_001073351.1	PRKD2	protein kinase D2(PRKD2)	0.00209777	0.174775	0.37284			NP_001123612.1	ERAP2	endoplasmic reticulum aminopeptidase 2(ERAP2)	0.000486399	0.0395673	0.892216
NP_001022.1	RPS28	ribosomal protein S28(RPS28)	0.00214367	0.176152	-0.164338			NP_757346.2	TAPBP	TAP binding protein(TAPBP)	0.000488498	0.0395673	2.12593
NP_001166039.1	MYD88	myeloid differentiation primary response 88(MYD88)	0.00215298	0.176152	0.456172			NP_001139574.1	PARP9	poly(ADP-ribose) polymerase family member 9(PARP9)	0.000491221	0.0395673	0.884121
NP_150280.1	EPSTI1	epithelial stromal interaction 1(EPSTI1)	0.00216813	0.176152	0.38195			NP_203125.1	CASP7	caspase 7(CASP7)	0.000496574	0.0395673	0.659669
NP_061155.2	ANLN	anillin actin binding protein(ANLN)	0.00217343	0.176152	-0.10786			NP_055213.2	LAMP3	lysosomal associated membrane protein 3(LAMP3)	0.000504983	0.0395673	0.915778
NP_061886.2	FAM64A	family with sequence similarity 64 member A(FAM64A)	0.00218829	0.176157	-0.0906599			NP_006080.1	SCML2	sex comb on midleg-like 2 (Drosophila)(SCML2)	0.000505751	0.0395673	-0.0981623
NP_067007.3	C6ORF47	chromosome 6 open reading frame 47(C6orf47)	0.00222467	0.177884	-0.175581			NP_067642.1	GNB4	G protein subunit beta 4(GNB4)	0.000507603	0.0395673	0.453307
NP_036218.1	GTF3C3	general transcription factor IIIC subunit 3(GTF3C3)	0.00225861	0.179394	-0.200436			NP_001171715.1	PARD3	par-3 family cell polarity regulator(PARD3)	0.000508458	0.0395673	0.131966
NP_001258579.1	AZI2	5-azacytidine induced 2(AZI2)	0.00228155	0.179539	0.484277			NP_001268458.1	PSME1	proteasome activator subunit 1(PSME1)	0.000510567	0.0395673	0.450962
NP_001290426.1	SAMD9L	sterile alpha motif domain containing 9 like(SAMD9L)	0.00229058	0.179539	1.07752			NP_036244.2	TPX2	TPX2, microtubule nucleation factor(TPX2)	0.000519707	0.0400106	-0.150298
NP_057219.1	ETV7	ETS variant 7(ETV7)	0.0023573	0.181755	0.725418			NP_998827.1	STAT3	signal transducer and activator of transcription 3(STAT3)	0.000528608	0.040151	0.225946
NP_060101.3	DDX60	DExD/H-box helicase 60(DDX60)	0.00236438	0.181755	1.07449			NP_001136040.1	BBX	BBX, HMG-box containing(BBX)	0.000531294	0.040151	0.163672
NP_005595.2	POU3F2	POU class 3 homeobox 2(POU3F2)	0.00236461	0.181755	0.166284			NP_001503.1	GSTA4	glutathione S-transferase alpha 4(GSTA4)	0.000540398	0.040151	-0.153819
NP_757345.2	TAPBP	TAP binding protein(TAPBP)	0.00239916	0.183069	0.604242			NP_068814.2	HSPA2	heat shock protein family A (Hsp70) member 2(HSPA2)	0.000540483	0.040151	-0.133347
NP_001166960.1	PRRG1	proline rich and Gla domain 1(PRRG1)	0.00241244	0.183069	0.281732			NP_001005374.1	LRSAM1	leucine rich repeat and sterile alpha motif containing 1(LRSAM1)	0.00054457	0.040151	0.105758
NP_001138294.1	CD58	CD58 molecule(CD58)	0.00246669	0.186001	-0.131321			NP_689604.1	PQLC3	PQ loop repeat containing 3(PQLC3)	0.00054795	0.040151	0.113893
NP_078901.3	ZC3HAV1	zinc finger CCCH-type containing, antiviral 1(ZC3HAV1)	0.00249912	0.187261	0.268076			NP_005551.3	LAMA5	laminin subunit alpha 5(LAMA5)	0.000547984	0.040151	-0.131317
NP_001139577.1	PARP9	poly(ADP-ribose) polymerase family member 9(PARP9)	0.00252615	0.187558	0.728683			NP_060250.2	CHD7	chromodomain helicase DNA binding protein 7(CHD7)	0.000553943	0.040151	-0.179828
NP_998827.1	STAT3	signal transducer and activator of transcription 3(STAT3)	0.0025471	0.187558	0.230025			NP_031372.2	OGFR	opioid growth factor receptor(OGFR)	0.000554144	0.040151	0.56401
NP_000020.1	AGT	angiotensinogen(AGT)	0.00255031	0.187558	0.19905			NP_006758.2	LZTR1	leucine zipper like transcription regulator 1(LZTR1)	0.00055627	0.040151	0.265574
NP_997205.2	C2CD4A	C2 calcium dependent domain containing 4A(C2CD4A)	0.00259313	0.189537	0.612368			NP_060851.2	C19ORF66	chromosome 19 open reading frame 66(C19orf66)	0.000559273	0.040151	0.79512
NP_060479.3	TAPBPL	TAP binding protein like(TAPBPL)	0.00261526	0.189989	0.216326			NP_001032412.2	HELZ2	helicase with zinc finger 2(HELZ2)	0.00056868	0.0404243	1.00841
NP_057532.3	DTL	denticleless E3 ubiquitin protein ligase homolog(DTL)	0.00266889	0.192535	-0.147552			NP_647537.1	ATRN	attractin(ATRN)	0.000573663	0.0404243	-0.130368
NP_061874.3	XRN1	5'-3' exoribonuclease 1(XRN1)	0.00268262	0.192535	0.161027			NP_001538.4	IFIT2	interferon induced protein with tetratricopeptide repeats 2(IFIT2)	0.000574564	0.0404243	1.42523
NP_001290163.1	ISG20	interferon stimulated exonuclease gene 20(ISG20)	0.00271344	0.19358	1.49239			NP_001035535.1	ASB1	ankyrin repeat and SOCS box containing 1(ASB1)	0.000578267	0.0404243	-0.203626
NP_001275998.1	HELLS	helicase, lymphoid-specific(HELLS)	0.00276552	0.194142	-0.281219			NP_612505.1	CYHR1	cysteine and histidine rich 1(CYHR1)	0.000588433	0.0404243	0.0616666
NP_001257437.1	TNFAIP3	TNF alpha induced protein 3(TNFAIP3)	0.00277572	0.194142	0.147648			NP_859074.1	MICU3	mitochondrial calcium uptake family member 3(MICU3)	0.000589742	0.0404243	0.0300567
NP_114160.1	KCTD10	potassium channel tetramerization domain containing 10(KCTD10)	0.00279831	0.194142	-0.156442			NP_056006.1	SIK2	salt inducible kinase 2(SIK2)	0.000594891	0.0404243	-0.244092
NP_001124386.1	BTG3	BTG anti-proliferation factor 3(BTG3)	0.00279979	0.194142	-0.126326			NP_001244917.1	TYMP	thymidine phosphorylase(TYMP)	0.000595332	0.0404243	0.520984
NP_055213.2	LAMP3	lysosomal associated membrane protein 3(LAMP3)	0.00280278	0.194142	1.32088			NP_031377.2	MMRN1	multimerin 1(MMRN1)	0.000596921	0.0404243	-0.253712
NP_112192.2	UNC93B1	unc-93 homolog B1 (C. elegans)(UNC93B1)	0.00285634	0.196162	0.815948			NP_057494.3	CHMP5	charged multivesicular body protein 5(CHMP5)	0.000603045	0.0404243	0.269938
NP_006178.2	OAS3	2'-5'-oligoadenylate synthetase 3(OAS3)	0.00286487	0.196162	0.635677			NP_001037.1	SLC12A2	solute carrier family 12 member 2(SLC12A2)	0.000604119	0.0404243	-0.176544
NP_001159484.1	ZSCAN30	zinc finger and SCAN domain containing 30(ZSCAN30)	0.00289288	0.196384	-0.0732688			NP_002476.2	NBN	nibrin(NBN)	0.000604533	0.0404243	0.225002
NP_006426.2	IFITM2	interferon induced transmembrane protein 2(IFITM2)	0.00291379	0.196384	3.16803			NP_004513.1	KIF5C	kinesin family member 5C(KIF5C)	0.000629865	0.0410886	-0.107313
NP_005373.2	NEFM	neurofilament, medium polypeptide(NEFM)	0.00291758	0.196384	-0.178743			NP_001012985.2	DDX60L	DEAD-box helicase 60-like(DDX60L)	0.000630939	0.0410886	1.15531
NP_001615.2	AIM1	absent in melanoma 1(AIM1)	0.00295386	0.197585	0.277555			NP_116178.2	PARP10	poly(ADP-ribose) polymerase family member 10(PARP10)	0.000631123	0.0410886	0.962971
NP_001074419.1	MYO1C	myosin IC(MYO1C)	0.00297689	0.197585	-0.120317			NP_006283.1	TSG101	tumor susceptibility 101(TSG101)	0.000638464	0.0410886	-0.124185
NP_149100.2	PNPT1	polyribonucleotide nucleotidyltransferase 1(PNPT1)	0.00298518	0.197585	0.270985			NP_036232.2	DNPEP	aspartyl aminopeptidase(DNPEP)	0.000638818	0.0410886	0.220949
NP_037403.1	PCSK1N	proprotein convertase subtilisin/kexin type 1 inhibitor(PCSK1N)	0.00302675	0.199217	-0.156292			NP_149038.3	MUC13	mucin 13, cell surface associated(MUC13)	0.000638906	0.0410886	0.204512
NP_001135744.1	RAB11FIP3	RAB11 family interacting protein 3(RAB11FIP3)	0.00304326	0.199217	-0.116589			NP_001139578.1	PARP9	poly(ADP-ribose) polymerase family member 9(PARP9)	0.000646681	0.0410886	1.29618
NP_001002264.1	EPSTI1	epithelial stromal interaction 1(EPSTI1)	0.003097	0.201627	1.10631			NP_065922.3	LRCH2	leucine rich repeats and calponin homology domain containing 2(LRCH2)	0.000646988	0.0410886	0.33202
NP_001166040.1	MYD88	myeloid differentiation primary response 88(MYD88)	0.00313841	0.202462	0.463364			NP_778228.3	PLEKHA7	pleckstrin homology domain containing A7(PLEKHA7)	0.000653457	0.0410886	0.283325
NP_001274073.1	TPD52	tumor protein D52(TPD52)	0.00315085	0.202462	-0.150745			NP_001027581.1	OAS1	2'-5'-oligoadenylate synthetase 1(OAS1)	0.000653604	0.0410886	1.31609
NP_619525.1	GGA3	golgi associated, gamma adaptin ear containing, ARF binding protein 3(GGA3)	0.00316082	0.202462	0.193263			NP_001124336.1	PWWP2A	PWWP domain containing 2A(PWWP2A)	0.000667428	0.0410886	-0.116555
NP_000333.1	SLC4A1	solute carrier family 4 member 1 (Diego blood group)(SLC4A1)	0.00318534	0.202942	0.223808			NP_060124.2	SAMD9	sterile alpha motif domain containing 9(SAMD9)	0.000672125	0.0410886	0.921906
NP_078865.1	ROGDI	rogdi homolog(ROGDI)	0.00321364	0.203656	-0.0863825			NP_031397.1	BRD3	bromodomain containing 3(BRD3)	0.00067447	0.0410886	-0.142598
NP_001170858.1	ATXN7	ataxin 7(ATXN7)	0.0032642	0.204942	0.215622			NP_036462.2	KAT6B	lysine acetyltransferase 6B(KAT6B)	0.000677397	0.0410886	-0.181397
NP_659407.1	CXORF38	chromosome X open reading frame 38(CXorf38)	0.00328913	0.204942	0.141456			NP_071451.2	IFIH1	interferon induced with helicase C domain 1(IFIH1)	0.000681795	0.0410886	1.26841
NP_705872.1	SEMA6D	semaphorin 6D(SEMA6D)	0.00330804	0.204942	0.344811			NP_001258579.1	AZI2	5-azacytidine induced 2(AZI2)	0.000683148	0.0410886	0.646652
NP_150243.2	PML	promyelocytic leukemia(PML)	0.00331882	0.204942	1.26718			NP_001073946.1	TENM3	teneurin transmembrane protein 3(TENM3)	0.000686294	0.0410886	-0.238201
NP_009224.2	C4A	complement C4A (Rodgers blood group)(C4A)	0.00331994	0.204942	0.166075			NP_004022.2	IRF7	interferon regulatory factor 7(IRF7)	0.000686374	0.0410886	1.36036
NP_000205.1	JAG1	jagged 1(JAG1)	0.00334362	0.205339	0.248769			NP_006075.3	IRF9	interferon regulatory factor 9(IRF9)	0.000689567	0.0410886	1.49612
NP_001158287.1	ACIN1	apoptotic chromatin condensation inducer 1(ACIN1)	0.00339336	0.206528	-0.165459			NP_150241.2	PML	promyelocytic leukemia(PML)	0.000693854	0.0410886	0.836984
NP_056991.2	LAP3	leucine aminopeptidase 3(LAP3)	0.00340241	0.206528	0.403274			NP_056656.2	ADAR	adenosine deaminase, RNA specific(ADAR)	0.000693898	0.0410886	1.35099
NP_057573.2	NT5C3A	5'-nucleotidase, cytosolic IIIA(NT5C3A)	0.00341498	0.206528	0.806918			NP_031375.3	PAXIP1	PAX interacting protein 1(PAXIP1)	0.000699425	0.0410886	-0.0793213
NP_055865.1	CMTR1	cap methyltransferase 1(CMTR1)	0.00343785	0.206862	0.182168			NP_005092.1	ISG15	ISG15 ubiquitin-like modifier(ISG15)	0.000699814	0.0410886	1.46761
NP_000178.2	HGD	homogentisate 1,2-dioxygenase(HGD)	0.00347631	0.208124	-0.156483			NP_002525.2	OAS1	2'-5'-oligoadenylate synthetase 1(OAS1)	0.000705002	0.0410886	1.20352
NP_524147.2	MYL6	myosin light chain 6(MYL6)	0.00353442	0.209373	-0.145087			NP_078789.2	FYCO1	FYVE and coiled-coil domain containing 1(FYCO1)	0.00070553	0.0410886	0.164428
NP_001131031.1	ANAPC5	anaphase promoting complex subunit 5(ANAPC5)	0.00354202	0.209373	-0.143308			NP_689522.2	PIK3AP1	phosphoinositide-3-kinase adaptor protein 1(PIK3AP1)	0.000707009	0.0410886	1.13865
NP_002696.3	PPL	periplakin(PPL)	0.00355528	0.209373	-0.128123			NP_055105.2	TDRD7	tudor domain containing 7(TDRD7)	0.000709272	0.0410886	0.522724
NP_001036189.1	NECTIN2	nectin cell adhesion molecule 2(NECTIN2)	0.00356747	0.209373	0.0601761			NP_060024.2	PARP14	poly(ADP-ribose) polymerase family member 14(PARP14)	0.000719231	0.0414603	1.36735
NP_000910.2	PAM	peptidylglycine alpha-amidating monooxygenase(PAM)	0.00359339	0.209861	0.358395			NP_068594.1	APOBEC3G	apolipoprotein B mRNA editing enzyme catalytic subunit 3G(APOBEC3G)	0.000730647	0.0419119	0.720325
NP_001170950.1	HDX	highly divergent homeobox(HDX)	0.00362134	0.210462	0.596693			NP_000713.2	CACNA2D1	calcium voltage-gated channel auxiliary subunit alpha2delta 1(CACNA2D1)	0.000740388	0.0421519	-0.122072
NP_001163935.1	CDK17	cyclin dependent kinase 17(CDK17)	0.00364418	0.210761	0.130307			NP_001073351.1	PRKD2	protein kinase D2(PRKD2)	0.000744748	0.0421519	0.582586
NP_004351.1	CDH1	cadherin 1(CDH1)	0.00366406	0.210887	0.163353			NP_055487.2	KIAA0391	KIAA0391(KIAA0391)	0.000747575	0.0421519	-0.135256
NP_005822.1	CALCOCO2	calcium binding and coiled-coil domain 2(CALCOCO2)	0.00371899	0.213019	0.0740255			NP_001073966.2	MEGF9	multiple EGF like domains 9(MEGF9)	0.000749239	0.0421519	-0.149249
NP_055495.2	KIAA0100	KIAA0100(KIAA0100)	0.00376328	0.213872	-0.0366844			NP_001139577.1	PARP9	poly(ADP-ribose) polymerase family member 9(PARP9)	0.000754686	0.0421914	1.64406
NP_001137325.1	PYM1	PYM homolog 1, exon junction complex associated factor(PYM1)	0.00376978	0.213872	-0.0912808			NP_004500.3	SP110	SP110 nuclear body protein(SP110)	0.000757153	0.0421914	1.33247
NP_078875.4	RHBDF2	rhomboid 5 homolog 2(RHBDF2)	0.00381653	0.21513	0.151166			NP_004277.2	GTPBP1	GTP binding protein 1(GTPBP1)	0.000772085	0.0428196	0.202363
NP_963839.1	LGALS8	galectin 8(LGALS8)	0.00382807	0.21513	0.239852			NP_001138825.1	ELF1	E74 like ETS transcription factor 1(ELF1)	0.000781887	0.0431587	0.345195
NP_116116.1	INA	internexin neuronal intermediate filament protein alpha(INA)	0.00389472	0.216212	-0.174602			NP_079177.2	DENND2D	DENN domain containing 2D(DENND2D)	0.000791145	0.0434647	0.323542
NP_001073923.1	ACSM4	acyl-CoA synthetase medium-chain family member 4(ACSM4)	0.00391086	0.216212	-0.121931			NP_055426.1	MDN1	midasin AAA ATPase 1(MDN1)	0.000794983	0.0434715	-0.131397
NP_976086.1	SELENOF	selenoprotein F(SELENOF)	0.00391553	0.216212	-0.244011			NP_001273763.1	RNASEH1	ribonuclease H1(RNASEH1)	0.000806767	0.0435813	-0.157781
NP_757346.2	TAPBP	TAP binding protein(TAPBP)	0.00391991	0.216212	0.785953			NP_009220.2	MME	membrane metalloendopeptidase(MME)	0.00080988	0.0435813	-0.14737
NP_054767.3	MKL2	MKL1/myocardin like 2(MKL2)	0.00396786	0.217849	-0.275258			NP_003322.3	TYK2	tyrosine kinase 2(TYK2)	0.000812547	0.0435813	-0.20836
NP_060487.2	CCDC186	coiled-coil domain containing 186(CCDC186)	0.00402133	0.219179	-0.0963835			NP_996670.1	MORF4L1	mortality factor 4 like 1(MORF4L1)	0.000817791	0.0435813	-0.186355
NP_932174.1	TSC22D3	TSC22 domain family member 3(TSC22D3)	0.00402888	0.219179	-0.158936			NP_001128650.1	ZNF397	zinc finger protein 397(ZNF397)	0.000817828	0.0435813	-0.183132
NP_001171468.1	FAM109A	family with sequence similarity 109 member A(FAM109A)	0.00409586	0.22181	0.123183			NP_001135858.1	PDK3	pyruvate dehydrogenase kinase 3(PDK3)	0.000819337	0.0435813	-0.141327
NP_940932.2	MXRA7	matrix remodeling associated 7(MXRA7)	0.00415209	0.223837	-0.372197			NP_001124388.1	TGFBR1	transforming growth factor beta receptor 1(TGFBR1)	0.000827285	0.0435828	-0.1989
NP_077003.1	CCDC86	coiled-coil domain containing 86(CCDC86)	0.00420714	0.225783	-0.252414			NP_003037.4	SLC7A2	solute carrier family 7 member 2(SLC7A2)	0.000830155	0.0435828	-0.219161
NP_001278847.1	TADA2A	transcriptional adaptor 2A(TADA2A)	0.0042781	0.228562	-0.0786426			NP_795352.2	PATJ	PATJ, crumbs cell polarity complex component(PATJ)	0.000832903	0.0435828	-0.117631
NP_203126.1	CASP7	caspase 7(CASP7)	0.00431718	0.22912	0.401446			NP_056261.4	AHCTF1	AT-hook containing transcription factor 1(AHCTF1)	0.000834263	0.0435828	-0.0557487
NP_001159709.1	GSDMD	gasdermin D(GSDMD)	0.00432701	0.22912	0.370683			NP_037528.3	USP25	ubiquitin specific peptidase 25(USP25)	0.000838757	0.0436228	0.312786
NP_065711.1	GJD2	gap junction protein delta 2(GJD2)	0.00439016	0.231435	-0.22409			NP_443152.1	KLHL29	kelch like family member 29(KLHL29)	0.000845071	0.0437567	-0.143455
NP_061877.1	ANKIB1	ankyrin repeat and IBR domain containing 1(ANKIB1)	0.00445322	0.233725	0.226168			NP_002792.1	PSMB10	proteasome subunit beta 10(PSMB10)	0.000856901	0.0441738	1.09752
NP_001505.1	GTF2B	general transcription factor IIB(GTF2B)	0.0045258	0.236493	0.115076			NP_001290163.1	ISG20	interferon stimulated exonuclease gene 20(ISG20)	0.000876929	0.044825	1.18439
NP_006147.1	NEDD8	neural precursor cell expressed, developmentally down-regulated 8(NEDD8)	0.00457432	0.237973	-0.0913765			NP_659407.1	CXORF38	chromosome X open reading frame 38(CXorf38)	0.000877195	0.044825	0.239052
NP_378669.1	RPL36	ribosomal protein L36(RPL36)	0.00459674	0.237973	-0.126289			NP_076423.2	FUNDC2	FUN14 domain containing 2(FUNDC2)	0.000884541	0.0448475	-0.14483
NP_079389.2	RUBCNL	RUN and cysteine rich domain containing beclin 1 interacting protein like(RUBCNL)	0.00464715	0.237973	0.125381			NP_115662.2	MED10	mediator complex subunit 10(MED10)	0.0008853	0.0448475	-0.0556539
NP_002044.2	GBP1	guanylate binding protein 1(GBP1)	0.00465233	0.237973	1.48679			NP_001167595.1	GOLGA7	golgin A7(GOLGA7)	0.000891091	0.0449124	-0.185877
NP_005944.1	MT2A	metallothionein 2A(MT2A)	0.004654	0.237973	2.74328			NP_001157745.1	MGA	MGA, MAX dimerization protein(MGA)	0.000897932	0.0449124	-0.0799855
NP_001159742.1	HAUS4	HAUS augmin like complex subunit 4(HAUS4)	0.00469445	0.239016	0.127596			NP_002791.1	PSMB9	proteasome subunit beta 9(PSMB9)	0.000898094	0.0449124	1.41436
NP_006297.2	SMC1A	structural maintenance of chromosomes 1A(SMC1A)	0.00480217	0.242272	-0.150523			NP_002793.2	PSMC1	proteasome 26S subunit, ATPase 1(PSMC1)	0.000902105	0.044921	0.272445
NP_001129124.1	EIF2AK2	eukaryotic translation initiation factor 2 alpha kinase 2(EIF2AK2)	0.00482339	0.242272	0.39493			NP_001278802.1	IGF2BP2	insulin like growth factor 2 mRNA binding protein 2(IGF2BP2)	0.000909371	0.0450621	-0.119009
NP_061857.3	SSH1	slingshot protein phosphatase 1(SSH1)	0.00482978	0.242272	-0.123566			NP_036456.1	MAPK8IP2	mitogen-activated protein kinase 8 interacting protein 2(MAPK8IP2)	0.000915779	0.0450621	0.290422
NP_115941.2	DAB2IP	DAB2 interacting protein(DAB2IP)	0.00484766	0.242272	0.306408			NP_001089.1	ACO2	aconitase 2(ACO2)	0.000920195	0.0450621	-0.0977167
NP_060851.2	C19ORF66	chromosome 19 open reading frame 66(C19orf66)	0.00486008	0.242272	0.489264			NP_004483.1	GTF2A2	general transcription factor IIA subunit 2(GTF2A2)	0.000924688	0.0450621	-0.124749
NP_060908.1	FBXO6	F-box protein 6(FBXO6)	0.00490116	0.243302	0.76866			NP_683697.2	FOXP2	forkhead box P2(FOXP2)	0.000928041	0.0450621	-0.281896
NP_001129582.1	CASP5	caspase 5(CASP5)	0.00494515	0.244467	0.38881			NP_001020410.1	TSPAN4	tetraspanin 4(TSPAN4)	0.000928044	0.0450621	-0.161474
NP_001189352.1	TRMT1L	tRNA methyltransferase 1 like(TRMT1L)	0.00502145	0.247213	-0.0314977			NP_060959.2	ASH1L	ASH1 like histone lysine methyltransferase(ASH1L)	0.000945615	0.0456062	-0.247388
NP_056164.1	GLTSCR1L	GLTSCR1 like(GLTSCR1L)	0.00504387	0.247295	-0.122257			NP_073738.2	SPATA20	spermatogenesis associated 20(SPATA20)	0.000947044	0.0456062	-0.100746
NP_115685.1	CHCHD5	coiled-coil-helix-coiled-coil-helix domain containing 5(CHCHD5)	0.00514789	0.249181	0.105702			NP_005435.1	CNOT9	CCR4-NOT transcription complex subunit 9(CNOT9)	0.000953958	0.0457509	-0.144555
NP_000535.3	TAP2	transporter 2, ATP binding cassette subfamily B member(TAP2)	0.00515883	0.249181	0.668863			NP_067072.3	SNX6	sorting nexin 6(SNX6)	0.00095849	0.0457806	0.0836317
NP_005723.2	RAD50	RAD50 double strand break repair protein(RAD50)	0.00515903	0.249181	-0.166714			NP_001138536.1	GATSL2	GATS protein like 2(GATSL2)	0.000963318	0.0458242	-0.277885
NP_060316.1	TRNAU1AP	tRNA selenocysteine 1 associated protein 1(TRNAU1AP)	0.00528111	0.249181	-0.0507565			NP_060093.3	CNNM3	cyclin and CBS domain divalent metal cation transport mediator 3(CNNM3)	0.000978277	0.0463474	-0.183809
NP_005507.3	HLA-E	major histocompatibility complex, class I, E(HLA-E)	0.00528659	0.249181	0.747496			NP_077024.2	DHX58	DExH-box helicase 58(DHX58)	0.00101921	0.0480918	1.13067
NP_057383.2	HSPA14	heat shock protein family A (Hsp70) member 14(HSPA14)	0.00528965	0.249181	0.0533663			NP_001329.1	CXADR	coxsackie virus and adenovirus receptor(CXADR)	0.0010268	0.0482553	-0.212164
NP_077025.2	NDUFAF5	NADH:ubiquinone oxidoreductase complex assembly factor 5(NDUFAF5)	0.00529121	0.249181	0.0624986			NP_003132.2	TRIM21	tripartite motif containing 21(TRIM21)	0.0010426	0.0484788	1.11111
NP_001673.2	ATP2B1	ATPase plasma membrane Ca2+ transporting 1(ATP2B1)	0.00529308	0.249181	-0.180558			NP_001128530.1	COCH	cochlin(COCH)	0.00104546	0.0484788	-0.141273
NP_036520.1	BLOC1S6	biogenesis of lysosomal organelles complex 1 subunit 6(BLOC1S6)	0.00530508	0.249181	-0.115827			NP_005492.1	ITGA3	integrin alpha-3 isoform b precursor	0.0010456	0.0484788	0.398731
NP_054890.1	CRIPT	CXXC repeat containing interactor of PDZ3 domain(CRIPT)	0.0053076	0.249181	-0.172073			NP_004256.1	FADS2	fatty acid desaturase 2(FADS2)	0.00104812	0.0484788	-0.337059
NP_000121.2	F5	coagulation factor V(F5)	0.0053124	0.249181	-0.124776			NP_689647.2	CWF19L2	CWF19-like 2, cell cycle control (S. pombe)(CWF19L2)	0.00106828	0.0491301	-0.0732133
NP_002096.1	H2AFX	H2A histone family member X(H2AFX)	0.00537751	0.251089	0.134425			NP_258260.1	FCHSD1	FCH and double SH3 domains 1(FCHSD1)	0.00107066	0.0491301	0.113029
NP_055662.3	UBAP2L	ubiquitin associated protein 2 like(UBAP2L)	0.00539524	0.251089	-0.176092			NP_004347.1	CD81	CD81 molecule(CD81)	0.0010748	0.0491301	-0.0499824
NP_004326.1	BST2	bone marrow stromal cell antigen 2(BST2)	0.00545422	0.252578	2.52625			NP_003067.3	SMARCD1	SWI/SNF related, matrix associated, actin dependent regulator of chromatin, subfamily d, member 1(SMARCD1)	0.00109787	0.0496316	0.164114
NP_001265117.1	TPM3	tropomyosin 3(TPM3)	0.00548997	0.252578	-0.188127			NP_001289980.1	KLHL12	kelch like family member 12(KLHL12)	0.00109821	0.0496316	0.0566551
NP_006629.2	RPP40	ribonuclease P/MRP subunit p40(RPP40)	0.00549645	0.252578	0.094787			NP_060382.3	HERC6	HECT and RLD domain containing E3 ubiquitin protein ligase family member 6(HERC6)	0.0010985	0.0496316	0.787782
NP_001035519.1	PCDH17	protocadherin 17(PCDH17)	0.00551204	0.252578	0.426486			NP_942088.1	CD47	CD47 molecule(CD47)	0.00110438	0.0496364	0.170447
NP_573444.2	EPS8L3	EPS8 like 3(EPS8L3)	0.00556712	0.254008	0.076727			NP_005564.1	LMNB1	lamin B1(LMNB1)	0.00110708	0.0496364	-0.12152
NP_000208.2	KCNA1	potassium voltage-gated channel subfamily A member 1(KCNA1)	0.0055899	0.254008	0.229496			NP_005518.3	HSPA1L	heat shock protein family A (Hsp70) member 1 like(HSPA1L)	0.00111355	0.0497356	0.197778
NP_783316.2	MT1E	metallothionein 1E(MT1E)	0.00560857	0.254008	0.40028			NP_940951.1	MIGA1	mitoguardin 1(MIGA1)	0.0011219	0.0497692	-0.143672
NP_149038.3	MUC13	mucin 13, cell surface associated(MUC13)	0.00562851	0.254008	0.124353			NP_573566.2	LRPPRC	leucine rich pentatricopeptide repeat containing(LRPPRC)	0.0011228	0.0497692	-0.12109
NP_150632.1	MID1	midline 1(MID1)	0.00565846	0.254063	0.3416			NP_001026853.1	IFIT3	interferon induced protein with tetratricopeptide repeats 3(IFIT3)	0.00113187	0.0499075	1.63537
NP_068594.1	APOBEC3G	apolipoprotein B mRNA editing enzyme catalytic subunit 3G(APOBEC3G)	0.00567239	0.254063	0.549358			NP_001530.1	DNAJA1	DnaJ heat shock protein family (Hsp40) member A1(DNAJA1)	0.00113445	0.0499075	0.245321
NP_001129523.1	LRIG3	leucine rich repeats and immunoglobulin like domains 3(LRIG3)	0.00569673	0.254198	0.158708			NP_996921.1	TCF12	transcription factor 12(TCF12)	0.00113964	0.0499477	-0.140243
NP_002175.2	IL6ST	interleukin 6 signal transducer(IL6ST)	0.0058375	0.259507	0.188918			NP_076945.2	CUEDC2	CUE domain containing 2(CUEDC2)	0.00116269	0.050768	-0.16236
NP_937792.2	SHISA4	shisa family member 4(SHISA4)	0.00608718	0.268903	0.413961			NP_003760.1	SRSF9	serine and arginine rich splicing factor 9(SRSF9)	0.0011815	0.0513976	-0.0393485
NP_057202.3	NUB1	negative regulator of ubiquitin like proteins 1(NUB1)	0.00610991	0.268903	0.476626			NP_001159590.1	NT5C3A	5'-nucleotidase, cytosolic IIIA(NT5C3A)	0.001186	0.0514023	0.555722
NP_001158729.1	SCG3	secretogranin III(SCG3)	0.00611655	0.268903	-0.226077			NP_689755.3	PPM1K	protein phosphatase, Mg2+/Mn2+ dependent 1K(PPM1K)	0.00120299	0.0519462	0.419503
NP_001018078.1	SERBP1	SERPINE1 mRNA binding protein 1(SERBP1)	0.00618431	0.270882	-0.104123			NP_997205.2	C2CD4A	C2 calcium dependent domain containing 4A(C2CD4A)	0.00121493	0.0522689	0.484935
NP_001120685.1	LY6E	lymphocyte antigen 6 complex, locus E(LY6E)	0.0062288	0.270894	1.37583			NP_001166039.1	MYD88	myeloid differentiation primary response 88(MYD88)	0.00123585	0.0529741	0.598989
NP_004356.2	CETN3	centrin 3(CETN3)	0.00623868	0.270894	-0.180936			NP_079467.3	EDEM3	ER degradation enhancing alpha-mannosidase like protein 3(EDEM3)	0.00125379	0.0533953	-0.15125
NP_036465.2	MYCBP	MYC binding protein(MYCBP)	0.00627199	0.270894	-0.185466			NP_000407.1	IFNGR1	interferon gamma receptor 1(IFNGR1)	0.0012548	0.0533953	-0.115363
NP_037450.2	PRRC2B	proline rich coiled-coil 2B(PRRC2B)	0.00631917	0.270894	-0.166403			NP_775935.1	ARL10	ADP ribosylation factor like GTPase 10(ARL10)	0.00127779	0.0539022	-0.196127
NP_001093587.1	RIMS2	regulating synaptic membrane exocytosis 2(RIMS2)	0.00632543	0.270894	0.139607			NP_001284583.1	DDR1	discoidin domain receptor tyrosine kinase 1(DDR1)	0.00127918	0.0539022	-0.201545
NP_061138.3	VPS33B	VPS33B, late endosome and lysosome associated(VPS33B)	0.00633639	0.270894	-0.0920433			NP_057279.2	KIF20B	kinesin family member 20B(KIF20B)	0.00128054	0.0539022	-0.137617
NP_078930.3	NOL9	nucleolar protein 9(NOL9)	0.00635368	0.270894	-0.155696			NP_001008214.1	OPTN	optineurin(OPTN)	0.00128692	0.0539768	0.302584
NP_938146.1	STAT2	signal transducer and activator of transcription 2(STAT2)	0.00636648	0.270894	0.701922			NP_115597.3	CHD6	chromodomain helicase DNA binding protein 6(CHD6)	0.00130059	0.0542878	-0.0507692
NP_066960.1	TNFAIP1	TNF alpha induced protein 1(TNFAIP1)	0.00643058	0.272647	0.132457			NP_001170950.1	HDX	highly divergent homeobox(HDX)	0.00131175	0.0542878	0.638137
NP_006212.1	PIN1	peptidylprolyl cis/trans isomerase, NIMA-interacting 1(PIN1)	0.00651595	0.274917	-0.027724			NP_075567.2	UBE2Z	ubiquitin conjugating enzyme E2 Z(UBE2Z)	0.00131255	0.0542878	0.14995
NP_005558.1	LGALS3BP	galectin 3 binding protein(LGALS3BP)	0.00653027	0.274917	0.101782			NP_001273669.1	UBL7	ubiquitin like 7(UBL7)	0.00131289	0.0542878	-0.184125
NP_008975.1	KATNA1	katanin catalytic subunit A1(KATNA1)	0.00671754	0.281806	0.205612			NP_001743.1	CAT	catalase(CAT)	0.0013269	0.0546196	-0.126492
NP_006428.2	PARP4	poly(ADP-ribose) polymerase family member 4(PARP4)	0.00683686	0.284855	0.13567			NP_001180424.1	ADAR	adenosine deaminase, RNA specific(ADAR)	0.00133198	0.0546196	0.312071
NP_644670.1	EHD4	EH domain containing 4(EHD4)	0.00683805	0.284855	0.42744			NP_001139266.1	ANTXR2	anthrax toxin receptor 2(ANTXR2)	0.00133492	0.0546196	-0.101403
NP_001007594.2	SMPD1	sphingomyelin phosphodiesterase 1(SMPD1)	0.00695701	0.286551	0.0752936			NP_663735.2	NUF2	NUF2, NDC80 kinetochore complex component(NUF2)	0.00136624	0.0555815	-0.179211
NP_003449.2	BSN	bassoon presynaptic cytomatrix protein(BSN)	0.00698107	0.286551	-0.136971			NP_055544.1	TOX	thymocyte selection associated high mobility group box(TOX)	0.00137053	0.0555815	-0.0586979
NP_001078930.1	CTNND1	catenin delta 1(CTNND1)	0.0070742	0.286551	-0.128473			NP_056363.2	DST	dystonin(DST)	0.00137268	0.0555815	-0.152047
NP_001116151.1	TENM2	teneurin transmembrane protein 2(TENM2)	0.00707847	0.286551	0.101097			NP_001157857.1	STAU2	staufen double-stranded RNA binding protein 2(STAU2)	0.00137916	0.0556514	-0.204312
NP_060310.1	MRPL16	mitochondrial ribosomal protein L16(MRPL16)	0.00711998	0.286551	-0.0646009			NP_005818.2	SLC35B1	solute carrier family 35 member B1(SLC35B1)	0.00139502	0.0560979	0.145271
NP_115644.1	ZNRF1	zinc and ring finger 1(ZNRF1)	0.00713063	0.286551	-0.131136			NP_004679.2	NMI	N-myc and STAT interactor(NMI)	0.001407	0.0563862	1.14143
NP_005955.3	MYH10	myosin heavy chain 10(MYH10)	0.00713485	0.286551	-0.158963			NP_036453.1	LSM4	LSM4 homolog, U6 small nuclear RNA and mRNA degradation associated(LSM4)	0.00141439	0.0564889	0.0771896
NP_000766.2	CYP2J2	cytochrome P450 family 2 subfamily J member 2(CYP2J2)	0.00714131	0.286551	0.502325			NP_001027903.1	OAS2	2'-5'-oligoadenylate synthetase 2(OAS2)	0.00142698	0.0566057	2.10862
NP_008920.5	RASA4	RAS p21 protein activator 4(RASA4)	0.00714472	0.286551	-0.0268689			NP_114068.1	NBR1	NBR1, autophagy cargo receptor(NBR1)	0.001427	0.0566057	-0.15341
NP_005737.1	NAMPT	nicotinamide phosphoribosyltransferase(NAMPT)	0.00716254	0.286551	0.251086			NP_001159709.1	GSDMD	gasdermin D(GSDMD)	0.00144506	0.0571289	0.566342
NP_003183.1	TBCC	tubulin folding cofactor C(TBCC)	0.00721093	0.286551	-0.0992895			NP_006188.3	PCM1	pericentriolar material 1(PCM1)	0.00146877	0.0574996	-0.196721
NP_872363.1	BCL9L	B-cell CLL/lymphoma 9-like(BCL9L)	0.00721775	0.286551	-0.115772			NP_001181926.1	CARS	cysteinyl-tRNA synthetase(CARS)	0.00147079	0.0574996	0.215512
NP_150241.2	PML	promyelocytic leukemia(PML)	0.00722125	0.286551	0.54897			NP_001024.1	RRM1	ribonucleotide reductase catalytic subunit M1(RRM1)	0.00148026	0.0574996	-0.183841
NP_003322.3	TYK2	tyrosine kinase 2(TYK2)	0.00723173	0.286551	-0.199643			NP_001124490.1	CIZ1	CDKN1A interacting zinc finger protein 1(CIZ1)	0.00148414	0.0574996	-0.0648311
NP_001138866.1	TSEN2	tRNA splicing endonuclease subunit 2(TSEN2)	0.00725482	0.286551	0.597976			NP_065142.2	MRPL47	mitochondrial ribosomal protein L47(MRPL47)	0.00148466	0.0574996	-0.126971
NP_064580.2	SDR39U1	short chain dehydrogenase/reductase family 39U member 1(SDR39U1)	0.00728645	0.286551	-0.0815666			NP_073739.3	YTHDC2	YTH domain containing 2(YTHDC2)	0.00148467	0.0574996	-0.0744149
NP_056289.2	SAMHD1	SAM and HD domain containing deoxynucleoside triphosphate triphosphohydrolase 1(SAMHD1)	0.00730974	0.286551	0.275211			NP_001093894.1	SPATS2L	spermatogenesis associated serine rich 2 like(SPATS2L)	0.00148884	0.0574996	0.726384
NP_002156.2	ID1	inhibitor of DNA binding 1, HLH protein(ID1)	0.00731169	0.286551	0.367002			NP_208384.3	HELZ2	helicase with zinc finger 2(HELZ2)	0.00149609	0.0575897	1.17345
NP_714964.2	CTH	cystathionine gamma-lyase(CTH)	0.00743362	0.289965	0.160405			NP_112489.3	SLC25A28	solute carrier family 25 member 28(SLC25A28)	0.00152469	0.0582082	0.777103
NP_683720.2	PSMB8	proteasome subunit beta 8(PSMB8)	0.00744748	0.289965	0.920864			NP_055111.1	CAPN7	calpain 7(CAPN7)	0.00152826	0.0582082	-0.124277
NP_065890.1	WDR48	WD repeat domain 48(WDR48)	0.00752736	0.291341	0.183088			NP_001284.1	CLNS1A	chloride nucleotide-sensitive channel 1A(CLNS1A)	0.00152965	0.0582082	-0.0751214
NP_001073350.1	PRKD2	protein kinase D2(PRKD2)	0.00753173	0.291341	0.263486			NP_203126.1	CASP7	caspase 7(CASP7)	0.00153808	0.0582082	0.609227
NP_001287950.1	C11ORF57	chromosome 11 open reading frame 57(C11orf57)	0.0076852	0.295429	-0.0712852			NP_057302.1	POLK	DNA polymerase kappa(POLK)	0.00154391	0.0582082	-0.157193
NP_001158095.1	AGO2	argonaute 2, RISC catalytic component(AGO2)	0.00773184	0.295429	-0.129596			NP_002215.2	ITPR3	inositol 1,4,5-trisphosphate receptor type 3(ITPR3)	0.00154722	0.0582082	-0.0428078
NP_001136018.1	LUZP1	leucine zipper protein 1(LUZP1)	0.00773344	0.295429	-0.057179			NP_006734.1	RBM3	RNA binding motif (RNP1, RRM) protein 3(RBM3)	0.0015493	0.0582082	-0.142863
NP_001287728.1	SEPT8	septin 8(SEPT8)	0.00773661	0.295429	-0.10458			NP_005338.1	HSPA5	heat shock protein family A (Hsp70) member 5(HSPA5)	0.00155195	0.0582082	0.106846
NP_002592.1	PDE6D	phosphodiesterase 6D(PDE6D)	0.00788973	0.299211	-0.084342			NP_003795.2	RIPK1	receptor interacting serine/threonine kinase 1(RIPK1)	0.00156871	0.0583627	0.263577
NP_001005474.1	NFKBIZ	NFKB inhibitor zeta(NFKBIZ)	0.00789337	0.299211	0.649822			NP_002783.1	PSMA7	proteasome subunit alpha 7(PSMA7)	0.00156985	0.0583627	0.164379
NP_003889.1	SYNJ2	synaptojanin 2(SYNJ2)	0.00791098	0.299211	0.0541216			NP_001760.1	CD9	CD9 molecule(CD9)	0.00157455	0.0583627	-0.102835
NP_004138.1	DRG1	developmentally regulated GTP binding protein 1(DRG1)	0.00795383	0.299879	-0.0438727			NP_001013863.1	STAP2	signal transducing adaptor family member 2(STAP2)	0.00157865	0.0583627	0.317266
NP_001182482.1	DCX	doublecortin(DCX)	0.00799229	0.300379	-0.104839			NP_757345.2	TAPBP	TAP binding protein(TAPBP)	0.00158429	0.0583627	1.12797
NP_003362.2	VAV2	vav guanine nucleotide exchange factor 2(VAV2)	0.00812414	0.303224	-0.0783603			NP_001076437.1	TOM1L2	target of myb1 like 2 membrane trafficking protein(TOM1L2)	0.001586	0.0583627	-0.162477
NP_078929.1	PRKRIP1	PRKR interacting protein 1 (IL11 inducible)(PRKRIP1)	0.00813541	0.303224	0.114218			NP_001058.2	TOP2A	topoisomerase (DNA) II alpha(TOP2A)	0.00159962	0.0586244	-0.239361
NP_932343.1	C1ORF52	chromosome 1 open reading frame 52(C1orf52)	0.00814434	0.303224	-0.0744881			NP_056484.2	PCDHB5	protocadherin beta 5(PCDHB5)	0.0016073	0.0586244	-0.12547
NP_055572.1	MAML1	mastermind like transcriptional coactivator 1(MAML1)	0.00820535	0.303439	0.147958			NP_001171671.1	ZBTB33	zinc finger and BTB domain containing 33(ZBTB33)	0.00160814	0.0586244	0.0833237
NP_000249.1	MYL3	myosin light chain 3(MYL3)	0.00822267	0.303439	-0.184324			NP_694580.1	TCEANC2	transcription elongation factor A N-terminal and central domain containing 2(TCEANC2)	0.00162325	0.0588035	-0.167441
NP_031372.2	OGFR	opioid growth factor receptor(OGFR)	0.00823631	0.303439	0.332808			NP_937856.1	OASL	2'-5'-oligoadenylate synthetase like(OASL)	0.0016237	0.0588035	0.723659
NP_001093894.1	SPATS2L	spermatogenesis associated serine rich 2 like(SPATS2L)	0.008252	0.303439	0.268721			NP_001003652.1	SMAD2	SMAD family member 2(SMAD2)	0.00162813	0.0588035	-0.182814
NP_443179.3	ALPK2	alpha kinase 2(ALPK2)	0.00847407	0.31004	-0.180675			NP_005054.3	SCD	stearoyl-CoA desaturase(SCD)	0.00163998	0.0589775	-0.296922
NP_001121179.1	SERPINA1	serpin family A member 1(SERPINA1)	0.00848356	0.31004	-0.131543			NP_775858.2	RCOR2	REST corepressor 2(RCOR2)	0.0016457	0.0589775	-0.207583
NP_006013.1	TSC22D1	TSC22 domain family member 1(TSC22D1)	0.00857587	0.311553	0.0641365			NP_004740.2	TBRG4	transforming growth factor beta regulator 4(TBRG4)	0.00164806	0.0589775	-0.163166
NP_006303.4	NCOR2	nuclear receptor corepressor 2(NCOR2)	0.00858665	0.311553	-0.169977			NP_001271141.1	CAST	calpastatin(CAST)	0.00166791	0.0594797	0.0597952
NP_775882.2	FAM98B	family with sequence similarity 98 member B(FAM98B)	0.00861135	0.311553	-0.128103			NP_079042.1	CAMKMT	calmodulin-lysine N-methyltransferase(CAMKMT)	0.00167871	0.0594797	0.225039
NP_689755.3	PPM1K	protein phosphatase, Mg2+/Mn2+ dependent 1K(PPM1K)	0.00862956	0.311553	0.377336			NP_001163935.1	CDK17	cyclin dependent kinase 17(CDK17)	0.00168087	0.0594797	0.220957
NP_001248765.1	PTER	phosphotriesterase related(PTER)	0.00870954	0.313491	-0.285688			NP_055836.1	ZNF292	zinc finger protein 292(ZNF292)	0.00168243	0.0594797	-0.129232
NP_588608.1	PAQR8	progestin and adipoQ receptor family member 8(PAQR8)	0.00876639	0.314587	0.124607			NP_061313.2	TAP2	transporter 2, ATP binding cassette subfamily B member(TAP2)	0.0016916	0.0596237	1.46175
NP_003479.1	AKAP1	A-kinase anchoring protein 1(AKAP1)	0.00888204	0.315793	-0.173854			NP_058132.2	OAS1	2'-5'-oligoadenylate synthetase 1(OAS1)	0.00170119	0.0597817	0.507668
NP_001127810.1	RNF24	ring finger protein 24(RNF24)	0.0089032	0.315793	0.135224			NP_001025053.1	AHDC1	AT-hook DNA binding motif containing 1(AHDC1)	0.0017118	0.0599746	-0.181785
NP_653283.3	SLFN13	schlafen family member 13(SLFN13)	0.00890721	0.315793	-0.145959			NP_060103.2	FAM46A	family with sequence similarity 46 member A(FAM46A)	0.00172521	0.0602639	0.543259
NP_004986.1	MMP14	matrix metallopeptidase 14(MMP14)	0.00893767	0.315793	0.0753128			NP_001070676.1	SEC31A	SEC31 homolog A, COPII coat complex component(SEC31A)	0.00174986	0.0606676	0.139337
NP_001289813.1	TDRD7	tudor domain containing 7(TDRD7)	0.0089503	0.315793	0.254074			NP_001130013.1	APOL1	apolipoprotein L1(APOL1)	0.00175047	0.0606676	0.485261
NP_149084.2	TRIM5	tripartite motif containing 5(TRIM5)	0.00898131	0.315793	0.599033			NP_004589.1	SPOCK1	SPARC/osteonectin, cwcv and kazal like domains proteoglycan 1(SPOCK1)	0.00175737	0.0606676	0.629365
NP_056494.1	TRUB2	TruB pseudouridine synthase family member 2(TRUB2)	0.00898554	0.315793	-0.0756479			NP_009105.1	CIT	citron rho-interacting serine/threonine kinase(CIT)	0.00176171	0.0606676	-0.113364
NP_001273501.1	RNF40	ring finger protein 40(RNF40)	0.00902462	0.316233	-0.06925			NP_001191217.1	MUC1	mucin 1, cell surface associated(MUC1)	0.00176269	0.0606676	-0.065088
NP_037481.1	NENF	neudesin neurotrophic factor(NENF)	0.00905291	0.316294	-0.0823025			NP_940978.2	AGRN	agrin(AGRN)	0.00177641	0.0609605	0.261722
NP_001171670.1	FGB	fibrinogen beta chain(FGB)	0.00909023	0.31667	1.1045			NP_689805.3	SYNE3	spectrin repeat containing nuclear envelope family member 3(SYNE3)	0.00178585	0.0610279	-0.175602
NP_001070151.1	UBTF	upstream binding transcription factor, RNA polymerase I(UBTF)	0.00918842	0.317718	-0.106483			NP_001008749.2	RAB19	RAB19, member RAS oncogene family(RAB19)	0.0017888	0.0610279	0.398722
NP_001158.2	XIAP	X-linked inhibitor of apoptosis(XIAP)	0.00920025	0.317718	0.164736			NP_001166184.1	GOLGA4	golgin A4(GOLGA4)	0.00180081	0.0612589	0.0197693
NP_061901.2	ZDHHC13	zinc finger DHHC-type containing 13(ZDHHC13)	0.00923551	0.317718	0.0907524			NP_006272.2	STK3	serine/threonine kinase 3(STK3)	0.00180707	0.0612938	0.0555557
NP_006799.1	SEC61B	Sec61 translocon beta subunit(SEC61B)	0.00924605	0.317718	0.119719			NP_000535.3	TAP2	transporter 2, ATP binding cassette subfamily B member(TAP2)	0.00181787	0.061482	0.58479
NP_054764.2	LRP10	LDL receptor related protein 10(LRP10)	0.00925366	0.317718	0.244729			NP_005299.1	GRK5	G protein-coupled receptor kinase 5(GRK5)	0.00182338	0.0614905	0.0881916
NP_001014305.1	DCUN1D2	defective in cullin neddylation 1 domain containing 2(DCUN1D2)	0.00935004	0.319337	-0.0906762			NP_001193976.1	ATRN	attractin(ATRN)	0.00183268	0.0616265	-0.185136
NP_057059.2	TAF9B	TATA-box binding protein associated factor 9b(TAF9B)	0.00935441	0.319337	-0.178282			NP_061728.1	PCDHA2	protocadherin alpha 2(PCDHA2)	0.00183865	0.0616499	-0.168295
NP_001929.1	DR1	down-regulator of transcription 1(DR1)	0.00938837	0.31958	-0.107927			NP_001034579.1	CD151	CD151 molecule (Raph blood group)(CD151)	0.00185769	0.0620159	-0.110566
NP_001288246.1	TUFT1	tuftelin 1(TUFT1)	0.00941766	0.319664	0.0680165			NP_056143.1	AHCYL2	adenosylhomocysteinase like 2(AHCYL2)	0.00186016	0.0620159	-0.0458023
NP_001473.1	GATM	glycine amidinotransferase(GATM)	0.00948382	0.320995	-0.0612257			NP_057202.3	NUB1	negative regulator of ubiquitin like proteins 1(NUB1)	0.00186679	0.0620353	0.747527
NP_001185767.1	RBM12	RNA binding motif protein 12(RBM12)	0.00952	0.321307	-0.0761068			NP_996847.1	FAM3B	family with sequence similarity 3 member B(FAM3B)	0.00187134	0.0620353	0.391115
NP_005974.2	SKP2	S-phase kinase associated protein 2(SKP2)	0.00960515	0.321554	-0.133401			NP_001020471.2	RAB12	RAB12, member RAS oncogene family(RAB12)	0.00189924	0.0627822	-0.128216
NP_004699.1	PDCD5	programmed cell death 5(PDCD5)	0.00960612	0.321554	-0.153549			NP_001171062.1	PPP2R2A	protein phosphatase 2 regulatory subunit Balpha(PPP2R2A)	0.00190628	0.0628375	0.195704
NP_031400.2	SIX6	SIX homeobox 6(SIX6)	0.00964001	0.321554	-0.136991			NP_001096123.1	OTUD4	OTU deubiquitinase 4(OTUD4)	0.00191227	0.0628579	0.222048
NP_006182.2	PA2G4	proliferation-associated 2G4(PA2G4)	0.00964815	0.321554	-0.0957645			NP_001166117.1	PLCB4	phospholipase C beta 4(PLCB4)	0.00192103	0.0629505	-0.112546
NP_001019979.1	BCL7A	BCL tumor suppressor 7A(BCL7A)	0.00966227	0.321554	-0.0771008			NP_777560.2	ZFP42	ZFP42 zinc finger protein(ZFP42)	0.00192585	0.0629505	-0.12892
NP_005004.1	NUCB2	nucleobindin 2(NUCB2)	0.00973275	0.322924	-0.247462			NP_001186778.1	DAP3	death associated protein 3(DAP3)	0.00193742	0.0631524	-0.0514331
NP_001556.2	CXCL10	C-X-C motif chemokine ligand 10(CXCL10)	0.00975764	0.322924	1.07883			NP_001032671.2	SCD5	stearoyl-CoA desaturase 5(SCD5)	0.00196003	0.063712	-0.321674
NP_057123.1	C14ORF166	chromosome 14 open reading frame 166(C14orf166)	0.00978918	0.32307	-0.0395041			NP_001073285.1	INSR	insulin receptor(INSR)	0.00196746	0.0637761	-0.199133
NP_005435.1	CNOT9	CCR4-NOT transcription complex subunit 9(CNOT9)	0.00990718	0.326061	-0.129994			NP_001035148.1	CD68	CD68 molecule(CD68)	0.00201136	0.065019	0.482995
NP_004772.1	VAMP3	vesicle associated membrane protein 3(VAMP3)	0.0100584	0.330128	0.121839			NP_065955.2	PLEKHA4	pleckstrin homology domain containing A4(PLEKHA4)	0.00202767	0.0652294	0.881702
NP_666019.1	ZSCAN21	zinc finger and SCAN domain containing 21(ZSCAN21)	0.0102474	0.335306	-0.144229			NP_064522.3	GRIPAP1	GRIP1 associated protein 1(GRIPAP1)	0.00202901	0.0652294	0.127543
NP_783202.1	ARFGAP1	ADP ribosylation factor GTPase activating protein 1(ARFGAP1)	0.0102725	0.335306	-0.0405017			NP_112506.2	RBCK1	RANBP2-type and C3HC4-type zinc finger containing 1(RBCK1)	0.0020539	0.0657123	0.446171
NP_066928.1	PLSCR1	phospholipid scramblase 1(PLSCR1)	0.0103504	0.336926	0.601039			NP_078917.2	MANEA	mannosidase endo-alpha(MANEA)	0.00205527	0.0657123	-0.112484
NP_001073939.1	ZNF697	zinc finger protein 697(ZNF697)	0.0104219	0.33804	-0.385273			NP_079357.2	NYNRIN	NYN domain and retroviral integrase containing(NYNRIN)	0.00206763	0.0659276	-0.201737
NP_079111.1	GGNBP2	gametogenetin binding protein 2(GGNBP2)	0.0104483	0.33804	-0.0945032			NP_001120983.2	APC	APC, WNT signaling pathway regulator(APC)	0.00207744	0.0660603	-0.140883
NP_001275884.1	TTC7A	tetratricopeptide repeat domain 7A(TTC7A)	0.0104698	0.33804	-0.0807673			NP_001073860.1	SP100	SP100 nuclear antigen(SP100)	0.00209407	0.0663022	1.63637
NP_065922.3	LRCH2	leucine rich repeats and calponin homology domain containing 2(LRCH2)	0.0105893	0.340975	0.109582			NP_689508.3	TARS	threonyl-tRNA synthetase(TARS)	0.00209998	0.0663022	0.162962
NP_001129975.1	SMIM24	small integral membrane protein 24(SMIM24)	0.0106507	0.342029	-0.111735			NP_009216.1	GABARAPL2	GABA type A receptor associated protein like 2(GABARAPL2)	0.00210204	0.0663022	-0.257139
NP_001155901.1	PDCD6IP	programmed cell death 6 interacting protein(PDCD6IP)	0.0108191	0.345229	-0.0398803			NP_060774.2	PRR11	proline rich 11(PRR11)	0.00211762	0.0665365	-0.263665
NP_001103669.1	SRRM3	serine/arginine repetitive matrix 3(SRRM3)	0.0108412	0.345229	-0.0812287			NP_005902.1	MAT2A	methionine adenosyltransferase 2A(MAT2A)	0.00212084	0.0665365	0.0793689
NP_001001683.1	MED11	mediator complex subunit 11(MED11)	0.0108587	0.345229	-0.161542			NP_859076.3	METTL2A	methyltransferase like 2A(METTL2A)	0.00213443	0.0667836	-0.149656
NP_057737.2	ZAK	sterile alpha motif and leucine zipper containing kinase AZK(ZAK)	0.0108663	0.345229	0.0829652			NP_001239264.1	CGNL1	cingulin like 1(CGNL1)	0.00214781	0.0668691	-0.14517
NP_665878.2	GSTZ1	glutathione S-transferase zeta 1(GSTZ1)	0.0109659	0.347469	-0.135445			NP_055851.1	ENDOD1	endonuclease domain containing 1(ENDOD1)	0.00214901	0.0668691	0.173192
NP_872299.2	MYLK3	myosin light chain kinase 3(MYLK3)	0.011205	0.354103	-0.112183			NP_076998.1	C2ORF49	chromosome 2 open reading frame 49(C2orf49)	0.0021549	0.0668691	-0.112628
NP_001276028.1	PXK	PX domain containing serine/threonine kinase like(PXK)	0.0112367	0.354163	0.189956			NP_061745.1	PCDHGB1	protocadherin gamma subfamily B, 1(PCDHGB1)	0.0021766	0.0668691	-0.176729
NP_006770.1	CDC42EP2	CDC42 effector protein 2(CDC42EP2)	0.0113099	0.355531	-0.118775			NP_004231.1	TRIP10	thyroid hormone receptor interactor 10(TRIP10)	0.00218318	0.0668691	0.111866
NP_741982.1	LACTB	lactamase beta(LACTB)	0.0113797	0.356582	-0.12227			NP_001093587.1	RIMS2	regulating synaptic membrane exocytosis 2(RIMS2)	0.00218554	0.0668691	-0.0946661
NP_001189360.1	PRDX1	peroxiredoxin 1(PRDX1)	0.0114032	0.356582	-0.0907871			NP_055968.1	PHF3	PHD finger protein 3(PHF3)	0.00218884	0.0668691	-0.175911
NP_001153699.1	SPG11	spastic paraplegia 11 (autosomal recessive)(SPG11)	0.0114412	0.356835	0.1301			NP_001035889.1	WHSC1	Wolf-Hirschhorn syndrome candidate 1(WHSC1)	0.00218988	0.0668691	-0.159563
NP_001229751.1	DEF8	differentially expressed in FDCP 8 homolog(DEF8)	0.0115767	0.35979	-0.0629907			NP_061961.2	PAF1	PAF1 homolog, Paf1/RNA polymerase II complex component(PAF1)	0.00219096	0.0668691	-0.113233
NP_001002029.3	C4B	complement C4B (Chido blood group)(C4B)	0.0116185	0.35979	0.193357			NP_001274675.1	HMGCLL1	3-hydroxymethyl-3-methylglutaryl-CoA lyase like 1(HMGCLL1)	0.0021943	0.0668691	-0.210557
NP_001771.1	CD63	CD63 molecule(CD63)	0.0116497	0.35979	0.0613181			NP_001135762.1	MGRN1	mahogunin ring finger 1(MGRN1)	0.0022102	0.066959	0.328567
NP_001095124.1	CXXC1	CXXC finger protein 1(CXXC1)	0.0116568	0.35979	-0.121215			NP_001129582.1	CASP5	caspase 5(CASP5)	0.00222134	0.066959	0.181533
NP_055831.1	MAST3	microtubule associated serine/threonine kinase 3(MAST3)	0.0117581	0.361623	0.144803			NP_073605.4	RBM15	RNA binding motif protein 15(RBM15)	0.00222489	0.066959	0.419009
NP_055528.1	LAPTM4A	lysosomal protein transmembrane 4 alpha(LAPTM4A)	0.0118243	0.361623	0.26124			NP_060908.1	FBXO6	F-box protein 6(FBXO6)	0.0022333	0.066959	1.21359
NP_077024.2	DHX58	DExH-box helicase 58(DHX58)	0.0118362	0.361623	0.867116			NP_001137545.1	CHORDC1	cysteine and histidine rich domain containing 1(CHORDC1)	0.00223748	0.066959	0.15735
NP_001123481.1	GEN1		0.0118376	0.361623	0.0289148			NP_001310.3	CSNK1G2	casein kinase 1 gamma 2(CSNK1G2)	0.00224097	0.066959	-0.152634
NP_659412.3	SLFN5	schlafen family member 5(SLFN5)	0.0118889	0.362261	0.152454			NP_112223.1	TRIM56	tripartite motif containing 56(TRIM56)	0.00224197	0.066959	0.368259
NP_002509.2	NPAS2	neuronal PAS domain protein 2(NPAS2)	0.0119374	0.362544	0.531393			NP_001127703.1	NT5DC2	5'-nucleotidase domain containing 2(NT5DC2)	0.00224303	0.066959	-0.144254
NP_055835.2	PHLPP2	PH domain and leucine rich repeat protein phosphatase 2(PHLPP2)	0.011979	0.362544	-0.211837			NP_075045.2	PAPOLG	poly(A) polymerase gamma(PAPOLG)	0.00224941	0.0669787	-0.0396427
NP_006186.1	PBX3	PBX homeobox 3(PBX3)	0.0119895	0.362544	-0.179912			NP_114160.1	KCTD10	potassium channel tetramerization domain containing 10(KCTD10)	0.00225967	0.0671134	-0.233975
NP_001123536.1	GAP43	growth associated protein 43(GAP43)	0.0120577	0.363685	-0.175406			NP_060516.2	AGGF1	angiogenic factor with G-patch and FHA domains 1(AGGF1)	0.00226827	0.067169	-0.149832
NP_002220.1	JUNB	JunB proto-oncogene, AP-1 transcription factor subunit(JUNB)	0.012293	0.369845	0.311255			NP_001275998.1	HELLS	helicase, lymphoid-specific(HELLS)	0.00227302	0.067169	-0.322413
NP_001032420.1	CDKL5	cyclin dependent kinase like 5(CDKL5)	0.0124049	0.371802	0.0935152			NP_002323.2	LRP1	LDL receptor related protein 1(LRP1)	0.00229271	0.06758	-0.165262
NP_115992.1	LOXL3	lysyl oxidase like 3(LOXL3)	0.0124353	0.371802	-0.0582809			NP_003440.1	TRIM26	tripartite motif containing 26(TRIM26)	0.00230289	0.0676224	0.238526
NP_001095872.1	PCTP	phosphatidylcholine transfer protein(PCTP)	0.0124619	0.371802	-0.2048			NP_003312.3	TUFM	Tu translation elongation factor, mitochondrial(TUFM)	0.0023057	0.0676224	0.0974731
NP_055478.2	KDM4A	lysine demethylase 4A(KDM4A)	0.0124829	0.371802	0.0571932			NP_002365.3	MAP2	microtubule associated protein 2(MAP2)	0.0023257	0.0680384	0.181428
NP_004891.4	APOBEC3B	apolipoprotein B mRNA editing enzyme catalytic subunit 3B(APOBEC3B)	0.0125189	0.371944	0.263851			NP_001192273.1	CEACAM1	carcinoembryonic antigen related cell adhesion molecule 1(CEACAM1)	0.0023444	0.0684145	0.655969
NP_004989.2	MYO1E	myosin IE(MYO1E)	0.012583	0.372921	-0.0530457			NP_060793.2	PI4K2B	phosphatidylinositol 4-kinase type 2 beta(PI4K2B)	0.00235589	0.0684873	0.212054
NP_338599.1	TREX1	three prime repair exonuclease 1(TREX1)	0.0126466	0.373875	0.440988			NP_115709.3	FAM213A	family with sequence similarity 213 member A(FAM213A)	0.00236358	0.0684873	-0.12507
NP_001002252.2	ARL6IP4	ADP ribosylation factor like GTPase 6 interacting protein 4(ARL6IP4)	0.0127033	0.37402	-0.206234			NP_060570.2	EFHC1	EF-hand domain containing 1(EFHC1)	0.0023668	0.0684873	-0.183272
NP_055205.2	SND1	staphylococcal nuclease and tudor domain containing 1(SND1)	0.0127143	0.37402	-0.0260083			NP_009224.2	C4A	complement C4A (Rodgers blood group)(C4A)	0.00237569	0.0684873	0.223325
NP_733934.1	MRPL11	mitochondrial ribosomal protein L11(MRPL11)	0.0127817	0.375075	-0.0931975			NP_114172.1	CCNB1	cyclin B1(CCNB1)	0.00237969	0.0684873	-0.222755
NP_079232.3	TMEM62	transmembrane protein 62(TMEM62)	0.01288	0.376237	0.20779			NP_852662.1	CMTM4	CKLF like MARVEL transmembrane domain containing 4(CMTM4)	0.00239071	0.0684873	-0.268282
NP_001001391.1	CD44	CD44 molecule (Indian blood group)(CD44)	0.0128844	0.376237	0.257852			NP_001164351.1	GPR137	G protein-coupled receptor 137(GPR137)	0.00239081	0.0684873	-0.115027
NP_057738.1	GABPB1	GA binding protein transcription factor beta subunit 1(GABPB1)	0.0129606	0.377537	0.166898			NP_005313.1	HIST1H1B	histone cluster 1 H1 family member b(HIST1H1B)	0.00239372	0.0684873	-0.195959
NP_001290445.1	PDZD4	PDZ domain containing 4(PDZD4)	0.013092	0.380436	-0.162678			NP_001054.1	TF	transferrin(TF)	0.0024063	0.0686793	-0.243124
NP_001034798.1	CBFA2T2	CBFA2/RUNX1 translocation partner 2(CBFA2T2)	0.0133169	0.386028	-0.0579967			NP_055692.2	HELZ	helicase with zinc finger(HELZ)	0.00241905	0.0688753	-0.211302
NP_001008214.1	OPTN	optineurin(OPTN)	0.0134339	0.388475	0.24434			NP_001156685.1	FGFR3	fibroblast growth factor receptor 3(FGFR3)	0.00242784	0.0689578	-0.236809
NP_079390.3	CEP290	centrosomal protein 290(CEP290)	0.0135922	0.3917	-0.0340773			NP_054790.2	NCOA6	nuclear receptor coactivator 6(NCOA6)	0.00244339	0.0691396	-0.138719
NP_653275.1	TEKT5	tektin 5(TEKT5)	0.0136232	0.3917	-0.220158			NP_001006667.1	APOBEC3F	apolipoprotein B mRNA editing enzyme catalytic subunit 3F(APOBEC3F)	0.00244606	0.0691396	0.923943
NP_150253.2	PML	promyelocytic leukemia(PML)	0.0136441	0.3917	0.301753			NP_006690.1	MAN1A2	mannosidase alpha class 1A member 2(MAN1A2)	0.00246503	0.0691973	-0.100882
NP_055542.1	KMT2B	lysine methyltransferase 2B(KMT2B)	0.0137035	0.392421	-0.0337814			NP_065079.1	SLC17A6	solute carrier family 17 member 6(SLC17A6)	0.00248068	0.0691973	-0.0987046
NP_001005502.1	CPM	carboxypeptidase M(CPM)	0.013735	0.392421	-0.157641			NP_861517.1	UBE2C	ubiquitin conjugating enzyme E2 C(UBE2C)	0.00248179	0.0691973	-0.290762
NP_064710.4	C16ORF62	chromosome 16 open reading frame 62(C16orf62)	0.0138699	0.393433	-0.0934622			NP_078787.2	HAUS3	HAUS augmin like complex subunit 3(HAUS3)	0.0024955	0.0691973	0.142962
NP_002987.1	CX3CL1	C-X3-C motif chemokine ligand 1(CX3CL1)	0.0138813	0.393433	0.174282			NP_694574.3	N4BP1	NEDD4 binding protein 1(N4BP1)	0.00250468	0.0691973	0.255981
NP_001012267.1	CENPP	centromere protein P(CENPP)	0.0139008	0.393433	-0.0774225			NP_001273651.1	FAM120A	family with sequence similarity 120A(FAM120A)	0.00250738	0.0691973	-0.0410916
NP_001837.2	COL4A2	collagen type IV alpha 2 chain(COL4A2)	0.013933	0.393433	-0.318867			NP_006624.2	IQGAP2	IQ motif containing GTPase activating protein 2(IQGAP2)	0.00250758	0.0691973	0.274894
NP_000254.2	NAGLU	N-acetyl-alpha-glucosaminidase(NAGLU)	0.0139577	0.393433	-0.156017			NP_001123532.1	ATF7	activating transcription factor 7(ATF7)	0.00251142	0.0691973	-0.0640085
NP_694987.1	MCM9	minichromosome maintenance 9 homologous recombination repair factor(MCM9)	0.0139884	0.393433	-0.104567			NP_001165461.1	SETD9	SET domain containing 9(SETD9)	0.00251208	0.0691973	0.102361
NP_001159489.1	SKA3	spindle and kinetochore associated complex subunit 3(SKA3)	0.0140016	0.393433	-0.0757608			NP_001001487.1	ATP2C1	ATPase secretory pathway Ca2+ transporting 1(ATP2C1)	0.00251235	0.0691973	-0.116015
NP_203125.1	CASP7	caspase 7(CASP7)	0.0140909	0.395011	0.52398			NP_001009998.1	SSBP4	single stranded DNA binding protein 4(SSBP4)	0.00251642	0.0691973	-0.153574
NP_612435.1	GLCCI1	glucocorticoid induced 1(GLCCI1)	0.0141809	0.396101	0.201488			NP_001265210.1	GLT8D1	glycosyltransferase 8 domain containing 1(GLT8D1)	0.00251906	0.0691973	-0.119464
NP_004678.3	MTMR4	myotubularin related protein 4(MTMR4)	0.0142305	0.396101	0.0714974			NP_060819.3	MCTP2	multiple C2 and transmembrane domain containing 2(MCTP2)	0.00253602	0.069479	-0.15453
NP_001278571.1	GGA3	golgi associated, gamma adaptin ear containing, ARF binding protein 3(GGA3)	0.0142457	0.396101	-0.0336893			NP_149015.2	PCLO	piccolo presynaptic cytomatrix protein(PCLO)	0.00254189	0.069479	-0.15156
NP_077728.3	FDXR	ferredoxin reductase(FDXR)	0.0142628	0.396101	-0.120574			NP_079034.3	AGMAT	agmatinase(AGMAT)	0.00254713	0.069479	-0.0381768
NP_036557.1	RSU1	Ras suppressor protein 1(RSU1)	0.0143036	0.396309	-0.171222			NP_004444.2	ETFDH	electron transfer flavoprotein dehydrogenase(ETFDH)	0.00256151	0.0696502	-0.12736
NP_001289754.1	GHRL	ghrelin and obestatin prepropeptide(GHRL)	0.0143565	0.396851	-0.0732801			NP_001158095.1	AGO2	argonaute 2, RISC catalytic component(AGO2)	0.00256531	0.0696502	-0.0759087
NP_871629.1	STARD5	StAR related lipid transfer domain containing 5(STARD5)	0.0144822	0.398976	0.529087			NP_001127903.1	TOR2A	torsin family 2 member A(TOR2A)	0.0025742	0.0697298	-0.197947
NP_005750.4	ABI2	abl interactor 2(ABI2)	0.0145286	0.398976	-0.0257002			NP_001280109.1	PRSS23	protease, serine 23(PRSS23)	0.00260847	0.0704951	0.0516649
NP_076956.1	GGCT	gamma-glutamylcyclotransferase(GGCT)	0.0145401	0.398976	-0.110541			NP_055129.2	DDX58	DExD/H-box helicase 58(DDX58)	0.00263189	0.070964	1.44792
NP_001137252.1	SLC25A39	solute carrier family 25 member 39(SLC25A39)	0.0145673	0.398976	0.209179			NP_000867.2	IGF2R	insulin like growth factor 2 receptor(IGF2R)	0.0026465	0.0711938	-0.241439
NP_115925.2	NTNG2	netrin G2(NTNG2)	0.0147141	0.402073	0.0893163			NP_001073904.1	WHAMM	WAS protein homolog associated with actin, golgi membranes and microtubules(WHAMM)	0.00266048	0.0714059	0.293752
NP_005518.3	HSPA1L	heat shock protein family A (Hsp70) member 1 like(HSPA1L)	0.0147943	0.403339	0.177127			NP_059110.2	USP18	ubiquitin specific peptidase 18(USP18)	0.00268742	0.0718992	1.38732
NP_665810.1	CACNG5	calcium voltage-gated channel auxiliary subunit gamma 5(CACNG5)	0.0148351	0.403527	0.0576289			NP_078795.2	FAM65A	family with sequence similarity 65 member A(FAM65A)	0.00269115	0.0718992	0.0515805
NP_001274.1	AP1S1	adaptor related protein complex 1 sigma 1 subunit(AP1S1)	0.0149156	0.403571	-0.0886802			NP_001123481.1	GEN1	Flap endonuclease GEN homolog 1	0.00270197	0.0720237	-0.185749
NP_057253.2	SUFU	SUFU negative regulator of hedgehog signaling(SUFU)	0.0149329	0.403571	0.0831894			NP_653307.1	C2ORF15	chromosome 2 open reading frame 15(C2orf15)	0.00272039	0.0723501	-0.239065
NP_003012.1	SGTA	small glutamine rich tetratricopeptide repeat containing alpha(SGTA)	0.0149651	0.403571	-0.192504			NP_001688.1	ATP5O	ATP synthase, H+ transporting, mitochondrial F1 complex, O subunit(ATP5O)	0.00275818	0.0730983	-0.0531353
NP_001252517.1	ZNF267	zinc finger protein 267(ZNF267)	0.0149722	0.403571	0.196808			NP_079493.1	ULBP2	UL16 binding protein 2(ULBP2)	0.00276102	0.0730983	-0.113998
NP_002538.1	OPHN1	oligophrenin 1(OPHN1)	0.0151163	0.406536	-0.097045			NP_064550.3	RAD18	RAD18, E3 ubiquitin protein ligase(RAD18)	0.0027732	0.0731675	-0.0748134
NP_620311.1	A1CF	APOBEC1 complementation factor(A1CF)	0.0151572	0.406618	-0.133936			NP_036288.2	EPB41L1	erythrocyte membrane protein band 4.1 like 1(EPB41L1)	0.00277614	0.0731675	0.096979
NP_001135972.1	FLYWCH2	FLYWCH family member 2(FLYWCH2)	0.0151942	0.406618	-0.0540744			NP_001154.2	APBA1	amyloid beta precursor protein binding family A member 1(APBA1)	0.00278972	0.0733603	-0.0883328
NP_001035095.1	TCERG1	transcription elongation regulator 1(TCERG1)	0.0152217	0.406618	-0.204487			NP_005436.1	SMC3	structural maintenance of chromosomes 3(SMC3)	0.00282186	0.0738519	-0.0394397
NP_000588.2	IGFBP2	insulin like growth factor binding protein 2(IGFBP2)	0.0152786	0.407226	-0.0420523			NP_001231878.1	GPAM	glycerol-3-phosphate acyltransferase, mitochondrial(GPAM)	0.00282417	0.0738519	-0.143049
NP_006650.1	TUBGCP2	tubulin gamma complex associated protein 2(TUBGCP2)	0.0153358	0.407838	-0.0689729			NP_056274.3	ATL3	atlastin GTPase 3(ATL3)	0.00282735	0.0738519	-0.134099
NP_001061.2	TUBG1	tubulin gamma 1(TUBG1)	0.0154633	0.408584	-0.229801			NP_001035962.1	SLC12A6	solute carrier family 12 member 6(SLC12A6)	0.00284066	0.0740343	-0.101605
NP_997002.1	LRRC20	leucine rich repeat containing 20(LRRC20)	0.0154844	0.408584	0.0550656			NP_005507.3	HLA-E	major histocompatibility complex, class I, E(HLA-E)	0.00285156	0.0741533	0.907951
NP_001198.2	BTF3	basic transcription factor 3(BTF3)	0.0154853	0.408584	-0.154841			NP_004124.4	HNF4G	hepatocyte nuclear factor 4 gamma(HNF4G)	0.00287181	0.0744277	0.158328
NP_060154.3	VPS13C	vacuolar protein sorting 13 homolog C(VPS13C)	0.0155011	0.408584	-0.0446289			NP_009037.1	UBL3	ubiquitin like 3(UBL3)	0.00288145	0.0744277	-0.217699
NP_001135452.1	TP53BP1	tumor protein p53 binding protein 1(TP53BP1)	0.0156098	0.409346	-0.137201			NP_057383.2	HSPA14	heat shock protein family A (Hsp70) member 14(HSPA14)	0.00288541	0.0744277	-0.0330144
NP_002960.2	MAPK12	mitogen-activated protein kinase 12(MAPK12)	0.0156269	0.409346	0.0758507			NP_001120794.1	CBX5	chromobox 5(CBX5)	0.00288755	0.0744277	-0.209298
NP_001020262.1	ABCF1	ATP binding cassette subfamily F member 1(ABCF1)	0.0156387	0.409346	-0.0212267			NP_001091949.1	HLA-F	major histocompatibility complex, class I, F(HLA-F)	0.00289698	0.0745064	1.63986
NP_001121775.1	LACC1	laccase domain containing 1(LACC1)	0.015716	0.409346	0.087998			NP_689957.3	SDK1	sidekick cell adhesion molecule 1(SDK1)	0.00292333	0.0747738	-0.186939
NP_940839.1	AURKA	aurora kinase A(AURKA)	0.0157475	0.409346	-0.134881			NP_003096.1	SORL1	sortilin related receptor 1(SORL1)	0.00292595	0.0747738	-0.363608
NP_002154.1	IRF8	interferon regulatory factor 8(IRF8)	0.0157676	0.409346	0.298406			NP_689483.3	SLFN11	schlafen family member 11(SLFN11)	0.00292654	0.0747738	0.147837
NP_076998.1	C2ORF49	chromosome 2 open reading frame 49(C2orf49)	0.015815	0.409346	-0.0933582			NP_057443.2	NUSAP1	nucleolar and spindle associated protein 1(NUSAP1)	0.00294342	0.0750411	-0.309361
NP_004852.1	GAL3ST1	galactose-3-O-sulfotransferase 1(GAL3ST1)	0.0158526	0.409346	-0.129897			NP_001137261.1	PPHLN1	periphilin 1(PPHLN1)	0.00295614	0.0751207	-0.121962
NP_620641.1	EPS8L3	EPS8 like 3(EPS8L3)	0.0159145	0.409346	-0.107094			NP_115664.2	FYTTD1	forty-two-three domain containing 1(FYTTD1)	0.00295938	0.0751207	0.178448
NP_689650.1	ZNF664	zinc finger protein 664(ZNF664)	0.0159309	0.409346	-0.131406			NP_001561.3	IRAK2	interleukin 1 receptor associated kinase 2(IRAK2)	0.0029772	0.0752428	0.578702
NP_001258989.1	RPS6KB1	ribosomal protein S6 kinase B1(RPS6KB1)	0.0159311	0.409346	0.142176			NP_076426.1	MRPL34	mitochondrial ribosomal protein L34(MRPL34)	0.00298968	0.0752428	-0.193604
NP_005550.2	LAMA1	laminin subunit alpha 1(LAMA1)	0.0159423	0.409346	-0.447083			NP_060469.4	RNF31	ring finger protein 31(RNF31)	0.00299182	0.0752428	0.262065
NP_001273635.1	UFM1	ubiquitin fold modifier 1(UFM1)	0.0160184	0.410266	-0.0687713			NP_001018024.1	CMC4	C-X9-C motif containing 4(CMC4)	0.002996	0.0752428	-0.157179
NP_001502.1	CXCL1	C-X-C motif chemokine ligand 1(CXCL1)	0.0160571	0.410266	0.622227			NP_001271144.1	TRIP12	thyroid hormone receptor interactor 12(TRIP12)	0.00299634	0.0752428	0.178345
NP_057556.2	GSKIP	GSK3B interacting protein(GSKIP)	0.016114	0.410266	-0.065666			NP_060479.3	TAPBPL	TAP binding protein like(TAPBPL)	0.003006	0.0753237	0.652673
NP_001138825.1	ELF1	E74 like ETS transcription factor 1(ELF1)	0.0161159	0.410266	0.239909			NP_060179.2	FAM46C	family with sequence similarity 46 member C(FAM46C)	0.00302007	0.0754954	0.69736
NP_689521.1	RMI2	RecQ mediated genome instability 2(RMI2)	0.0162469	0.411717	-0.0439785			NP_003801.1	TNFSF10	tumor necrosis factor superfamily member 10(TNFSF10)	0.00303162	0.0754954	0.720908
NP_848018.1	CCDC50	coiled-coil domain containing 50(CCDC50)	0.0162612	0.411717	-0.0743898			NP_064519.2	DPYSL5	dihydropyrimidinase like 5(DPYSL5)	0.00303283	0.0754954	-0.125455
NP_060751.2	ECHDC2	enoyl-CoA hydratase domain containing 2(ECHDC2)	0.0162765	0.411717	0.0820312			NP_003585.3	TTF2	transcription termination factor 2(TTF2)	0.00304083	0.0754954	0.0739256
NP_003073.1	SNAPC1	small nuclear RNA activating complex polypeptide 1(SNAPC1)	0.0164333	0.414802	0.0712231			NP_002529.1	OCLN	occludin(OCLN)	0.00304671	0.0754954	0.219154
NP_073588.1	GAREM1	GRB2 associated regulator of MAPK1 subtype 1(GAREM1)	0.0166485	0.418467	0.0930994			NP_060734.2	TYW1	tRNA-yW synthesizing protein 1 homolog(TYW1)	0.00305181	0.0754954	-0.0876529
NP_002285.1	LAMP2	lysosomal associated membrane protein 2(LAMP2)	0.0166669	0.418467	0.557869			NP_003300.1	TSPYL1	TSPY like 1(TSPYL1)	0.00305801	0.0754954	0.26719
NP_001180499.1	CSRP1	cysteine and glycine rich protein 1(CSRP1)	0.0166839	0.418467	-0.129851			NP_004219.3	CYTH2	cytohesin 2(CYTH2)	0.00307966	0.0757118	-0.131996
NP_000529.1	RFXAP	regulatory factor X associated protein(RFXAP)	0.0168535	0.42156	-0.187999			NP_937850.1	CERS1	ceramide synthase 1(CERS1)	0.00308303	0.0757118	-0.111634
NP_058197.2	OAS2	2'-5'-oligoadenylate synthetase 2(OAS2)	0.016878	0.42156	0.472267			NP_004558.1	PFKFB4	6-phosphofructo-2-kinase/fructose-2,6-biphosphatase 4(PFKFB4)	0.00308619	0.0757118	0.0903338
NP_006625.1	VAMP5	vesicle associated membrane protein 5(VAMP5)	0.0169449	0.422347	0.391599			NP_443182.1	WDFY2	WD repeat and FYVE domain containing 2(WDFY2)	0.00311137	0.0761701	0.344089
NP_005376.2	NKTR	natural killer cell triggering receptor(NKTR)	0.0170981	0.425275	0.048699			NP_001505.1	GTF2B	general transcription factor IIB(GTF2B)	0.00313194	0.0765136	0.212751
NP_006642.1	CPLX1	complexin 1(CPLX1)	0.0172075	0.427105	-0.131364			NP_002028.1	FYN	FYN proto-oncogene, Src family tyrosine kinase(FYN)	0.00314615	0.0767005	-0.149553
NP_001159719.1	GRIK2	glutamate ionotropic receptor kainate type subunit 2(GRIK2)	0.0172626	0.42758	0.238821			NP_001073861.1	KIAA1147	KIAA1147(KIAA1147)	0.00316175	0.0767448	-0.0702726
NP_037528.3	USP25	ubiquitin specific peptidase 25(USP25)	0.0173011	0.427647	0.241376			NP_001121362.1	SPG21	spastic paraplegia 21 (autosomal recessive, Mast syndrome)(SPG21)	0.00316552	0.0767448	-0.117985
NP_001006109.1	HMCES	5-hydroxymethylcytosine (hmC) binding, ES cell-specific(HMCES)	0.0173699	0.428458	-0.0609296			NP_115688.1	YIPF4	Yip1 domain family member 4(YIPF4)	0.00316764	0.0767448	-0.0648747
NP_057443.2	NUSAP1	nucleolar and spindle associated protein 1(NUSAP1)	0.0174548	0.429662	-0.133099			NP_689837.2	DCP2	decapping mRNA 2(DCP2)	0.00318094	0.0769077	-0.0780775
NP_443078.1	EMILIN3	elastin microfibril interfacer 3(EMILIN3)	0.0174994	0.429872	-0.0724645			NP_001274073.1	TPD52	tumor protein D52(TPD52)	0.0031895	0.0769558	-0.148711
NP_115749.2	PCGF5	polycomb group ring finger 5(PCGF5)	0.0176089	0.431672	0.146394			NP_004326.1	BST2	bone marrow stromal cell antigen 2(BST2)	0.0032033	0.0771296	1.72042
NP_073589.4	ZNF574	zinc finger protein 574(ZNF574)	0.0177686	0.434693	0.026961			NP_055772.2	DENND3	DENN domain containing 3(DENND3)	0.00321521	0.0772575	0.248152
NP_000371.1	XPA	XPA, DNA damage recognition and repair factor(XPA)	0.0179478	0.437535	-0.110163			NP_787078.2	SPPL2C	signal peptide peptidase like 2C(SPPL2C)	0.00323154	0.0772812	0.583237
NP_001138984.1	NFIA	nuclear factor I A(NFIA)	0.0179582	0.437535	0.235484			NP_848652.2	NAT8L	N-acetyltransferase 8 like(NAT8L)	0.00323708	0.0772812	0.0847123
NP_000190.1	SGSH	N-sulfoglucosamine sulfohydrolase(SGSH)	0.0181074	0.440269	-0.0507143			NP_851996.2	NCAM1	neural cell adhesion molecule 1(NCAM1)	0.00324571	0.0772812	-0.0715586
NP_003818.2	NAPA	NSF attachment protein alpha(NAPA)	0.0182273	0.442179	0.109271			NP_001166040.1	MYD88	myeloid differentiation primary response 88(MYD88)	0.00324595	0.0772812	0.468896
NP_001159590.1	NT5C3A	5'-nucleotidase, cytosolic IIIA(NT5C3A)	0.0182602	0.442179	0.321212			NP_037534.3	FADS1	fatty acid desaturase 1(FADS1)	0.00325282	0.0772812	-0.251112
NP_060612.2	INTS10	integrator complex subunit 10(INTS10)	0.0184888	0.446805	-0.0833947			NP_001128181.1	DEK	DEK proto-oncogene(DEK)	0.00325851	0.0772812	-0.0915801
NP_001077090.1	ZBTB40	zinc finger and BTB domain containing 40(ZBTB40)	0.0185548	0.447495	-0.039731			NP_004761.2	KCNB2	potassium voltage-gated channel subfamily B member 2(KCNB2)	0.00326243	0.0772812	-0.0988694
NP_076996.2	FASTKD3	FAST kinase domains 3(FASTKD3)	0.0186085	0.447881	0.0510838			NP_001074214.1	DGKG	diacylglycerol kinase gamma(DGKG)	0.00328218	0.0774056	0.299824
NP_057547.5	CXXC5	CXXC finger protein 5(CXXC5)	0.0187261	0.449804	-0.101663			NP_001121077.1	LIPA	lipase A, lysosomal acid type(LIPA)	0.00328427	0.0774056	0.307826
NP_067081.2	IL22RA1	interleukin 22 receptor subunit alpha 1(IL22RA1)	0.0188107	0.450927	0.556965			NP_001120685.1	LY6E	lymphocyte antigen 6 complex, locus E(LY6E)	0.0032889	0.0774056	1.24283
NP_689531.2	C12ORF45	chromosome 12 open reading frame 45(C12orf45)	0.0189602	0.45137	0.0889122			NP_001009811.2	CEP131	centrosomal protein 131(CEP131)	0.00329523	0.0774056	-0.151977
NP_055772.2	DENND3	DENN domain containing 3(DENND3)	0.0190567	0.45137	0.21323			NP_473365.3	MIA2	melanoma inhibitory activity 2(MIA2)	0.00331346	0.0774056	0.0685855
NP_001018009.2	SH3BP5	SH3 domain binding protein 5(SH3BP5)	0.019076	0.45137	-0.144489			NP_056358.1	RAB1A	RAB1A, member RAS oncogene family(RAB1A)	0.00331493	0.0774056	-0.0401801
NP_001381.2	DTNA	dystrobrevin alpha(DTNA)	0.0190928	0.45137	0.0331549			NP_002118.1	HLA-G	major histocompatibility complex, class I, G(HLA-G)	0.00331498	0.0774056	2.31505
NP_000672.3	ADRA2A	adrenoceptor alpha 2A(ADRA2A)	0.0190972	0.45137	0.31689			NP_055646.2	TRANK1	tetratricopeptide repeat and ankyrin repeat containing 1(TRANK1)	0.00333754	0.0774056	1.13311
NP_001288037.1	SH3GL3	SH3 domain containing GRB2 like 3, endophilin A3(SH3GL3)	0.0191255	0.45137	-0.142223			NP_001424.3	ERN1	endoplasmic reticulum to nucleus signaling 1(ERN1)	0.00335192	0.0774056	0.270813
NP_775268.1	PTK2B	protein tyrosine kinase 2 beta(PTK2B)	0.0191373	0.45137	0.23164			NP_001094092.1	C17ORF80	chromosome 17 open reading frame 80(C17orf80)	0.00336683	0.0774056	-0.0898293
NP_001026842.2	CYB5RL	cytochrome b5 reductase like(CYB5RL)	0.019189	0.45137	0.110031			NP_776152.1	PDZD8	PDZ domain containing 8(PDZD8)	0.003369	0.0774056	-0.0685672
NP_060518.1	MAGOHB	mago homolog B, exon junction complex core component(MAGOHB)	0.0192026	0.45137	-0.0524162			NP_006589.2	SLC12A7	solute carrier family 12 member 7(SLC12A7)	0.00337705	0.0774056	0.170798
NP_000544.2	WRN	Werner syndrome RecQ like helicase(WRN)	0.019208	0.45137	-0.0969652			NP_057506.2	RNF141	ring finger protein 141(RNF141)	0.00338475	0.0774056	-0.126007
NP_060366.1	GID8	GID complex subunit 8 homolog(GID8)	0.0193858	0.45465	-0.0802007			NP_001171742.1	CEACAM1	carcinoembryonic antigen related cell adhesion molecule 1(CEACAM1)	0.00339044	0.0774056	0.767813
NP_001129696.2	RCOR3	REST corepressor 3(RCOR3)	0.0194284	0.454755	0.120795			NP_001171136.1	RIF1	replication timing regulatory factor 1(RIF1)	0.00339309	0.0774056	-0.144471
NP_056272.2	ZDHHC5	zinc finger DHHC-type containing 5(ZDHHC5)	0.0196882	0.459932	-0.0917759			NP_001028216.1	GLUL	glutamate-ammonia ligase(GLUL)	0.00339395	0.0774056	0.186419
NP_002127.1	HNRNPA1	heterogeneous nuclear ribonucleoprotein A1(HNRNPA1)	0.0197567	0.460628	-0.235389			NP_001093859.1	TMEM192	transmembrane protein 192(TMEM192)	0.00339884	0.0774056	-0.111062
NP_056002.2	SEL1L3	SEL1L family member 3(SEL1L3)	0.0198504	0.461549	-0.0675383			NP_001035897.1	CLN3	CLN3, battenin(CLN3)	0.00340396	0.0774056	0.143976
NP_689491.1	TCEAL7	transcription elongation factor A like 7(TCEAL7)	0.0198737	0.461549	-0.248421			NP_858061.2	PPP2R2B	protein phosphatase 2 regulatory subunit Bbeta(PPP2R2B)	0.00340696	0.0774056	0.066908
NP_005802.1	GDF11	growth differentiation factor 11(GDF11)	0.0200311	0.4643	-0.110643			NP_057218.1	CPQ	carboxypeptidase Q(CPQ)	0.00341338	0.0774056	0.0701726
NP_065815.1	CASKIN1	CASK interacting protein 1(CASKIN1)	0.0202006	0.46732	0.0862521			NP_001128567.1	FNDC3B	fibronectin type III domain containing 3B(FNDC3B)	0.00341776	0.0774056	0.22229
NP_003751.2	EIF4G3	eukaryotic translation initiation factor 4 gamma 3(EIF4G3)	0.0203383	0.468448	-0.0423627			NP_001276028.1	PXK	PX domain containing serine/threonine kinase like(PXK)	0.00342127	0.0774056	0.244198
NP_001035250.1	METTL26	methyltransferase like 26(METTL26)	0.0203732	0.468448	0.119533			NP_001029030.1	DCLRE1C	DNA cross-link repair 1C(DCLRE1C)	0.00343024	0.0774056	0.287091
NP_003153.2	STRN	striatin(STRN)	0.0205174	0.468448	-0.0974232			NP_115749.2	PCGF5	polycomb group ring finger 5(PCGF5)	0.00343804	0.0774056	0.413846
NP_057048.2	TPPP3	tubulin polymerization promoting protein family member 3(TPPP3)	0.020537	0.468448	-0.0596673			NP_542194.2	SOGA1	suppressor of glucose, autophagy associated 1(SOGA1)	0.00344212	0.0774056	-0.180013
NP_150644.1	RPL8	ribosomal protein L8(RPL8)	0.0206248	0.468448	-0.0470111			NP_056473.2	NOC2L	NOC2 like nucleolar associated transcriptional repressor(NOC2L)	0.00344356	0.0774056	-0.103464
NP_065178.1	ACTR3B	ARP3 actin related protein 3 homolog B(ACTR3B)	0.0206737	0.468448	-0.042932			NP_001015891.1	AK6	adenylate kinase 6(AK6)	0.00344923	0.0774056	-0.0871896
NP_001269695.1	POLR1E	RNA polymerase I subunit E(POLR1E)	0.0206865	0.468448	-0.118225			NP_078901.3	ZC3HAV1	zinc finger CCCH-type containing, antiviral 1(ZC3HAV1)	0.00345417	0.0774056	0.240513
NP_001135993.1	FAM111A	family with sequence similarity 111 member A(FAM111A)	0.0207057	0.468448	0.0848948			NP_001158727.1	MNX1	motor neuron and pancreas homeobox 1(MNX1)	0.0034595	0.0774056	-0.148557
NP_112506.2	RBCK1	RANBP2-type and C3HC4-type zinc finger containing 1(RBCK1)	0.0207369	0.468448	0.264014			NP_006801.1	PDIA5	protein disulfide isomerase family A member 5(PDIA5)	0.00347268	0.0775521	0.271817
NP_775889.1	INO80E	INO80 complex subunit E(INO80E)	0.0207652	0.468448	-0.0617495			NP_000104.1	TOR1A	torsin family 1 member A(TOR1A)	0.00348633	0.0777087	0.437168
NP_001138299.1	RPUSD4	RNA pseudouridylate synthase domain containing 4(RPUSD4)	0.0207932	0.468448	0.0607265			NP_003807.1	ADAM9	ADAM metallopeptidase domain 9(ADAM9)	0.00354048	0.0786819	-0.156643
NP_064450.3	FMN2	formin 2(FMN2)	0.0208621	0.468448	-0.109836			NP_963839.1	LGALS8	galectin 8(LGALS8)	0.00354843	0.0786819	0.237081
NP_112240.1	ARPC5L	actin related protein 2/3 complex subunit 5 like(ARPC5L)	0.0209154	0.468448	0.0377353			NP_055723.1	DOLK	dolichol kinase(DOLK)	0.00355192	0.0786819	0.153113
NP_078884.2	NEIL1	nei like DNA glycosylase 1(NEIL1)	0.0209444	0.468448	0.128226			NP_001032626.1	PHYH	phytanoyl-CoA 2-hydroxylase(PHYH)	0.00355752	0.0786819	-0.0943276
NP_001014832.1	PAK4	p21 (RAC1) activated kinase 4(PAK4)	0.0209971	0.468448	-0.113003			NP_001129120.1	PTPRK	protein tyrosine phosphatase, receptor type K(PTPRK)	0.00356361	0.0786819	-0.143508
NP_660339.1	CADM4	cell adhesion molecule 4(CADM4)	0.0210062	0.468448	-0.0920545			NP_009330.1	STAT1	signal transducer and activator of transcription 1(STAT1)	0.00358838	0.0790795	0.42837
NP_055568.3	BMS1	BMS1, ribosome biogenesis factor(BMS1)	0.0210133	0.468448	-0.0559968			NP_004692.1	CCNB2	cyclin B2(CCNB2)	0.00360626	0.0792235	-0.21468
NP_660298.2	MRPL10	mitochondrial ribosomal protein L10(MRPL10)	0.0210395	0.468448	-0.155724			NP_001137437.1	TBC1D7	TBC1 domain family member 7(TBC1D7)	0.00360845	0.0792235	-0.20701
NP_001159588.1	TMOD1	tropomodulin 1(TMOD1)	0.0211972	0.468448	0.178706			NP_036610.2	WBP2	WW domain binding protein 2(WBP2)	0.00361845	0.0792942	-0.212169
NP_001159743.1	SPATA13	spermatogenesis associated 13(SPATA13)	0.0212385	0.468448	0.128855			NP_057427.3	CENPF	centromere protein F(CENPF)	0.00362703	0.0793336	-0.25118
NP_115923.2	KRBA1	KRAB-A domain containing 1(KRBA1)	0.0212455	0.468448	-0.160567			NP_001095132.1	NRDC	nardilysin convertase(NRDC)	0.00364504	0.0795789	0.165185
NP_542416.1	PTPN13	protein tyrosine phosphatase, non-receptor type 13(PTPN13)	0.0212613	0.468448	0.154775			NP_066952.1	PPA1	pyrophosphatase (inorganic) 1(PPA1)	0.00368505	0.0801658	0.177816
NP_003668.2	DENR	density regulated re-initiation and release factor(DENR)	0.0212664	0.468448	-0.0700847			NP_000897.3	NPR1	natriuretic peptide receptor 1(NPR1)	0.00369293	0.0801658	-0.0815674
NP_004225.3	ZNF235	zinc finger protein 235(ZNF235)	0.0212857	0.468448	-0.085422			NP_062536.2	KIAA1217	KIAA1217(KIAA1217)	0.00369501	0.0801658	0.248039
NP_612206.3	FAM122A		0.0213185	0.468448	-0.110673			NP_478059.1	PSAT1	phosphoserine aminotransferase 1(PSAT1)	0.00369933	0.0801658	0.203297
NP_001036199.1	SEC24B	SEC24 homolog B, COPII coat complex component(SEC24B)	0.0213573	0.468448	-0.0478815			NP_004164.2	SLC7A4	solute carrier family 7 member 4(SLC7A4)	0.00371947	0.0804533	-0.129015
NP_005314.2	HIST1H1T	histone cluster 1 H1 family member t(HIST1H1T)	0.021388	0.468448	-0.108155			NP_003944.1	MPZL1	myelin protein zero like 1(MPZL1)	0.00375381	0.0809636	-0.145701
NP_055094.1	OLFM1	olfactomedin 1(OLFM1)	0.0214198	0.468448	-0.125668			NP_077027.1	APOO	apolipoprotein O(APOO)	0.00376169	0.0809636	-0.0738082
NP_000796.1	GAST	gastrin(GAST)	0.0214361	0.468448	-0.244191			NP_694543.1	EZH2	enhancer of zeste 2 polycomb repressive complex 2 subunit(EZH2)	0.00376382	0.0809636	-0.0686692
NP_001154482.1	ARMC10	armadillo repeat containing 10(ARMC10)	0.021461	0.468448	-0.167527			NP_055458.1	ZNF516	zinc finger protein 516(ZNF516)	0.00378973	0.0813713	-0.0819745
NP_055731.2	LMTK2	lemur tyrosine kinase 2(LMTK2)	0.0214682	0.468448	-0.0474772			NP_006625.1	VAMP5	vesicle associated membrane protein 5(VAMP5)	0.00380256	0.0813881	0.52837
NP_065717.1	CLK4	CDC like kinase 4(CLK4)	0.0215376	0.469102	-0.036075			NP_005216.1	E2F1	E2F transcription factor 1(E2F1)	0.00380442	0.0813881	-0.103866
NP_071397.3	PRDM16	PR/SET domain 16(PRDM16)	0.0216462	0.470608	0.124485			NP_001157108.1	GTF2I	general transcription factor IIi(GTF2I)	0.00381717	0.0815118	-0.100167
NP_001290332.1	WDR48	WD repeat domain 48(WDR48)	0.0219925	0.477033	-0.121118			NP_005021.2	PLK1	polo like kinase 1(PLK1)	0.00384068	0.0818646	-0.272196
NP_002815.3	PTMS	parathymosin(PTMS)	0.0220593	0.477033	0.195208			NP_002108.4	HLA-C	major histocompatibility complex, class I, C(HLA-C)	0.00385211	0.0819588	1.0497
NP_001138399.1	NKIRAS2	NFKB inhibitor interacting Ras like 2(NKIRAS2)	0.0220629	0.477033	-0.112966			NP_004406.2	DSP	desmoplakin(DSP)	0.00386809	0.082136	-0.25512
NP_848591.2	MB21D2	Mab-21 domain containing 2(MB21D2)	0.0221458	0.477033	-0.0730183			NP_001091992.1	HTATIP2	HIV-1 Tat interactive protein 2(HTATIP2)	0.00387683	0.082136	0.169857
NP_056341.1	CLIP3	CAP-Gly domain containing linker protein 3(CLIP3)	0.0222016	0.477033	0.180035			NP_660341.2	APOBEC3F	apolipoprotein B mRNA editing enzyme catalytic subunit 3F(APOBEC3F)	0.00388149	0.082136	0.192509
NP_115527.3	PCBD2	pterin-4 alpha-carbinolamine dehydratase 2(PCBD2)	0.0222435	0.477033	-0.106336			NP_060297.1	SARS2	seryl-tRNA synthetase 2, mitochondrial(SARS2)	0.00389661	0.0823071	0.0316077
NP_001123359.1	DNAJC2	DnaJ heat shock protein family (Hsp40) member C2(DNAJC2)	0.0222458	0.477033	-0.0499063			NP_115722.1	PDCD2L	programmed cell death 2 like(PDCD2L)	0.00392725	0.0828048	0.193012
NP_001007468.1	SFI1	SFI1 centrin binding protein(SFI1)	0.0222648	0.477033	0.262016			NP_056161.2	ZFYVE26	zinc finger FYVE-type containing 26(ZFYVE26)	0.00393989	0.0829219	0.104567
NP_000962.2	RPL7	ribosomal protein L7(RPL7)	0.0223184	0.477033	-0.053341			NP_001290423.1	CBX6	chromobox 6(CBX6)	0.00395804	0.0831544	-0.157475
NP_004160.3	SHMT1	serine hydroxymethyltransferase 1(SHMT1)	0.0223421	0.477033	-0.206317			NP_002052.1	GCLM	glutamate-cysteine ligase modifier subunit(GCLM)	0.00397905	0.0833653	0.066166
NP_002107.3	HLA-A	major histocompatibility complex, class I, A(HLA-A)	0.0224664	0.478827	0.29476			NP_001123995.1	CSDE1	cold shock domain containing E1(CSDE1)	0.00398233	0.0833653	-0.172447
NP_004039.1	B2M	beta-2-microglobulin(B2M)	0.0225631	0.480029	0.188737			NP_001252531.1	SMC2	structural maintenance of chromosomes 2(SMC2)	0.00399218	0.0834224	-0.13335
NP_001009608.1	SLX4IP	SLX4 interacting protein(SLX4IP)	0.0227526	0.482762	-0.113336			NP_001386.1	DUSP9	dual specificity phosphatase 9(DUSP9)	0.00400794	0.0836024	-0.221452
NP_057206.2	CEP83	centrosomal protein 83(CEP83)	0.0227726	0.482762	-0.154652			NP_055929.1	ANKLE2	ankyrin repeat and LEM domain containing 2(ANKLE2)	0.00404843	0.0842299	-0.183001
NP_004603.1	TGFBR1	transforming growth factor beta receptor 1(TGFBR1)	0.0228275	0.48299	0.163961			NP_004628.4	RAB7A	RAB7A, member RAS oncogene family(RAB7A)	0.00405242	0.0842299	-0.0543927
NP_694587.3	KDM1B	lysine demethylase 1B(KDM1B)	0.0228644	0.48299	-0.0510599			NP_001005782.1	SUMO1	small ubiquitin-like modifier 1(SUMO1)	0.00406546	0.084271	-0.169821
NP_002995.1	SECTM1	secreted and transmembrane 1(SECTM1)	0.0230204	0.485426	0.855774			NP_115786.1	HOOK3	hook microtubule tethering protein 3(HOOK3)	0.00407279	0.084271	-0.0695674
NP_055736.2	ADGRL1	adhesion G protein-coupled receptor L1(ADGRL1)	0.0230991	0.485954	-0.102665			NP_115695.1	PRADC1	protease associated domain containing 1(PRADC1)	0.004076	0.084271	-0.219336
NP_958805.1	MOB3C	MOB kinase activator 3C(MOB3C)	0.0231511	0.485954	0.260927			NP_056338.2	REXO2	RNA exonuclease 2(REXO2)	0.00409799	0.0845761	-0.129003
NP_076971.1	ERI3	ERI1 exoribonuclease family member 3(ERI3)	0.0231979	0.485954	-0.0217132			NP_065878.1	CFAP97	cilia and flagella associated protein 97(CFAP97)	0.00412945	0.0850753	-0.315468
NP_001093888.1	C19ORF60	chromosome 19 open reading frame 60(C19orf60)	0.0232086	0.485954	-0.324713			NP_001127945.1	GSE1	Gse1 coiled-coil protein(GSE1)	0.00413816	0.085105	-0.137768
NP_066124.1	RET	ret proto-oncogene(RET)	0.0232503	0.485973	0.123036			NP_940863.3	LONRF2	LON peptidase N-terminal domain and ring finger 2(LONRF2)	0.00418786	0.0858497	-0.342422
NP_001020414.1	IRAK1	interleukin 1 receptor associated kinase 1(IRAK1)	0.0233241	0.485997	0.0536221			NP_542454.3	NRSN1	neurensin 1(NRSN1)	0.00418904	0.0858497	-0.393516
NP_006448.4	PDLIM5	PDZ and LIM domain 5(PDLIM5)	0.0233331	0.485997	-0.112388			NP_065168.2	GJC2	gap junction protein gamma 2(GJC2)	0.00421268	0.0861832	-0.326383
NP_001239264.1	CGNL1	cingulin like 1(CGNL1)	0.0234382	0.487335	-0.126648			NP_001290471.2	RAB11FIP4	RAB11 family interacting protein 4(RAB11FIP4)	0.00422361	0.086256	-0.323584
NP_660341.2	APOBEC3F	apolipoprotein B mRNA editing enzyme catalytic subunit 3F(APOBEC3F)	0.0235627	0.489069	0.321218			NP_001099008.1	MYBBP1A	MYB binding protein 1a(MYBBP1A)	0.00423823	0.0864037	-0.0546774
NP_001127905.1	AZI2	5-azacytidine induced 2(AZI2)	0.0239999	0.497133	0.303114			NP_114131.1	TMEM120A	transmembrane protein 120A(TMEM120A)	0.00426357	0.0867693	-0.144782
NP_758436.1	POFUT1	protein O-fucosyltransferase 1(POFUT1)	0.0241159	0.497133	-0.0832305			NP_003671.1	YARS	tyrosyl-tRNA synthetase(YARS)	0.00428193	0.0868654	0.203357
NP_005380.2	PCMT1	protein-L-isoaspartate (D-aspartate) O-methyltransferase(PCMT1)	0.0241164	0.497133	-0.0615919			NP_055160.2	ZNF318	zinc finger protein 318(ZNF318)	0.00428834	0.0868654	-0.0452394
NP_001136402.1	API5	apoptosis inhibitor 5(API5)	0.0241501	0.497133	-0.0632351			NP_054766.1	C19ORF53	chromosome 19 open reading frame 53(C19orf53)	0.00429057	0.0868654	-0.128284
NP_958834.1	RASSF6	Ras association domain family member 6(RASSF6)	0.024194	0.497133	0.245612			NP_000473.2	APOA4	apolipoprotein A4(APOA4)	0.00435453	0.0878633	-0.15891
NP_149052.1	MAP6	microtubule associated protein 6(MAP6)	0.0242023	0.497133	-0.164763			NP_059990.2	MPHOSPH8	M-phase phosphoprotein 8(MPHOSPH8)	0.00435527	0.0878633	-0.0692823
NP_036580.2	STAT5B	signal transducer and activator of transcription 5B(STAT5B)	0.0242887	0.497133	-0.0418149			NP_002134.2	HPCA	hippocalcin(HPCA)	0.00436238	0.0878633	-0.0669279
NP_001166168.1	TSFM	Ts translation elongation factor, mitochondrial(TSFM)	0.0242909	0.497133	-0.081685			NP_009151.1	CA5B	carbonic anhydrase 5B(CA5B)	0.00437813	0.088029	-0.190952
NP_057092.2	DYNC2LI1	dynein cytoplasmic 2 light intermediate chain 1(DYNC2LI1)	0.0243267	0.497133	-0.0863287			NP_001070254.1	QSER1	glutamine and serine rich 1(QSER1)	0.00439753	0.0882674	-0.0987476
NP_001166923.1	TFCP2	transcription factor CP2(TFCP2)	0.0244249	0.498242	0.102149			NP_919424.1	LBR	lamin B receptor(LBR)	0.00442155	0.088548	-0.131921
NP_065823.1	NUFIP2	NUFIP2, FMR1 interacting protein 2(NUFIP2)	0.0244646	0.498242	-0.0751289			NP_001170855.1	CPEB2	cytoplasmic polyadenylation element binding protein 2(CPEB2)	0.00442664	0.088548	0.388169
NP_005777.3	TSHZ1	teashirt zinc finger homeobox 1(TSHZ1)	0.024561	0.499352	-0.051636			NP_001171903.1	PACSIN3	protein kinase C and casein kinase substrate in neurons 3(PACSIN3)	0.00443708	0.0886054	-0.0651583
NP_001978.1	ETV6	ETS variant 6(ETV6)	0.0248041	0.501859	0.273798			NP_005426.2	ARHGEF5	Rho guanine nucleotide exchange factor 5(ARHGEF5)	0.00445063	0.0887245	0.170842
NP_981946.1	STMN1	stathmin 1(STMN1)	0.024821	0.501859	-0.231459			NP_001172011.1	FMR1	fragile X mental retardation 1(FMR1)	0.00446565	0.0888407	0.125013
NP_031387.3	NID2	nidogen 2(NID2)	0.0248341	0.501859	-0.370618			NP_001265197.1	TNFRSF11A	TNF receptor superfamily member 11a(TNFRSF11A)	0.00447164	0.0888407	0.244678
NP_055680.3	NCAPD2	non-SMC condensin I complex subunit D2(NCAPD2)	0.0248529	0.501859	-0.0596712			NP_001139624.1	CYP51A1	cytochrome P450 family 51 subfamily A member 1(CYP51A1)	0.00448469	0.088949	-0.165018
NP_004773.1	SNAP29	synaptosome associated protein 29(SNAP29)	0.0249231	0.502068	-0.0749353			NP_001008844.1	DSP	desmoplakin(DSP)	0.00449677	0.0890375	-0.257481
NP_002968.1	SCN9A	sodium voltage-gated channel alpha subunit 9(SCN9A)	0.0249475	0.502068	0.166299			NP_001139583.1	MIER1	MIER1 transcriptional regulator(MIER1)	0.00452778	0.0894987	0.187186
NP_001434.1	FABP1	fatty acid binding protein 1(FABP1)	0.0250232	0.502743	-0.133043			NP_942016.1	TCEA2	transcription elongation factor A2(TCEA2)	0.00454314	0.0894987	-0.0644393
NP_060919.3	UBAP2	ubiquitin associated protein 2(UBAP2)	0.0251227	0.503891	-0.0304013			NP_002107.3	HLA-A	major histocompatibility complex, class I, A(HLA-A)	0.00455011	0.0894987	1.3518
NP_003281.1	TPM4	tropomyosin 4(TPM4)	0.0254321	0.509241	-0.0712699			NP_036590.1	TIMM13	translocase of inner mitochondrial membrane 13(TIMM13)	0.00455422	0.0894987	-0.0714941
NP_116189.1	C1ORF198	chromosome 1 open reading frame 198(C1orf198)	0.025561	0.510598	0.0974434			NP_001156751.1	TENM1	teneurin transmembrane protein 1(TENM1)	0.0045583	0.0894987	-0.396447
NP_060092.2	BORCS6	BLOC-1 related complex subunit 6(BORCS6)	0.025649	0.510598	-0.203724			NP_001013768.1	ZNF107	zinc finger protein 107(ZNF107)	0.00459093	0.0899883	0.379815
NP_002614.2	PFDN4	prefoldin subunit 4(PFDN4)	0.0257002	0.510598	-0.0872549			NP_116145.1	HPDL	4-hydroxyphenylpyruvate dioxygenase like(HPDL)	0.00460151	0.0900449	-0.143823
NP_001091981.1	KIF2A	kinesin family member 2A(KIF2A)	0.025709	0.510598	-0.204644			NP_001136176.1	FAM111B	family with sequence similarity 111 member B(FAM111B)	0.00462542	0.0902329	-0.16647
NP_803136.2	KLC3	kinesin light chain 3(KLC3)	0.0257526	0.510598	-0.084182			NP_542781.3	SRSF12	serine and arginine rich splicing factor 12(SRSF12)	0.00462887	0.0902329	-0.112664
NP_079345.1	ZNF703	zinc finger protein 703(ZNF703)	0.025757	0.510598	-0.156529			NP_001137378.1	TRAFD1	TRAF-type zinc finger domain containing 1(TRAFD1)	0.00463547	0.0902329	0.312508
NP_710156.3	C2ORF69	chromosome 2 open reading frame 69(C2orf69)	0.0258614	0.511816	-0.0791013			NP_003187.1	TCEA3	transcription elongation factor A3(TCEA3)	0.00464236	0.0902329	-0.188503
NP_000590.1	IGFBP5	insulin like growth factor binding protein 5(IGFBP5)	0.0259582	0.512879	-0.0753726			NP_001005476.1	PKP4	plakophilin 4(PKP4)	0.00464967	0.0902329	-0.163843
NP_001129509.2	LIMS2	LIM zinc finger domain containing 2(LIMS2)	0.0260644	0.514125	-0.142416			NP_004191.2	SYT7	synaptotagmin 7(SYT7)	0.00466163	0.0903153	-0.169236
NP_003957.2	SEMA5A	semaphorin 5A(SEMA5A)	0.0263122	0.518154	-0.0612864			NP_036222.3	MACF1	microtubule-actin crosslinking factor 1(MACF1)	0.00468721	0.0906608	-0.0629431
NP_060308.1	NHP2	NHP2 ribonucleoprotein(NHP2)	0.0263912	0.518854	-0.0416731			NP_775817.1	KLHDC8B	kelch domain containing 8B(KLHDC8B)	0.00470031	0.09067	-0.0925422
NP_001263309.1	ESF1	ESF1 nucleolar pre-rRNA processing protein homolog(ESF1)	0.0264835	0.51981	-0.0659205			NP_955475.1	USP4	ubiquitin specific peptidase 4(USP4)	0.00470319	0.09067	0.199687
NP_060245.3	TTC19	tetratricopeptide repeat domain 19(TTC19)	0.0267765	0.524696	0.0337769			NP_001018020.1	TPM1	tropomyosin 1 (alpha)(TPM1)	0.00472424	0.0908391	0.11085
NP_940905.2	KCNT2	potassium sodium-activated channel subfamily T member 2(KCNT2)	0.0268392	0.525061	0.137853			NP_001978.1	ETV6	ETS variant 6(ETV6)	0.004733	0.0908391	0.336445
NP_001013768.1	ZNF107	zinc finger protein 107(ZNF107)	0.027092	0.529138	0.50141			NP_073603.2	CERK	ceramide kinase(CERK)	0.00473805	0.0908391	-0.292176
NP_001032358.1	PARD6A	par-6 family cell polarity regulator alpha(PARD6A)	0.0272302	0.530967	-0.155414			NP_054890.1	CRIPT	CXXC repeat containing interactor of PDZ3 domain(CRIPT)	0.00474301	0.0908391	-0.155331
NP_001278532.1	DYNLT1	dynein light chain Tctex-type 1(DYNLT1)	0.0273653	0.532199	0.184635			NP_056127.2	KIAA1109	KIAA1109(KIAA1109)	0.00478866	0.0912164	-0.234891
NP_001011537.2	FYTTD1	forty-two-three domain containing 1(FYTTD1)	0.0273827	0.532199	0.171429			NP_056020.2	ATP11A	ATPase phospholipid transporting 11A(ATP11A)	0.00479026	0.0912164	-0.137491
NP_001139438.1	MKI67	marker of proliferation Ki-67(MKI67)	0.0275071	0.533744	-0.0915877			NP_060550.2	VPS13C	vacuolar protein sorting 13 homolog C(VPS13C)	0.00479723	0.0912164	-0.0341099
NP_002574.2	PAWR	pro-apoptotic WT1 regulator(PAWR)	0.0278468	0.538783	-0.165092			NP_001166094.1	NEO1	neogenin 1(NEO1)	0.00479838	0.0912164	-0.195144
NP_060091.1	ALKBH4	alkB homolog 4, lysine demethylase(ALKBH4)	0.0278572	0.538783	-0.0931913			NP_055900.4	RAP1GAP2	RAP1 GTPase activating protein 2(RAP1GAP2)	0.00480168	0.0912164	0.246473
NP_963863.2	SMG7	SMG7, nonsense mediated mRNA decay factor(SMG7)	0.0280685	0.54199	0.0634887			NP_006337.2	PIBF1	progesterone immunomodulatory binding factor 1(PIBF1)	0.004823	0.0914728	-0.0835199
NP_002190.2	IRF2	interferon regulatory factor 2(IRF2)	0.0281777	0.543219	0.399976			NP_006510.1	DYNLT1	dynein light chain Tctex-type 1(DYNLT1)	0.00486146	0.0920531	0.282924
NP_001139122.1	ZNF529	zinc finger protein 529(ZNF529)	0.0282666	0.544052	0.249089			NP_150375.2	KCNH7	potassium voltage-gated channel subfamily H member 7(KCNH7)	0.00489953	0.0926241	-0.106948
NP_001154994.1	KLHL2	kelch like family member 2(KLHL2)	0.0284068	0.54587	-0.0898107			NP_001078923.1	GIT1	GIT ArfGAP 1(GIT1)	0.00491475	0.092762	-0.0505648
NP_001273742.1	TNFAIP8	TNF alpha induced protein 8(TNFAIP8)	0.0284769	0.546017	0.079826			NP_001017392.2	SUGP2	SURP and G-patch domain containing 2(SUGP2)	0.00494495	0.0930924	-0.127819
NP_056227.2	NEPRO	nucleolus and neural progenitor protein(NEPRO)	0.0285062	0.546017	0.0605263			NP_001127905.1	AZI2	5-azacytidine induced 2(AZI2)	0.00494817	0.0930924	0.364467
NP_006020.4	PNMA1	paraneoplastic Ma antigen 1(PNMA1)	0.0286481	0.547855	-0.107084			NP_001171748.1	GNL3L	G protein nucleolar 3 like(GNL3L)	0.00497486	0.0931894	-0.213453
NP_511042.1	CDKN2B	cyclin dependent kinase inhibitor 2B(CDKN2B)	0.028709	0.548065	-0.236775			NP_115810.2	ZNF512	zinc finger protein 512(ZNF512)	0.00497847	0.0931894	0.0302466
NP_001002034.2	FAM109B	family with sequence similarity 109 member B(FAM109B)	0.0287765	0.548065	-0.150633			NP_076976.1	ZFYVE21	zinc finger FYVE-type containing 21(ZFYVE21)	0.00497918	0.0931894	-0.136592
NP_073608.4	TBC1D15	TBC1 domain family member 15(TBC1D15)	0.0287971	0.548065	0.0224127			NP_872589.1	BAZ1A	bromodomain adjacent to zinc finger domain 1A(BAZ1A)	0.00498518	0.0931894	0.355015
NP_057315.3	NLK	nemo like kinase(NLK)	0.0288566	0.548251	-0.0880442			NP_115941.2	DAB2IP	DAB2 interacting protein(DAB2IP)	0.00501718	0.0935472	0.396348
NP_001120654.1	CEP55	centrosomal protein 55(CEP55)	0.0288989	0.548251	-0.0694451			NP_000146.2	GALT	galactose-1-phosphate uridylyltransferase(GALT)	0.00502504	0.0935472	0.0362896
NP_001265857.1	SURF2	surfeit 2(SURF2)	0.0289496	0.548339	0.166945			NP_060255.3	SPDL1	spindle apparatus coiled-coil protein 1(SPDL1)	0.00504049	0.0935472	-0.0887237
NP_000973.2	RPL21	ribosomal protein L21(RPL21)	0.0290943	0.550004	-0.0348541			NP_001009993.2	FAM168B	family with sequence similarity 168 member B(FAM168B)	0.00505411	0.0935472	-0.419997
NP_113641.2	FAM107B	family with sequence similarity 107 member B(FAM107B)	0.0291298	0.550004	-0.0596614			NP_114431.2	FAM172A	family with sequence similarity 172 member A(FAM172A)	0.00505434	0.0935472	-0.169902
NP_006475.1	DYRK1B	dual specificity tyrosine phosphorylation regulated kinase 1B(DYRK1B)	0.029191	0.550287	-0.0647317			NP_066191.1	B3GALT1	beta-1,3-galactosyltransferase 1(B3GALT1)	0.00505777	0.0935472	0.17727
NP_006098.2	LUC7L3	LUC7 like 3 pre-mRNA splicing factor(LUC7L3)	0.0293361	0.551387	-0.281815			NP_001161328.1	SBNO1	strawberry notch homolog 1(SBNO1)	0.00506028	0.0935472	-0.188332
NP_665803.2	ABTB2	ankyrin repeat and BTB domain containing 2(ABTB2)	0.0293419	0.551387	0.218532			NP_001120843.1	CDCA7L	cell division cycle associated 7 like(CDCA7L)	0.00507566	0.0936835	-0.241347
NP_116165.1	JMJD1C	jumonji domain containing 1C(JMJD1C)	0.0294538	0.552619	-0.0851455			NP_001107561.1	ENTPD6	ectonucleoside triphosphate diphosphohydrolase 6 (putative)(ENTPD6)	0.00510447	0.094067	0.190439
NP_002083.3	GRSF1	G-rich RNA sequence binding factor 1(GRSF1)	0.0297223	0.555888	-0.165515			NP_001003828.1	PARVB	parvin beta(PARVB)	0.00512545	0.0943051	-0.0810723
NP_001007528.1	LMBRD2	LMBR1 domain containing 2(LMBRD2)	0.0297396	0.555888	-0.0821821			NP_005215.1	ARID3A	AT-rich interaction domain 3A(ARID3A)	0.00515153	0.0944916	-0.0571881
NP_150631.1	MID1	midline 1(MID1)	0.029768	0.555888	0.070846			NP_000149.3	GBE1	1,4-alpha-glucan branching enzyme 1(GBE1)	0.00515211	0.0944916	-0.0555517
NP_001035897.1	CLN3	CLN3, battenin(CLN3)	0.0298366	0.556225	0.0795716			NP_004323.2	BPHL	biphenyl hydrolase like(BPHL)	0.00516137	0.0944916	-0.070733
NP_003051.1	SLC22A5	solute carrier family 22 member 5(SLC22A5)	0.029904	0.556225	0.143444			NP_116207.2	ARHGEF39	Rho guanine nucleotide exchange factor 39(ARHGEF39)	0.00516789	0.0944916	-0.207966
NP_005859.1	BET1	Bet1 golgi vesicular membrane trafficking protein(BET1)	0.0299712	0.556225	0.0550113			NP_055578.2	MRPL19	mitochondrial ribosomal protein L19(MRPL19)	0.00523574	0.0955829	-0.0726946
NP_055105.2	TDRD7	tudor domain containing 7(TDRD7)	0.030053	0.556225	0.227839			NP_006303.4	NCOR2	nuclear receptor corepressor 2(NCOR2)	0.00527393	0.0960828	-0.0546453
NP_000160.1	GLA	galactosidase alpha(GLA)	0.0300755	0.556225	-0.067509			NP_065716.1	TMEM27	transmembrane protein 27(TMEM27)	0.00528459	0.0960828	0.511491
NP_001159751.1	PAN2	PAN2 poly(A) specific ribonuclease subunit(PAN2)	0.0300757	0.556225	0.0274207			NP_009121.1	SEC23IP	SEC23 interacting protein(SEC23IP)	0.00528776	0.0960828	0.156718
NP_001106832.1	TBC1D14	TBC1 domain family member 14(TBC1D14)	0.0301129	0.556225	-0.324376			NP_060568.3	ECT2	epithelial cell transforming 2(ECT2)	0.00533967	0.0968277	-0.154584
NP_005013.1	PFN1	profilin 1(PFN1)	0.030337	0.559342	-0.0244772			NP_113600.1	GABARAPL1	GABA type A receptor associated protein like 1(GABARAPL1)	0.0053453	0.0968277	-0.129583
NP_821174.1	TMEM132A	transmembrane protein 132A(TMEM132A)	0.0303755	0.559342	0.0732486			NP_005059.2	SIM1	single-minded family bHLH transcription factor 1(SIM1)	0.0053641	0.0970181	-0.163733
NP_004860.2	VPS4B	vacuolar protein sorting 4 homolog B(VPS4B)	0.0304695	0.559938	-0.0459285			NP_060769.4	UBE2W	ubiquitin conjugating enzyme E2 W (putative)(UBE2W)	0.00539539	0.0974334	-0.137964
NP_001171506.1	CEP85L	centrosomal protein 85 like(CEP85L)	0.0305019	0.559938	-0.0899708			NP_001167448.1	CARMIL1	capping protein regulator and myosin 1 linker 1(CARMIL1)	0.00541616	0.0976578	0.13918
NP_904320.1	FBXO44	F-box protein 44(FBXO44)	0.0305748	0.560413	0.166813			NP_112192.2	UNC93B1	unc-93 homolog B1 (C. elegans)(UNC93B1)	0.00543865	0.0977241	1.00287
NP_001265197.1	TNFRSF11A	TNF receptor superfamily member 11a(TNFRSF11A)	0.0307464	0.5625	0.240015			NP_003065.3	SMARCC1	SWI/SNF related, matrix associated, actin dependent regulator of chromatin subfamily c member 1(SMARCC1)	0.00544027	0.0977241	-0.142956
NP_001386.1	DUSP9	dual specificity phosphatase 9(DUSP9)	0.0308097	0.5625	-0.0519007			NP_009055.2	UTRN	utrophin(UTRN)	0.00545177	0.0977241	0.232564
NP_001128522.1	IGSF9	immunoglobulin superfamily member 9(IGSF9)	0.0308525	0.5625	-0.134438			NP_598334.2	ROBO1	roundabout guidance receptor 1(ROBO1)	0.00545324	0.0977241	-0.166236
NP_001036147.1	RERE	arginine-glutamic acid dipeptide repeats(RERE)	0.0308775	0.5625	0.0879392			NP_001164562.1	UBXN6	UBX domain protein 6(UBXN6)	0.00546582	0.0977998	-0.102274
NP_058636.1	RWDD2B	RWD domain containing 2B(RWDD2B)	0.0310534	0.564839	0.16504			NP_006426.2	IFITM2	interferon induced transmembrane protein 2(IFITM2)	0.00548876	0.0979886	0.45636
NP_997234.3	PRRT3	proline rich transmembrane protein 3(PRRT3)	0.0311625	0.56596	-0.0416175			NP_001009.1	RPS15	ribosomal protein S15(RPS15)	0.00549312	0.0979886	-0.0377901
NP_054885.1	MED4	mediator complex subunit 4(MED4)	0.0314997	0.568952	-0.0525777			NP_001186421.1	PDCD4	programmed cell death 4 (neoplastic transformation inhibitor)(PDCD4)	0.00553249	0.0985038	-0.276011
NP_002284.3	LAMC1	laminin subunit gamma 1(LAMC1)	0.0315072	0.568952	-0.375731			NP_110446.3	GFOD2	glucose-fructose oxidoreductase domain containing 2(GFOD2)	0.00553884	0.0985038	0.0778165
NP_055108.2	NPTXR	neuronal pentraxin receptor(NPTXR)	0.031512	0.568952	-0.0548389			NP_004343.1	CBLN1	cerebellin 1 precursor(CBLN1)	0.00555161	0.0985622	-0.174551
NP_001013012.1	SNX30	sorting nexin family member 30(SNX30)	0.0315183	0.568952	-0.0492968			NP_113678.2	LONP2	lon peptidase 2, peroxisomal(LONP2)	0.00555897	0.0985622	-0.121397
NP_002422.1	MNAT1	MNAT1, CDK activating kinase assembly factor(MNAT1)	0.0316709	0.570843	-0.0838039			NP_056145.4	SPECC1L	sperm antigen with calponin homology and coiled-coil domains 1 like(SPECC1L)	0.00557995	0.0987133	-0.0667251
NP_001166095.1	NEO1	neogenin 1(NEO1)	0.0318342	0.57292	0.513401			NP_001348.2	DHX9	DExH-box helicase 9(DHX9)	0.00559445	0.0987133	-0.0266423
NP_001004720.1	NCK2	NCK adaptor protein 2(NCK2)	0.0319829	0.574494	-0.0436799			NP_073720.1	CDC25C	cell division cycle 25C(CDC25C)	0.00559816	0.0987133	-0.202264
NP_059982.2	ENOSF1	enolase superfamily member 1(ENOSF1)	0.0320572	0.574494	-0.0944515			NP_113647.1	SESN2	sestrin 2(SESN2)	0.00560123	0.0987133	0.0351676
NP_438112.2	MID2	midline 2(MID2)	0.0320663	0.574494	-0.0558138			NP_060860.1	PLCXD1	phosphatidylinositol specific phospholipase C X domain containing 1(PLCXD1)	0.00565801	0.0993786	-0.307471
NP_003842.1	CREG1	cellular repressor of E1A stimulated genes 1(CREG1)	0.0321387	0.574926	-0.0586542			NP_001015055.1	RTKN	rhotekin(RTKN)	0.00566002	0.0993786	0.267199
NP_001240.1	ENTPD5	ectonucleoside triphosphate diphosphohydrolase 5(ENTPD5)	0.03223	0.575031	-0.059674			NP_001001894.1	TTC3	tetratricopeptide repeat domain 3(TTC3)	0.00566446	0.0993786	-0.156747
NP_570714.1	MEN1	menin 1(MEN1)	0.0322715	0.575031	-0.0974684			NP_056163.1	TMEM131	transmembrane protein 131(TMEM131)	0.00569847	0.099634	-0.0806818
NP_036462.2	KAT6B	lysine acetyltransferase 6B(KAT6B)	0.0323136	0.575031	-0.0703274			NP_073745.2	VWA1	von Willebrand factor A domain containing 1(VWA1)	0.00569854	0.099634	-0.182764
NP_055132.2	PDSS1	prenyl (decaprenyl) diphosphate synthase, subunit 1(PDSS1)	0.0323376	0.575031	-0.0888111			NP_057460.3	ANKFY1	ankyrin repeat and FYVE domain containing 1(ANKFY1)	0.00571132	0.099634	0.247107
NP_653307.1	C2ORF15	chromosome 2 open reading frame 15(C2orf15)	0.032425	0.575036	-0.148858			NP_940818.1	CHMP2A	charged multivesicular body protein 2A(CHMP2A)	0.00573382	0.099634	-0.100487
NP_055121.1	RTCB	RNA 2',3'-cyclic phosphate and 5'-OH ligase(RTCB)	0.0324609	0.575036	-0.0593859			NP_653171.1	HN1L	hematological and neurological expressed 1 like(HN1L)	0.00575176	0.099634	-0.0847091
NP_001122064.1	PSMG4	proteasome assembly chaperone 4(PSMG4)	0.0324827	0.575036	-0.0826686			NP_055891.1	CDK19	cyclin dependent kinase 19(CDK19)	0.00577685	0.099634	-0.099167
NP_001018112.1	POLR2M	RNA polymerase II subunit M(POLR2M)	0.0326104	0.57644	-0.0717747			NP_001129516.1	TMUB1	transmembrane and ubiquitin like domain containing 1(TMUB1)	0.00577772	0.099634	-0.109705
NP_000194.2	IDUA	iduronidase, alpha-L-(IDUA)	0.0327202	0.577524	-0.0489088			NP_001157685.1	LRCH1	leucine rich repeats and calponin homology domain containing 1(LRCH1)	0.00577818	0.099634	0.116263
NP_001136123.1	NEURL1B	neuralized E3 ubiquitin protein ligase 1B(NEURL1B)	0.0327935	0.577961	-0.0987397			NP_003013.1	SH3BGRL	SH3 domain binding glutamate rich protein like(SH3BGRL)	0.00577872	0.099634	0.419692
NP_060354.4	PINX1	PIN2/TERF1 interacting, telomerase inhibitor 1(PINX1)	0.0328541	0.578173	-0.105351			NP_001093877.1	C17ORF62	chromosome 17 open reading frame 62(C17orf62)	0.00578595	0.099634	0.300251
NP_116258.2	NUDCD1	NudC domain containing 1(NUDCD1)	0.0329698	0.579355	0.344982			NP_001153682.1	SLC25A13	solute carrier family 25 member 13(SLC25A13)	0.00579405	0.099634	-0.0867858
NP_001147107.1	SCOC	short coiled-coil protein(SCOC)	0.033061	0.580101	-0.0718978			NP_001122403.1	NAF1	nuclear assembly factor 1 ribonucleoprotein(NAF1)	0.00579638	0.099634	-0.0775906
NP_002067.1	GNS	glucosamine (N-acetyl)-6-sulfatase(GNS)	0.0332004	0.580217	-0.0580682			NP_004992.2	NDUFA7	NADH:ubiquinone oxidoreductase subunit A7(NDUFA7)	0.00580581	0.099634	-0.137565
NP_001156909.1	TBCK	TBC1 domain containing kinase(TBCK)	0.0332536	0.580217	-0.042765			NP_061877.1	ANKIB1	ankyrin repeat and IBR domain containing 1(ANKIB1)	0.00580592	0.099634	0.222492
NP_008824.2	EIF2D	eukaryotic translation initiation factor 2D(EIF2D)	0.0332672	0.580217	-0.0450124			NP_001934.2	DSG2	desmoglein 2(DSG2)	0.00581096	0.099634	-0.132317
NP_001138360.1	BAIAP2	BAI1 associated protein 2(BAIAP2)	0.0333373	0.580217	-0.0630474			NP_057078.1	ATP6V1D	ATPase H+ transporting V1 subunit D(ATP6V1D)	0.00582492	0.099634	0.115508
NP_861517.1	UBE2C	ubiquitin conjugating enzyme E2 C(UBE2C)	0.0333524	0.580217	-0.101821			NP_940862.2	GBP6	guanylate binding protein family member 6(GBP6)	0.00583068	0.099634	-0.258935
NP_001141.2	ANPEP	alanyl aminopeptidase, membrane(ANPEP)	0.0333598	0.580217	-0.0634581			NP_570858.2	PTPRN2	protein tyrosine phosphatase, receptor type N2(PTPRN2)	0.00584914	0.099634	-0.0792398
NP_005779.1	PRMT3	protein arginine methyltransferase 3(PRMT3)	0.0335116	0.580567	0.118035			NP_061123.3	GPRC5C	G protein-coupled receptor class C group 5 member C(GPRC5C)	0.00586109	0.099634	-0.116463
NP_001140160.1	KDM3A	lysine demethylase 3A(KDM3A)	0.0335332	0.580567	-0.0687874			NP_004590.2	SREBF2	sterol regulatory element binding transcription factor 2(SREBF2)	0.00586157	0.099634	-0.16057
NP_937826.1	UBE2L6	ubiquitin conjugating enzyme E2 L6(UBE2L6)	0.033562	0.580567	0.616243			NP_057573.2	NT5C3A	5'-nucleotidase, cytosolic IIIA(NT5C3A)	0.00586484	0.099634	1.5608
NP_005233.3	F2RL1	F2R like trypsin receptor 1(F2RL1)	0.0337075	0.580567	0.0781967			NP_742034.1	RDH10	retinol dehydrogenase 10 (all-trans)(RDH10)	0.0058745	0.099634	-0.0103169
NP_006285.1	UQCRB	ubiquinol-cytochrome c reductase binding protein(UQCRB)	0.0337761	0.580567	-0.202891			NP_004796.1	POLR2D	RNA polymerase II subunit D(POLR2D)	0.00587485	0.099634	-0.079578
NP_919237.1	UBE2I	ubiquitin conjugating enzyme E2 I(UBE2I)	0.033838	0.580567	-0.068576			NP_001615.2	AIM1	absent in melanoma 1(AIM1)	0.00589951	0.0999075	0.431047
NP_009151.1	CA5B	carbonic anhydrase 5B(CA5B)	0.0338608	0.580567	-0.0444765			NP_443076.2	WDR34	WD repeat domain 34(WDR34)	0.00592187	0.10001	-0.107742
NP_742000.1	CBWD2	COBW domain containing 2(CBWD2)	0.0338752	0.580567	0.142779			NP_085152.2	ACAP3	ArfGAP with coiled-coil, ankyrin repeat and PH domains 3(ACAP3)	0.00592265	0.10001	-0.0764735
NP_054733.2	SNRNP200	small nuclear ribonucleoprotein U5 subunit 200(SNRNP200)	0.0339214	0.580567	-0.0128885			NP_065753.2	KIAA1161	KIAA1161(KIAA1161)	0.00593213	0.100026	-0.063015
NP_004447.2	EZH2	enhancer of zeste 2 polycomb repressive complex 2 subunit(EZH2)	0.0339633	0.580567	-0.134898			NP_659412.3	SLFN5	schlafen family member 5(SLFN5)	0.00596736	0.100475	0.146809
NP_003011.1	SCG5	secretogranin V(SCG5)	0.0339909	0.580567	-0.215351			NP_689493.3	SYT11	synaptotagmin 11(SYT11)	0.00597599	0.100476	-0.185346
NP_149074.3	EAF1	ELL associated factor 1(EAF1)	0.0339943	0.580567	-0.103478			NP_733935.1	MRPL11	mitochondrial ribosomal protein L11(MRPL11)	0.00599447	0.100518	-0.102581
NP_149015.2	PCLO	piccolo presynaptic cytomatrix protein(PCLO)	0.0340568	0.580567	-0.0290141			NP_058197.2	OAS2	2'-5'-oligoadenylate synthetase 2(OAS2)	0.00599668	0.100518	0.886599
NP_056286.3	NSL1	NSL1, MIS12 kinetochore complex component(NSL1)	0.0340982	0.580567	0.042326			NP_001136172.1	DLG2	discs large MAGUK scaffold protein 2(DLG2)	0.00600429	0.100518	-0.122686
NP_060178.2	FAM83E	family with sequence similarity 83 member E(FAM83E)	0.0341538	0.580567	0.0311117			NP_620311.1	A1CF	APOBEC1 complementation factor(A1CF)	0.00601672	0.100582	-0.0651836
NP_001017420.1	ESCO2	establishment of sister chromatid cohesion N-acetyltransferase 2(ESCO2)	0.0342268	0.580567	-0.0565806			NP_001135748.1	APLP2	amyloid beta precursor like protein 2(APLP2)	0.00603274	0.100706	-0.144636
NP_031379.2	GNA12	G protein subunit alpha 12(GNA12)	0.034233	0.580567	-0.0610173			NP_001155973.1	TNRC6B	trinucleotide repeat containing 6B(TNRC6B)	0.00605713	0.100969	-0.143636
NP_477352.3	PI4KA	phosphatidylinositol 4-kinase alpha(PI4KA)	0.034257	0.580567	-0.025591			NP_056098.1	DPY19L1	dpy-19 like 1(DPY19L1)	0.00612918	0.102025	0.134509
NP_001020774.1	RFX5	regulatory factor X5(RFX5)	0.0344592	0.583164	0.0861805			NP_742053.1	KCNH2	potassium voltage-gated channel subfamily H member 2(KCNH2)	0.00615271	0.102143	-0.168735
NP_919307.1	RPS19BP1	ribosomal protein S19 binding protein 1(RPS19BP1)	0.0345527	0.583717	-0.174258			NP_005018.1	PIK3R2	phosphoinositide-3-kinase regulatory subunit 2(PIK3R2)	0.00615371	0.102143	-0.0702093
NP_005645.1	NR2F1	nuclear receptor subfamily 2 group F member 1(NR2F1)	0.034611	0.583717	-0.0665982			NP_061725.1	PCDHA11	protocadherin alpha 11(PCDHA11)	0.00617034	0.102274	-0.0710323
NP_060524.4	ARHGAP17	Rho GTPase activating protein 17(ARHGAP17)	0.0346959	0.583717	-0.0388297			NP_061748.1	PCDHGB5	protocadherin gamma subfamily B, 5(PCDHGB5)	0.00618404	0.102356	-0.143561
NP_001073864.2	AATK	apoptosis associated tyrosine kinase(AATK)	0.0347386	0.583717	-0.0411293			NP_005119.2	DOPEY2	dopey family member 2(DOPEY2)	0.00621215	0.102676	-0.112257
NP_072098.1	PDC	phosducin(PDC)	0.0348018	0.583717	0.128195			NP_001078936.1	CTNND1	catenin delta 1(CTNND1)	0.00622789	0.102791	0.0234496
NP_001275637.1	DBNDD1	dysbindin domain containing 1(DBNDD1)	0.0348954	0.583717	-0.142478			NP_004918.1	MRPL49	mitochondrial ribosomal protein L49(MRPL49)	0.0062625	0.103198	-0.100369
NP_004640.3	C21ORF33		0.0349102	0.583717	-0.0792186			NP_076944.1	MIS12	MIS12, kinetochore complex component(MIS12)	0.00627021	0.103198	0.0181763
NP_201569.1	CDC14A	cell division cycle 14A(CDC14A)	0.0349266	0.583717	0.11026			NP_001138899.1	SNX18	sorting nexin 18(SNX18)	0.00630235	0.103304	-0.0949916
NP_001230733.1	ZC4H2	zinc finger C4H2-type containing(ZC4H2)	0.0349329	0.583717	-0.170169			NP_002454.1	MX2	MX dynamin like GTPase 2(MX2)	0.00630349	0.103304	1.08599
NP_113671.3	ITCH	itchy E3 ubiquitin protein ligase(ITCH)	0.0349945	0.583928	0.0174047			NP_001099032.1	UBE4B	ubiquitination factor E4B(UBE4B)	0.00632305	0.103304	-0.0958746
NP_001128250.1	PBX3	PBX homeobox 3(PBX3)	0.0351193	0.584192	-0.0411265			NP_001159477.1	EPB41	erythrocyte membrane protein band 4.1(EPB41)	0.00633749	0.103304	-0.157136
NP_000691.1	ANXA1	annexin A1(ANXA1)	0.0351559	0.584192	-0.307542			NP_001159522.1	APBB2	amyloid beta precursor protein binding family B member 2(APBB2)	0.00635779	0.103304	-0.176939
NP_036242.1	CHIC2	cysteine rich hydrophobic domain 2(CHIC2)	0.0352035	0.584192	0.196833			NP_057251.2	NOL7	nucleolar protein 7(NOL7)	0.00636848	0.103304	0.0407402
NP_006687.3	BRD8	bromodomain containing 8(BRD8)	0.0352065	0.584192	-0.169127			NP_001017416.1	USP1	ubiquitin specific peptidase 1(USP1)	0.00637329	0.103304	-0.113336
NP_009094.3	SLC14A2	solute carrier family 14 member 2(SLC14A2)	0.0353345	0.585501	-0.0953219			NP_003913.3	HERC1	HECT and RLD domain containing E3 ubiquitin protein ligase family member 1(HERC1)	0.00637513	0.103304	-0.206343
NP_001120833.1	RNF19B	ring finger protein 19B(RNF19B)	0.0354661	0.586865	0.149993			NP_006759.3	BRAP	BRCA1 associated protein(BRAP)	0.00639218	0.103304	0.214335
NP_055527.1	SETD1A	SET domain containing 1A(SETD1A)	0.0355783	0.587906	-0.0385322			NP_068800.2	PGM5	phosphoglucomutase 5(PGM5)	0.00639413	0.103304	-0.035057
NP_055925.2	SMC5	structural maintenance of chromosomes 5(SMC5)	0.0357082	0.588675	-0.0585032			NP_077305.2	EFHD2	EF-hand domain family member D2(EFHD2)	0.0064037	0.103304	-0.168914
NP_689414.1	TAS1R3	taste 1 receptor member 3(TAS1R3)	0.0357237	0.588675	-0.1312			NP_061897.1	HEATR5B	HEAT repeat containing 5B(HEATR5B)	0.00640735	0.103304	-0.0408018
NP_001116841.1	PPP6C	protein phosphatase 6 catalytic subunit(PPP6C)	0.035882	0.590468	-0.14111			NP_002781.2	PSMA5	proteasome subunit alpha 5(PSMA5)	0.00641089	0.103304	0.202295
NP_001005782.1	SUMO1	small ubiquitin-like modifier 1(SUMO1)	0.0360512	0.591759	-0.0966205			NP_786924.2	UBR7	ubiquitin protein ligase E3 component n-recognin 7 (putative)(UBR7)	0.00641857	0.103304	-0.160642
NP_085072.2	MATN2	matrilin 2(MATN2)	0.0360598	0.591759	-0.0710023			NP_004522.1	MOCS2	molybdenum cofactor synthesis 2(MOCS2)	0.00642728	0.103304	-0.129129
NP_057416.1	MSRB1	methionine sulfoxide reductase B1(MSRB1)	0.0361513	0.591803	0.0806637			NP_001120972.1	MET	MET proto-oncogene, receptor tyrosine kinase(MET)	0.0064377	0.103304	0.0978139
NP_036443.1	KIN	Kin17 DNA and RNA binding protein(KIN)	0.0362794	0.591803	-0.05255			NP_001123551.1	MOV10	Mov10 RISC complex RNA helicase(MOV10)	0.0064393	0.103304	0.194803
NP_006322.4	EMG1	EMG1, N1-specific pseudouridine methyltransferase(EMG1)	0.0362929	0.591803	-0.0892062			NP_005180.1	CBX2	chromobox 2(CBX2)	0.00644227	0.103304	-0.169555
NP_001107610.1	DMTN	dematin actin binding protein(DMTN)	0.0363531	0.591803	-0.0737778			NP_001276981.1	UHRF1	ubiquitin like with PHD and ring finger domains 1(UHRF1)	0.00645015	0.103304	-0.284839
NP_149103.1	RRP36	ribosomal RNA processing 36(RRP36)	0.036432	0.591803	-0.0877113			NP_005924.2	KMT2A	lysine methyltransferase 2A(KMT2A)	0.00645318	0.103304	-0.0845411
NP_919260.2	CLDN23	claudin 23(CLDN23)	0.036461	0.591803	0.0284858			NP_001276003.1	HELLS	helicase, lymphoid-specific(HELLS)	0.0064751	0.103513	-0.282874
NP_001074002.1	UNC119B	unc-119 lipid binding chaperone B(UNC119B)	0.0364642	0.591803	-0.0498106			NP_002874.1	RANGAP1	Ran GTPase activating protein 1(RANGAP1)	0.00654822	0.104351	0.179442
NP_001154.2	APBA1	amyloid beta precursor protein binding family A member 1(APBA1)	0.0365075	0.591803	0.0816236			NP_001257997.1	MAX	MYC associated factor X(MAX)	0.00656083	0.104351	0.237505
NP_001107561.1	ENTPD6	ectonucleoside triphosphate diphosphohydrolase 6 (putative)(ENTPD6)	0.0365096	0.591803	0.111881			NP_055051.1	GNPAT	glyceronephosphate O-acyltransferase(GNPAT)	0.00657265	0.104351	-0.132529
NP_057272.1	ACTL6B	actin like 6B(ACTL6B)	0.0367399	0.593791	-0.0516557			NP_001035248.1	H2AFY	H2A histone family member Y(H2AFY)	0.00657491	0.104351	-0.125589
NP_001004304.1	ZNF740	zinc finger protein 740(ZNF740)	0.0367862	0.593791	-0.0634878			NP_054880.2	MRPL18	mitochondrial ribosomal protein L18(MRPL18)	0.00659087	0.104351	-0.0655725
NP_001157865.1	MTF2	metal response element binding transcription factor 2(MTF2)	0.0367929	0.593791	-0.023095			NP_001035519.1	PCDH17	protocadherin 17(PCDH17)	0.00659758	0.104351	0.205854
NP_940878.3	C19ORF54	chromosome 19 open reading frame 54(C19orf54)	0.0368316	0.593791	0.0574321			NP_787083.1	PRR15	proline rich 15(PRR15)	0.00659816	0.104351	0.27164
NP_115980.1	SLC9A7	solute carrier family 9 member A7(SLC9A7)	0.0370402	0.59587	-0.118108			NP_588611.2	YTHDC1	YTH domain containing 1(YTHDC1)	0.00660628	0.104351	-0.115748
NP_004413.1	DVL2	dishevelled segment polarity protein 2(DVL2)	0.0370606	0.59587	-0.0783455			NP_031374.2	ATF6	activating transcription factor 6(ATF6)	0.00660897	0.104351	-0.17854
NP_001843.1	COL9A2	collagen type IX alpha 2 chain(COL9A2)	0.0371771	0.596817	-0.0921662			NP_001158147.1	SUMF1	sulfatase modifying factor 1(SUMF1)	0.0066167	0.104351	-0.188363
NP_001543.2	IGFBP4	insulin like growth factor binding protein 4(IGFBP4)	0.0373322	0.596817	-0.0412662			NP_958805.1	MOB3C	MOB kinase activator 3C(MOB3C)	0.00665336	0.104788	0.404052
NP_689901.2	KHDRBS2	KH RNA binding domain containing, signal transduction associated 2(KHDRBS2)	0.0373576	0.596817	0.066856			NP_001124508.1	ZCCHC9	zinc finger CCHC-type containing 9(ZCCHC9)	0.00666564	0.104793	-0.0876169
NP_006197.1	PDGFRA	platelet derived growth factor receptor alpha(PDGFRA)	0.0374019	0.596817	0.577095			NP_036548.1	RANBP6	RAN binding protein 6(RANBP6)	0.00667157	0.104793	-0.119428
NP_945119.1	SEMA4B	semaphorin 4B(SEMA4B)	0.0374073	0.596817	0.0867631			NP_835224.3	SESTD1	SEC14 and spectrin domain containing 1(SESTD1)	0.00669352	0.104997	-0.21747
NP_001017964.1	YDJC	YdjC homolog (bacterial)(YDJC)	0.0374933	0.596817	-0.0730282			NP_060590.1	ARMC1	armadillo repeat containing 1(ARMC1)	0.00672265	0.105313	-0.145161
NP_005305.1	GRPR	gastrin releasing peptide receptor(GRPR)	0.0375189	0.596817	0.0996626			NP_061886.2	FAM64A	family with sequence similarity 64 member A(FAM64A)	0.00681886	0.106461	0.394156
NP_000936.1	PPP3R1	protein phosphatase 3 regulatory subunit B, alpha(PPP3R1)	0.0375202	0.596817	-0.0980979			NP_056076.1	NCAPD3	non-SMC condensin II complex subunit D3(NCAPD3)	0.00682186	0.106461	-0.0695903
NP_001129125.1	PABPC4	poly(A) binding protein cytoplasmic 4(PABPC4)	0.0377529	0.599718	0.0901887			NP_150243.2	PML	promyelocytic leukemia(PML)	0.00682326	0.106461	0.727063
NP_001005610.2	EDA	ectodysplasin A(EDA)	0.0378595	0.600611	-0.0999857			NP_077282.3	FA2H	fatty acid 2-hydroxylase(FA2H)	0.00683858	0.106558	-0.112004
NP_071496.1	EIF4H	eukaryotic translation initiation factor 4H(EIF4H)	0.037968	0.601531	-0.0630956			NP_620429.1	BACE1	beta-secretase 1(BACE1)	0.00689451	0.107182	-0.08945
NP_001113.2	PLIN2	perilipin 2(PLIN2)	0.0381019	0.602849	-0.114081			NP_001041706.1	UBL5	ubiquitin like 5(UBL5)	0.00690539	0.107182	-0.145701
NP_808880.1	C8ORF37	chromosome 8 open reading frame 37(C8orf37)	0.0383386	0.603228	-0.0505896			NP_000375.2	APOB	apolipoprotein B(APOB)	0.00690612	0.107182	-0.10296
NP_663719.2	MAP4K4	mitogen-activated protein kinase kinase kinase kinase 4(MAP4K4)	0.0383857	0.603228	0.0560873			NP_001939.1	DUT	deoxyuridine triphosphatase(DUT)	0.00693419	0.10738	-0.165456
NP_955374.1	SVBP	small vasohibin binding protein(SVBP)	0.0383863	0.603228	-0.0938834			NP_085048.1	NDFIP1	Nedd4 family interacting protein 1(NDFIP1)	0.00693718	0.10738	-0.0931713
NP_000267.2	OCRL	OCRL, inositol polyphosphate-5-phosphatase(OCRL)	0.0385391	0.603228	-0.0713272			NP_001139748.1	NCEH1	neutral cholesterol ester hydrolase 1(NCEH1)	0.00695567	0.107484	-0.0726327
NP_006330.2	HMG20B	high mobility group 20B(HMG20B)	0.0386068	0.603228	-0.0656112			NP_003375.1	VRK1	vaccinia related kinase 1(VRK1)	0.00696228	0.107484	-0.121922
NP_079133.3	ATAD5	ATPase family, AAA domain containing 5(ATAD5)	0.0386889	0.603228	0.0558296			NP_001229965.1	SLC7A9	solute carrier family 7 member 9(SLC7A9)	0.00697503	0.107539	-0.173447
NP_001195.2	BMPR2	bone morphogenetic protein receptor type 2(BMPR2)	0.0387177	0.603228	0.146009			NP_001258531.1	HERC3	HECT and RLD domain containing E3 ubiquitin protein ligase 3(HERC3)	0.0069946	0.107698	0.493796
NP_958815.1	LUC7L	LUC7 like(LUC7L)	0.0387318	0.603228	-0.0763118			NP_937832.1	COPS8	COP9 signalosome subunit 8(COPS8)	0.00703475	0.108015	0.332277
NP_001155879.1	CLK1	CDC like kinase 1(CLK1)	0.0387902	0.603228	-0.0863427			NP_690006.2	MTURN	maturin, neural progenitor differentiation regulator homolog(MTURN)	0.00703527	0.108015	-0.172747
NP_001153839.1	CDK10	cyclin dependent kinase 10(CDK10)	0.0388671	0.603228	0.118553			NP_596867.1	ITGB1	integrin subunit beta 1(ITGB1)	0.00704286	0.108015	-0.062472
NP_110385.1	OSBP2	oxysterol binding protein 2(OSBP2)	0.0389072	0.603228	0.0201873			NP_001375.2	DPH2	DPH2 homolog(DPH2)	0.00706795	0.108019	0.0924185
NP_599023.1	RORA	RAR related orphan receptor A(RORA)	0.0389161	0.603228	-0.235229			NP_005552.3	LAMP1	lysosomal associated membrane protein 1(LAMP1)	0.00707759	0.108019	-0.0464509
NP_001276003.1	HELLS	helicase, lymphoid-specific(HELLS)	0.038919	0.603228	-0.0682207			NP_002478.1	NDN	necdin, MAGE family member(NDN)	0.00708536	0.108019	0.193426
NP_996783.1	RTN2	reticulon 2(RTN2)	0.0389659	0.603228	-0.698388			NP_001073901.1	FTO	FTO, alpha-ketoglutarate dependent dioxygenase(FTO)	0.00708706	0.108019	-0.125041
NP_001005242.2	PKP2	plakophilin 2(PKP2)	0.0389792	0.603228	-0.0755692			NP_001274170.1	ITM2C	integral membrane protein 2C(ITM2C)	0.0070893	0.108019	-0.183122
NP_778225.1	HIST3H2BB	histone cluster 3 H2B family member b(HIST3H2BB)	0.0390004	0.603228	0.186356			NP_003480.2	NRIP1	nuclear receptor interacting protein 1(NRIP1)	0.007106	0.108102	0.0780678
NP_001137531.1	NTM	neurotrimin(NTM)	0.0390352	0.603228	-0.0489343			NP_001007258.1	PRDM2	PR/SET domain 2(PRDM2)	0.00711317	0.108102	-0.0814794
NP_002865.1	RAD23B	RAD23 homolog B, nucleotide excision repair protein(RAD23B)	0.0390372	0.603228	-0.145559			NP_848699.1	SEPT10	septin 10(SEPT10)	0.00713278	0.108259	-0.0791437
NP_055857.1	ZNF609	zinc finger protein 609(ZNF609)	0.0391486	0.6035	-0.0621414			NP_000405.1	HSD17B4	hydroxysteroid 17-beta dehydrogenase 4(HSD17B4)	0.00714456	0.108298	-0.0480043
NP_001035197.1	MLH3	mutL homolog 3(MLH3)	0.03919	0.6035	-0.10695			NP_208385.1	FBXO3	F-box protein 3(FBXO3)	0.00716913	0.108529	-0.101962
NP_059430.2	CYTH1	cytohesin 1(CYTH1)	0.0392828	0.6035	0.118647			NP_060647.2	N4BP2	NEDD4 binding protein 2(N4BP2)	0.00719184	0.108733	-0.0991043
NP_036566.1	SLC17A5	solute carrier family 17 member 5(SLC17A5)	0.0393561	0.6035	0.0395632			NP_004466.2	FLOT2	flotillin 2(FLOT2)	0.00720377	0.108772	-0.0730072
NP_060554.3	CCDC88A	coiled-coil domain containing 88A(CCDC88A)	0.0393818	0.6035	-0.143598			NP_001121369.1	RPGRIP1L	RPGRIP1 like(RPGRIP1L)	0.0072131	0.108773	-0.139006
NP_077720.1	NPPC	natriuretic peptide C(NPPC)	0.0394	0.6035	-0.100312			NP_002831.2	PTPRF	protein tyrosine phosphatase, receptor type F(PTPRF)	0.0072266	0.108836	-0.15058
NP_001012333.1	MDK	midkine (neurite growth-promoting factor 2)(MDK)	0.0394273	0.6035	0.132709			NP_005928.2	MLLT6	MLLT6, PHD finger domain containing(MLLT6)	0.00725343	0.1091	0.262031
NP_001137293.2	PLEKHA5	pleckstrin homology domain containing A5(PLEKHA5)	0.03946	0.6035	-0.0340804			NP_872313.2	KRT80	keratin 80(KRT80)	0.00726931	0.109198	-0.0900387
NP_858059.1	OGT	O-linked N-acetylglucosamine (GlcNAc) transferase(OGT)	0.0396395	0.605445	-0.0647658			NP_001122400.1	INPP1	inositol polyphosphate-1-phosphatase(INPP1)	0.00729385	0.109229	0.27088
NP_116191.2	SPPL2A	signal peptide peptidase like 2A(SPPL2A)	0.0396888	0.605445	-0.090312			NP_061723.1	PCDHA1	protocadherin alpha 1(PCDHA1)	0.00730564	0.109229	-0.167266
NP_055991.1	FBXO28	F-box protein 28(FBXO28)	0.0397776	0.605918	0.0519719			NP_001116103.1	CDKN1C	cyclin dependent kinase inhibitor 1C(CDKN1C)	0.00731688	0.109229	-0.265886
NP_542387.1	CDKN2AIPNL	CDKN2A interacting protein N-terminal like(CDKN2AIPNL)	0.0398215	0.605918	-0.069102			NP_006091.1	ST3GAL6	ST3 beta-galactoside alpha-2,3-sialyltransferase 6(ST3GAL6)	0.00732002	0.109229	-0.0737686
NP_000536.5	HNF1A	HNF1 homeobox A(HNF1A)	0.0398977	0.606302	0.0235872			NP_005742.4	AKAP9	A-kinase anchoring protein 9(AKAP9)	0.0073278	0.109229	-0.0693677
NP_955369.1	TMEM179B	transmembrane protein 179B(TMEM179B)	0.0399844	0.606746	0.0581709			NP_009115.2	NISCH	nischarin(NISCH)	0.00732871	0.109229	0.226412
NP_072174.3	TNS1	tensin 1(TNS1)	0.0400287	0.606746	0.108213			NP_001001391.1	CD44	CD44 molecule (Indian blood group)(CD44)	0.00733671	0.109229	0.458514
NP_057223.1	CHCHD2	coiled-coil-helix-coiled-coil-helix domain containing 2(CHCHD2)	0.0402347	0.608798	-0.0520485			NP_620156.1	GALM	galactose mutarotase(GALM)	0.00738535	0.109761	0.311469
NP_277050.2	ARHGAP18	Rho GTPase activating protein 18(ARHGAP18)	0.0402663	0.608798	0.0187777			NP_001035289.1	CLDND1	claudin domain containing 1(CLDND1)	0.00740016	0.109761	-0.183525
NP_940978.2	AGRN	agrin(AGRN)	0.0403875	0.609856	0.0624988			NP_001167542.1	SERINC5	serine incorporator 5(SERINC5)	0.00740056	0.109761	-0.153946
NP_775756.3	TSHZ2	teashirt zinc finger homeobox 2(TSHZ2)	0.040955	0.617618	-0.134589			NP_001287700.1	LYPLAL1	lysophospholipase like 1(LYPLAL1)	0.00742693	0.109962	-0.115232
NP_001014765.1	FBXO44	F-box protein 44(FBXO44)	0.0410052	0.617618	0.122588			NP_115679.2	HSDL2	hydroxysteroid dehydrogenase like 2(HSDL2)	0.00743728	0.109962	-0.0860853
NP_001129202.1	TOM1	target of myb1 membrane trafficking protein(TOM1)	0.041452	0.62355	0.0723398			NP_002401.1	MGAT5	mannosyl (alpha-1,6-)-glycoprotein beta-1,6-N-acetyl-glucosaminyltransferase(MGAT5)	0.00744234	0.109962	-0.169858
NP_115883.2	ZC3H8	zinc finger CCCH-type containing 8(ZC3H8)	0.0415662	0.62355	-0.131871			NP_061895.3	TMX3	thioredoxin related transmembrane protein 3(TMX3)	0.0074651	0.110028	-0.0317817
NP_689628.2	VPS37A	VPS37A, ESCRT-I subunit(VPS37A)	0.0415776	0.62355	-0.114438			NP_001104026.1	FLNA	filamin A(FLNA)	0.00746556	0.110028	-0.0407181
NP_002902.2	UPF1	UPF1, RNA helicase and ATPase(UPF1)	0.0416083	0.62355	-0.018606			NP_057520.2	PHF20	PHD finger protein 20(PHF20)	0.00748811	0.110221	-0.0860853
NP_059965.2	RBM38	RNA binding motif protein 38(RBM38)	0.0416718	0.623716	-0.0631398			NP_954580.1	TMEM189	transmembrane protein 189(TMEM189)	0.00750831	0.11038	-0.152123
NP_000126.2	FANCA	Fanconi anemia complementation group A(FANCA)	0.0419978	0.627806	-0.0921795			NP_067017.2	SLC30A1	solute carrier family 30 member 1(SLC30A1)	0.00753249	0.110522	0.122758
NP_001121363.1	MMP2	matrix metallopeptidase 2(MMP2)	0.0421625	0.628308	-0.0596347			NP_001093867.1	RAPGEF4	Rap guanine nucleotide exchange factor 4(RAPGEF4)	0.00754961	0.110522	-0.118918
NP_005768.1	RBM6	RNA binding motif protein 6(RBM6)	0.042166	0.628308	-0.0780163			NP_006642.1	CPLX1	complexin 1(CPLX1)	0.00755427	0.110522	-0.0758061
NP_036244.2	TPX2	TPX2, microtubule nucleation factor(TPX2)	0.0421961	0.628308	-0.0732044			NP_001013275.1	BCAM	basal cell adhesion molecule (Lutheran blood group)(BCAM)	0.00755829	0.110522	-0.08947
NP_660087.1	MAX	MYC associated factor X(MAX)	0.0422423	0.628308	0.147008			NP_001154825.1	KCNMA1	potassium calcium-activated channel subfamily M alpha 1(KCNMA1)	0.00756519	0.110522	-0.230704
NP_037518.3	SLC25A24	solute carrier family 25 member 24(SLC25A24)	0.0424167	0.630115	-0.0528828			NP_689920.1	SLC25A16	solute carrier family 25 member 16(SLC25A16)	0.00759566	0.110695	-0.0446602
NP_003214.1	TFAP4	transcription factor AP-4(TFAP4)	0.0425749	0.631678	-0.0652303			NP_001123515.1	CRYZ	crystallin zeta(CRYZ)	0.00759596	0.110695	0.0278087
NP_036375.1	SLC35A3	solute carrier family 35 member A3(SLC35A3)	0.0427784	0.633071	0.138413			NP_694984.4	BRWD3	bromodomain and WD repeat domain containing 3(BRWD3)	0.00762152	0.110929	-0.132948
NP_787046.1	DNMT3B	DNA methyltransferase 3 beta(DNMT3B)	0.0428092	0.633071	-0.147289			NP_899648.1	RNF14	ring finger protein 14(RNF14)	0.00764112	0.111076	-0.0549328
NP_071441.1	FN3K	fructosamine 3 kinase(FN3K)	0.0428282	0.633071	-0.0544618			NP_002044.2	GBP1	guanylate binding protein 1(GBP1)	0.00772282	0.11194	1.26743
NP_055400.1	SLC40A1	solute carrier family 40 member 1(SLC40A1)	0.042919	0.633627	0.0248603			NP_003070.3	SMARCE1	SWI/SNF related, matrix associated, actin dependent regulator of chromatin, subfamily e, member 1(SMARCE1)	0.00773274	0.11194	-0.0732613
NP_110388.2	WNT4	Wnt family member 4(WNT4)	0.0430139	0.634243	0.122388			NP_005159.1	RND3	Rho family GTPase 3(RND3)	0.00773474	0.11194	0.261202
NP_002804.2	PSMD9	proteasome 26S subunit, non-ATPase 9(PSMD9)	0.043179	0.635815	-0.053728			NP_957516.1	MAGED2	MAGE family member D2(MAGED2)	0.00773881	0.11194	0.0729985
NP_116114.1	BUD13	BUD13 homolog(BUD13)	0.0433415	0.635815	-0.0473366			NP_663777.1	TRAF3	TNF receptor associated factor 3(TRAF3)	0.00777146	0.112274	-0.0533758
NP_001094058.1	RC3H2	ring finger and CCCH-type domains 2(RC3H2)	0.0433484	0.635815	-0.153264			NP_001034439.1	DPP6	dipeptidyl peptidase like 6(DPP6)	0.00778722	0.112363	-0.203009
NP_073751.3	METTL4	methyltransferase like 4(METTL4)	0.0434062	0.635815	-0.117815			NP_001019978.1	APLP1	amyloid beta precursor like protein 1(APLP1)	0.00780909	0.112539	-0.0920141
NP_066925.1	SPINT2	serine peptidase inhibitor, Kunitz type 2(SPINT2)	0.0434878	0.635815	0.0587264			NP_066013.1	IGDCC4	immunoglobulin superfamily DCC subclass member 4(IGDCC4)	0.00781884	0.112541	-0.200658
NP_004851.2	FXR2	FMR1 autosomal homolog 2(FXR2)	0.0435694	0.635815	-0.0473129			NP_001268230.1	KIF23	kinesin family member 23(KIF23)	0.00782996	0.112563	-0.100845
NP_001093143.1	C8ORF59	chromosome 8 open reading frame 59(C8orf59)	0.0436311	0.635815	-0.0786051			NP_001020330.1	CD74	CD74 molecule(CD74)	0.00784469	0.112636	0.290683
NP_597841.1	TANK	TRAF family member associated NFKB activator(TANK)	0.0436328	0.635815	0.217867			NP_060483.3	SOBP	sine oculis binding protein homolog(SOBP)	0.00785635	0.112665	-0.149832
NP_001157857.1	STAU2	staufen double-stranded RNA binding protein 2(STAU2)	0.0436542	0.635815	-0.0658639			NP_001120729.1	SLC39A10	solute carrier family 39 member 10(SLC39A10)	0.00788121	0.112736	-0.0701494
NP_783552.1	RUNX1T1	RUNX1 translocation partner 1(RUNX1T1)	0.0436542	0.635815	-0.144621			NP_006330.2	HMG20B	high mobility group 20B(HMG20B)	0.00789243	0.112736	-0.17058
NP_001014308.2	SUPT20H	SPT20 homolog, SAGA complex component(SUPT20H)	0.0438168	0.637403	-0.082908			NP_001106965.1	SEPT9	septin 9(SEPT9)	0.00789333	0.112736	-0.121696
NP_001137260.1	PPHLN1	periphilin 1(PPHLN1)	0.0439133	0.637632	-0.221044			NP_060422.4	PTCD3	pentatricopeptide repeat domain 3(PTCD3)	0.0079012	0.112736	-0.0340823
NP_060624.1	ASF1B	anti-silencing function 1B histone chaperone(ASF1B)	0.0439396	0.637632	-0.0492419			NP_001137408.1	C15ORF61	chromosome 15 open reading frame 61(C15orf61)	0.00790945	0.112736	-0.179646
NP_055311.1	RPS6KA6	ribosomal protein S6 kinase A6(RPS6KA6)	0.0440452	0.638388	-0.0741669			NP_008937.1	NUDT21	nudix hydrolase 21(NUDT21)	0.00793259	0.112928	-0.0492141
NP_001120700.1	CBX1	chromobox 1(CBX1)	0.0442042	0.639913	-0.100878			NP_110410.1	PTDSS2	phosphatidylserine synthase 2(PTDSS2)	0.00795116	0.113055	-0.106647
NP_003795.2	RIPK1	receptor interacting serine/threonine kinase 1(RIPK1)	0.0444367	0.641228	0.120444			NP_001026886.1	NABP1	nucleic acid binding protein 1(NABP1)	0.00796833	0.113162	-0.142624
NP_055047.2	VAMP2	vesicle associated membrane protein 2(VAMP2)	0.0444452	0.641228	-0.0772113			NP_002897.1	RDX	radixin(RDX)	0.00799156	0.113354	-0.0139014
NP_075050.3	ACTR8	ARP8 actin-related protein 8 homolog(ACTR8)	0.0444564	0.641228	-0.0876813			NP_001077077.1	NARF	nuclear prelamin A recognition factor(NARF)	0.00800816	0.113452	-0.0904107
NP_001008749.2	RAB19	RAB19, member RAS oncogene family(RAB19)	0.0447343	0.644411	0.178324			NP_055094.1	OLFM1	olfactomedin 1(OLFM1)	0.00804425	0.113691	-0.124844
NP_002187.1	INSM1	INSM transcriptional repressor 1(INSM1)	0.0447853	0.644411	-0.0818258			NP_689450.1	SNX11	sorting nexin 11(SNX11)	0.00804446	0.113691	0.0780698
NP_660295.2	ZG16B	zymogen granule protein 16B(ZG16B)	0.0448684	0.644828	-0.081695			NP_056169.1	NUP188	nucleoporin 188(NUP188)	0.00809952	0.114207	-0.0382419
NP_955447.1	UBOX5	U-box domain containing 5(UBOX5)	0.0452265	0.647962	-0.0845012			NP_001070994.1	MTMR14	myotubularin related protein 14(MTMR14)	0.00810611	0.114207	-0.0980423
NP_001129607.1	RPL28	ribosomal protein L28(RPL28)	0.0452415	0.647962	0.0381867			NP_055178.3	SACS	sacsin molecular chaperone(SACS)	0.00811022	0.114207	-0.142792
NP_006124.1	DAGLA	diacylglycerol lipase alpha(DAGLA)	0.0452497	0.647962	-0.0559619			NP_001502.1	CXCL1	C-X-C motif chemokine ligand 1(CXCL1)	0.00813227	0.11438	1.16377
NP_003611.1	PPM1D	protein phosphatase, Mg2+/Mn2+ dependent 1D(PPM1D)	0.0453579	0.647992	-0.122305			NP_742054.1	KCNH2	potassium voltage-gated channel subfamily H member 2(KCNH2)	0.00815112	0.114391	-0.126051
NP_054825.2	ZNF770	zinc finger protein 770(ZNF770)	0.0454997	0.647992	-0.0543249			NP_612361.1	SAMD1	sterile alpha motif domain containing 1(SAMD1)	0.00815264	0.114391	-0.137704
NP_005742.4	AKAP9	A-kinase anchoring protein 9(AKAP9)	0.0455173	0.647992	-0.0836613			NP_689983.2	C4ORF22	chromosome 4 open reading frame 22(C4orf22)	0.00816712	0.114457	-0.171008
NP_001129245.1	SPATA2	spermatogenesis associated 2(SPATA2)	0.0455346	0.647992	0.0712776			NP_005792.1	EIF1	eukaryotic translation initiation factor 1(EIF1)	0.00818226	0.114532	-0.107974
NP_955781.2	UQCC1	ubiquinol-cytochrome c reductase complex assembly factor 1(UQCC1)	0.0455359	0.647992	0.0731896			NP_620584.2	SPPL3	signal peptide peptidase like 3(SPPL3)	0.00820453	0.114692	-0.182724
NP_001006618.1	MAPKAP1	mitogen-activated protein kinase associated protein 1(MAPKAP1)	0.0455781	0.647992	-0.0906362			NP_001161686.1	C3ORF80	chromosome 3 open reading frame 80(C3orf80)	0.00822554	0.114692	-0.190769
NP_002433.1	MSI1	musashi RNA binding protein 1(MSI1)	0.0457182	0.64917	-0.0733844			NP_001129610.1	RPS6KC1	ribosomal protein S6 kinase C1(RPS6KC1)	0.008229	0.114692	0.261116
NP_001128349.1	C14ORF80	chromosome 14 open reading frame 80(C14orf80)	0.0457699	0.64917	-0.0961266			NP_001019242.1	GCH1	GTP cyclohydrolase 1(GCH1)	0.00823289	0.114692	0.177257
NP_003754.2	STX16	syntaxin 16(STX16)	0.045881	0.649972	-0.0124753			NP_076951.2	CAMKV	CaM kinase like vesicle associated(CAMKV)	0.0082543	0.114782	-0.098204
NP_057279.2	KIF20B	kinesin family member 20B(KIF20B)	0.046071	0.650489	-0.026094			NP_054828.2	ATAD2	ATPase family, AAA domain containing 2(ATAD2)	0.00825898	0.114782	-0.140068
NP_055278.1	LSM3	LSM3 homolog, U6 small nuclear RNA and mRNA degradation associated(LSM3)	0.0460824	0.650489	-0.0973789			NP_937792.2	SHISA4	shisa family member 4(SHISA4)	0.00828074	0.114948	0.280099
NP_775827.2	CCDC83	coiled-coil domain containing 83(CCDC83)	0.0461167	0.650489	-0.146478			NP_001138298.1	RUNDC3A	RUN domain containing 3A(RUNDC3A)	0.00829885	0.115063	-0.143601
NP_660328.2	NKX2-3	NK2 homeobox 3(NKX2-3)	0.0461359	0.650489	-0.365715			NP_061161.2	FAM114A2	family with sequence similarity 114 member A2(FAM114A2)	0.0083663	0.115861	0.0434419
NP_803237.3	FAM171B	family with sequence similarity 171 member B(FAM171B)	0.0463585	0.652207	-0.0755841			NP_715640.2	DNMT3A	DNA methyltransferase 3 alpha(DNMT3A)	0.00838842	0.11603	-0.220689
NP_060568.3	ECT2	epithelial cell transforming 2(ECT2)	0.0463673	0.652207	-0.0464788			NP_998725.1	PKN1	protein kinase N1(PKN1)	0.0084443	0.116665	-0.0563408
NP_001025177.1	AP2B1	adaptor related protein complex 2 beta 1 subunit(AP2B1)	0.0464591	0.652384	-0.0268007			NP_002347.5	MARCKS	myristoylated alanine rich protein kinase C substrate(MARCKS)	0.00846003	0.116744	0.141819
NP_789764.1	MRPL43	mitochondrial ribosomal protein L43(MRPL43)	0.0465458	0.652384	-0.0476954			NP_060941.2	ZC3H15	zinc finger CCCH-type containing 15(ZC3H15)	0.00847089	0.116757	-0.108698
NP_061330.2	BAIAP2L1	BAI1 associated protein 2 like 1(BAIAP2L1)	0.0466028	0.652384	-0.0389774			NP_001171730.1	UBR2	ubiquitin protein ligase E3 component n-recognin 2(UBR2)	0.00856061	0.117471	0.147175
NP_001265096.1	CDK5RAP1	CDK5 regulatory subunit associated protein 1(CDK5RAP1)	0.0466439	0.652384	-0.0503617			NP_001139395.1	SCAPER	S-phase cyclin A associated protein in the ER(SCAPER)	0.00856931	0.117471	-0.115254
NP_940683.1	ANKRD46	ankyrin repeat domain 46(ANKRD46)	0.0466904	0.652384	-0.053806			NP_001368.2	DYNC2H1	dynein cytoplasmic 2 heavy chain 1(DYNC2H1)	0.00857895	0.117471	-0.188507
NP_001035893.1	ZNF205	zinc finger protein 205(ZNF205)	0.0467347	0.652384	-0.082738			NP_001129135.1	RAB29	RAB29, member RAS oncogene family(RAB29)	0.00858248	0.117471	-0.0859535
NP_003101.3	SP2	Sp2 transcription factor(SP2)	0.0468388	0.652384	0.135844			NP_001011537.2	FYTTD1	forty-two-three domain containing 1(FYTTD1)	0.00858543	0.117471	0.147299
NP_009007.2	FICD	FIC domain containing(FICD)	0.0469168	0.652384	0.191532			NP_004123.1	HABP2	hyaluronan binding protein 2(HABP2)	0.00859925	0.117471	0.244413
NP_859069.2	ASPHD1	aspartate beta-hydroxylase domain containing 1(ASPHD1)	0.0469203	0.652384	0.106224			NP_066575.2	ZNF8	zinc finger protein 8(ZNF8)	0.00860942	0.117471	-0.15667
NP_001005339.1	RGS10	regulator of G-protein signaling 10(RGS10)	0.0470314	0.652384	-0.158281			NP_963863.2	SMG7	SMG7, nonsense mediated mRNA decay factor(SMG7)	0.0086215	0.117471	0.155902
NP_001164582.1	FAM133A	family with sequence similarity 133 member A(FAM133A)	0.0471629	0.652384	-0.0857141			NP_001034461.1	HEPACAM2	HEPACAM family member 2(HEPACAM2)	0.0086256	0.117471	-0.226738
NP_001130030.1	GPR107	G protein-coupled receptor 107(GPR107)	0.047164	0.652384	-0.0707646			NP_056480.1	AAAS	aladin WD repeat nucleoporin(AAAS)	0.00862826	0.117471	-0.139551
NP_001106189.1	LIMCH1	LIM and calponin homology domains 1(LIMCH1)	0.0471741	0.652384	0.123731			NP_113641.2	FAM107B	family with sequence similarity 107 member B(FAM107B)	0.00863467	0.117471	-0.125395
NP_149112.1	ANKRD13A	ankyrin repeat domain 13A(ANKRD13A)	0.0471976	0.652384	-0.0183757			NP_001207411.1	MEIS2	Meis homeobox 2(MEIS2)	0.0086432	0.117471	-0.19759
NP_001191759.1	LIPT1	lipoyltransferase 1(LIPT1)	0.0472613	0.652384	0.136126			NP_001121689.1	PSIP1	PC4 and SFRS1 interacting protein 1(PSIP1)	0.00865849	0.117543	-0.175523
NP_055671.2	DENND4B	DENN domain containing 4B(DENND4B)	0.0472789	0.652384	0.0731625			NP_653181.1	GLMP	glycosylated lysosomal membrane protein(GLMP)	0.00870852	0.118085	0.1817
NP_001167459.1	RABL6	RAB, member RAS oncogene family-like 6(RABL6)	0.0473107	0.652384	0.00697363			NP_005794.1	FLOT1	flotillin 1(FLOT1)	0.00872676	0.118195	-0.155708
NP_003830.1	TNFRSF11A	TNF receptor superfamily member 11a(TNFRSF11A)	0.047371	0.652461	0.134688			NP_001106878.1	LDB1	LIM domain binding 1(LDB1)	0.00874685	0.118305	-0.117295
NP_002560.1	FURIN	furin, paired basic amino acid cleaving enzyme(FURIN)	0.0474878	0.65295	-0.0796181			NP_001171548.1	ASNS	asparagine synthetase (glutamine-hydrolyzing)(ASNS)	0.00875513	0.118305	0.0759432
NP_061916.3	APBB1IP	amyloid beta precursor protein binding family B member 1 interacting protein(APBB1IP)	0.0475162	0.65295	-0.110804			NP_004322.1	BNIP3L	BCL2 interacting protein 3 like(BNIP3L)	0.00877645	0.118306	-0.149153
NP_001092192.1	GNG4	G protein subunit gamma 4(GNG4)	0.0477413	0.65451	-0.11647			NP_000042.3	ATM	ATM serine/threonine kinase(ATM)	0.00878066	0.118306	-0.09164
NP_009180.3	KLF12	Kruppel like factor 12(KLF12)	0.0478301	0.65451	-0.178595			NP_710154.1	IKBIP	IKBKB interacting protein(IKBIP)	0.00878758	0.118306	-0.0524513
NP_938204.2	CMIP	c-Maf inducing protein(CMIP)	0.0478379	0.65451	-0.0494992			NP_899196.1	RLIM	ring finger protein, LIM domain interacting(RLIM)	0.00879558	0.118306	-0.197428
NP_002158.3	ID3	inhibitor of DNA binding 3, HLH protein(ID3)	0.0479049	0.65451	0.254876			NP_056022.1	OTUD3	OTU deubiquitinase 3(OTUD3)	0.00883336	0.118677	-0.14599
NP_006056.2	SIRPB1	signal regulatory protein beta 1(SIRPB1)	0.0479577	0.65451	-0.283697			NP_001280021.1	GNA12	G protein subunit alpha 12(GNA12)	0.00887298	0.119073	-0.211025
NP_037369.1	PRELID1	PRELI domain containing 1(PRELID1)	0.0479721	0.65451	-0.0769232			NP_523240.1	CDKN2C	cyclin dependent kinase inhibitor 2C(CDKN2C)	0.00893105	0.119598	-0.119837
NP_001859.1	CPA1	carboxypeptidase A1(CPA1)	0.0480167	0.65451	-0.0733088			NP_009211.1	OIP5	Opa interacting protein 5(OIP5)	0.00893251	0.119598	-0.123469
NP_060049.2	DMBT1	deleted in malignant brain tumors 1(DMBT1)	0.0480697	0.65451	0.222438			NP_000933.1	PPIB	peptidylprolyl isomerase B(PPIB)	0.00895972	0.119825	0.130649
NP_001274454.1	IFT22	intraflagellar transport 22(IFT22)	0.0481242	0.65451	-0.0672413			NP_060626.2	VPS13D	vacuolar protein sorting 13 homolog D(VPS13D)	0.00901829	0.120281	-0.136396
NP_001014451.1	DDX19B	DEAD-box helicase 19B(DDX19B)	0.048474	0.657956	-0.0472778			NP_997244.4	FREM2	FRAS1 related extracellular matrix protein 2(FREM2)	0.00903649	0.120281	-0.182485
NP_001248753.1	PSMG1	proteasome assembly chaperone 1(PSMG1)	0.0484879	0.657956	-0.0549993			NP_065390.1	NFKBIA	NFKB inhibitor alpha(NFKBIA)	0.00903772	0.120281	0.148372
NP_001154848.1	C6ORF136	chromosome 6 open reading frame 136(C6orf136)	0.0485582	0.65816	-0.0862989			NP_056369.1	GLCE	glucuronic acid epimerase(GLCE)	0.00904093	0.120281	0.0827303
NP_001185470.1	ERAP1	endoplasmic reticulum aminopeptidase 1(ERAP1)	0.0487154	0.658749	0.0543319			NP_001135904.1	MORF4L2	mortality factor 4 like 2(MORF4L2)	0.00904831	0.120281	-0.0977214
NP_009120.1	ABCF2	ATP binding cassette subfamily F member 2(ABCF2)	0.0487378	0.658749	-0.0381981			NP_115947.2	MFSD14B	major facilitator superfamily domain containing 14B(MFSD14B)	0.00905553	0.120281	-0.158076
NP_001135788.1	LMO2	LIM domain only 2(LMO2)	0.0487675	0.658749	0.200815			NP_001121680.1	LEPROTL1	leptin receptor overlapping transcript-like 1(LEPROTL1)	0.00907389	0.120389	-0.110579
NP_002570.2	PALM	paralemmin(PALM)	0.048971	0.65909	-0.077279			NP_001121132.1	MFN2	mitofusin 2(MFN2)	0.00913276	0.121032	-0.106267
NP_001128713.1	AKR1C2	aldo-keto reductase family 1 member C2(AKR1C2)	0.0490031	0.65909	-0.138225			NP_060592.2	DARS2	aspartyl-tRNA synthetase 2, mitochondrial(DARS2)	0.00916337	0.121301	-0.0295872
NP_853551.1	RFC4	replication factor C subunit 4(RFC4)	0.0490452	0.65909	-0.0283083			NP_689854.2	ARID2	AT-rich interaction domain 2(ARID2)	0.00917729	0.121348	-0.0709978
NP_036442.3	KIF4A	kinesin family member 4A(KIF4A)	0.0491046	0.65909	-0.0351515			NP_115990.3	MCEE	methylmalonyl-CoA epimerase(MCEE)	0.00919537	0.121425	-0.15088
NP_071343.2	ABHD4	abhydrolase domain containing 4(ABHD4)	0.0491221	0.65909	-0.0512481			NP_004823.1	GSTO1	glutathione S-transferase omega 1(GSTO1)	0.0092039	0.121425	0.187852
NP_001012474.1	SEC61G	Sec61 translocon gamma subunit(SEC61G)	0.0491247	0.65909	0.167659			NP_002576.1	PBX1	PBX homeobox 1(PBX1)	0.00923378	0.121682	-0.141173
								NP_001278791.1	IGF2	insulin like growth factor 2(IGF2)	0.00926804	0.121956	-0.167982
								NP_000161.2	GLDC	glycine decarboxylase(GLDC)	0.00927752	0.121956	-0.0423933
								NP_001158297.1	SMIM12	small integral membrane protein 12(SMIM12)	0.00928585	0.121956	-0.155706
								NP_001288675.1	TMEM98	transmembrane protein 98(TMEM98)	0.00929957	0.121999	-0.292317
								NP_000268.1	PAH	phenylalanine hydroxylase(PAH)	0.0093293	0.122252	-0.11351
								NP_443075.3	OBSCN	obscurin, cytoskeletal calmodulin and titin-interacting RhoGEF(OBSCN)	0.00934215	0.122284	0.245823
								NP_001734.1	CALM2	calmodulin 2(CALM2)	0.00937128	0.122368	-0.341834
								NP_055524.3	USP34	ubiquitin specific peptidase 34(USP34)	0.0093725	0.122368	-0.0397109
								NP_060042.2	MKNK2	MAP kinase interacting serine/threonine kinase 2(MKNK2)	0.00937991	0.122368	0.093543
								NP_055059.2	ADAMTS2	ADAM metallopeptidase with thrombospondin type 1 motif 2(ADAMTS2)	0.00942464	0.122814	-0.147818
								NP_001073594.1	CASP8	caspase 8(CASP8)	0.00947384	0.123318	0.626046
								NP_001137534.1	COPB1	coatomer protein complex subunit beta 1(COPB1)	0.00950823	0.123505	0.0520532
								NP_001124437.1	SUN1	Sad1 and UNC84 domain containing 1(SUN1)	0.00950934	0.123505	-0.0786576
								NP_001290059.1	GAS2L3	growth arrest specific 2 like 3(GAS2L3)	0.00956619	0.124106	-0.066261
								NP_001165097.1	VEGFA	vascular endothelial growth factor A(VEGFA)	0.00959686	0.124366	-0.10979
								NP_694992.2	LRRC57	leucine rich repeat containing 57(LRRC57)	0.00962775	0.124557	-0.154662
								NP_003830.1	TNFRSF11A	TNF receptor superfamily member 11a(TNFRSF11A)	0.0096329	0.124557	0.230294
								NP_004351.1	CDH1	cadherin 1(CDH1)	0.00965114	0.124655	0.135528
								NP_004346.1	CD74	CD74 molecule(CD74)	0.0096789	0.124876	0.521151
								NP_112598.3	EPPK1	epiplakin 1(EPPK1)	0.00970709	0.125102	-0.032242
								NP_057055.2	MRPS7	mitochondrial ribosomal protein S7(MRPS7)	0.00973192	0.125207	-0.0276005
								NP_001129611.1	TCF3	transcription factor 3(TCF3)	0.0097367	0.125207	-0.270505
								NP_065689.1	FGF23	fibroblast growth factor 23(FGF23)	0.00979686	0.125843	0.154475
								NP_001171629.1	UGDH	UDP-glucose 6-dehydrogenase(UGDH)	0.00981798	0.125976	0.30309
								NP_001609.2	PARP1	poly(ADP-ribose) polymerase 1(PARP1)	0.0098306	0.126	-0.0386082
								NP_001128512.1	DCTN1	dynactin subunit 1(DCTN1)	0.00985506	0.126125	0.119599
								NP_067640.2	SENP2	SUMO1/sentrin/SMT3 specific peptidase 2(SENP2)	0.00986197	0.126125	-0.0997241
								NP_001128138.1	TRMT10A	tRNA methyltransferase 10A(TRMT10A)	0.00987685	0.126178	-0.74699
								NP_001129206.1	ZNF384	zinc finger protein 384(ZNF384)	0.0098904	0.126213	-0.0599549
								NP_004954.2	GUCY2C	guanylate cyclase 2C(GUCY2C)	0.0099042	0.126252	-0.141478
								NP_001136233.1	KNSTRN	kinetochore localized astrin/SPAG5 binding protein(KNSTRN)	0.00996701	0.126781	-0.229164
								NP_060788.3	CCDC91	coiled-coil domain containing 91(CCDC91)	0.00996741	0.126781	0.0814484
								NP_060396.2	GPATCH2L	G-patch domain containing 2 like(GPATCH2L)	0.0099805	0.126787	-0.298732
								NP_001078816.1	TOR2A	torsin family 2 member A(TOR2A)	0.010007	0.126787	-0.0786919
								NP_149350.3	ZNF658	zinc finger protein 658(ZNF658)	0.0100194	0.126787	-0.101532
								NP_004514.2	KIF11	kinesin family member 11(KIF11)	0.0100201	0.126787	-0.0698647
								NP_631897.1	CDK15	cyclin dependent kinase 15(CDK15)	0.0100221	0.126787	-0.283506
								NP_001136062.1	NFYC	nuclear transcription factor Y subunit gamma(NFYC)	0.0100576	0.127099	-0.136537
								NP_066018.1	NCOA5	nuclear receptor coactivator 5(NCOA5)	0.0101028	0.127533	-0.0456411
								NP_006868.3	GMPR	guanosine monophosphate reductase(GMPR)	0.0101302	0.127741	0.220223
								NP_001092257.1	BET1L	Bet1 golgi vesicular membrane trafficking protein like(BET1L)	0.0101645	0.128036	0.0883736
								NP_001137362.1	BSDC1	BSD domain containing 1(BSDC1)	0.0101997	0.12834	0.038593
								NP_001239542.1	ZNF638	zinc finger protein 638(ZNF638)	0.010238	0.12854	-0.10476
								NP_000342.2	STS	steroid sulfatase (microsomal), isozyme S(STS)	0.010239	0.12854	-0.0799026
								NP_001002876.1	CENPM	centromere protein M(CENPM)	0.0102531	0.12854	-0.118746
								NP_001139.3	ANK2	ankyrin 2(ANK2)	0.0102594	0.12854	-0.13393
								NP_004569.2	RAB4A	RAB4A, member RAS oncogene family(RAB4A)	0.0102932	0.128749	-0.138969
								NP_665803.2	ABTB2	ankyrin repeat and BTB domain containing 2(ABTB2)	0.0103046	0.128749	0.476864
								NP_689524.1	CLRN3	clarin 3(CLRN3)	0.0103091	0.128749	-0.210198
								NP_001158202.1	REEP1	receptor accessory protein 1(REEP1)	0.0103363	0.128815	-0.184839
								NP_001009925.1	TMEM230	transmembrane protein 230(TMEM230)	0.0103364	0.128815	-0.139306
								NP_510868.1	BCCIP	BRCA2 and CDKN1A interacting protein(BCCIP)	0.0103502	0.12882	0.170101
								NP_938020.2	CXORF23	chromosome X open reading frame 23(CXorf23)	0.0103589	0.12882	-0.0559228
								NP_064703.1	CCNL1	cyclin L1(CCNL1)	0.0103702	0.128824	0.0760538
								NP_689592.2	C1ORF131	chromosome 1 open reading frame 131(C1orf131)	0.0104395	0.129547	-0.0433277
								NP_001182482.1	DCX	doublecortin(DCX)	0.0104774	0.129879	-0.1185
								NP_004773.1	SNAP29	synaptosome associated protein 29(SNAP29)	0.0105341	0.130207	-0.0509055
								NP_003855.1	SAP30	Sin3A associated protein 30(SAP30)	0.0105414	0.130207	-0.0978834
								NP_056298.2	KBTBD2	kelch repeat and BTB domain containing 2(KBTBD2)	0.0105486	0.130207	0.0468428
								NP_006176.2	NUMA1	nuclear mitotic apparatus protein 1(NUMA1)	0.0105501	0.130207	-0.0552615
								NP_002787.2	PSMB4	proteasome subunit beta 4(PSMB4)	0.0105594	0.130207	0.291903
								NP_001263990.1	MFF	mitochondrial fission factor(MFF)	0.0105906	0.130255	-0.103024
								NP_036377.1	SNW1	SNW domain containing 1(SNW1)	0.0105917	0.130255	-0.124177
								NP_478144.1	PPP4R4	protein phosphatase 4 regulatory subunit 4(PPP4R4)	0.0106028	0.130255	-0.0538353
								NP_852664.1	PIK3R1	phosphoinositide-3-kinase regulatory subunit 1(PIK3R1)	0.0106079	0.130255	-0.0448255
								NP_079170.2	NOL10	nucleolar protein 10(NOL10)	0.0106224	0.130297	-0.0766168
								NP_036471.1	TSPAN15	tetraspanin 15(TSPAN15)	0.0106549	0.130558	-0.110311
								NP_004043.3	BNIP3	BCL2 interacting protein 3(BNIP3)	0.0106795	0.130724	-0.209214
								NP_694993.2	CNEP1R1	CTD nuclear envelope phosphatase 1 regulatory subunit 1(CNEP1R1)	0.0106974	0.130805	0.0873478
								NP_060244.2	CDKAL1	CDK5 regulatory subunit associated protein 1 like 1(CDKAL1)	0.0107101	0.130824	-0.174
								NP_001129476.1	MICAL3	microtubule associated monooxygenase, calponin and LIM domain containing 3(MICAL3)	0.0107784	0.131521	0.21943
								NP_002950.3	SORT1	sortilin 1(SORT1)	0.0107965	0.131605	-0.234177
								NP_001389.2	ECH1	enoyl-CoA hydratase 1(ECH1)	0.0108091	0.131621	-0.0618835
								NP_057346.1	TUBE1	tubulin epsilon 1(TUBE1)	0.0108296	0.131734	0.195327
								NP_001104547.1	EZR	ezrin(EZR)	0.010854	0.131844	0.0183256
								NP_057336.3	BIRC6	baculoviral IAP repeat containing 6(BIRC6)	0.0108647	0.131844	-0.132353
								NP_060839.2	DEPDC1B	DEP domain containing 1B(DEPDC1B)	0.0108736	0.131844	-0.157912
								NP_116116.1	INA	internexin neuronal intermediate filament protein alpha(INA)	0.0108837	0.131844	0.0818542
								NP_000620.2	IFNAR1	interferon alpha and beta receptor subunit 1(IFNAR1)	0.0109442	0.132439	-0.273478
								NP_001137254.1	FKBP11	FK506 binding protein 11(FKBP11)	0.0111041	0.134179	0.215318
								NP_694587.3	KDM1B	lysine demethylase 1B(KDM1B)	0.011127	0.134179	-0.0772491
								NP_055398.1	LMCD1	LIM and cysteine rich domains 1(LMCD1)	0.0111333	0.134179	-0.0552608
								NP_057524.3	VRK3	vaccinia related kinase 3(VRK3)	0.0111338	0.134179	-0.157464
								NP_079184.2	WDR76	WD repeat domain 76(WDR76)	0.0111475	0.134206	-0.330706
								NP_001078880.1	NADK2	NAD kinase 2, mitochondrial(NADK2)	0.0112185	0.134703	-0.0267563
								NP_003327.2	UBE2A	ubiquitin conjugating enzyme E2 A(UBE2A)	0.0112219	0.134703	0.0344955
								NP_940683.1	ANKRD46	ankyrin repeat domain 46(ANKRD46)	0.0112352	0.134703	-0.0949574
								NP_277047.2	TSPYL5	TSPY like 5(TSPYL5)	0.0112439	0.134703	-0.211596
								NP_054764.2	LRP10	LDL receptor related protein 10(LRP10)	0.0112536	0.134703	0.0517852
								NP_982298.2	SELENOS	selenoprotein S(SELENOS)	0.0112578	0.134703	-0.0761412
								NP_001003398.1	BICD1	BICD cargo adaptor 1(BICD1)	0.0113262	0.134817	-0.209823
								NP_002349.1	MAD2L1	MAD2 mitotic arrest deficient-like 1 (yeast)(MAD2L1)	0.0113272	0.134817	-0.143102
								NP_001818.1	CKS2	CDC28 protein kinase regulatory subunit 2(CKS2)	0.011328	0.134817	-0.0845502
								NP_001008486.1	SLC41A3	solute carrier family 41 member 3(SLC41A3)	0.0113291	0.134817	-0.143441
								NP_001095839.1	C14ORF159	chromosome 14 open reading frame 159(C14orf159)	0.0113389	0.134817	0.156095
								NP_612114.2	ATRX	ATRX, chromatin remodeler(ATRX)	0.0113552	0.134817	-0.14935
								NP_001007240.1	METTL13	methyltransferase like 13(METTL13)	0.0113561	0.134817	-0.0264825
								NP_056240.2	POLR1A	RNA polymerase I subunit A(POLR1A)	0.0113596	0.134817	-0.102459
								NP_064630.2	TULP4	tubby like protein 4(TULP4)	0.0113835	0.134907	-0.206266
								NP_056235.4	DCAF13	DDB1 and CUL4 associated factor 13(DCAF13)	0.0114007	0.134907	-0.154647
								NP_001668.1	ATP1B1	ATPase Na+/K+ transporting subunit beta 1(ATP1B1)	0.0114018	0.134907	-0.12563
								NP_116114.1	BUD13	BUD13 homolog(BUD13)	0.0114292	0.13505	-0.0521718
								NP_036346.1	MGAT4A	mannosyl (alpha-1,3-)-glycoprotein beta-1,4-N-acetylglucosaminyltransferase, isozyme A(MGAT4A)	0.0114369	0.13505	-0.206813
								NP_003394.1	YY1	YY1 transcription factor(YY1)	0.0114551	0.135086	-0.116811
								NP_001005407.1	CACNA1H	calcium voltage-gated channel subunit alpha1 H(CACNA1H)	0.0114689	0.135086	-0.131471
								NP_940852.3	APOOL	apolipoprotein O like(APOOL)	0.0114746	0.135086	-0.116781
								NP_000008.1	ACADS	acyl-CoA dehydrogenase, C-2 to C-3 short chain(ACADS)	0.0115833	0.136229	0.0632852
								NP_001006947.1	SDC1	syndecan 1(SDC1)	0.0116178	0.136498	-0.149142
								NP_000018.2	AGA	aspartylglucosaminidase(AGA)	0.0116493	0.13666	0.118859
								NP_001161797.1	TESC	tescalcin(TESC)	0.011655	0.13666	-0.0904284
								NP_001034299.3	ALG13	ALG13, UDP-N-acetylglucosaminyltransferase subunit(ALG13)	0.0116762	0.136772	-0.0658845
								NP_036565.2	SF3B1	splicing factor 3b subunit 1(SF3B1)	0.0117142	0.137045	-0.0398107
								NP_001135865.1	NEDD9	neural precursor cell expressed, developmentally down-regulated 9(NEDD9)	0.011723	0.137045	0.170852
								NP_055168.2	RAB26	RAB26, member RAS oncogene family(RAB26)	0.0117524	0.137252	-0.100049
								NP_071349.3	UBE2O	ubiquitin conjugating enzyme E2 O(UBE2O)	0.0117816	0.137364	0.165064
								NP_001104502.1	ACVR1C	activin A receptor type 1C(ACVR1C)	0.0118012	0.137364	-0.283348
								NP_001129676.1	RCC2	regulator of chromosome condensation 2(RCC2)	0.0118161	0.137364	-0.0862012
								NP_060241.2	PXK	PX domain containing serine/threonine kinase like(PXK)	0.0118174	0.137364	0.124738
								NP_001103373.1	RNFT2	ring finger protein, transmembrane 2(RNFT2)	0.0118316	0.137364	-0.149356
								NP_116244.1	HSH2D	hematopoietic SH2 domain containing(HSH2D)	0.0118324	0.137364	0.523828
								NP_116250.3	SERAC1	serine active site containing 1(SERAC1)	0.0119277	0.138282	-0.126475
								NP_055830.1	KDM4B	lysine demethylase 4B(KDM4B)	0.0119351	0.138282	-0.119649
								NP_002047.2	GFPT1	glutamine--fructose-6-phosphate transaminase 1(GFPT1)	0.0119483	0.138298	0.0709491
								NP_937826.1	UBE2L6	ubiquitin conjugating enzyme E2 L6(UBE2L6)	0.0119771	0.138454	1.4175
								NP_060649.3	ATF7IP	activating transcription factor 7 interacting protein(ATF7IP)	0.0119855	0.138454	-0.126945
								NP_004891.4	APOBEC3B	apolipoprotein B mRNA editing enzyme catalytic subunit 3B(APOBEC3B)	0.0120374	0.138917	0.64581
								NP_057211.4	SARAF	store-operated calcium entry associated regulatory factor(SARAF)	0.0120644	0.138962	-0.137439
								NP_003598.2	CDC42BPA	CDC42 binding protein kinase alpha(CDC42BPA)	0.0120669	0.138962	-0.0837622
								NP_002411.3	TRPM1	transient receptor potential cation channel subfamily M member 1(TRPM1)	0.0120769	0.138962	-0.197162
								NP_001127838.1	GAD2	glutamate decarboxylase 2(GAD2)	0.0121025	0.13905	-0.0849815
								NP_001166902.1	OBSL1	obscurin like 1(OBSL1)	0.0121083	0.13905	-0.14519
								NP_055287.4	R3HCC1L	R3H domain and coiled-coil containing 1 like(R3HCC1L)	0.0121785	0.139719	0.0846704
								NP_001077082.1	TMEM219	transmembrane protein 219(TMEM219)	0.0122937	0.140707	-0.0535239
								NP_008864.4	SLC5A3	solute carrier family 5 member 3(SLC5A3)	0.0122989	0.140707	-0.139771
								NP_037481.1	NENF	neudesin neurotrophic factor(NENF)	0.0123008	0.140707	-0.0385856
								NP_001121616.1	PMS1	PMS1 homolog 1, mismatch repair system component(PMS1)	0.0123242	0.140787	-0.0685486
								NP_115547.1	CEP78	centrosomal protein 78(CEP78)	0.01234	0.140787	-0.207601
								NP_714964.2	CTH	cystathionine gamma-lyase(CTH)	0.0123438	0.140787	0.197586
								NP_056132.1	PUM2	pumilio RNA binding family member 2(PUM2)	0.0124293	0.141624	-0.10768
								NP_000544.2	WRN	Werner syndrome RecQ like helicase(WRN)	0.0124666	0.141911	-0.0526636
								NP_001184176.1	BTN3A2	butyrophilin subfamily 3 member A2(BTN3A2)	0.0125027	0.142183	0.93858
								NP_001138682.1	ANKRD65	ankyrin repeat domain 65(ANKRD65)	0.012551	0.142594	-0.0704982
								NP_116186.1	AIFM2	apoptosis inducing factor, mitochondria associated 2(AIFM2)	0.0125662	0.142628	0.0625685
								NP_002264.1	KRT8	keratin 8(KRT8)	0.0125784	0.142629	0.174963
								NP_660328.2	NKX2-3	NK2 homeobox 3(NKX2-3)	0.0126052	0.142673	-0.194634
								NP_079457.2	SLC35F5	solute carrier family 35 member F5(SLC35F5)	0.0126121	0.142673	-0.150967
								NP_001163887.1	TJP2	tight junction protein 2(TJP2)	0.0126211	0.142673	0.158372
								NP_001159588.1	TMOD1	tropomodulin 1(TMOD1)	0.0126311	0.142673	0.183011
								NP_001186731.1	RPL11	ribosomal protein L11(RPL11)	0.0126522	0.1427	0.041953
								NP_006764.3	DDX18	DEAD-box helicase 18(DDX18)	0.0126579	0.1427	-0.10666
								NP_056978.2	STMN3	stathmin 3(STMN3)	0.0126918	0.142805	-0.0542073
								NP_064733.3	ACVR1B	activin A receptor type 1B(ACVR1B)	0.0126962	0.142805	-0.0629676
								NP_056541.2	DCAF8	DDB1 and CUL4 associated factor 8(DCAF8)	0.0127038	0.142805	0.101552
								NP_076972.2	C7ORF26	chromosome 7 open reading frame 26(C7orf26)	0.0127275	0.142863	0.0466431
								NP_848657.1	TSPAN33	tetraspanin 33(TSPAN33)	0.0127334	0.142863	-0.112375
								NP_060193.2	TOR4A	torsin family 4 member A(TOR4A)	0.01275	0.142912	-0.144378
								NP_877725.1	MAT2B	methionine adenosyltransferase 2B(MAT2B)	0.0128142	0.143374	0.0401516
								NP_060605.1	MRPS18A	mitochondrial ribosomal protein S18A(MRPS18A)	0.0128226	0.143374	-0.0854711
								NP_065937.1	USP28	ubiquitin specific peptidase 28(USP28)	0.0128279	0.143374	0.119341
								NP_065973.2	WNK3	WNK lysine deficient protein kinase 3(WNK3)	0.0128692	0.143698	-0.129823
								NP_001005474.1	NFKBIZ	NFKB inhibitor zeta(NFKBIZ)	0.0129019	0.143925	0.32462
								NP_055824.1	PDZRN3	PDZ domain containing ring finger 3(PDZRN3)	0.0129374	0.14412	-0.070622
								NP_060729.2	TTC17	tetratricopeptide repeat domain 17(TTC17)	0.0129528	0.14412	-0.0222429
								NP_116258.2	NUDCD1	NudC domain containing 1(NUDCD1)	0.0129563	0.14412	0.159103
								NP_003192.1	TFAM	transcription factor A, mitochondrial(TFAM)	0.0129728	0.144167	-0.0728863
								NP_004146.1	SERPINB9	serpin family B member 9(SERPINB9)	0.0131015	0.145459	0.22116
								NP_001288143.1	TPCN1	two pore segment channel 1(TPCN1)	0.013119	0.145515	-0.0468751
								NP_057327.2	CYB5R1	cytochrome b5 reductase 1(CYB5R1)	0.0131555	0.145746	-0.0419547
								NP_073751.3	METTL4	methyltransferase like 4(METTL4)	0.0131672	0.145746	-0.141027
								NP_001161744.1	ITPR1	inositol 1,4,5-trisphosphate receptor type 1(ITPR1)	0.0131772	0.145746	-0.107277
								NP_064450.3	FMN2	formin 2(FMN2)	0.0132864	0.146754	-0.174857
								NP_653311.1	SEPT10	septin 10(SEPT10)	0.0132934	0.146754	-0.159153
								NP_542195.1	TLDC2	TBC/LysM-associated domain containing 2(TLDC2)	0.013333	0.147043	-0.119515
								NP_001248332.1	NFKB2	nuclear factor kappa B subunit 2(NFKB2)	0.0133496	0.147043	0.213764
								NP_001167522.1	CACNA2D2	calcium voltage-gated channel auxiliary subunit alpha2delta 2(CACNA2D2)	0.0133573	0.147043	-0.0504758
								NP_003099.1	SOX11	SRY-box 11(SOX11)	0.0133752	0.147052	-0.224034
								NP_006829.1	METAP2	methionyl aminopeptidase 2(METAP2)	0.0133899	0.147052	0.0750589
								NP_055804.2	RIMS1	regulating synaptic membrane exocytosis 1(RIMS1)	0.0133958	0.147052	-0.181446
								NP_003683.2	TMEFF1	transmembrane protein with EGF like and two follistatin like domains 1(TMEFF1)	0.0134422	0.147424	-0.129109
								NP_001136093.1	TGFBRAP1	transforming growth factor beta receptor associated protein 1(TGFBRAP1)	0.0134638	0.147468	0.177952
								NP_036465.2	MYCBP	MYC binding protein(MYCBP)	0.0134715	0.147468	-0.149413
								NP_001115.1	ADM	adrenomedullin(ADM)	0.0135044	0.14769	0.255827
								NP_001161939.1	MAP7D2	MAP7 domain containing 2(MAP7D2)	0.0135493	0.147879	-0.078749
								NP_004547.2	NFKBIE	NFKB inhibitor epsilon(NFKBIE)	0.0135651	0.147879	-0.147139
								NP_001161406.1	CCM2	CCM2 scaffolding protein(CCM2)	0.0135654	0.147879	-0.0325271
								NP_001162023.1	NDC1	NDC1 transmembrane nucleoporin(NDC1)	0.0135722	0.147879	-0.0853036
								NP_001135759.1	SEMA4D	semaphorin 4D(SEMA4D)	0.013595	0.147928	0.0498805
								NP_060606.3	ASPM	abnormal spindle microtubule assembly(ASPM)	0.0136207	0.147928	-0.21893
								NP_001005354.1	PRR13	proline rich 13(PRR13)	0.0136232	0.147928	NaN
								NP_060434.2	SLC30A6	solute carrier family 30 member 6(SLC30A6)	0.0136365	0.147928	-0.0381165
								NP_001128522.1	IGSF9	immunoglobulin superfamily member 9(IGSF9)	0.0136419	0.147928	-0.136776
								NP_002745.1	MAPK13	mitogen-activated protein kinase 13(MAPK13)	0.0136729	0.147928	-0.0771774
								NP_001095139.1	INPP4B	inositol polyphosphate-4-phosphatase type II B(INPP4B)	0.0136751	0.147928	0.219074
								NP_002408.3	MKI67	marker of proliferation Ki-67(MKI67)	0.0136778	0.147928	-0.207419
								NP_689865.2	ZNF48	zinc finger protein 48(ZNF48)	0.0137034	0.147977	-0.113567
								NP_001166101.1	ARHGAP33	Rho GTPase activating protein 33(ARHGAP33)	0.0137077	0.147977	-0.0913642
								NP_892021.1	ZNF326	zinc finger protein 326(ZNF326)	0.0137554	0.148172	-0.163221
								NP_060678.2	ETNK2	ethanolamine kinase 2(ETNK2)	0.0137851	0.148172	-0.111508
								NP_039234.1	CLIC4	chloride intracellular channel 4(CLIC4)	0.0137901	0.148172	0.2416
								NP_001159743.1	SPATA13	spermatogenesis associated 13(SPATA13)	0.0138024	0.148172	0.192937
								NP_001107604.1	NBEAL1	neurobeachin like 1(NBEAL1)	0.0138236	0.148172	-0.0662456
								NP_001161206.1	VARS2	valyl-tRNA synthetase 2, mitochondrial(VARS2)	0.0138292	0.148172	-0.117152
								NP_004875.2	IGDCC3	immunoglobulin superfamily DCC subclass member 3(IGDCC3)	0.0138301	0.148172	-0.187038
								NP_001032209.1	NRCAM	neuronal cell adhesion molecule(NRCAM)	0.0138397	0.148172	-0.0620041
								NP_001127892.1	CDC7	cell division cycle 7(CDC7)	0.013847	0.148172	-0.0807259
								NP_612639.2	TAF8	TATA-box binding protein associated factor 8(TAF8)	0.0138523	0.148172	0.0438087
								NP_001129523.1	LRIG3	leucine rich repeats and immunoglobulin like domains 3(LRIG3)	0.0138812	0.148231	-0.10049
								NP_003889.1	SYNJ2	synaptojanin 2(SYNJ2)	0.0138832	0.148231	0.0236566
								NP_112227.1	ST6GALNAC5	ST6 N-acetylgalactosaminide alpha-2,6-sialyltransferase 5(ST6GALNAC5)	0.0139195	0.148413	-0.146081
								NP_009167.1	CHP1	calcineurin like EF-hand protein 1(CHP1)	0.0139256	0.148413	-0.033949
								NP_001656.2	RHOG	ras homolog family member G(RHOG)	0.0139748	0.148801	0.0408267
								NP_005810.1	STX6	syntaxin 6(STX6)	0.0139948	0.148879	-0.0499075
								NP_001290035.1	CCDC138	coiled-coil domain containing 138(CCDC138)	0.0140337	0.149157	-0.127481
								NP_001271.1	CIRBP	cold inducible RNA binding protein(CIRBP)	0.0140639	0.149267	-0.160066
								NP_443149.2	GALNT13	polypeptide N-acetylgalactosaminyltransferase 13(GALNT13)	0.0140695	0.149267	-0.17666
								NP_001171761.1	SLC12A1	solute carrier family 12 member 1(SLC12A1)	0.014091	0.149359	-0.187169
								NP_001263309.1	ESF1	ESF1 nucleolar pre-rRNA processing protein homolog(ESF1)	0.0141238	0.149572	-0.0636724
								NP_001137500.1	NDOR1	NADPH dependent diflavin oxidoreductase 1(NDOR1)	0.0141432	0.149642	0.0714205
								NP_055676.3	ATP2C2	ATPase secretory pathway Ca2+ transporting 2(ATP2C2)	0.0142129	0.150049	-0.0245874
								NP_060904.2	RNF130	ring finger protein 130(RNF130)	0.014213	0.150049	-0.122147
								NP_001171586.1	ZNF185	zinc finger protein 185 (LIM domain)(ZNF185)	0.0142201	0.150049	-0.214517
								NP_001165907.1	PHKA1	phosphorylase kinase regulatory subunit alpha 1(PHKA1)	0.0142354	0.150075	-0.0758376
								NP_714969.1	PIGC	phosphatidylinositol glycan anchor biosynthesis class C(PIGC)	0.0143102	0.150727	-0.122106
								NP_085127.2	KLHL15	kelch like family member 15(KLHL15)	0.0143732	0.151255	-0.169557
								NP_056091.1	USP22	ubiquitin specific peptidase 22(USP22)	0.0144608	0.152039	-0.214692
								NP_599028.1	SLC26A7	solute carrier family 26 member 7(SLC26A7)	0.0145431	0.152364	-0.185961
								NP_963853.1	FOXO3	forkhead box O3(FOXO3)	0.0145448	0.152364	-0.14158
								NP_060267.2	BTBD2	BTB domain containing 2(BTBD2)	0.0145511	0.152364	0.133553
								NP_038478.2	BAZ2B	bromodomain adjacent to zinc finger domain 2B(BAZ2B)	0.0145521	0.152364	-0.0745536
								NP_005819.3	DCAF7	DDB1 and CUL4 associated factor 7(DCAF7)	0.0145713	0.152364	-0.185169
								NP_001158275.1	RBMX	RNA binding motif protein, X-linked(RBMX)	0.0145772	0.152364	-0.144739
								NP_203753.1	CEP295	centrosomal protein 295(CEP295)	0.0145827	0.152364	-0.100826
								NP_003309.2	TTK	TTK protein kinase(TTK)	0.0146214	0.152631	-0.0864704
								NP_003333.1	UBE2G1	ubiquitin conjugating enzyme E2 G1(UBE2G1)	0.0146496	0.152742	-0.0859404
								NP_061734.1	PCDHA8	protocadherin alpha 8(PCDHA8)	0.0146581	0.152742	-0.143498
								NP_001091089.1	TMEM184A	transmembrane protein 184A(TMEM184A)	0.014678	0.152813	-0.12336
								NP_001138408.1	C11ORF95	chromosome 11 open reading frame 95(C11orf95)	0.0147108	0.152974	-0.135937
								NP_036233.2	TRIM29	tripartite motif containing 29(TRIM29)	0.0147196	0.152974	-0.204636
								NP_149105.3	ZCRB1	zinc finger CCHC-type and RNA binding motif containing 1(ZCRB1)	0.0147858	0.153526	-0.21181
								NP_066000.2	SLC7A14	solute carrier family 7 member 14(SLC7A14)	0.014804	0.153578	-0.196533
								NP_001120965.1	ANK2	ankyrin 2(ANK2)	0.0148427	0.153843	-0.142161
								NP_002231.1	KCNJ6	potassium voltage-gated channel subfamily J member 6(KCNJ6)	0.0148744	0.153995	-0.332822
								NP_001153803.1	NFASC	neurofascin(NFASC)	0.0148859	0.153995	0.0486449
								NP_003694.1	NOP14	NOP14 nucleolar protein(NOP14)	0.0148968	0.153995	-0.0389717
								NP_001119587.1	TP53	tumor protein p53(TP53)	0.0149788	0.154706	-0.0742199
								NP_001129671.1	GRAMD1A	GRAM domain containing 1A(GRAMD1A)	0.0150167	0.154944	-0.0499222
								NP_060890.2	SLC22A15	solute carrier family 22 member 15(SLC22A15)	0.0150484	0.154944	0.0368686
								NP_001027455.1	TMPO	thymopoietin(TMPO)	0.0150486	0.154944	-0.0656283
								NP_060092.2	BORCS6	BLOC-1 related complex subunit 6(BORCS6)	0.0150607	0.154944	0.0443193
								NP_001103361.1	MAPK3	mitogen-activated protein kinase 3(MAPK3)	0.0150771	0.154944	-0.148156
								NP_006800.2	TOMM34	translocase of outer mitochondrial membrane 34(TOMM34)	0.0150813	0.154944	-0.0679259
								NP_000217.2	KRT9	keratin 9(KRT9)	0.0151601	0.155598	-0.490385
								NP_001958.2	EIF4A2	eukaryotic translation initiation factor 4A2(EIF4A2)	0.0151715	0.155598	0.0183032
								NP_001006109.1	HMCES	5-hydroxymethylcytosine (hmC) binding, ES cell-specific(HMCES)	0.0151981	0.155681	-0.0672431
								NP_803882.1	CYP20A1	cytochrome P450 family 20 subfamily A member 1(CYP20A1)	0.0152063	0.155681	-0.0297349
								NP_006535.1	EXOC5	exocyst complex component 5(EXOC5)	0.0152424	0.155915	-0.0158405
								NP_660296.1	UBALD1	UBA like domain containing 1(UBALD1)	0.0153097	0.156347	0.323293
								NP_059430.2	CYTH1	cytohesin 1(CYTH1)	0.0153114	0.156347	0.160764
								NP_001155894.1	ETS1	ETS proto-oncogene 1, transcription factor(ETS1)	0.015329	0.15639	-0.118287
								NP_036599.3	TPSG1	tryptase gamma 1(TPSG1)	0.015357	0.156435	-0.127487
								NP_647538.1	ATRN	attractin(ATRN)	0.0153601	0.156435	-0.188599
								NP_001029058.1	CXCL12	C-X-C motif chemokine ligand 12(CXCL12)	0.0153952	0.15653	0.125611
								NP_848543.2	SAPCD2	suppressor APC domain containing 2(SAPCD2)	0.0153962	0.15653	-0.125787
								NP_113649.1	CRISPLD1	cysteine rich secretory protein LCCL domain containing 1(CRISPLD1)	0.0154098	0.156532	-0.141377
								NP_060055.2	SLC2A6	solute carrier family 2 member 6(SLC2A6)	0.0155029	0.157224	-0.0345043
								NP_777571.1	FAM84B	family with sequence similarity 84 member B(FAM84B)	0.0155047	0.157224	0.177466
								NP_001120864.1	MYRF	myelin regulatory factor(MYRF)	0.0155226	0.157228	-0.20101
								NP_003353.1	UNG	uracil DNA glycosylase(UNG)	0.0155321	0.157228	-0.0920528
								NP_060232.2	MTMR10	myotubularin related protein 10(MTMR10)	0.0155711	0.157488	0.0947711
								NP_056467.2	C10ORF12	chromosome 10 open reading frame 12(C10orf12)	0.0156197	0.157842	-0.0893806
								NP_006318.1	TIMM23	translocase of inner mitochondrial membrane 23(TIMM23)	0.015692	0.158436	-0.16478
								NP_002325.2	LRP4	LDL receptor related protein 4(LRP4)	0.0157453	0.158837	0.0612705
								NP_061903.2	DHX29	DExH-box helicase 29(DHX29)	0.0157986	0.159238	-0.063486
								NP_001135972.1	FLYWCH2	FLYWCH family member 2(FLYWCH2)	0.0158133	0.159249	-0.060317
								NP_001268232.1	SPTLC1	serine palmitoyltransferase long chain base subunit 1(SPTLC1)	0.0158307	0.159288	-0.0486134
								NP_054894.1	MRPL15	mitochondrial ribosomal protein L15(MRPL15)	0.0158602	0.159333	-0.0580928
								NP_001139110.2	GPSM1	G-protein signaling modulator 1(GPSM1)	0.0158625	0.159333	-0.145805
								NP_001136029.1	HMMR	hyaluronan mediated motility receptor(HMMR)	0.015931	0.159884	-0.160354
								NP_001135744.1	RAB11FIP3	RAB11 family interacting protein 3(RAB11FIP3)	0.0159667	0.160105	-0.123824
								NP_001240782.1	AP4B1	adaptor related protein complex 4 beta 1 subunit(AP4B1)	0.0160962	0.16113	0.100919
								NP_001003702.2	ARHGEF35	Rho guanine nucleotide exchange factor 35(ARHGEF35)	0.0160964	0.16113	0.104261
								NP_001129278.1	SYT1	synaptotagmin 1(SYT1)	0.016152	0.161403	0.0644278
								NP_004153.2	RAB5A	RAB5A, member RAS oncogene family(RAB5A)	0.0161527	0.161403	-0.063114
								NP_699200.2	MFSD4B	major facilitator superfamily domain containing 4B(MFSD4B)	0.0161722	0.161403	-0.213044
								NP_060542.4	HEATR1	HEAT repeat containing 1(HEATR1)	0.016179	0.161403	-0.0905188
								NP_001165415.1	SUN1	Sad1 and UNC84 domain containing 1(SUN1)	0.0162159	0.161634	-0.0628232
								NP_569119.1	PTPRE	protein tyrosine phosphatase, receptor type E(PTPRE)	0.0162837	0.162171	-0.11515
								NP_001171536.1	CASR	calcium sensing receptor(CASR)	0.0163447	0.162641	-0.0919905
								NP_006744.2	SURF6	surfeit 6(SURF6)	0.0164323	0.163238	0.334285
								NP_001073333.1	TAX1BP1	Tax1 binding protein 1(TAX1BP1)	0.0164326	0.163238	-0.0953247
								NP_009043.1	THBS3	thrombospondin 3(THBS3)	0.0164731	0.163397	-0.0823066
								NP_001121637.1	FBLN7	fibulin 7(FBLN7)	0.0164766	0.163397	-0.106271
								NP_064573.1	CMC2	C-X9-C motif containing 2(CMC2)	0.01656	0.164085	0.0372879
								NP_003473.3	KMT2D	lysine methyltransferase 2D(KMT2D)	0.0165921	0.164265	-0.0687136
								NP_055066.1	SLC25A13	solute carrier family 25 member 13(SLC25A13)	0.0166231	0.164334	-0.148911
								NP_612502.1	CCDC167	coiled-coil domain containing 167(CCDC167)	0.0166344	0.164334	-0.348171
								NP_705717.1	TAB1	TGF-beta activated kinase 1 (MAP3K7) binding protein 1(TAB1)	0.0166546	0.164334	-0.041652
								NP_001246.2	CDC20	cell division cycle 20(CDC20)	0.0166609	0.164334	-0.246545
								NP_005506.3	MNX1	motor neuron and pancreas homeobox 1(MNX1)	0.0166694	0.164334	-0.208042
								NP_001092086.1	C1ORF43	chromosome 1 open reading frame 43(C1orf43)	0.0167026	0.164524	-0.15113
								NP_001018118.1	SERF2	small EDRK-rich factor 2(SERF2)	0.016757	0.164921	-0.289766
								NP_057219.1	ETV7	ETS variant 7(ETV7)	0.0167888	0.164969	0.637354
								NP_703157.2	HS6ST3	heparan sulfate 6-O-sulfotransferase 3(HS6ST3)	0.0168013	0.164969	-0.109735
								NP_001161352.1	LHPP	phospholysine phosphohistidine inorganic pyrophosphate phosphatase(LHPP)	0.0168043	0.164969	-0.0615756
								NP_001159711.1	CGREF1	cell growth regulator with EF-hand domain 1(CGREF1)	0.0168293	0.165076	-0.110306
								NP_065783.3	ARID1B	AT-rich interaction domain 1B(ARID1B)	0.0168451	0.165094	-0.0755209
								NP_001139478.1	IGFALS	insulin like growth factor binding protein acid labile subunit(IGFALS)	0.0168881	0.165376	-0.0391006
								NP_078800.3	ATP13A3	ATPase 13A3(ATP13A3)	0.0169275	0.165624	-0.226421
								NP_001013859.1	MAD1L1	MAD1 mitotic arrest deficient like 1(MAD1L1)	0.0169862	0.16599	0.0775172
								NP_149084.2	TRIM5	tripartite motif containing 5(TRIM5)	0.0169933	0.16599	0.37921
								NP_689408.1	RELT	RELT tumor necrosis factor receptor(RELT)	0.0170155	0.166067	-0.208139
								NP_059108.1	FZD3	frizzled class receptor 3(FZD3)	0.0170852	0.166609	-0.166609
								NP_006028.2	HDAC4	histone deacetylase 4(HDAC4)	0.0171087	0.166633	-0.0381125
								NP_060379.2	RMND1	required for meiotic nuclear division 1 homolog(RMND1)	0.0171409	0.166633	-0.0443346
								NP_001138351.1	IMPA1	inositol monophosphatase 1(IMPA1)	0.0171479	0.166633	0.101459
								NP_775811.2	FUT11	fucosyltransferase 11(FUT11)	0.0171498	0.166633	-0.0461075
								NP_001278889.1	ENTPD3	ectonucleoside triphosphate diphosphohydrolase 3(ENTPD3)	0.0171717	0.166633	-0.144375
								NP_077014.2	METTL22	methyltransferase-like protein 22	0.017186	0.166633	0.0977007
								NP_000305.3	PTEN	phosphatase and tensin homolog(PTEN)	0.0171873	0.166633	-0.045556
								NP_004307.2	ASCL1	achaete-scute family bHLH transcription factor 1(ASCL1)	0.0172231	0.166798	-0.377839
								NP_060611.2	MRPS10	mitochondrial ribosomal protein S10(MRPS10)	0.0172329	0.166798	-0.0813272
								NP_001277144.1	CTBP2	C-terminal binding protein 2(CTBP2)	0.0172523	0.166848	-0.137663
								NP_001013457.1	FXR1	FMR1 autosomal homolog 1(FXR1)	0.0172859	0.167035	-0.0255044
								NP_570719.1	MOB3A	MOB kinase activator 3A(MOB3A)	0.0173008	0.167042	-0.0770037
								NP_689775.2	CDCA2	cell division cycle associated 2(CDCA2)	0.0173899	0.167283	-0.275263
								NP_057121.2	UTP11	UTP11, small subunit processome component homolog (S. cerevisiae)(UTP11)	0.017394	0.167283	-0.0408705
								NP_009096.2	SF3A2	splicing factor 3a subunit 2(SF3A2)	0.0174025	0.167283	-0.133568
								NP_055029.1	IMPA2	inositol monophosphatase 2(IMPA2)	0.0174214	0.167283	-0.0745389
								NP_065185.1	ATP8B2	ATPase phospholipid transporting 8B2(ATP8B2)	0.0174438	0.167283	-0.133884
								NP_776188.1	COX18	COX18, cytochrome c oxidase assembly factor(COX18)	0.017444	0.167283	-0.080575
								NP_001107565.1	LSM14A	LSM14A, mRNA processing body assembly factor(LSM14A)	0.0174496	0.167283	-0.0846352
								NP_006859.2	RAB31	RAB31, member RAS oncogene family(RAB31)	0.0174556	0.167283	-0.125114
								NP_001137438.1	TBC1D7	TBC1 domain family member 7(TBC1D7)	0.0174589	0.167283	-0.121983
								NP_001002292.3	WLS	wntless Wnt ligand secretion mediator(WLS)	0.0174805	0.167283	0.0574817
								NP_443078.1	EMILIN3	elastin microfibril interfacer 3(EMILIN3)	0.0174957	0.167283	-0.0936243
								NP_620641.1	EPS8L3	EPS8 like 3(EPS8L3)	0.0174974	0.167283	-0.0344833
								NP_005728.2	ARL4C	ADP ribosylation factor like GTPase 4C(ARL4C)	0.0175678	0.167582	-0.137067
								NP_001027462.1	PSRC1	proline and serine rich coiled-coil 1(PSRC1)	0.0175713	0.167582	-0.208075
								NP_001124384.1	SUGT1	SGT1 homolog, MIS12 kinetochore complex assembly cochaperone(SUGT1)	0.0175845	0.167582	-0.11093
								NP_115751.3	AKT1S1	AKT1 substrate 1(AKT1S1)	0.0176132	0.167582	-0.0803255
								NP_000590.1	IGFBP5	insulin like growth factor binding protein 5(IGFBP5)	0.0176212	0.167582	-0.21347
								NP_001186509.1	SUN2	Sad1 and UNC84 domain containing 2(SUN2)	0.0176217	0.167582	-0.05007
								NP_005161.1	ASCL2	achaete-scute family bHLH transcription factor 2(ASCL2)	0.0176289	0.167582	-0.187662
								NP_079265.2	PGAP1	post-GPI attachment to proteins 1(PGAP1)	0.0176711	0.16776	-0.0765497
								NP_659496.2	FUK	fucokinase(FUK)	0.0176763	0.16776	-0.0379673
								NP_005699.1	GPC6	glypican 6(GPC6)	0.0177405	0.16815	-0.155807
								NP_071370.2	GALNT11	polypeptide N-acetylgalactosaminyltransferase 11(GALNT11)	0.0177525	0.16815	-0.105679
								NP_060375.4	TMCO3	transmembrane and coiled-coil domains 3(TMCO3)	0.0177746	0.16815	-0.0602549
								NP_071334.1	EGLN1	egl-9 family hypoxia inducible factor 1(EGLN1)	0.0177749	0.16815	-0.0985504
								NP_003146.1	STC1	stanniocalcin 1(STC1)	0.0178576	0.168719	-0.227482
								NP_004729.1	VAPB	VAMP associated protein B and C(VAPB)	0.0178638	0.168719	-0.0479258
								NP_071910.3	IKZF4	IKAROS family zinc finger 4(IKZF4)	0.0178831	0.168759	0.102948
								NP_001124295.1	DNMT1	DNA methyltransferase 1(DNMT1)	0.017897	0.168759	-0.0677556
								NP_077309.1	FSD1	fibronectin type III and SPRY domain containing 1(FSD1)	0.0179506	0.169129	-0.0565138
								NP_002159.2	IDH2	isocitrate dehydrogenase (NADP(+)) 2, mitochondrial(IDH2)	0.0180537	0.169933	-0.034278
								NP_001161354.1	ANKRD50	ankyrin repeat domain 50(ANKRD50)	0.0180952	0.169933	-0.0484467
								NP_060717.1	TMEM30A	transmembrane protein 30A(TMEM30A)	0.0180983	0.169933	-0.0624416
								NP_787084.1	ZNF620	zinc finger protein 620(ZNF620)	0.0181029	0.169933	0.301041
								NP_055463.1	DZIP3	DAZ interacting zinc finger protein 3(DZIP3)	0.0181165	0.169933	-0.156064
								NP_005086.2	ZMYM4	zinc finger MYM-type containing 4(ZMYM4)	0.0181231	0.169933	-0.104584
								NP_996923.1	TCF12	transcription factor 12(TCF12)	0.0181598	0.170141	-0.112952
								NP_115519.2	ZRANB3	zinc finger RANBP2-type containing 3(ZRANB3)	0.0181851	0.170242	-0.132844
								NP_068762.1	ZFAND3	zinc finger AN1-type containing 3(ZFAND3)	0.0182156	0.170378	0.15218
								NP_055871.1	RRP1B	ribosomal RNA processing 1B(RRP1B)	0.0182343	0.170378	-0.0606317
								NP_064715.1	ANKMY2	ankyrin repeat and MYND domain containing 2(ANKMY2)	0.0182519	0.170378	0.147508
								NP_003569.1	SOAT2	sterol O-acyltransferase 2(SOAT2)	0.018258	0.170378	-0.126891
								NP_060224.3	UHRF1BP1	UHRF1 binding protein 1(UHRF1BP1)	0.0183123	0.17075	0.182347
								NP_444255.3	MYLK	myosin light chain kinase(MYLK)	0.0183901	0.171203	-0.068517
								NP_065962.1	PLXNA4	plexin A4(PLXNA4)	0.0183902	0.171203	-0.101372
								NP_001275997.1	HELLS	helicase, lymphoid-specific(HELLS)	0.0184584	0.171701	-0.124832
								NP_001124436.1	PLCD1	phospholipase C delta 1(PLCD1)	0.018534	0.172221	0.0639879
								NP_001124393.1	RABL2B	RAB, member of RAS oncogene family-like 2B(RABL2B)	0.0185437	0.172221	0.109625
								NP_001278796.1	NHS	NHS actin remodeling regulator(NHS)	0.0185787	0.172409	-0.130653
								NP_000822.2	GRIK3	glutamate ionotropic receptor kainate type subunit 3(GRIK3)	0.0186364	0.172807	-0.164729
								NP_001138912.2	TYW1B	tRNA-yW synthesizing protein 1 homolog B(TYW1B)	0.0186706	0.172913	-0.0953618
								NP_060563.2	WDR74	WD repeat domain 74(WDR74)	0.0186837	0.172913	-0.0836239
								NP_001186502.1	TRIM22	tripartite motif containing 22(TRIM22)	0.0186921	0.172913	0.779005
								NP_110429.1	FAM117A	family with sequence similarity 117 member A(FAM117A)	0.018755	0.173358	0.0524103
								NP_001158508.1	OGDH	oxoglutarate dehydrogenase(OGDH)	0.018799	0.173628	0.16773
								NP_877429.2	TPRG1L	tumor protein p63 regulated 1 like(TPRG1L)	0.0188333	0.173737	-0.116411
								NP_001128526.1	SIGIRR	single Ig and TIR domain containing(SIGIRR)	0.0188406	0.173737	-0.0343464
								NP_057117.2	RMDN1	regulator of microtubule dynamics 1(RMDN1)	0.0188746	0.173783	-0.112216
								NP_001006618.1	MAPKAP1	mitogen-activated protein kinase associated protein 1(MAPKAP1)	0.0188901	0.173783	-0.0624621
								NP_057025.2	ATP6V1H	ATPase H+ transporting V1 subunit H(ATP6V1H)	0.0189146	0.173783	0.0272771
								NP_001019.1	RPS25	ribosomal protein S25(RPS25)	0.0189183	0.173783	-0.0902508
								NP_004526.1	MYT1	myelin transcription factor 1(MYT1)	0.0189223	0.173783	-0.0844545
								NP_001276095.1	ZNF227	zinc finger protein 227(ZNF227)	0.0189476	0.173783	0.303497
								NP_005825.1	TIMM17B	translocase of inner mitochondrial membrane 17 homolog B (yeast)(TIMM17B)	0.0189495	0.173783	-0.134424
								NP_036422.3	TLK1	tousled like kinase 1(TLK1)	0.0189925	0.174041	-0.132033
								NP_004584.1	TRA2B	transformer 2 beta homolog (Drosophila)(TRA2B)	0.0190397	0.174108	-0.0428165
								NP_073582.3	ATPAF1	ATP synthase mitochondrial F1 complex assembly factor 1(ATPAF1)	0.0190426	0.174108	-0.0821895
								NP_001152758.1	HDAC10	histone deacetylase 10(HDAC10)	0.0190445	0.174108	-0.0794927
								NP_001812.2	CHML	CHM like, Rab escort protein 2(CHML)	0.0190701	0.174206	-0.121928
								NP_588610.2	UNC5A	unc-5 netrin receptor A(UNC5A)	0.0191165	0.174494	-0.18986
								NP_061913.3	ELP4	elongator acetyltransferase complex subunit 4(ELP4)	0.0191361	0.174537	-0.122528
								NP_001278532.1	DYNLT1	dynein light chain Tctex-type 1(DYNLT1)	0.0192151	0.175121	0.225596
								NP_478062.1	SMIM11A	small integral membrane protein 11A(SMIM11A)	0.0192447	0.175254	-0.27035
								NP_000414.2	KRT2	keratin 2(KRT2)	0.0193635	0.176093	-0.283492
								NP_005430.1	MLF2	myeloid leukemia factor 2(MLF2)	0.019367	0.176093	-0.0824339
								NP_002570.2	PALM	paralemmin(PALM)	0.0194903	0.177077	-0.0692953
								NP_998783.1	ST5	suppression of tumorigenicity 5(ST5)	0.0195919	0.177862	0.133314
								NP_001010859.1	C22ORF42	chromosome 22 open reading frame 42(C22orf42)	0.0196089	0.177879	-0.0984372
								NP_001182539.1	DCDC2	doublecortin domain containing 2(DCDC2)	0.0196243	0.17788	-0.215425
								NP_149126.1	PDGFD	platelet derived growth factor D(PDGFD)	0.0197065	0.178275	-0.10765
								NP_060337.2	HPF1	histone PARylation factor 1(HPF1)	0.0197108	0.178275	0.0715532
								NP_001810.2	CHGB	chromogranin B(CHGB)	0.0197136	0.178275	-0.0628025
								NP_001119653.1	NRGN	neurogranin(NRGN)	0.0197688	0.178637	-0.157595
								NP_476429.2	KRT3	keratin 3(KRT3)	0.0197902	0.178692	-0.26457
								NP_001158233.1	PRKAR1B	protein kinase cAMP-dependent type I regulatory subunit beta(PRKAR1B)	0.0198827	0.179316	-0.0575787
								NP_001035957.1	NF1	neurofibromin 1(NF1)	0.0198899	0.179316	-0.153534
								NP_001160165.1	AFF1	AF4/FMR2 family member 1(AFF1)	0.0199365	0.179597	-0.205867
								NP_001099009.1	ZBTB10	zinc finger and BTB domain containing 10(ZBTB10)	0.0199929	0.179967	-0.116774
								NP_001229577.1	PHACTR1	phosphatase and actin regulator 1(PHACTR1)	0.0200731	0.18055	-0.069439
								NP_001165949.1	RRM2B	ribonucleotide reductase regulatory TP53 inducible subunit M2B(RRM2B)	0.0201788	0.181362	-0.0438683
								NP_065815.1	CASKIN1	CASK interacting protein 1(CASKIN1)	0.0202288	0.181599	-0.152142
								NP_612477.3	ICA1L	islet cell autoantigen 1 like(ICA1L)	0.0202362	0.181599	-0.0450284
								NP_115613.1	POMK	protein-O-mannose kinase(POMK)	0.020381	0.18272	-0.208615
								NP_219480.1	SLC25A51	solute carrier family 25 member 51(SLC25A51)	0.0203925	0.18272	-0.105137
								NP_002637.3	PIK3C2B	phosphatidylinositol-4-phosphate 3-kinase catalytic subunit type 2 beta(PIK3C2B)	0.0204193	0.182821	-0.109269
								NP_149080.2	ZCCHC3	zinc finger CCHC-type containing 3(ZCCHC3)	0.0204601	0.183046	-0.153367
								NP_061901.2	ZDHHC13	zinc finger DHHC-type containing 13(ZDHHC13)	0.0204832	0.183112	-0.164198
								NP_005312.1	HIST1H1E	histone cluster 1 H1 family member e(HIST1H1E)	0.0205281	0.183374	-0.0729042
								NP_071919.2	MPP5	membrane palmitoylated protein 5(MPP5)	0.0205558	0.183481	-0.160025
								NP_733936.1	ALDH5A1	aldehyde dehydrogenase 5 family member A1(ALDH5A1)	0.0206588	0.184201	-0.0456011
								NP_057322.2	ANAPC7	anaphase promoting complex subunit 7(ANAPC7)	0.0206728	0.184201	0.106389
								NP_001164209.1	IQSEC3	IQ motif and Sec7 domain 3(IQSEC3)	0.020698	0.184201	-0.033624
								NP_005225.2	NR2F6	nuclear receptor subfamily 2 group F member 6(NR2F6)	0.0207068	0.184201	-0.132576
								NP_065877.1	SYT13	synaptotagmin 13(SYT13)	0.0207151	0.184201	-0.0519163
								NP_060836.1	BLOC1S4	biogenesis of lysosomal organelles complex 1 subunit 4(BLOC1S4)	0.0207443	0.184204	-0.0775747
								NP_001230733.1	ZC4H2	zinc finger C4H2-type containing(ZC4H2)	0.0207571	0.184204	-0.102198
								NP_001104517.1	CCNA1	cyclin A1(CCNA1)	0.0207627	0.184204	0.113495
								NP_997401.1	PRKACA	protein kinase cAMP-activated catalytic subunit alpha(PRKACA)	0.0208215	0.184574	-0.0778529
								NP_004811.1	CYP7B1	cytochrome P450 family 7 subfamily B member 1(CYP7B1)	0.020836	0.184574	-0.207044
								NP_055278.1	LSM3	LSM3 homolog, U6 small nuclear RNA and mRNA degradation associated(LSM3)	0.0208693	0.184729	-0.0826039
								NP_722520.2	ZFPM1	zinc finger protein, FOG family member 1(ZFPM1)	0.0209221	0.184936	-0.0815058
								NP_073592.1	IPPK	inositol-pentakisphosphate 2-kinase(IPPK)	0.0209242	0.184936	0.160537
								NP_958834.1	RASSF6	Ras association domain family member 6(RASSF6)	0.0209949	0.185251	0.178421
								NP_001073970.1	TMEM223	transmembrane protein 223(TMEM223)	0.021018	0.185251	0.0807868
								NP_006775.1	WDR3	WD repeat domain 3(WDR3)	0.0210194	0.185251	-0.0443698
								NP_065108.1	TIGAR	TP53 induced glycolysis regulatory phosphatase(TIGAR)	0.0210366	0.185251	0.0490183
								NP_694983.2	ZDHHC20	zinc finger DHHC-type containing 20(ZDHHC20)	0.021039	0.185251	-0.195826
								NP_006306.2	PCGF3	polycomb group ring finger 3(PCGF3)	0.0210824	0.185494	-0.149635
								NP_036567.2	SHC2	SHC adaptor protein 2(SHC2)	0.0211125	0.185529	0.260882
								NP_001020127.1	SC5D	sterol-C5-desaturase(SC5D)	0.0211181	0.185529	-0.122363
								NP_113671.3	ITCH	itchy E3 ubiquitin protein ligase(ITCH)	0.0211777	0.185913	-0.108676
								NP_002218.2	JAK1	Janus kinase 1(JAK1)	0.021216	0.18611	-0.0574261
								NP_078868.1	SRD5A3	steroid 5 alpha-reductase 3(SRD5A3)	0.0212705	0.186448	-0.0749941
								NP_789771.1	ADD1	adducin 1(ADD1)	0.0212943	0.186516	0.0502511
								NP_001094093.1	PLEKHB2	pleckstrin homology domain containing B2(PLEKHB2)	0.0213698	0.187037	-0.147617
								NP_006588.1	HSPA8	heat shock protein family A (Hsp70) member 8(HSPA8)	0.0214126	0.187216	-0.0890624
								NP_892007.1	BIRC3	baculoviral IAP repeat containing 3(BIRC3)	0.0214222	0.187216	0.122706
								NP_060484.2	BCL11A	B-cell CLL/lymphoma 11A(BCL11A)	0.0214417	0.187247	-0.150099
								NP_073619.3	MPHOSPH9	M-phase phosphoprotein 9(MPHOSPH9)	0.0215753	0.188273	-0.199917
								NP_060468.2	C9ORF40	chromosome 9 open reading frame 40(C9orf40)	0.0216148	0.188426	-0.100742
								NP_060310.1	MRPL16	mitochondrial ribosomal protein L16(MRPL16)	0.0216251	0.188426	-0.099779
								NP_079031.2	SLTM	SAFB like transcription modulator(SLTM)	0.0217734	0.189577	-0.0544516
								NP_001243804.1	CDCA8	cell division cycle associated 8(CDCA8)	0.0217931	0.189608	-0.145761
								NP_036367.2	SCAP	SREBF chaperone(SCAP)	0.0218471	0.189937	-0.0723134
								NP_001007099.1	SCP2	sterol carrier protein 2(SCP2)	0.0218994	0.190134	-0.0770082
								NP_620126.2	CCDC126	coiled-coil domain containing 126(CCDC126)	0.0219022	0.190134	-0.109709
								NP_001121775.1	LACC1	laccase domain containing 1(LACC1)	0.021932	0.190251	0.124367
								NP_612468.1	NUS1	NUS1 dehydrodolichyl diphosphate synthase subunit(NUS1)	0.0219607	0.190359	-0.0916855
								NP_005957.2	NAB1	NGFI-A binding protein 1(NAB1)	0.0220298	0.190472	-0.109614
								NP_006832.1	SLC38A3	solute carrier family 38 member 3(SLC38A3)	0.0220302	0.190472	-0.200729
								NP_859056.2	LYRM7	LYR motif containing 7(LYRM7)	0.0220363	0.190472	-0.0766769
								NP_787125.1	FGF14	fibroblast growth factor 14(FGF14)	0.0220389	0.190472	-0.130978
								NP_690866.1	TIPRL	TOR signaling pathway regulator(TIPRL)	0.0220998	0.190858	0.0511864
								NP_001171706.1	SEZ6L	seizure related 6 homolog like(SEZ6L)	0.0221501	0.191151	-0.107959
								NP_003123.2	SRM	spermidine synthase(SRM)	0.022185	0.191311	-0.0571857
								NP_861448.2	TMTC3	transmembrane and tetratricopeptide repeat containing 3(TMTC3)	0.0223121	0.192143	-0.0724748
								NP_115725.1	NUDT16L1	nudix hydrolase 16 like 1(NUDT16L1)	0.0223143	0.192143	-0.0689365
								NP_061133.1	PXMP2	peroxisomal membrane protein 2(PXMP2)	0.0224032	0.192766	-0.103006
								NP_004680.2	MTA1	metastasis associated 1(MTA1)	0.022436	0.192906	-0.0679255
								NP_065754.2	AMIGO1	adhesion molecule with Ig like domain 1(AMIGO1)	0.0224533	0.19291	-0.078343
								NP_001152763.1	MICAL1	microtubule associated monooxygenase, calponin and LIM domain containing 1(MICAL1)	0.0224693	0.19291	0.0554086
								NP_005841.1	SF3B4	splicing factor 3b subunit 4(SF3B4)	0.0225405	0.193266	-0.0706578
								NP_783328.1	DNMT3A	DNA methyltransferase 3 alpha(DNMT3A)	0.0225538	0.193266	-0.143984
								NP_001030331.1	FAM102A	family with sequence similarity 102 member A(FAM102A)	0.0225604	0.193266	-0.170973
								NP_002759.2	CHMP1A	charged multivesicular body protein 1A(CHMP1A)	0.0226448	0.193847	-0.0614697
								NP_077001.1	DCTPP1	dCTP pyrophosphatase 1(DCTPP1)	0.0226947	0.194132	-0.0727279
								NP_660148.3	CHURC1	churchill domain containing 1(CHURC1)	0.0227311	0.194302	-0.144809
								NP_002609.1	PEX13	peroxisomal biogenesis factor 13(PEX13)	0.0227564	0.194308	-0.0939187
								NP_001268713.1	ZMYND8	zinc finger MYND-type containing 8(ZMYND8)	0.0227651	0.194308	-0.0457842
								NP_009223.2	ACOX1	acyl-CoA oxidase 1(ACOX1)	0.0228782	0.195132	-0.0981458
								NP_940905.2	KCNT2	potassium sodium-activated channel subfamily T member 2(KCNT2)	0.0228992	0.195168	0.241077
								NP_004818.2	ABCG2	ATP binding cassette subfamily G member 2 (Junior blood group)(ABCG2)	0.0229467	0.195431	-0.0905566
								NP_001092085.1	PUS7L	pseudouridylate synthase 7 like(PUS7L)	0.0229804	0.195576	-0.123299
								NP_004028.3	AMPD2	adenosine monophosphate deaminase 2(AMPD2)	0.0230472	0.195975	-0.191409
								NP_055988.2	TBC1D1	TBC1 domain family member 1(TBC1D1)	0.0230836	0.195975	0.307293
								NP_689876.2	RALGPS2	Ral GEF with PH domain and SH3 binding motif 2(RALGPS2)	0.0230863	0.195975	-0.0528332
								NP_001036215.1	STAG2	stromal antigen 2(STAG2)	0.0230943	0.195975	-0.149411
								NP_001137484.1	TMX2	thioredoxin related transmembrane protein 2(TMX2)	0.0231268	0.196086	-0.0584393
								NP_110409.2	CLPTM1L	CLPTM1 like(CLPTM1L)	0.0231409	0.196086	0.0315221
								NP_038198.1	RABL2A	RAB, member of RAS oncogene family-like 2A(RABL2A)	0.0232458	0.196832	-0.0927774
								NP_056982.1	ZBTB7A	zinc finger and BTB domain containing 7A(ZBTB7A)	0.0232862	0.197032	-0.0836119
								NP_958357.1	ZNF644	zinc finger protein 644(ZNF644)	0.0233288	0.19725	-0.0738592
								NP_536316.1	PTP4A2	protein tyrosine phosphatase type IVA, member 2(PTP4A2)	0.0233563	0.197278	-0.0717377
								NP_110385.1	OSBP2	oxysterol binding protein 2(OSBP2)	0.0233754	0.197278	-0.0573763
								NP_002188.1	ACO1	aconitase 1(ACO1)	0.0233827	0.197278	-0.0830941
								NP_001077054.1	RABEP1	rabaptin, RAB GTPase binding effector protein 1(RABEP1)	0.0234403	0.19749	-0.111524
								NP_005723.2	RAD50	RAD50 double strand break repair protein(RAD50)	0.0234416	0.19749	0.0267139
								NP_001123476.1	ACTN1	actinin alpha 1(ACTN1)	0.023476	0.197638	0.0639358
								NP_005410.1	STAT2	signal transducer and activator of transcription 2(STAT2)	0.0235075	0.197757	0.591818
								NP_542185.2	CTCFL	CCCTC-binding factor like(CTCFL)	0.0235337	0.197757	-0.0950955
								NP_057230.1	TRAPPC4	trafficking protein particle complex 4(TRAPPC4)	0.0235409	0.197757	-0.0301988
								NP_001165184.1	FBXL2	F-box and leucine rich repeat protein 2(FBXL2)	0.0236331	0.198389	-0.0673806
								NP_001153774.1	SYNJ1	synaptojanin 1(SYNJ1)	0.0238154	0.199777	0.0604471
								NP_057692.1	ARMCX1	armadillo repeat containing, X-linked 1(ARMCX1)	0.0238349	0.199796	0.154606
								NP_073583.3	MARC1	mitochondrial amidoxime reducing component 1(MARC1)	0.0238893	0.200109	-0.0621356
								NP_060764.3	CWF19L1	CWF19-like 1, cell cycle control (S. pombe)(CWF19L1)	0.0239392	0.200308	0.081574
								NP_079172.2	ERMP1	endoplasmic reticulum metallopeptidase 1(ERMP1)	0.0239473	0.200308	-0.0655115
								NP_001001995.1	GPM6B	glycoprotein M6B(GPM6B)	0.0240052	0.200459	-0.16853
								NP_060672.2	TMEM57	transmembrane protein 57(TMEM57)	0.0240209	0.200459	-0.179292
								NP_001288123.1	LINGO1	leucine rich repeat and Ig domain containing 1(LINGO1)	0.0240261	0.200459	-0.176953
								NP_057129.2	PRELID3B	PRELI domain containing 3B(PRELID3B)	0.0240501	0.200459	-0.0999966
								NP_663731.1	LPIN1	lipin 1(LPIN1)	0.024051	0.200459	0.0443093
								NP_001032242.1	FOXK1	forkhead box K1(FOXK1)	0.0240808	0.200565	-0.043929
								NP_060012.3	POGK	pogo transposable element with KRAB domain(POGK)	0.0241203	0.200751	0.0553268
								NP_001010932.1	HGF	hepatocyte growth factor(HGF)	0.0241812	0.200985	0.214796
								NP_060248.2	WHSC1L1	Wolf-Hirschhorn syndrome candidate 1-like 1(WHSC1L1)	0.0241834	0.200985	-0.0384051
								NP_542398.3	CFAP36	cilia and flagella associated protein 36(CFAP36)	0.0242082	0.200985	-0.11799
								NP_077276.2	CHCHD7	coiled-coil-helix-coiled-coil-helix domain containing 7(CHCHD7)	0.0242171	0.200985	0.0809129
								NP_722550.1	RTN4	reticulon 4(RTN4)	0.0242963	0.201499	0.0490931
								NP_060228.3	ALKBH5	alkB homolog 5, RNA demethylase(ALKBH5)	0.0243387	0.201683	-0.153094
								NP_001158889.1	SLC25A11	solute carrier family 25 member 11(SLC25A11)	0.0243582	0.201683	0.113468
								NP_001129248.1	ZBTB43	zinc finger and BTB domain containing 43(ZBTB43)	0.0243775	0.201683	-0.0628074
								NP_940893.1	FAM92B	family with sequence similarity 92 member B(FAM92B)	0.0243875	0.201683	-0.154019
								NP_001156737.1	PCYT1B	phosphate cytidylyltransferase 1, choline, beta(PCYT1B)	0.0244271	0.201829	-0.0508583
								NP_001122305.1	ZBTB4	zinc finger and BTB domain containing 4(ZBTB4)	0.024452	0.201829	-0.0602534
								NP_003027.1	SKI	SKI proto-oncogene(SKI)	0.0244635	0.201829	-0.0476299
								NP_006169.2	NSF	N-ethylmaleimide sensitive factor, vesicle fusing ATPase(NSF)	0.024474	0.201829	0.0118225
								NP_976221.1	HDLBP	high density lipoprotein binding protein(HDLBP)	0.0245372	0.202208	-0.0385527
								NP_006866.2	PIM2	Pim-2 proto-oncogene, serine/threonine kinase(PIM2)	0.0245663	0.202305	0.313577
								NP_003606.3	SLC4A7	solute carrier family 4 member 7(SLC4A7)	0.0246112	0.202418	-0.117297
								NP_001137387.1	FAM76A	family with sequence similarity 76 member A(FAM76A)	0.0246147	0.202418	0.284055
								NP_001130010.1	ACAD10	acyl-CoA dehydrogenase family member 10(ACAD10)	0.0247073	0.203037	-0.0550413
								NP_077321.3	DCAF10	DDB1 and CUL4 associated factor 10(DCAF10)	0.0248399	0.203983	0.0719253
								NP_001137445.1	TCTN3	tectonic family member 3(TCTN3)	0.0248821	0.204187	-0.0441015
								NP_001252537.1	TRAK1	trafficking kinesin protein 1(TRAK1)	0.0249925	0.204949	0.102227
								NP_001005271.2	CHD3	chromodomain helicase DNA binding protein 3(CHD3)	0.0250444	0.205219	-0.0414552
								NP_004221.3	S1PR2	sphingosine-1-phosphate receptor 2(S1PR2)	0.0250605	0.205219	0.149951
								NP_006205.1	PHYH	phytanoyl-CoA 2-hydroxylase(PHYH)	0.0251646	0.205927	-0.118632
								NP_733792.1	GFM2	G elongation factor mitochondrial 2(GFM2)	0.0252519	0.206452	-0.0489653
								NP_004432.1	EPHB1	EPH receptor B1(EPHB1)	0.0252706	0.206452	-0.0636316
								NP_056958.3	RBPJ	recombination signal binding protein for immunoglobulin kappa J region(RBPJ)	0.0252817	0.206452	-0.0760972
								NP_644815.1	CDC26	cell division cycle 26(CDC26)	0.0253064	0.206487	-0.0824064
								NP_001167576.1	CD14	CD14 molecule(CD14)	0.0253213	0.206487	-0.0715534
								NP_066552.2	NDUFV2	NADH:ubiquinone oxidoreductase core subunit V2(NDUFV2)	0.0253791	0.206815	-0.0280588
								NP_115714.1	LLPH	LLP homolog, long-term synaptic facilitation(LLPH)	0.0254122	0.20694	0.110969
								NP_060137.2	VPS50	VPS50, EARP/GARPII complex subunit(VPS50)	0.0254549	0.207028	-0.0579679
								NP_075054.3	CCDC71	coiled-coil domain containing 71(CCDC71)	0.0254584	0.207028	-0.117181
								NP_055451.1	RALGPS1	Ral GEF with PH domain and SH3 binding motif 1(RALGPS1)	0.0255023	0.207241	-0.133996
								NP_002893.1	RCN2	reticulocalbin 2(RCN2)	0.02555	0.207485	-0.0901591
								NP_690620.1	PTK7	protein tyrosine kinase 7 (inactive)(PTK7)	0.0255747	0.207541	-0.150237
								NP_003673.3	MADD	MAP kinase activating death domain(MADD)	0.0256603	0.208089	0.172124
								NP_066932.1	TMSB4X	thymosin beta 4, X-linked(TMSB4X)	0.0256778	0.208089	-0.265373
								NP_848604.3	STXBP4	syntaxin binding protein 4(STXBP4)	0.0257002	0.208127	-0.170233
								NP_001156890.1	FAM172A	family with sequence similarity 172 member A(FAM172A)	0.0259089	0.209672	-0.0960364
								NP_001422.1	EPB41L2	erythrocyte membrane protein band 4.1 like 2(EPB41L2)	0.0260315	0.210519	0.0922997
								NP_001278795.1	GALNT2	polypeptide N-acetylgalactosaminyltransferase 2(GALNT2)	0.0261062	0.210977	-0.0210913
								NP_001129598.1	CCND3	cyclin D3(CCND3)	0.0261896	0.211505	0.166087
								NP_001136013.1	SLC35B3	solute carrier family 35 member B3(SLC35B3)	0.0262641	0.211548	0.303278
								NP_115685.1	CHCHD5	coiled-coil-helix-coiled-coil-helix domain containing 5(CHCHD5)	0.0262684	0.211548	-0.119278
								NP_005716.2	TSPAN2	tetraspanin 2(TSPAN2)	0.0262743	0.211548	0.0556795
								NP_000926.2	PLOD2	procollagen-lysine,2-oxoglutarate 5-dioxygenase 2(PLOD2)	0.026277	0.211548	-0.110574
								NP_001229288.1	RHOBTB1	Rho related BTB domain containing 1(RHOBTB1)	0.0262853	0.211548	0.0301586
								NP_001159579.1	HMGCS2	3-hydroxy-3-methylglutaryl-CoA synthase 2(HMGCS2)	0.0263429	0.211866	-0.0536656
								NP_006799.1	SEC61B	Sec61 translocon beta subunit(SEC61B)	0.0265349	0.213263	0.0866206
								NP_004506.2	ILF2	interleukin enhancer binding factor 2(ILF2)	0.0265767	0.213452	-0.0972297
								NP_001098117.1	SLC25A36	solute carrier family 25 member 36(SLC25A36)	0.0266342	0.213768	-0.279965
								NP_001139147.1	SORBS2	sorbin and SH3 domain containing 2(SORBS2)	0.0266689	0.21383	-0.108539
								NP_055409.1	ZNF354C	zinc finger protein 354C(ZNF354C)	0.0266795	0.21383	-0.105387
								NP_775734.2	CCDC149	coiled-coil domain containing 149(CCDC149)	0.0266968	0.21383	0.0783043
								NP_001138936.1	EXOG	exo/endonuclease G(EXOG)	0.02675	0.214082	-0.0902824
								NP_944490.1	SRI	sorcin(SRI)	0.0267648	0.214082	-0.0604668
								NP_054762.2	CHMP2B	charged multivesicular body protein 2B(CHMP2B)	0.0267983	0.214101	-0.0781807
								NP_444277.2	UCN3	urocortin 3(UCN3)	0.0268038	0.214101	-0.146415
								NP_006269.1	ST3GAL4	ST3 beta-galactoside alpha-2,3-sialyltransferase 4(ST3GAL4)	0.02683	0.214164	-0.126854
								NP_115622.2	MEX3B	mex-3 RNA binding family member B(MEX3B)	0.0268603	0.21426	-0.168934
								NP_065873.2	KCNT1	potassium sodium-activated channel subfamily T member 1(KCNT1)	0.0270187	0.215376	0.393144
								NP_036439.2	EPB41L3	erythrocyte membrane protein band 4.1 like 3(EPB41L3)	0.027046	0.215387	0.0450665
								NP_079220.2	CHODL	chondrolectin(CHODL)	0.0270718	0.215387	-0.131189
								NP_055316.2	UBE2S	ubiquitin conjugating enzyme E2 S(UBE2S)	0.0270752	0.215387	-0.0986607
								NP_001674.2	ATP2B2	ATPase plasma membrane Ca2+ transporting 2(ATP2B2)	0.0271014	0.215423	-0.0340829
								NP_001122321.1	SMARCA4	SWI/SNF related, matrix associated, actin dependent regulator of chromatin, subfamily a, member 4(SMARCA4)	0.0271165	0.215423	-0.115301
								NP_004278.2	GOSR2	golgi SNAP receptor complex member 2(GOSR2)	0.0272688	0.216485	0.141532
								NP_919258.2	LIN54	lin-54 DREAM MuvB core complex component(LIN54)	0.027302	0.216602	-0.235431
								NP_899634.1	PXMP4	peroxisomal membrane protein 4(PXMP4)	0.0274762	0.217635	-0.126654
								NP_001864.1	CPE	carboxypeptidase E(CPE)	0.0274967	0.217635	-0.049423
								NP_001853.2	COX5B	cytochrome c oxidase subunit 5B(COX5B)	0.0274989	0.217635	-0.0282313
								NP_001106849.1	FANCI	Fanconi anemia complementation group I(FANCI)	0.0275065	0.217635	-0.0705577
								NP_056183.2	PANX1	pannexin 1(PANX1)	0.0275436	0.217781	0.24051
								NP_005003.2	ROR1	receptor tyrosine kinase like orphan receptor 1(ROR1)	0.0275885	0.217988	-0.161855
								NP_055495.2	KIAA0100	KIAA0100(KIAA0100)	0.0276836	0.218562	-0.0499587
								NP_001138349.1	SCAI	suppressor of cancer cell invasion(SCAI)	0.0277049	0.218562	-0.0766072
								NP_510961.1	BTN2A1	butyrophilin subfamily 2 member A1(BTN2A1)	0.0277259	0.218562	0.109465
								NP_714916.3	KDELC2	KDEL motif containing 2(KDELC2)	0.0277358	0.218562	-0.0206787
								NP_060585.2	SDAD1	SDA1 domain containing 1(SDAD1)	0.0277812	0.218578	-0.0332657
								NP_001258982.1	MRFAP1	Morf4 family associated protein 1(MRFAP1)	0.0277815	0.218578	-0.186368
								NP_001005335.1	HNRNPL	heterogeneous nuclear ribonucleoprotein L(HNRNPL)	0.0277938	0.218578	-0.0634542
								NP_005043.1	RAC3	ras-related C3 botulinum toxin substrate 3 (rho family, small GTP binding protein Rac3)(RAC3)	0.027819	0.218628	-0.092278
								NP_006619.1	ARPP19	cAMP regulated phosphoprotein 19(ARPP19)	0.0278426	0.218667	-0.110232
								NP_036475.3	NNT	nicotinamide nucleotide transhydrogenase(NNT)	0.0280217	0.219908	-0.0314815
								NP_149118.2	SEC16B	SEC16 homolog B, endoplasmic reticulum export factor(SEC16B)	0.0280382	0.219908	0.585483
								NP_001251.1	CDK8	cyclin dependent kinase 8(CDK8)	0.0281019	0.219951	-0.0622016
								NP_003459.2	FZD5	frizzled class receptor 5(FZD5)	0.0281078	0.219951	-0.143442
								NP_001184254.1	ARNT	aryl hydrocarbon receptor nuclear translocator(ARNT)	0.0281141	0.219951	-0.087379
								NP_653201.1	FOPNL	FGFR1OP N-terminal like(FOPNL)	0.0281189	0.219951	-0.125417
								NP_001073312.1	CASZ1	castor zinc finger 1(CASZ1)	0.028163	0.220095	0.0570042
								NP_001013671.2	C2ORF68	chromosome 2 open reading frame 68(C2orf68)	0.0281749	0.220095	-0.0966024
								NP_055878.1	SLC8A2	solute carrier family 8 member A2(SLC8A2)	0.0282433	0.220425	0.0918136
								NP_065970.2	ALS2	ALS2, alsin Rho guanine nucleotide exchange factor(ALS2)	0.0282548	0.220425	0.0528506
								NP_001290040.1	FAM45A	family with sequence similarity 45 member A(FAM45A)	0.0282755	0.220439	0.0627583
								NP_570720.1	CPNE4	copine 4(CPNE4)	0.0283265	0.22069	0.0995399
								NP_061119.1	H2AFY2	H2A histone family member Y2(H2AFY2)	0.0283562	0.220775	-0.0345427
								NP_663791.1	SYNGR1	synaptogyrin 1(SYNGR1)	0.0284233	0.22115	0.162404
								NP_116205.3	CEP89	centrosomal protein 89(CEP89)	0.0284802	0.221445	-0.104632
								NP_001035752.1	VCPKMT	valosin containing protein lysine methyltransferase(VCPKMT)	0.0285552	0.221881	-0.149952
								NP_002324.2	LRP3	LDL receptor related protein 3(LRP3)	0.0286076	0.222141	-0.15859
								NP_009169.3	PXMP4	peroxisomal membrane protein 4(PXMP4)	0.0286681	0.222463	-0.162556
								NP_001004334.3	GPR179	G protein-coupled receptor 179(GPR179)	0.0287478	0.222934	-0.0912747
								NP_056110.2	SMCHD1	structural maintenance of chromosomes flexible hinge domain containing 1(SMCHD1)	0.028803	0.223214	0.039719
								NP_078997.4	ZFHX4	zinc finger homeobox 4(ZFHX4)	0.0288491	0.223335	-0.076394
								NP_004272.2	BAG3	BCL2 associated athanogene 3(BAG3)	0.0288568	0.223335	-0.0911144
								NP_006203.2	PFKFB2	6-phosphofructo-2-kinase/fructose-2,6-biphosphatase 2(PFKFB2)	0.0289286	0.223528	-0.226855
								NP_001091977.1	ZNF207	zinc finger protein 207(ZNF207)	0.0289609	0.223528	-0.0514664
								NP_001139143.1	SORBS2	sorbin and SH3 domain containing 2(SORBS2)	0.0289719	0.223528	-0.0922904
								NP_001096137.1	PSMA4	proteasome subunit alpha 4(PSMA4)	0.0289854	0.223528	0.0148723
								NP_036238.1	ARL2BP	ADP ribosylation factor like GTPase 2 binding protein(ARL2BP)	0.0289957	0.223528	-0.0261499
								NP_002546.3	SLC22A18	solute carrier family 22 member 18(SLC22A18)	0.0289964	0.223528	0.224406
								NP_001177171.1	IFT80	intraflagellar transport 80(IFT80)	0.029044	0.22362	-0.141641
								NP_001280020.1	CDC27	cell division cycle 27(CDC27)	0.0290465	0.22362	-0.0595136
								NP_006487.1	GNAI3	G protein subunit alpha i3(GNAI3)	0.0290867	0.223782	-0.0495157
								NP_115618.3	PLXNA1	plexin A1(PLXNA1)	0.029148	0.223991	-0.0694009
								NP_078772.1	IRF2BPL	interferon regulatory factor 2 binding protein like(IRF2BPL)	0.0291522	0.223991	0.0628996
								NP_001161403.1	IL1RAP	interleukin 1 receptor accessory protein(IL1RAP)	0.0292124	0.224307	0.0724883
								NP_060113.2	MBTD1	mbt domain containing 1(MBTD1)	0.029302	0.224736	-0.163224
								NP_998812.1	FGFR4	fibroblast growth factor receptor 4(FGFR4)	0.0293067	0.224736	-0.331609
								NP_995317.1	AKR1C2	aldo-keto reductase family 1 member C2(AKR1C2)	0.029389	0.225098	-0.0239291
								NP_115604.1	FAR1	fatty acyl-CoA reductase 1(FAR1)	0.0293924	0.225098	-0.0410163
								NP_001107594.1	CHEK1	checkpoint kinase 1(CHEK1)	0.0294371	0.225293	-0.119557
								NP_940839.1	AURKA	aurora kinase A(AURKA)	0.0294717	0.225411	-0.226918
								NP_005350.1	SMAD4	SMAD family member 4(SMAD4)	0.0295602	0.225939	-0.172254
								NP_001106207.1	FAM208A	family with sequence similarity 208 member A(FAM208A)	0.0296185	0.226035	-0.0427591
								NP_009133.2	AKAP10	A-kinase anchoring protein 10(AKAP10)	0.0296258	0.226035	0.0410498
								NP_775756.3	TSHZ2	teashirt zinc finger homeobox 2(TSHZ2)	0.0296522	0.226035	-0.195539
								NP_067060.2	SELENOK	selenoprotein K(SELENOK)	0.0296948	0.226035	0.127027
								NP_036558.3	SF3B3	splicing factor 3b subunit 3(SF3B3)	0.0296997	0.226035	-0.0343142
								NP_057136.2	RRP15	ribosomal RNA processing 15 homolog(RRP15)	0.0297071	0.226035	-0.115407
								NP_055289.2	SMPDL3B	sphingomyelin phosphodiesterase acid like 3B(SMPDL3B)	0.0297402	0.226035	-0.197169
								NP_852107.1	ADNP	activity dependent neuroprotector homeobox(ADNP)	0.0297408	0.226035	-0.0515578
								NP_055786.1	EFR3B	EFR3 homolog B(EFR3B)	0.0297465	0.226035	-0.249027
								NP_057284.1	LSM8	LSM8 homolog, U6 small nuclear RNA associated(LSM8)	0.0298789	0.226894	-0.0749209
								NP_001073286.1	ITGA6	integrin subunit alpha 6(ITGA6)	0.0299889	0.227535	-0.0378023
								NP_060386.1	PIH1D1	PIH1 domain containing 1(PIH1D1)	0.0300022	0.227535	0.0507608
								NP_002214.2	ITPR2	inositol 1,4,5-trisphosphate receptor type 2(ITPR2)	0.0300978	0.228051	-0.0642903
								NP_001138575.1	SMAD3	SMAD family member 3(SMAD3)	0.0301157	0.228051	-0.132102
								NP_066990.3	GATAD1	GATA zinc finger domain containing 1(GATAD1)	0.0301305	0.228051	0.0476522
								NP_663619.1	MRPL35	mitochondrial ribosomal protein L35(MRPL35)	0.030169	0.228051	-0.0773439
								NP_001025177.1	AP2B1	adaptor related protein complex 2 beta 1 subunit(AP2B1)	0.0301732	0.228051	-0.0399671
								NP_068597.2	CCDC90B	coiled-coil domain containing 90B(CCDC90B)	0.0301873	0.228051	0.100495
								NP_001091676.1	HNRNPF	heterogeneous nuclear ribonucleoprotein F(HNRNPF)	0.0302139	0.228105	-0.0477965
								NP_116201.7	PLXDC2	plexin domain containing 2(PLXDC2)	0.0302788	0.228298	-0.133239
								NP_689659.2	CEP128	centrosomal protein 128(CEP128)	0.0302926	0.228298	-0.0990045
								NP_001123508.1	PLEKHB1	pleckstrin homology domain containing B1(PLEKHB1)	0.0302979	0.228298	-0.0863502
								NP_077295.1	C1ORF35	chromosome 1 open reading frame 35(C1orf35)	0.0304209	0.229077	-0.0486656
								NP_005381.1	PDHA2	pyruvate dehydrogenase (lipoamide) alpha 2(PDHA2)	0.03053	0.229667	0.523042
								NP_004940.1	DSC2	desmocollin 2(DSC2)	0.0305385	0.229667	-0.0772631
								NP_000984.1	RPL31	ribosomal protein L31(RPL31)	0.0306469	0.230143	0.387022
								NP_009293.1	DIAPH2	diaphanous related formin 2(DIAPH2)	0.0306494	0.230143	-0.0594484
								NP_001138610.1	RELA	RELA proto-oncogene, NF-kB subunit(RELA)	0.0306608	0.230143	-0.0399278
								NP_997186.1	ATRNL1	attractin like 1(ATRNL1)	0.0306984	0.230277	-0.267345
								NP_058633.2	POLA1	DNA polymerase alpha 1, catalytic subunit(POLA1)	0.030771	0.230674	-0.0936398
								NP_001001664.1	SPOPL	speckle type BTB/POZ protein like(SPOPL)	0.0308378	0.231027	-0.163281
								NP_065789.1	KIDINS220	kinase D-interacting substrate 220kDa(KIDINS220)	0.0308978	0.231328	-0.0352673
								NP_001171724.1	PEX11B	peroxisomal biogenesis factor 11 beta(PEX11B)	0.030937	0.231474	-0.0591218
								NP_001161054.1	RBM6	RNA binding motif protein 6(RBM6)	0.0309862	0.231694	-0.073715
								NP_055807.1	DAAM1	dishevelled associated activator of morphogenesis 1(DAAM1)	0.0310462	0.231994	-0.0496091
								NP_150592.1	ATP23	ATP23 metallopeptidase and ATP synthase assembly factor homolog(ATP23)	0.0310766	0.232073	-0.169645
								NP_006567.3	AVIL	advillin(AVIL)	0.031126	0.232087	-0.0608923
								NP_001171558.1	SERF1B	small EDRK-rich factor 1B(SERF1B)	0.0311412	0.232087	-0.195334
								NP_056723.2	MBD1	methyl-CpG binding domain protein 1(MBD1)	0.031144	0.232087	0.232833
								NP_001171115.1	DAG1	dystroglycan 1(DAG1)	0.0311578	0.232087	-0.0791412
								NP_001164105.1	FUS	FUS RNA binding protein(FUS)	0.0312025	0.232272	-0.0764782
								NP_003071.2	SMPD2	sphingomyelin phosphodiesterase 2(SMPD2)	0.0312764	0.232674	0.222483
								NP_078889.1	PLEKHF2	pleckstrin homology and FYVE domain containing 2(PLEKHF2)	0.0313271	0.232903	0.115974
								NP_001821.2	CLCN4	chloride voltage-gated channel 4(CLCN4)	0.0313525	0.232944	-0.0955793
								NP_079202.2	TTC26	tetratricopeptide repeat domain 26(TTC26)	0.0313949	0.233111	-0.105457
								NP_006114.1	IDS	iduronate 2-sulfatase(IDS)	0.0314734	0.233546	-0.147646
								NP_004327.1	BUB1	BUB1 mitotic checkpoint serine/threonine kinase(BUB1)	0.0315649	0.234007	-0.0206701
								NP_003283.2	TPR	translocated promoter region, nuclear basket protein(TPR)	0.0315756	0.234007	-0.0188794
								NP_077302.3	FBXL15	F-box and leucine rich repeat protein 15(FBXL15)	0.0316121	0.23413	-0.0632778
								NP_001139681.1	PDE2A	phosphodiesterase 2A(PDE2A)	0.0316424	0.234206	-0.173696
								NP_065834.1	SYT4	synaptotagmin 4(SYT4)	0.0316938	0.234438	-0.0742693
								NP_073616.6	DDX31	DEAD-box helicase 31(DDX31)	0.0317705	0.234857	0.026112
								NP_001254824.1	EMID1	EMI domain containing 1(EMID1)	0.0318438	0.23525	-0.287541
								NP_031393.2	RALY	RALY heterogeneous nuclear ribonucleoprotein(RALY)	0.0318913	0.235453	-0.112564
								NP_060361.4	C1ORF159	chromosome 1 open reading frame 159(C1orf159)	0.0319567	0.235786	-0.0782472
								NP_060354.4	PINX1	PIN2/TERF1 interacting, telomerase inhibitor 1(PINX1)	0.0320169	0.236082	-0.0471174
								NP_006398.1	ARL6IP5	ADP ribosylation factor like GTPase 6 interacting protein 5(ARL6IP5)	0.0320879	0.236456	-0.0995578
								NP_003816.2	SNAP23	synaptosome associated protein 23(SNAP23)	0.0321282	0.236604	-0.0924917
								NP_002326.2	LRP5	LDL receptor related protein 5(LRP5)	0.0322402	0.23728	-0.113672
								NP_006755.4	IFRD2	interferon related developmental regulator 2(IFRD2)	0.0322911	0.237505	-0.112031
								NP_006253.2	PRPH	peripherin(PRPH)	0.0323362	0.237687	0.131819
								NP_001104503.1	ACVR1C	activin A receptor type 1C(ACVR1C)	0.0324156	0.238121	-0.0872885
								NP_001683.2	ATP6V1B1	ATPase H+ transporting V1 subunit B1(ATP6V1B1)	0.0324587	0.238289	-0.0252583
								NP_001258349.1	TTC19	tetratricopeptide repeat domain 19(TTC19)	0.0324902	0.23837	-0.0434871
								NP_000031.1	APOC3	apolipoprotein C3(APOC3)	0.0325143	0.238397	-0.113854
								NP_075447.1	WHSC1L1	Wolf-Hirschhorn syndrome candidate 1-like 1(WHSC1L1)	0.0325627	0.238603	-0.0893522
								NP_000319.1	RPGR	retinitis pigmentosa GTPase regulator(RPGR)	0.0326291	0.238852	0.185116
								NP_004119.1	GTF2F2	general transcription factor IIF subunit 2(GTF2F2)	0.0326375	0.238852	0.0363918
								NP_665801.1	SEPT6	septin 6(SEPT6)	0.032659	0.23886	0.0901421
								NP_001153805.1	NFASC	neurofascin(NFASC)	0.0327011	0.239019	0.0356286
								NP_073594.4	CCDC14	coiled-coil domain containing 14(CCDC14)	0.0327419	0.239167	-0.178407
								NP_001040.1	SSTR1	somatostatin receptor 1(SSTR1)	0.0327635	0.239175	0.163924
								NP_004496.2	USP6	ubiquitin specific peptidase 6(USP6)	0.0328022	0.239309	0.128184
								NP_001121681.1	SGCD	sarcoglycan delta(SGCD)	0.0329789	0.240448	-0.0628029
								NP_004511.2	KIF2A	kinesin family member 2A(KIF2A)	0.0331365	0.241319	-0.237577
								NP_001092740.1	ZBTB34	zinc finger and BTB domain containing 34(ZBTB34)	0.033162	0.241319	-0.0952286
								NP_057660.2	GMPR2	guanosine monophosphate reductase 2(GMPR2)	0.0331714	0.241319	0.0708378
								NP_078899.1	OGFOD2	2-oxoglutarate and iron dependent oxygenase domain containing 2(OGFOD2)	0.0331808	0.241319	-0.212945
								NP_001273047.1	CCDC90B	coiled-coil domain containing 90B(CCDC90B)	0.0332628	0.241681	-0.0576603
								NP_001129061.1	GDAP2	ganglioside induced differentiation associated protein 2(GDAP2)	0.033272	0.241681	-0.0784139
								NP_061130.1	ZNF395	zinc finger protein 395(ZNF395)	0.0333545	0.242081	-0.170746
								NP_001038188.1	CSNK1G3	casein kinase 1 gamma 3(CSNK1G3)	0.0333683	0.242081	-0.232985
								NP_036267.1	FAM50B	family with sequence similarity 50 member B(FAM50B)	0.0334462	0.242363	-0.0651212
								NP_057149.1	MRPS16	mitochondrial ribosomal protein S16(MRPS16)	0.0334487	0.242363	-0.0465996
								NP_055184.2	PTPN18	protein tyrosine phosphatase, non-receptor type 18(PTPN18)	0.0335636	0.243025	-0.213912
								NP_076427.2	C1ORF116	chromosome 1 open reading frame 116(C1orf116)	0.0335815	0.243025	0.138998
								NP_068657.1	FGA	fibrinogen alpha chain(FGA)	0.0336412	0.243286	0.517425
								NP_057059.2	TAF9B	TATA-box binding protein associated factor 9b(TAF9B)	0.0336634	0.243286	-0.0828121
								NP_001034570.1	ETNK1	ethanolamine kinase 1(ETNK1)	0.0336799	0.243286	-0.139716
								NP_079330.2	VCPIP1	valosin containing protein interacting protein 1(VCPIP1)	0.0337817	0.243723	0.0478411
								NP_001132986.1	DACH2	dachshund family transcription factor 2(DACH2)	0.033812	0.243723	-0.337683
								NP_055177.2	HIBCH	3-hydroxyisobutyryl-CoA hydrolase(HIBCH)	0.0338214	0.243723	0.0197714
								NP_006247.1	PKN2	protein kinase N2(PKN2)	0.0338238	0.243723	0.0193164
								NP_955376.1	SFT2D2	SFT2 domain containing 2(SFT2D2)	0.0338644	0.243866	-0.249357
								NP_005376.2	NKTR	natural killer cell triggering receptor(NKTR)	0.0339159	0.244086	-0.0412783
								NP_004365.1	COX6C	cytochrome c oxidase subunit 6C(COX6C)	0.0340002	0.244542	-0.0391972
								NP_001170786.1	RRAS2	related RAS viral (r-ras) oncogene homolog 2(RRAS2)	0.0341007	0.24495	0.0548184
								NP_003790.1	RNMT	RNA guanine-7 methyltransferase(RNMT)	0.0341488	0.24495	-0.0564893
								NP_690867.3	KBTBD6	kelch repeat and BTB domain containing 6(KBTBD6)	0.0341508	0.24495	-0.0675805
								NP_008896.2	ZNF24	zinc finger protein 24(ZNF24)	0.0341539	0.24495	-0.123606
								NP_857596.2	DEUP1	deuterosome assembly protein 1(DEUP1)	0.0341615	0.24495	-0.0641131
								NP_009118.1	WBP4	WW domain binding protein 4(WBP4)	0.0341953	0.245042	0.123945
								NP_659436.1	LRRC45	leucine rich repeat containing 45(LRRC45)	0.0342318	0.245153	-0.0908248
								NP_060931.2	PPP2R2D	protein phosphatase 2 regulatory subunit Bdelta(PPP2R2D)	0.034338	0.245661	0.0830875
								NP_001017370.1	NHLRC3	NHL repeat containing 3(NHLRC3)	0.0343447	0.245661	-0.109783
								NP_003477.4	SLC7A5	solute carrier family 7 member 5(SLC7A5)	0.0343739	0.24572	0.231611
								NP_000170.1	MSH6	mutS homolog 6(MSH6)	0.0344083	0.245816	-0.0277609
								NP_006285.1	UQCRB	ubiquinol-cytochrome c reductase binding protein(UQCRB)	0.0344372	0.245872	-0.0843846
								NP_612480.1	C11ORF84	chromosome 11 open reading frame 84(C11orf84)	0.0344866	0.246074	-0.0491553
								NP_077740.1	DSC2	desmocollin 2(DSC2)	0.0345502	0.246378	-0.158446
								NP_057474.2	SPOUT1	SPOUT domain containing methyltransferase 1(SPOUT1)	0.0345966	0.246558	-0.0787532
								NP_001138889.1	MSL2	male-specific lethal 2 homolog (Drosophila)(MSL2)	0.0346616	0.246872	-0.0699464
								NP_037524.1	NRBP1	nuclear receptor binding protein 1(NRBP1)	0.0348262	0.247875	0.0868036
								NP_036330.1	GCA	grancalcin(GCA)	0.0348449	0.247875	0.0718474
								NP_056201.2	COG4	component of oligomeric golgi complex 4(COG4)	0.0349025	0.248134	0.0306755
								NP_680474.1	FBXO17	F-box protein 17(FBXO17)	0.0349307	0.248184	-0.163894
								NP_065151.2	PCBP4	poly(rC) binding protein 4(PCBP4)	0.0349752	0.248309	-0.0339974
								NP_002063.2	GNAQ	G protein subunit alpha q(GNAQ)	0.0349926	0.248309	-0.137407
								NP_056009.1	MYO1D	myosin ID(MYO1D)	0.035012	0.248309	-0.0510994
								NP_001290394.1	TAZ	tafazzin(TAZ)	0.0351195	0.248921	-0.050966
								NP_001121084.1	PAX6	paired box 6(PAX6)	0.0351497	0.248984	-0.102631
								NP_663622.2	TBC1D31	TBC1 domain family member 31(TBC1D31)	0.0351984	0.249178	-0.0513055
								NP_071767.3	MLST8	MTOR associated protein, LST8 homolog(MLST8)	0.0353545	0.250132	-0.0812594
								NP_001269712.1	TRMU	tRNA 5-methylaminomethyl-2-thiouridylate methyltransferase(TRMU)	0.0354165	0.250297	-0.032926
								NP_065726.1	SPC25	SPC25, NDC80 kinetochore complex component(SPC25)	0.0354206	0.250297	-0.0821607
								NP_003695.3	FAM193A	family with sequence similarity 193 member A(FAM193A)	0.0354551	0.25039	0.0781497
								NP_055438.1	MEA1	male-enhanced antigen 1(MEA1)	0.0354932	0.250507	-0.206019
								NP_001002926.1	TWISTNB	TWIST neighbor(TWISTNB)	0.0355532	0.25074	0.0635698
								NP_056481.1	MTG2	mitochondrial ribosome associated GTPase 2(MTG2)	0.035569	0.25074	0.062775
								NP_003900.1	CPNE3	copine 3(CPNE3)	0.0356822	0.251387	-0.0394046
								NP_001138295.1	DENND4A	DENN domain containing 4A(DENND4A)	0.0357752	0.25189	0.0313203
								NP_660158.2	FAM84A	family with sequence similarity 84 member A(FAM84A)	0.0358106	0.251988	0.15765
								NP_071411.1	RBKS	ribokinase(RBKS)	0.0358496	0.25211	-0.202291
								NP_991404.1	LSR	lipolysis stimulated lipoprotein receptor(LSR)	0.0359213	0.252463	0.0689577
								NP_061181.1	SVOP	SV2 related protein(SVOP)	0.035949	0.252506	-0.0367599
								NP_001015885.1	RAE1	ribonucleic acid export 1(RAE1)	0.0360005	0.252716	0.0236966
								NP_001107611.1	DMTN	dematin actin binding protein(DMTN)	0.036104	0.253291	-0.0474598
								NP_001276115.1	ZNF302	zinc finger protein 302(ZNF302)	0.0362398	0.254091	-0.0704284
								NP_997698.1	ABCA2	ATP binding cassette subfamily A member 2(ABCA2)	0.0362916	0.254302	-0.19947
								NP_940877.2	FAM171A2	family with sequence similarity 171 member A2(FAM171A2)	0.0364075	0.254864	-0.0949355
								NP_060628.2	SLC4A1AP	solute carrier family 4 member 1 adaptor protein(SLC4A1AP)	0.0364223	0.254864	-0.0308982
								NP_001017363.1	ARID3C	AT-rich interaction domain 3C(ARID3C)	0.0364371	0.254864	-0.229885
								NP_001186558.1	MYL6B	myosin light chain 6B(MYL6B)	0.0365689	0.255502	-0.0179561
								NP_001507.2	GTF2H3	general transcription factor IIH subunit 3(GTF2H3)	0.0365721	0.255502	-0.104122
								NP_078916.3	YRDC	yrdC N6-threonylcarbamoyltransferase domain containing(YRDC)	0.0366304	0.255655	0.0217251
								NP_001239268.1	CDH4	cadherin 4(CDH4)	0.0366376	0.255655	0.0772377
								NP_001287983.1	PCYOX1L	prenylcysteine oxidase 1 like(PCYOX1L)	0.0366811	0.255676	-0.0253613
								NP_071741.2	NCAPG	non-SMC condensin I complex subunit G(NCAPG)	0.0366843	0.255676	-0.030082
								NP_005391.1	PRKCE	protein kinase C epsilon(PRKCE)	0.0367842	0.256072	0.219731
								NP_055132.2	PDSS1	prenyl (decaprenyl) diphosphate synthase, subunit 1(PDSS1)	0.0367966	0.256072	-0.14983
								NP_001139288.1	HPGD	hydroxyprostaglandin dehydrogenase 15-(NAD)(HPGD)	0.0368776	0.256072	-0.0701333
								NP_005317.2	HAGH	hydroxyacylglutathione hydrolase(HAGH)	0.0369183	0.256072	-0.0220097
								NP_001269790.1	GON4L	gon-4 like(GON4L)	0.0369188	0.256072	0.0455771
								NP_114129.1	TAF3	TATA-box binding protein associated factor 3(TAF3)	0.0369302	0.256072	-0.0427037
								NP_000240.1	MLH1	mutL homolog 1(MLH1)	0.0369518	0.256072	-0.143326
								NP_001095841.1	FOXRED2	FAD dependent oxidoreductase domain containing 2(FOXRED2)	0.0369553	0.256072	-0.089827
								NP_116185.2	SYAP1	synapse associated protein 1(SYAP1)	0.0369597	0.256072	-0.0285249
								NP_001155899.1	TSC1	tuberous sclerosis 1(TSC1)	0.0369599	0.256072	-0.0245422
								NP_775268.1	PTK2B	protein tyrosine kinase 2 beta(PTK2B)	0.0369941	0.256157	0.2887
								NP_065751.1	PPM1H	protein phosphatase, Mg2+/Mn2+ dependent 1H(PPM1H)	0.037055	0.256427	0.0222335
								NP_001129058.1	C5ORF24	chromosome 5 open reading frame 24(C5orf24)	0.0371489	0.2567	-0.0661577
								NP_001817.1	CKS1B	CDC28 protein kinase regulatory subunit 1B(CKS1B)	0.0371528	0.2567	-0.122094
								NP_077275.1	PPDPF	pancreatic progenitor cell differentiation and proliferation factor(PPDPF)	0.0371603	0.2567	-0.310227
								NP_078813.1	CARS2	cysteinyl-tRNA synthetase 2, mitochondrial (putative)(CARS2)	0.0371933	0.256776	-0.102054
								NP_001158136.1	MAST4	microtubule associated serine/threonine kinase family member 4(MAST4)	0.0372374	0.256802	-0.0949829
								NP_001180573.1	PEX19	peroxisomal biogenesis factor 19(PEX19)	0.0372409	0.256802	-0.0760116
								NP_001138890.1	TTC28	tetratricopeptide repeat domain 28(TTC28)	0.0372685	0.256841	-0.0350297
								NP_057340.2	NAGPA	N-acetylglucosamine-1-phosphodiester alpha-N-acetylglucosaminidase(NAGPA)	0.0374273	0.25766	-0.0974376
								NP_001138785.1	FSD1L	fibronectin type III and SPRY domain containing 1 like(FSD1L)	0.0374313	0.25766	-0.0745325
								NP_579889.1	WHSC1	Wolf-Hirschhorn syndrome candidate 1(WHSC1)	0.0374833	0.2578	-0.188856
								NP_001277190.1	ZNF337	zinc finger protein 337(ZNF337)	0.0374958	0.2578	-0.120426
								NP_060288.3	WRAP73	WD repeat containing, antisense to TP73(WRAP73)	0.0376126	0.258451	-0.0784853
								NP_060670.1	HMG20A	high mobility group 20A(HMG20A)	0.0376974	0.258882	-0.103317
								NP_001107590.1	NCBP3	nuclear cap binding subunit 3(NCBP3)	0.0377235	0.25891	-0.0459801
								NP_115687.2	POLDIP3	DNA polymerase delta interacting protein 3(POLDIP3)	0.037761	0.258964	0.113557
								NP_001171835.1	FBXL20	F-box and leucine rich repeat protein 20(FBXL20)	0.0377757	0.258964	-0.0992083
								NP_997634.1	CHKA	choline kinase alpha(CHKA)	0.0377978	0.258964	-0.0745534
								NP_808228.1	CSNK2A1	casein kinase 2 alpha 1(CSNK2A1)	0.0378391	0.259095	-0.0629597
								NP_056399.1	POLDIP2	DNA polymerase delta interacting protein 2(POLDIP2)	0.0379071	0.259409	-0.0776135
								NP_001002879.1	THOC5	THO complex 5(THOC5)	0.0379299	0.259413	-0.0739006
								NP_001020774.1	RFX5	regulatory factor X5(RFX5)	0.037981	0.259611	0.321997
								NP_542389.1	ACY3	aminoacylase 3(ACY3)	0.0380681	0.260034	0.220349
								NP_065881.1	WDFY1	WD repeat and FYVE domain containing 1(WDFY1)	0.0380873	0.260034	0.0464998
								NP_065910.3	SHROOM3	shroom family member 3(SHROOM3)	0.0382006	0.260567	0.0240019
								NP_001269403.1	AP1G2	adaptor related protein complex 1 gamma 2 subunit(AP1G2)	0.03821	0.260567	0.0351768
								NP_005325.2	HCFC1	host cell factor C1(HCFC1)	0.038272	0.260838	-0.011517
								NP_001018063.1	PFKFB2	6-phosphofructo-2-kinase/fructose-2,6-biphosphatase 2(PFKFB2)	0.0383643	0.261161	-0.0871862
								NP_068813.1	ST14	suppression of tumorigenicity 14(ST14)	0.038386	0.261161	0.153101
								NP_056455.3	SERBP1	SERPINE1 mRNA binding protein 1(SERBP1)	0.0383955	0.261161	-0.0551484
								NP_005800.3	PRDX2	peroxiredoxin 2(PRDX2)	0.0384285	0.261161	-0.160274
								NP_001269563.1	DBI	diazepam binding inhibitor, acyl-CoA binding protein(DBI)	0.0384326	0.261161	-0.111242
								NP_598001.1	NEK7	NIMA related kinase 7(NEK7)	0.0384533	0.261161	0.12389
								NP_078934.3	IPO4	importin 4(IPO4)	0.0385443	0.261444	0.0833839
								NP_112200.2	VMP1	vacuole membrane protein 1(VMP1)	0.0385605	0.261444	-0.13233
								NP_057475.2	NOP16	NOP16 nucleolar protein(NOP16)	0.0386028	0.261444	-0.0292442
								NP_054885.1	MED4	mediator complex subunit 4(MED4)	0.0386195	0.261444	-0.0667377
								NP_001136234.1	KNSTRN	kinetochore localized astrin/SPAG5 binding protein(KNSTRN)	0.0386204	0.261444	-0.223147
								NP_001123882.1	ACAA1	acetyl-CoA acyltransferase 1(ACAA1)	0.038629	0.261444	0.0479288
								NP_001119576.1	RACGAP1	Rac GTPase activating protein 1(RACGAP1)	0.0387126	0.261858	-0.0662538
								NP_689554.2	PAQR4	progestin and adipoQ receptor family member 4(PAQR4)	0.0387645	0.262058	-0.0616552
								NP_001129042.1	C12ORF73	chromosome 12 open reading frame 73(C12orf73)	0.0388114	0.262223	-0.0510529
								NP_055047.2	VAMP2	vesicle associated membrane protein 2(VAMP2)	0.0388904	0.262268	-0.0432915
								NP_065806.1	SERINC1	serine incorporator 1(SERINC1)	0.0388968	0.262268	-0.119281
								NP_001171697.1	ARMCX6	armadillo repeat containing, X-linked 6(ARMCX6)	0.0389002	0.262268	0.224475
								NP_056505.2	STK36	serine/threonine kinase 36(STK36)	0.0389089	0.262268	0.231011
								NP_775840.3	UBN2	ubinuclein 2(UBN2)	0.0389301	0.262268	-0.088031
								NP_078980.3	KIF16B	kinesin family member 16B(KIF16B)	0.0390291	0.262646	0.0680009
								NP_835470.1	MOGAT3	monoacylglycerol O-acyltransferase 3(MOGAT3)	0.0390349	0.262646	-0.152133
								NP_004404.1	DPEP1	dipeptidase 1 (renal)(DPEP1)	0.0390721	0.262646	0.0477479
								NP_079115.1	RPP21	ribonuclease P/MRP subunit p21(RPP21)	0.0390759	0.262646	0.115976
								NP_056211.2	ARMC8	armadillo repeat containing 8(ARMC8)	0.0391455	0.262819	-0.047874
								NP_004052.2	CDH12	cadherin 12(CDH12)	0.0391661	0.262819	-0.084508
								NP_000796.1	GAST	gastrin(GAST)	0.0391691	0.262819	-0.102142
								NP_001116857.1	BCOR	BCL6 corepressor(BCOR)	0.0392455	0.263181	-0.0651219
								NP_653265.3	FAM76B	family with sequence similarity 76 member B(FAM76B)	0.0392786	0.263252	0.140679
								NP_001128513.1	DCTN1	dynactin subunit 1(DCTN1)	0.0393363	0.263488	-0.0688276
								NP_001186708.1	PSMB2	proteasome subunit beta 2(PSMB2)	0.0394089	0.263797	0.171743
								NP_055205.2	SND1	staphylococcal nuclease and tudor domain containing 1(SND1)	0.0394275	0.263797	-0.027508
								NP_056142.2	SMG5	SMG5, nonsense mediated mRNA decay factor(SMG5)	0.0394892	0.264059	0.0494854
								NP_001095866.1	SIKE1	suppressor of IKBKE 1(SIKE1)	0.0396052	0.264669	-0.0822319
								NP_061155.2	ANLN	anillin actin binding protein(ANLN)	0.0396256	0.264669	-0.206004
								NP_061967.3	NUDT4	nudix hydrolase 4(NUDT4)	0.0396727	0.264832	0.0326263
								NP_001078846.1	MCC	mutated in colorectal cancers(MCC)	0.0396969	0.264842	0.0464369
								NP_463459.1	MGAT4B	mannosyl (alpha-1,3-)-glycoprotein beta-1,4-N-acetylglucosaminyltransferase, isozyme B(MGAT4B)	0.0397309	0.264918	-0.104708
								NP_001137430.1	TMEM30A	transmembrane protein 30A(TMEM30A)	0.039764	0.264952	-0.0699624
								NP_996744.3	TACC2	transforming acidic coiled-coil containing protein 2(TACC2)	0.0397813	0.264952	-0.0208463
								NP_001157755.1	TRAF3IP2	TRAF3 interacting protein 2(TRAF3IP2)	0.0398093	0.264988	-0.106631
								NP_057212.1	COPG1	coatomer protein complex subunit gamma 1(COPG1)	0.0398703	0.265195	0.0441367
								NP_003646.2	CBX4	chromobox 4(CBX4)	0.0398968	0.265195	0.121868
								NP_001034891.1	CDC42	cell division cycle 42(CDC42)	0.0399084	0.265195	-0.0329737
								NP_055829.2	RBM34	RNA binding motif protein 34(RBM34)	0.03995	0.265321	-0.0863288
								NP_001352.2	DHODH	dihydroorotate dehydrogenase (quinone)(DHODH)	0.0400474	0.265816	-0.0559938
								NP_113608.1	MRPL9	mitochondrial ribosomal protein L9(MRPL9)	0.0401575	0.266396	-0.0981362
								NP_001017528.1	PRR5	proline rich 5(PRR5)	0.0402625	0.266942	0.156145
								NP_055069.1	TMEM5	transmembrane protein 5(TMEM5)	0.0402906	0.266968	-0.0587272
								NP_665810.1	CACNG5	calcium voltage-gated channel auxiliary subunit gamma 5(CACNG5)	0.04033	0.266968	-0.121583
								NP_001116310.1	NAPEPLD	N-acyl phosphatidylethanolamine phospholipase D(NAPEPLD)	0.040335	0.266968	-0.0405132
								NP_872580.1	CTDSP1	CTD small phosphatase 1(CTDSP1)	0.0403597	0.266981	-0.097225
								NP_001116835.1	RGPD6	RANBP2-like and GRIP domain containing 6(RGPD6)	0.0404916	0.267607	0.330001
								NP_004447.2	EZH2	enhancer of zeste 2 polycomb repressive complex 2 subunit(EZH2)	0.0405001	0.267607	0.363492
								NP_001099034.1	CCHCR1	coiled-coil alpha-helical rod protein 1(CCHCR1)	0.0405258	0.267626	0.0988281
								NP_001129625.1	ATF6B	activating transcription factor 6 beta(ATF6B)	0.0405951	0.267715	-0.0769536
								NP_203527.1	MRPS12	mitochondrial ribosomal protein S12(MRPS12)	0.0405996	0.267715	-0.0598746
								NP_006747.1	TCEA1	transcription elongation factor A1(TCEA1)	0.040608	0.267715	-0.0561515
								NP_001093639.1	IMMT	inner membrane mitochondrial protein(IMMT)	0.040694	0.268131	-0.128587
								NP_001161213.1	MTX3	metaxin 3(MTX3)	0.040719	0.268145	-0.0875312
								NP_006406.1	SPTLC1	serine palmitoyltransferase long chain base subunit 1(SPTLC1)	0.0407882	0.268443	-0.112308
								NP_077008.2	SLC25A23	solute carrier family 25 member 23(SLC25A23)	0.0408101	0.268443	-0.126792
								NP_001124339.1	ERCC2	ERCC excision repair 2, TFIIH core complex helicase subunit(ERCC2)	0.0410615	0.269944	0.0406417
								NP_001161210.1	NAV1	neuron navigator 1(NAV1)	0.0411012	0.270054	-0.0328198
								NP_005497.1	SCARB2	scavenger receptor class B member 2(SCARB2)	0.0411284	0.270081	0.0453231
								NP_001162195.1	TMEM135	transmembrane protein 135(TMEM135)	0.0411547	0.270102	-0.0667882
								NP_597677.2	NIPBL	NIPBL, cohesin loading factor(NIPBL)	0.0412309	0.270188	-0.117992
								NP_001158101.1	GTDC1	glycosyltransferase like domain containing 1(GTDC1)	0.0412454	0.270188	-0.0479631
								NP_060753.1	NUDT15	nudix hydrolase 15(NUDT15)	0.0412505	0.270188	-0.0915352
								NP_001159371.1	PDE4D	phosphodiesterase 4D(PDE4D)	0.0412663	0.270188	0.0436472
								NP_001073879.2	FBXO41	F-box protein 41(FBXO41)	0.0412832	0.270188	-0.0923441
								NP_006199.2	ENPP1	ectonucleotide pyrophosphatase/phosphodiesterase 1(ENPP1)	0.0413325	0.27036	0.152629
								NP_683691.1	SVIP	small VCP interacting protein(SVIP)	0.0414049	0.270613	-0.132924
								NP_057225.2	DYNC1LI1	dynein cytoplasmic 1 light intermediate chain 1(DYNC1LI1)	0.0414175	0.270613	-0.0383975
								NP_057491.2	RTFDC1	replication termination factor 2 domain containing 1(RTFDC1)	0.041507	0.270856	-0.140878
								NP_060613.1	KLHL11	kelch like family member 11(KLHL11)	0.0415151	0.270856	-0.0869903
								NP_055515.1	RAB11FIP3	RAB11 family interacting protein 3(RAB11FIP3)	0.0415242	0.270856	-0.145054
								NP_001129687.1	ARTN	artemin(ARTN)	0.0415948	0.270932	0.174276
								NP_065397.3	KAT14	lysine acetyltransferase 14(KAT14)	0.0415949	0.270932	-0.0709235
								NP_060389.2	STX17	syntaxin 17(STX17)	0.0416188	0.270932	0.0821634
								NP_004055.1	CDKN1B	cyclin dependent kinase inhibitor 1B(CDKN1B)	0.0416285	0.270932	0.112879
								NP_683723.2	EPN2	epsin 2(EPN2)	0.0418431	0.272167	-0.0991359
								NP_001020376.1	AP2M1	adaptor related protein complex 2 mu 1 subunit(AP2M1)	0.0418647	0.272167	0.0184406
								NP_001120662.1	CSK	c-src tyrosine kinase(CSK)	0.0419121	0.272324	-0.0348395
								NP_115627.6	CCDC88B	coiled-coil domain containing 88B(CCDC88B)	0.0419895	0.272675	-0.0692277
								NP_054906.2	TMEM208	transmembrane protein 208(TMEM208)	0.0421056	0.273277	-0.117888
								NP_660275.2	CTU1	cytosolic thiouridylase subunit 1(CTU1)	0.042158	0.273466	-0.0646483
								NP_060553.4	ZNF358	zinc finger protein 358(ZNF358)	0.042202	0.2736	-0.161716
								NP_001157752.1	SLC37A4	solute carrier family 37 member 4(SLC37A4)	0.0422937	0.274043	0.0425973
								NP_061893.2	TBC1D16	TBC1 domain family member 16(TBC1D16)	0.0423369	0.274171	-0.135885
								NP_001035374.2	PAPD5	poly(A) RNA polymerase D5, non-canonical(PAPD5)	0.0424184	0.274546	0.130273
								NP_001077083.1	EARS2	glutamyl-tRNA synthetase 2, mitochondrial(EARS2)	0.042524	0.274796	0.0475548
								NP_003380.3	CORO2A	coronin 2A(CORO2A)	0.0425316	0.274796	0.145072
								NP_005566.2	LNPEP	leucyl and cystinyl aminopeptidase(LNPEP)	0.0425579	0.274796	0.0664371
								NP_055067.1	SLC25A15	solute carrier family 25 member 15(SLC25A15)	0.0425643	0.274796	-0.0688266
								NP_036425.1	PXDN	peroxidasin(PXDN)	0.0425744	0.274796	-0.0887497
								NP_115527.3	PCBD2	pterin-4 alpha-carbinolamine dehydratase 2(PCBD2)	0.042607	0.274803	-0.0399488
								NP_079426.2	TARS2	threonyl-tRNA synthetase 2, mitochondrial (putative)(TARS2)	0.0426225	0.274803	-0.0375581
								NP_006825.1	RAB32	RAB32, member RAS oncogene family(RAB32)	0.042668	0.274804	-0.023922
								NP_115493.1	MND1	meiotic nuclear divisions 1(MND1)	0.0426696	0.274804	-0.0689487
								NP_203698.1	CDK1	cyclin dependent kinase 1(CDK1)	0.0427477	0.275053	-0.0603674
								NP_001001683.1	MED11	mediator complex subunit 11(MED11)	0.0428008	0.275053	-0.108483
								NP_037416.1	POLM	DNA polymerase mu(POLM)	0.0428151	0.275053	0.149551
								NP_006365.2	STK25	serine/threonine kinase 25(STK25)	0.042823	0.275053	-0.121715
								NP_067632.2	PRDM12	PR/SET domain 12(PRDM12)	0.0428257	0.275053	-0.107976
								NP_001107608.1	DMTN	dematin actin binding protein(DMTN)	0.0428639	0.275147	-0.101115
								NP_758871.1	CD46	CD46 molecule(CD46)	0.0429456	0.275521	-0.0766037
								NP_057532.3	DTL	denticleless E3 ubiquitin protein ligase homolog(DTL)	0.0430058	0.275756	-0.226107
								NP_005213.3	DLX6	distal-less homeobox 6(DLX6)	0.043048	0.275875	-0.162673
								NP_115548.1	USP42	ubiquitin specific peptidase 42(USP42)	0.0431777	0.276555	0.121295
								NP_055062.1	RAPGEF2	Rap guanine nucleotide exchange factor 2(RAPGEF2)	0.0432184	0.276664	0.0846003
								NP_062538.5	RNF20	ring finger protein 20(RNF20)	0.0433089	0.277092	-0.0305234
								NP_060624.1	ASF1B	anti-silencing function 1B histone chaperone(ASF1B)	0.0434492	0.277837	-0.147887
								NP_004843.2	ONECUT2	one cut homeobox 2(ONECUT2)	0.0435928	0.278603	-0.162742
								NP_996562.1	GNL3	G protein nucleolar 3(GNL3)	0.0437123	0.279026	0.155222
								NP_037444.2	HOOK2	hook microtubule tethering protein 2(HOOK2)	0.0437196	0.279026	0.258488
								NP_073586.5	FAM160B2	family with sequence similarity 160 member B2(FAM160B2)	0.0437401	0.279026	0.0686577
								NP_789843.2	PPA2	pyrophosphatase (inorganic) 2(PPA2)	0.0437544	0.279026	-0.115066
								NP_114171.2	GSG2	germ cell associated 2, haspin(GSG2)	0.0438367	0.279157	-0.142472
								NP_001158502.1	TMEM41B	transmembrane protein 41B(TMEM41B)	0.0438407	0.279157	0.0331852
								NP_060501.3	WDR6	WD repeat domain 6(WDR6)	0.0438674	0.279157	0.0508184
								NP_775872.1	GXYLT1	glucoside xylosyltransferase 1(GXYLT1)	0.0438702	0.279157	-0.0795197
								NP_001170986.1	ABHD16A	abhydrolase domain containing 16A(ABHD16A)	0.0439212	0.279329	0.0466721
								NP_001287894.1	CSRP2	cysteine and glycine rich protein 2(CSRP2)	0.0439539	0.279376	-0.0669015
								NP_660183.1	PYCARD	PYD and CARD domain containing(PYCARD)	0.0439763	0.279376	0.157688
								NP_001288160.1	HMGB3	high mobility group box 3(HMGB3)	0.0441363	0.280241	-0.0622378
								NP_001165269.1	TRIQK	triple QxxK/R motif containing(TRIQK)	0.044178	0.280353	-0.139706
								NP_000227.2	LIPC	lipase C, hepatic type(LIPC)	0.0443042	0.280864	-0.0915188
								NP_060498.2	SAMD4B	sterile alpha motif domain containing 4B(SAMD4B)	0.0443066	0.280864	-0.0690117
								NP_060880.3	HJURP	Holliday junction recognition protein(HJURP)	0.0445755	0.282416	-0.0783116
								NP_998761.2	FOXN4	forkhead box N4(FOXN4)	0.0446299	0.282608	-0.0996596
								NP_005056.3	SEL1L	SEL1L ERAD E3 ligase adaptor subunit(SEL1L)	0.0446637	0.282669	0.0260397
								NP_000349.1	TGFBI	transforming growth factor beta induced(TGFBI)	0.044706	0.282783	-0.090707
								NP_001035958.1	SMIM8	small integral membrane protein 8(SMIM8)	0.0447472	0.282891	-0.07897
								NP_057706.2	MRPL35	mitochondrial ribosomal protein L35(MRPL35)	0.0447773	0.282929	-0.0758617
								NP_001277155.1	MAST4	microtubule associated serine/threonine kinase family member 4(MAST4)	0.0448893	0.283484	0.0346672
								NP_002075.2	GPX3	glutathione peroxidase 3(GPX3)	0.0451836	0.285188	0.209427
								NP_115784.1	BAZ1B	bromodomain adjacent to zinc finger domain 1B(BAZ1B)	0.0455873	0.287465	-0.0247195
								NP_008944.1	WWP1	WW domain containing E3 ubiquitin protein ligase 1(WWP1)	0.0456493	0.287465	-0.114684
								NP_002119.1	HMGB1	high mobility group box 1(HMGB1)	0.0456572	0.287465	-0.0635781
								NP_056475.1	GIMAP2	GTPase, IMAP family member 2(GIMAP2)	0.0456675	0.287465	0.19258
								NP_001185486.1	LMNB1	lamin B1(LMNB1)	0.0456716	0.287465	-0.0310443
								NP_954661.1	BRE	brain and reproductive organ-expressed (TNFRSF1A modulator)(BRE)	0.0457038	0.287465	-0.0814938
								NP_694881.1	HSPA8	heat shock protein family A (Hsp70) member 8(HSPA8)	0.0457163	0.287465	-0.061314
								NP_996737.1	QKI	QKI, KH domain containing RNA binding(QKI)	0.0458312	0.287931	0.20603
								NP_061029.2	GPALPP1	GPALPP motifs containing 1(GPALPP1)	0.0458724	0.287931	-0.0580016
								NP_001121120.1	GABRA1	gamma-aminobutyric acid type A receptor alpha1 subunit(GABRA1)	0.0458745	0.287931	-0.0599093
								NP_689529.1	ARL14EP	ADP ribosylation factor like GTPase 14 effector protein(ARL14EP)	0.0459	0.287931	-0.035322
								NP_001360.1	DNAH5	dynein axonemal heavy chain 5(DNAH5)	0.0459135	0.287931	-0.182638
								NP_003399.1	ZFP37	ZFP37 zinc finger protein(ZFP37)	0.0460098	0.288381	-0.207907
								NP_001131145.1	ILF3	interleukin enhancer binding factor 3(ILF3)	0.0461251	0.288949	-0.0423512
								NP_071918.1	ZNF106	zinc finger protein 106(ZNF106)	0.0461926	0.289216	-0.145062
								NP_848930.1	ARL5B	ADP ribosylation factor like GTPase 5B(ARL5B)	0.0463323	0.289936	0.0598017
								NP_060962.2	PBK	PDZ binding kinase(PBK)	0.0463763	0.290057	-0.0927103
								NP_659425.1	ALG14	ALG14, UDP-N-acetylglucosaminyltransferase subunit(ALG14)	0.0464187	0.290166	-0.105177
								NP_057109.3	METTL9	methyltransferase like 9(METTL9)	0.0464998	0.290518	-0.0520519
								NP_009019.1	CALB2	calbindin 2(CALB2)	0.0466063	0.290895	-0.0985794
								NP_002568.2	PAK2	p21 (RAC1) activated kinase 2(PAK2)	0.0466261	0.290895	0.0419667
								NP_114091.3	BBS2	Bardet-Biedl syndrome 2(BBS2)	0.0466351	0.290895	-0.042673
								NP_000128.1	FAH	fumarylacetoacetate hydrolase(FAH)	0.0466595	0.290895	-0.0580365
								NP_001005339.1	RGS10	regulator of G-protein signaling 10(RGS10)	0.0466991	0.290939	-0.16185
								NP_036342.2	TRIM32	tripartite motif containing 32(TRIM32)	0.0467164	0.290939	0.0396283
								NP_001129175.1	LRP12	LDL receptor related protein 12(LRP12)	0.0467688	0.291111	-0.12648
								NP_001020115.1	ASL	argininosuccinate lyase(ASL)	0.0468244	0.291302	-0.106788
								NP_056963.2	ST8SIA3	ST8 alpha-N-acetyl-neuraminide alpha-2,8-sialyltransferase 3(ST8SIA3)	0.0468533	0.291327	-0.0618454
								NP_001037770.1	SMAP1	small ArfGAP 1(SMAP1)	0.0468931	0.29142	-0.0923215
								NP_001080.2	ABCA3	ATP binding cassette subfamily A member 3(ABCA3)	0.0469539	0.291631	-0.0603131
								NP_056342.3	TBC1D10B	TBC1 domain family member 10B(TBC1D10B)	0.046977	0.291631	-0.0553066
								NP_079489.2	SPTBN4	spectrin beta, non-erythrocytic 4(SPTBN4)	0.0470193	0.291739	-0.0455782
								NP_004274.1	RAB3D	RAB3D, member RAS oncogene family(RAB3D)	0.0470904	0.291983	-0.0756345
								NP_037370.2	DNAJC15	DnaJ heat shock protein family (Hsp40) member C15(DNAJC15)	0.0471514	0.291983	-0.0723173
								NP_078930.3	NOL9	nucleolar protein 9(NOL9)	0.0471573	0.291983	-0.0483476
								NP_000358.1	TPMT	thiopurine S-methyltransferase(TPMT)	0.047173	0.291983	-0.034237
								NP_002877.2	RAP2B	RAP2B, member of RAS oncogene family(RAP2B)	0.0471834	0.291983	-0.0608078
								NP_001155901.1	PDCD6IP	programmed cell death 6 interacting protein(PDCD6IP)	0.0472451	0.292127	-0.0457006
								NP_076947.1	METRN	meteorin, glial cell differentiation regulator(METRN)	0.0472685	0.292127	-0.0450814
								NP_001113.2	PLIN2	perilipin 2(PLIN2)	0.0473034	0.292127	-0.0629748
								NP_002909.4	RFX1	regulatory factor X1(RFX1)	0.0473147	0.292127	-0.0644996
								NP_036580.2	STAT5B	signal transducer and activator of transcription 5B(STAT5B)	0.0473456	0.292127	-0.0570068
								NP_002544.1	ORC5	origin recognition complex subunit 5(ORC5)	0.0473569	0.292127	-0.0313243
								NP_065090.1	PCNP	PEST proteolytic signal containing nuclear protein(PCNP)	0.0473814	0.292127	-0.111498
								NP_057174.1	RBM7	RNA binding motif protein 7(RBM7)	0.0474315	0.292282	-0.0431381
								NP_064627.1	KIF15	kinesin family member 15(KIF15)	0.0475033	0.292466	-0.0912137
								NP_690608.1	RGN	regucalcin(RGN)	0.0475232	0.292466	-0.138088
								NP_853553.1	AUP1	ancient ubiquitous protein 1(AUP1)	0.0475983	0.292466	-0.0469321
								NP_005530.3	INPP5A	inositol polyphosphate-5-phosphatase A(INPP5A)	0.0476444	0.292466	-0.185365
								NP_056995.1	ZNF691	zinc finger protein 691(ZNF691)	0.0476447	0.292466	-0.170971
								NP_060089.1	RNPC3	RNA binding region (RNP1, RRM) containing 3(RNPC3)	0.0476536	0.292466	-0.0626444
								NP_109590.3	RAI1	retinoic acid induced 1(RAI1)	0.0476558	0.292466	-0.0958689
								NP_038477.2	BAZ2A	bromodomain adjacent to zinc finger domain 2A(BAZ2A)	0.0476612	0.292466	0.054578
								NP_002895.3	NELFE	negative elongation factor complex member E(NELFE)	0.0479362	0.293999	-0.0463508
								NP_851320.1	GPR180	G protein-coupled receptor 180(GPR180)	0.0479692	0.294047	0.150631
								NP_057501.2	GLRX5	glutaredoxin 5(GLRX5)	0.0480443	0.294353	-0.0631112
								NP_000279.1	PEX7	peroxisomal biogenesis factor 7(PEX7)	0.0480766	0.294397	-0.0352832
								NP_005354.1	MAGEA6	MAGE family member A6(MAGEA6)	0.0481789	0.294869	0.165977
								NP_001123539.1	TRIM2	tripartite motif containing 2(TRIM2)	0.0482325	0.295043	-0.110477
								NP_848642.1	ZBTB8OS	zinc finger and BTB domain containing 8 opposite strand(ZBTB8OS)	0.0483736	0.295471	0.138257
								NP_071344.1	MRPL17	mitochondrial ribosomal protein L17(MRPL17)	0.0483762	0.295471	-0.0701696
								NP_001180345.1	DDX3X	DEAD-box helicase 3, X-linked(DDX3X)	0.0483831	0.295471	-0.128713
								NP_071742.1	TOR1AIP2	torsin 1A interacting protein 2(TOR1AIP2)	0.0484253	0.295471	-0.129419
								NP_004759.1	SRSF11	serine and arginine rich splicing factor 11(SRSF11)	0.0484288	0.295471	-0.0627353
								NP_001182666.1	FAM213B	family with sequence similarity 213 member B(FAM213B)	0.0484663	0.295546	-0.0409353
								NP_001124151.1	EIF4E	eukaryotic translation initiation factor 4E(EIF4E)	0.0484952	0.295568	0.0269096
								NP_443090.4	MARVELD3	MARVEL domain containing 3(MARVELD3)	0.0485368	0.295668	-0.226073
								NP_065905.2	KIAA1468	KIAA1468(KIAA1468)	0.0485945	0.295802	0.0574665
								NP_001274362.1	ARFIP1	ADP ribosylation factor interacting protein 1(ARFIP1)	0.0486094	0.295802	0.0152719
								NP_060053.2	TRIM44	tripartite motif containing 44(TRIM44)	0.0487715	0.296634	-0.0866245
								NP_001159776.1	PIGX	phosphatidylinositol glycan anchor biosynthesis class X(PIGX)	0.0488765	0.297118	-0.0642516
								NP_997229.2	TSEN54	tRNA splicing endonuclease subunit 54(TSEN54)	0.048979	0.297587	0.0332088
								NP_004791.1	TM9SF2	transmembrane 9 superfamily member 2(TM9SF2)	0.0490397	0.297788	0.0179107
								NP_008941.3	DDX52	DExD-box helicase 52(DDX52)	0.0490745	0.297788	-0.0777541
								NP_001070731.1	TMPRSS13	transmembrane protease, serine 13(TMPRSS13)	0.0490885	0.297788	-0.205902
								NP_065147.1	DDX24	DEAD-box helicase 24(DDX24)	0.0492849	0.298768	0.124956
								NP_060697.4	UBA6	ubiquitin like modifier activating enzyme 6(UBA6)	0.0493011	0.298768	0.0858821
								NP_057421.1	EVL	Enah/Vasp-like(EVL)	0.0493551	0.298941	-0.131527
								NP_689912.2	SENP5	SUMO1/sentrin specific peptidase 5(SENP5)	0.0494016	0.299068	-0.13464
								NP_001202.4	BUB1B	BUB1 mitotic checkpoint serine/threonine kinase B(BUB1B)	0.0495494	0.299807	-0.0788271
								NP_001108086.1	MFGE8	milk fat globule-EGF factor 8 protein(MFGE8)	0.0496971	0.300352	-0.0807504
								NP_689969.2	RICTOR	RPTOR independent companion of MTOR complex 2(RICTOR)	0.0497312	0.300352	0.0647309
								NP_003555.1	TAGLN2	transgelin 2(TAGLN2)	0.0497332	0.300352	-0.0720486
								NP_060627.2	RIC8B	RIC8 guanine nucleotide exchange factor B(RIC8B)	0.0497422	0.300352	0.0625846
								NP_056477.1	IFT172	intraflagellar transport 172(IFT172)	0.0498239	0.300691	-0.0500982
								NP_001104506.1	ACP5	acid phosphatase 5, tartrate resistant(ACP5)	0.0499443	0.301262	-0.073029
								NP_940888.2	RPL7L1	ribosomal protein L7-like 1	0.0499864	0.301262	-0.0579574
								NP_001035515.1	U2AF1L4	U2 small nuclear RNA auxiliary factor 1 like 4(U2AF1L4)	0.0500148	0.301262	-0.033216
								NP_477352.3	PI4KA	phosphatidylinositol 4-kinase alpha(PI4KA)	0.0500284	0.301262	-0.0253881
								NP_001154826.1	PLEKHA4	pleckstrin homology domain containing A4(PLEKHA4)	0.0500473	0.301262	0.285854
								NP_066983.1	ABHD16A	abhydrolase domain containing 16A(ABHD16A)	0.0502674	0.302289	0.0470425
								NP_001771.1	CD63	CD63 molecule(CD63)	0.0502696	0.302289	-0.0678086
								NP_008835.5	PRKDC	protein kinase, DNA-activated, catalytic polypeptide(PRKDC)	0.0503556	0.302552	-0.0630877
								NP_058636.1	RWDD2B	RWD domain containing 2B(RWDD2B)	0.0503713	0.302552	0.0302971
								NP_056346.3	C2CD3	C2 calcium dependent domain containing 3(C2CD3)	0.0503908	0.302552	-0.0445636
								NP_003244.2	TIAM1	T-cell lymphoma invasion and metastasis 1(TIAM1)	0.0504343	0.302658	-0.102137
