# Supplementary material for: An integrated multi-omics approach identifies the landscape of interferon-α-mediated responses of human pancreatic beta cells
Source: Nat Commun. 2020 May 22;11:2584. doi: 10.1038/s41467-020-16327-0 (PMC7244579; doi:10.1038/s41467-020-16327-0)
Supplement: Supplementary file 9 — Supplementary Data 6 [file 41467_2020_16327_MOESM9_ESM.xlsx]

## Sheet: Sheet1
Supplementary Data 6: List of differentially expressed transcripts from RNA-seq of EndoC-BH1 cells exposed to IFNalpha for the indicated time points. (log2FC >|0.58| and FDR < 0.05; mean RPKM > 0.5 in at least one condition).
2h									8h									24h
txID	geneID	gene_symbol	transcriptName	gene_Description	log2FC	PValue	FDR		txID	geneID	gene_symbol	transcriptName	gene_Description	log2FC	PValue	FDR		txID	geneID	gene_symbol	transcriptName	gene_Description	log2FC	PValue	FDR
ENST00000371804	ENSG00000185745	IFIT1	IFIT1-001	interferon-induced protein with tetratricopeptide repeats 1	8.31014	3.67439e-136	1.73968e-131		ENST00000371804	ENSG00000185745	IFIT1	IFIT1-001	interferon-induced protein with tetratricopeptide repeats 1	10.0176	2.85762e-233	6.71069e-229		ENST00000371804	ENSG00000185745	IFIT1	IFIT1-001	interferon-induced protein with tetratricopeptide repeats 1	9.53268	3.99576e-270	1.90018e-265
ENST00000382040	ENSG00000134321	RSAD2	RSAD2-001	radical S-adenosyl methionine domain containing 2	7.08266	2.42505e-67	5.74082e-63		ENST00000382040	ENSG00000134321	RSAD2	RSAD2-001	radical S-adenosyl methionine domain containing 2	10.1905	2.85157e-233	6.71069e-229		ENST00000371826	ENSG00000119922	IFIT2	IFIT2-001	interferon-induced protein with tetratricopeptide repeats 2	10.7859	5.41718e-227	1.28807e-222
ENST00000379883	ENSG00000107201	DDX58	DDX58-001	DEAD (Asp-Glu-Ala-Asp) box polypeptide 58	5.13568	3.77295e-57	5.95447e-53		ENST00000265598	ENSG00000078081	LAMP3	LAMP3-001	lysosomal-associated membrane protein 3	8.92673	9.56912e-203	1.49811e-198		ENST00000382040	ENSG00000134321	RSAD2	RSAD2-001	radical S-adenosyl methionine domain containing 2	9.31154	5.26582e-224	8.34721e-220
ENST00000302068	ENSG00000171564	FGB	FGB-001	fibrinogen beta chain	4.16586	2.75725e-47	3.26362e-43		ENST00000393743	ENSG00000137628	DDX60	DDX60-001	DEAD (Asp-Glu-Ala-Asp) box polypeptide 60	7.41378	2.20406e-187	2.58795e-183		ENST00000379389	ENSG00000187608	ISG15	ISG15-001	ISG15 ubiquitin-like modifier	10.4685	2.53426e-170	3.01292e-166
ENST00000541728	ENSG00000134321	RSAD2	RSAD2-201	radical S-adenosyl methionine domain containing 2	6.71421	1.24382e-46	1.1778e-42		ENST00000511577	ENSG00000181381	DDX60L	DDX60L-001	DEAD (Asp-Glu-Ala-Asp) box polypeptide 60-like	6.18877	5.65986e-157	5.31653e-153		ENST00000265598	ENSG00000078081	LAMP3	LAMP3-001	lysosomal-associated membrane protein 3	7.93961	1.14396e-160	1.08802e-156
ENST00000474629	ENSG00000173193	PARP14	PARP14-001	poly (ADP-ribose) polymerase family, member 14	4.93599	2.60275e-44	2.05383e-40		ENST00000257570	ENSG00000135114	OASL	OASL-001	2'-5'-oligoadenylate synthetase-like	10.7813	9.51039e-157	7.44458e-153		ENST00000412585	ENSG00000234745	HLA-B	HLA-B-001	ENSG00000234745	10.0789	3.22874e-159	2.55904e-155
ENST00000361099	ENSG00000115415	STAT1	STAT1-001	signal transducer and activator of transcription 1, 91kDa	3.95349	1.28112e-43	8.6651e-40		ENST00000370473	ENSG00000117228	GBP1	GBP1-001	guanylate binding protein 1, interferon-inducible, 67kDa	10.1219	1.1437e-151	7.67376e-148		ENST00000361099	ENSG00000115415	STAT1	STAT1-001	signal transducer and activator of transcription 1, 91kDa	4.60068	7.5064e-154	5.09953e-150
ENST00000497097	ENSG00000171564	FGB	FGB-004	fibrinogen beta chain	5.58817	1.93234e-41	1.14361e-37		ENST00000361099	ENSG00000115415	STAT1	STAT1-001	signal transducer and activator of transcription 1, 91kDa	5.15292	4.01784e-146	2.35882e-142		ENST00000393743	ENSG00000137628	DDX60	DDX60-001	DEAD (Asp-Glu-Ala-Asp) box polypeptide 60	6.66697	7.40396e-136	4.40119e-132
ENST00000296161	ENSG00000163840	DTX3L	DTX3L-001	deltex 3-like (Drosophila)	3.93855	1.93892e-37	1.02e-33		ENST00000263642	ENSG00000115267	IFIH1	IFIH1-001	interferon induced with helicase C domain 1	5.70784	3.36542e-135	1.75627e-131		ENST00000379958	ENSG00000205413	SAMD9	SAMD9-001	sterile alpha motif domain containing 9	4.34689	6.88567e-123	3.63831e-119
ENST00000545044	ENSG00000107201	DDX58	DDX58-203	DEAD (Asp-Glu-Ala-Asp) box polypeptide 58	6.29097	4.53688e-36	2.14803e-32		ENST00000228928	ENSG00000111331	OAS3	OAS3-001	2'-5'-oligoadenylate synthetase 3, 100kDa	5.65858	6.76716e-130	3.17833e-126		ENST00000263642	ENSG00000115267	IFIH1	IFIH1-001	interferon induced with helicase C domain 1	4.87977	5.56424e-119	2.64607e-115
ENST00000542096	ENSG00000107201	DDX58	DDX58-202	DEAD (Asp-Glu-Ala-Asp) box polypeptide 58	4.58545	4.60012e-35	1.97997e-31		ENST00000478738	ENSG00000134326	CMPK2	CMPK2-004	cytidine monophosphate (UMP-CMP) kinase 2, mitochondrial	5.22435	5.85466e-128	2.49978e-124		ENST00000376228	ENSG00000204525	HLA-C	HLA-C-001	major histocompatibility complex, class I, C; major histocompatibility complex, class I, B	6.24108	2.64231e-106	1.14232e-102
ENST00000425148	ENSG00000168394	TAP1	TAP1-201	transporter 1, ATP-binding cassette, sub-family B (MDR/TAP)	5.51229	2.19672e-32	8.66715e-29		ENST00000379958	ENSG00000205413	SAMD9	SAMD9-001	sterile alpha motif domain containing 9	5.16232	1.30906e-127	5.12354e-124		ENST00000409652	ENSG00000221963	APOL6	APOL6-001	apolipoprotein L, 6	5.58456	3.14668e-101	1.247e-97
ENST00000379389	ENSG00000187608	ISG15	ISG15-001	ISG15 ubiquitin-like modifier	6.44779	3.47601e-32	1.26596e-28		ENST00000371826	ENSG00000119922	IFIT2	IFIT2-001	interferon-induced protein with tetratricopeptide repeats 2	11.3673	9.18741e-124	3.31927e-120		ENST00000215794	ENSG00000184979	USP18	USP18-001	ubiquitin specific peptidase 18	4.29127	5.43135e-101	1.98683e-97
ENST00000371811	ENSG00000119917	IFIT3	IFIT3-002	interferon-induced protein with tetratricopeptide repeats 3	8.09716	6.70439e-31	2.26733e-27		ENST00000408968	ENSG00000185885	IFITM1	IFITM1-001	interferon induced transmembrane protein 1 (9-27)	18.2489	2.48696e-105	8.34321e-102		ENST00000474629	ENSG00000173193	PARP14	PARP14-001	poly (ADP-ribose) polymerase family, member 14	7.44823	2.51296e-98	8.536e-95
ENST00000371818	ENSG00000119917	IFIT3	IFIT3-001	interferon-induced protein with tetratricopeptide repeats 3	12.157	1.61191e-30	5.08784e-27		ENST00000215794	ENSG00000184979	USP18	USP18-001	ubiquitin specific peptidase 18	4.62809	1.07366e-103	3.36177e-100		ENST00000296161	ENSG00000163840	DTX3L	DTX3L-001	deltex 3-like (Drosophila)	4.63751	1.06657e-94	3.38139e-91
ENST00000403106	ENSG00000171560	FGA	FGA-001	fibrinogen alpha chain	4.92902	4.38267e-30	1.29689e-26		ENST00000354258	ENSG00000168394	TAP1	TAP1-001	transporter 1, ATP-binding cassette, sub-family B (MDR/TAP)	8.38206	1.27301e-101	3.73684e-98		ENST00000257570	ENSG00000135114	OASL	OASL-001	2'-5'-oligoadenylate synthetase-like	9.54898	3.13988e-94	9.33232e-91
ENST00000379958	ENSG00000205413	SAMD9	SAMD9-001	sterile alpha motif domain containing 9	3.31073	3.51529e-29	9.79029e-26		ENST00000379389	ENSG00000187608	ISG15	ISG15-001	ISG15 ubiquitin-like modifier	10.239	1.87109e-91	5.16938e-88		ENST00000252593	ENSG00000130303	BST2	BST2-001	NPC-A-7; bone marrow stromal cell antigen 2	17.4387	1.75865e-90	4.91957e-87
ENST00000245414	ENSG00000125347	IRF1	IRF1-001	interferon regulatory factor 1	4.96612	1.1802e-27	3.10432e-24		ENST00000374897	ENSG00000204267	TAP2	TAP2-001	transporter 2, ATP-binding cassette, sub-family B (MDR/TAP)	6.09593	1.4495e-86	3.78216e-83		ENST00000374897	ENSG00000204267	TAP2	TAP2-001	transporter 2, ATP-binding cassette, sub-family B (MDR/TAP)	5.03374	4.90691e-87	1.29638e-83
ENST00000478738	ENSG00000134326	CMPK2	CMPK2-004	cytidine monophosphate (UMP-CMP) kinase 2, mitochondrial	3.36088	2.04672e-27	5.10022e-24		ENST00000474629	ENSG00000173193	PARP14	PARP14-001	poly (ADP-ribose) polymerase family, member 14	7.9946	2.00455e-86	4.95515e-83		ENST00000361157	ENSG00000126709	IFI6	IFI6-001	interferon, alpha-inducible protein 6	6.74134	1.9167e-84	4.7973e-81
ENST00000263642	ENSG00000115267	IFIH1	IFIH1-001	interferon induced with helicase C domain 1	3.3006	1.11326e-25	2.63543e-22		ENST00000202917	ENSG00000089127	OAS1	OAS1-001	2',5'-oligoadenylate synthetase 1, 40/46kDa	7.04275	8.11148e-83	1.90486e-79		ENST00000306602	ENSG00000169245	CXCL10	CXCL10-001	chemokine (C-X-C motif) ligand 10	9.46397	5.09187e-80	1.21072e-76
ENST00000228928	ENSG00000111331	OAS3	OAS3-001	2'-5'-oligoadenylate synthetase 3, 100kDa	2.90889	1.67983e-25	3.7873e-22		ENST00000264350	ENSG00000138646	HERC5	HERC5-001	hect domain and RLD 5	4.21021	8.55304e-83	1.91291e-79		ENST00000471785	ENSG00000138496	PARP9	PARP9-005	poly (ADP-ribose) polymerase family, member 9	17.0964	3.98945e-79	9.03421e-76
ENST00000427522	ENSG00000130589	HELZ2	HELZ2-001	peroxisomal proliferator-activated receptor A interacting complex 285	3.90089	1.81606e-25	3.90833e-22		ENST00000374882	ENSG00000204264	PSMB8	PSMB8-002	proteasome (prosome, macropain) subunit, beta type, 8 (large multifunctional peptidase 7)	6.81285	5.25036e-82	1.12088e-78		ENST00000228928	ENSG00000111331	OAS3	OAS3-001	2'-5'-oligoadenylate synthetase 3, 100kDa	5.18653	3.8996e-77	8.42934e-74
ENST00000254436	ENSG00000132109	TRIM21	TRIM21-001	tripartite motif-containing 21	4.58023	3.26531e-25	6.72171e-22		ENST00000252593	ENSG00000130303	BST2	BST2-001	NPC-A-7; bone marrow stromal cell antigen 2	17.1791	4.50921e-76	9.20801e-73		ENST00000339145	ENSG00000126709	IFI6	IFI6-003	interferon, alpha-inducible protein 6	5.1141	2.69346e-75	5.56902e-72
ENST00000371752	ENSG00000124201	ZNFX1	ZNFX1-001	zinc finger, NFX1-type containing 1	3.63664	2.13266e-22	4.20721e-19		ENST00000262878	ENSG00000101347	SAMHD1	SAMHD1-001	SAM domain and HD domain 1	3.71493	5.82718e-75	1.14036e-71		ENST00000452357	ENSG00000089127	OAS1	OAS1-002	2',5'-oligoadenylate synthetase 1, 40/46kDa	6.38354	1.06526e-74	2.11077e-71
ENST00000560141	ENSG00000185880	TRIM69	TRIM69-005	tripartite motif-containing 69	2.92401	2.32131e-22	4.39619e-19		ENST00000510590	ENSG00000181381	DDX60L	DDX60L-005	DEAD (Asp-Glu-Ala-Asp) box polypeptide 60-like	7.44994	5.4117e-74	1.01668e-70		ENST00000606142	ENSG00000002549	LAP3	LAP3-010	leucine aminopeptidase 3	3.93953	1.67107e-72	3.17871e-69
ENST00000462315	ENSG00000138496	PARP9	PARP9-003	poly (ADP-ribose) polymerase family, member 9	3.81153	7.33698e-22	1.33606e-18		ENST00000296161	ENSG00000163840	DTX3L	DTX3L-001	deltex 3-like (Drosophila)	4.67958	2.10205e-73	3.7972e-70		ENST00000392583	ENSG00000111335	OAS2	OAS2-002	2'-5'-oligoadenylate synthetase 2, 69/71kDa	16.7187	1.66439e-70	3.04423e-67
ENST00000370473	ENSG00000117228	GBP1	GBP1-001	guanylate binding protein 1, interferon-inducible, 67kDa	5.14066	7.79805e-22	1.34304e-18		ENST00000556539	ENSG00000170581	STAT2	STAT2-008	signal transducer and activator of transcription 2, 113kDa	4.20226	1.13495e-72	1.97427e-69		ENST00000313624	ENSG00000133106	EPSTI1	EPSTI1-001	epithelial stromal interaction 1 (breast)	5.06592	4.86335e-70	8.5658e-67
ENST00000560365	ENSG00000213928	IRF9	IRF9-007	interferon regulatory factor 9	14.6655	7.94262e-22	1.34304e-18		ENST00000398598	ENSG00000157601	MX1	MX1-002	myxovirus (influenza virus) resistance 1, interferon-inducible protein p78 (mouse)	13.696	5.51326e-72	9.24791e-69		ENST00000376630	ENSG00000204592	HLA-E	HLA-E-001	major histocompatibility complex, class I, E	3.24738	1.2355e-69	2.09836e-66
ENST00000242351	ENSG00000105939	ZC3HAV1	ZC3HAV1-001	zinc finger CCCH-type, antiviral 1	2.53598	9.34412e-22	1.52554e-18		ENST00000409652	ENSG00000221963	APOL6	APOL6-001	apolipoprotein L, 6	6.84215	6.9855e-71	1.13134e-67		ENST00000370473	ENSG00000117228	GBP1	GBP1-001	guanylate binding protein 1, interferon-inducible, 67kDa	9.10119	3.52455e-69	5.77966e-66
ENST00000393743	ENSG00000137628	DDX60	DDX60-001	DEAD (Asp-Glu-Ala-Asp) box polypeptide 60	3.9285	1.93906e-21	3.06023e-18		ENST00000541728	ENSG00000134321	RSAD2	RSAD2-201	radical S-adenosyl methionine domain containing 2	9.86056	4.05813e-70	6.35327e-67		ENST00000425148	ENSG00000168394	TAP1	TAP1-201	transporter 1, ATP-binding cassette, sub-family B (MDR/TAP)	8.08588	3.92109e-67	6.21558e-64
ENST00000202917	ENSG00000089127	OAS1	OAS1-001	2',5'-oligoadenylate synthetase 1, 40/46kDa	4.91947	1.47315e-20	2.24993e-17		ENST00000306602	ENSG00000169245	CXCL10	CXCL10-001	chemokine (C-X-C motif) ligand 10	10.4215	1.9425e-69	2.94301e-66		ENST00000264350	ENSG00000138646	HERC5	HERC5-001	hect domain and RLD 5	3.32781	6.91284e-67	1.06045e-63
ENST00000486275	ENSG00000157601	MX1	MX1-015	myxovirus (influenza virus) resistance 1, interferon-inducible protein p78 (mouse)	10.7214	1.72069e-20	2.54587e-17		ENST00000415374	ENSG00000138035	PNPT1	PNPT1-007	polyribonucleotide nucleotidyltransferase 1	3.6313	2.16679e-69	3.18024e-66		ENST00000371795	ENSG00000152778	IFIT5	IFIT5-001	interferon-induced protein with tetratricopeptide repeats 5	3.94364	2.84677e-66	4.23057e-63
ENST00000392323	ENSG00000115415	STAT1	STAT1-002	signal transducer and activator of transcription 1, 91kDa	4.5518	1.81636e-20	2.60597e-17		ENST00000361842	ENSG00000132530	XAF1	XAF1-001	XIAP associated factor 1	16.8899	4.26891e-69	6.0757e-66		ENST00000333486	ENSG00000182179	UBA7	UBA7-001	ubiquitin-like modifier activating enzyme 7	8.46632	6.85212e-66	9.87432e-63
ENST00000396864	ENSG00000213928	IRF9	IRF9-001	interferon regulatory factor 9	4.62192	5.40833e-20	7.53127e-17		ENST00000494851	ENSG00000121858	TNFSF10	TNFSF10-006	tumor necrosis factor (ligand) superfamily, member 10	4.59812	4.661e-68	6.43863e-65		ENST00000288383	ENSG00000157601	MX1	MX1-003	myxovirus (influenza virus) resistance 1, interferon-inducible protein p78 (mouse)	16.6205	2.69242e-65	3.76582e-62
ENST00000358502	ENSG00000128335	APOL2	APOL2-002	apolipoprotein L, 2	2.71372	1.46703e-19	1.98452e-16		ENST00000515088	ENSG00000181381	DDX60L	DDX60L-004	DEAD (Asp-Glu-Ala-Asp) box polypeptide 60-like	5.87894	4.01763e-67	5.39132e-64		ENST00000395006	ENSG00000139644	TMBIM6	TMBIM6-007	transmembrane BAX inhibitor motif containing 6	-17.1452	5.64991e-63	7.67661e-60
ENST00000431828	ENSG00000114982	KANSL3	KANSL3-009	KIAA1310	14.8045	1.60941e-19	2.11665e-16		ENST00000381577	ENSG00000120217	CD274	CD274-001	CD274 molecule	5.63494	1.74801e-66	2.28053e-63		ENST00000368474	ENSG00000160710	ADAR	ADAR-001	adenosine deaminase, RNA-specific	3.57465	3.37431e-61	4.45737e-58
ENST00000319921	ENSG00000173821	RNF213	RNF213-002	ring finger protein 213	3.39176	1.81305e-19	2.32002e-16		ENST00000376228	ENSG00000204525	HLA-C	HLA-C-001	major histocompatibility complex, class I, C; major histocompatibility complex, class I, B	4.85718	1.91356e-66	2.42903e-63		ENST00000399815	ENSG00000185201	IFITM2	IFITM2-004	interferon induced transmembrane protein 2 (1-8D)	16.3974	6.50003e-57	8.3543e-54
ENST00000478861	ENSG00000130589	HELZ2	HELZ2-002	peroxisomal proliferator-activated receptor A interacting complex 285	4.63159	3.07698e-19	3.83376e-16		ENST00000438323	ENSG00000068079	IFI35	IFI35-001	interferon-induced protein 35	5.93992	8.65149e-66	1.0693e-62		ENST00000416601	ENSG00000152778	IFIT5	IFIT5-201	interferon-induced protein with tetratricopeptide repeats 5	3.95925	1.78724e-55	2.23664e-52
ENST00000467148	ENSG00000130589	HELZ2	HELZ2-003	peroxisomal proliferator-activated receptor A interacting complex 285	4.9901	3.28614e-19	3.98937e-16		ENST00000374899	ENSG00000204267	TAP2	TAP2-002	transporter 2, ATP-binding cassette, sub-family B (MDR/TAP)	5.82207	2.68629e-65	3.23505e-62		ENST00000356386	ENSG00000186470	BTN3A2	BTN3A2-001	butyrophilin, subfamily 3, member A2	4.79349	7.8003e-55	9.51136e-52
ENST00000275767	ENSG00000146859	TMEM140	TMEM140-001	transmembrane protein 140	2.96848	3.85247e-19	4.44876e-16		ENST00000233057	ENSG00000055332	EIF2AK2	EIF2AK2-001	eukaryotic translation initiation factor 2-alpha kinase 2	3.31084	1.22873e-64	1.44274e-61		ENST00000330714	ENSG00000183486	MX2	MX2-001	myxovirus (influenza virus) resistance 2 (mouse)	4.1689	1.42107e-54	1.68947e-51
ENST00000371826	ENSG00000119922	IFIT2	IFIT2-001	interferon-induced protein with tetratricopeptide repeats 2	9.24716	3.81507e-19	4.44876e-16		ENST00000330714	ENSG00000183486	MX2	MX2-001	myxovirus (influenza virus) resistance 2 (mouse)	5.12709	3.10667e-63	3.5588e-60		ENST00000559284	ENSG00000213928	IRF9	IRF9-012	interferon regulatory factor 9	16.104	2.05109e-54	2.37901e-51
ENST00000394054	ENSG00000144802	NFKBIZ	NFKBIZ-001	nuclear factor of kappa light polypeptide gene enhancer in B-cells inhibitor, zeta	2.51147	5.09503e-19	5.74356e-16		ENST00000368474	ENSG00000160710	ADAR	ADAR-001	adenosine deaminase, RNA-specific	3.63796	1.20788e-62	1.35072e-59		ENST00000376809	ENSG00000206503	HLA-A	HLA-A-201	major histocompatibility complex, class I, A	3.6556	3.33256e-54	3.77333e-51
ENST00000265598	ENSG00000078081	LAMP3	LAMP3-001	lysosomal-associated membrane protein 3	4.67799	5.34931e-19	5.88996e-16		ENST00000256722	ENSG00000134326	CMPK2	CMPK2-002	cytidine monophosphate (UMP-CMP) kinase 2, mitochondrial	5.11238	2.88985e-61	3.15645e-58		ENST00000370481	ENSG00000117226	GBP3	GBP3-008	guanylate binding protein 3	6.77044	9.72899e-54	1.07596e-50
ENST00000264832	ENSG00000090339	ICAM1	ICAM1-001	intercellular adhesion molecule 1	6.39741	7.24613e-19	7.79717e-16		ENST00000339364	ENSG00000155629	PIK3AP1	PIK3AP1-001	phosphoinositide-3-kinase adaptor protein 1	5.04992	4.60015e-61	4.91034e-58		ENST00000354258	ENSG00000168394	TAP1	TAP1-001	transporter 1, ATP-binding cassette, sub-family B (MDR/TAP)	7.91139	3.20171e-53	3.46039e-50
ENST00000371795	ENSG00000152778	IFIT5	IFIT5-001	interferon-induced protein with tetratricopeptide repeats 5	2.9611	1.0424e-18	1.09675e-15		ENST00000437043	ENSG00000164308	ERAP2	ERAP2-001	endoplasmic reticulum aminopeptidase 2	6.11114	3.22152e-60	3.36234e-57		ENST00000374882	ENSG00000204264	PSMB8	PSMB8-002	proteasome (prosome, macropain) subunit, beta type, 8 (large multifunctional peptidase 7)	5.71761	3.48088e-53	3.67852e-50
ENST00000355522	ENSG00000198535	C2CD4A	C2CD4A-001	family with sequence similarity 148, member A	3.03504	2.45431e-18	2.52613e-15		ENST00000316881	ENSG00000121060	TRIM25	TRIM25-001	tripartite motif-containing 25	3.14724	1.17241e-59	1.19706e-56		ENST00000374859	ENSG00000240065	PSMB9	PSMB9-001	ENSG00000240065	10.2216	3.87285e-53	4.00377e-50
ENST00000398598	ENSG00000157601	MX1	MX1-002	myxovirus (influenza virus) resistance 1, interferon-inducible protein p78 (mouse)	11.2354	3.66872e-18	3.69573e-15		ENST00000477522	ENSG00000138496	PARP9	PARP9-002	poly (ADP-ribose) polymerase family, member 9	5.86559	5.20655e-59	5.2029e-56		ENST00000560141	ENSG00000185880	TRIM69	TRIM69-005	tripartite motif-containing 69	3.24577	8.80771e-53	8.91172e-50
ENST00000316881	ENSG00000121060	TRIM25	TRIM25-001	tripartite motif-containing 25	2.30126	5.00749e-18	4.93926e-15		ENST00000243346	ENSG00000123609	NMI	NMI-001	N-myc (and STAT) interactor	4.67085	7.13326e-58	6.97975e-55		ENST00000415374	ENSG00000138035	PNPT1	PNPT1-007	polyribonucleotide nucleotidyltransferase 1	3.12577	1.23616e-51	1.2247e-48
ENST00000553152	ENSG00000089127	OAS1	OAS1-011	2',5'-oligoadenylate synthetase 1, 40/46kDa	6.28747	1.01727e-17	9.82931e-15		ENST00000358502	ENSG00000128335	APOL2	APOL2-002	apolipoprotein L, 2	3.97629	1.42641e-57	1.36723e-54		ENST00000292494	ENSG00000160932	LY6E	LY6E-001	lymphocyte antigen 6 complex, locus E	8.10978	3.96932e-51	3.85226e-48
ENST00000409652	ENSG00000221963	APOL6	APOL6-001	apolipoprotein L, 6	6.00272	1.13957e-17	1.07909e-14		ENST00000313624	ENSG00000133106	EPSTI1	EPSTI1-001	epithelial stromal interaction 1 (breast)	5.56736	1.59115e-56	1.49463e-53		ENST00000233057	ENSG00000055332	EIF2AK2	EIF2AK2-001	eukaryotic translation initiation factor 2-alpha kinase 2	2.72061	2.6607e-50	2.5306e-47
ENST00000374882	ENSG00000204264	PSMB8	PSMB8-002	proteasome (prosome, macropain) subunit, beta type, 8 (large multifunctional peptidase 7)	4.31029	1.20403e-17	1.11776e-14		ENST00000376630	ENSG00000204592	HLA-E	HLA-E-001	major histocompatibility complex, class I, E	3.11333	7.45872e-56	6.8689e-53		ENST00000202917	ENSG00000089127	OAS1	OAS1-001	2',5'-oligoadenylate synthetase 1, 40/46kDa	7.61937	2.20288e-49	2.05407e-46
ENST00000302053	ENSG00000171560	FGA	FGA-002	fibrinogen alpha chain	7.28525	1.36368e-17	1.24163e-14		ENST00000449768	ENSG00000111335	OAS2	OAS2-003	2'-5'-oligoadenylate synthetase 2, 69/71kDa	16.3834	1.79761e-55	1.62362e-52		ENST00000419044	ENSG00000157601	MX1	MX1-008	myxovirus (influenza virus) resistance 1, interferon-inducible protein p78 (mouse)	15.8943	2.84673e-49	2.60339e-46
ENST00000472045	ENSG00000125347	IRF1	IRF1-006	interferon regulatory factor 1	6.10838	3.31417e-17	2.96062e-14		ENST00000371795	ENSG00000152778	IFIT5	IFIT5-001	interferon-induced protein with tetratricopeptide repeats 5	3.96029	4.94509e-55	4.38219e-52		ENST00000371811	ENSG00000119917	IFIT3	IFIT3-002	interferon-induced protein with tetratricopeptide repeats 3	7.71119	4.16082e-49	3.73335e-46
ENST00000257570	ENSG00000135114	OASL	OASL-001	2'-5'-oligoadenylate synthetase-like	9.36573	3.75043e-17	3.2883e-14		ENST00000360356	ENSG00000138496	PARP9	PARP9-001	poly (ADP-ribose) polymerase family, member 9	6.54381	4.10946e-53	3.57424e-50		ENST00000477522	ENSG00000138496	PARP9	PARP9-002	poly (ADP-ribose) polymerase family, member 9	5.16638	5.0748e-49	4.46911e-46
ENST00000336292	ENSG00000182253	SYNM	SYNM-202	synemin, intermediate filament protein	-14.246	4.57521e-17	3.93851e-14		ENST00000508159	ENSG00000138646	HERC5	HERC5-002	hect domain and RLD 5	4.70408	5.31871e-52	4.54189e-49		ENST00000243346	ENSG00000123609	NMI	NMI-001	N-myc (and STAT) interactor	3.64156	5.87062e-49	5.07595e-46
ENST00000319274	ENSG00000114867	EIF4G1	EIF4G1-201	eukaryotic translation initiation factor 4 gamma, 1	-14.2705	5.93032e-17	5.01387e-14		ENST00000508628	ENSG00000173821	RNF213	RNF213-001	ring finger protein 213	4.15171	8.04771e-52	6.63117e-49		ENST00000254436	ENSG00000132109	TRIM21	TRIM21-001	tripartite motif-containing 21	4.44129	4.47401e-47	3.79931e-44
ENST00000418354	ENSG00000122642	FKBP9	FKBP9-004	FK506 binding protein 9, 63 kDa	14.2708	1.04288e-16	8.66251e-14		ENST00000560141	ENSG00000185880	TRIM69	TRIM69-005	tripartite motif-containing 69	3.29072	8.0334e-52	6.63117e-49		ENST00000376237	ENSG00000204525	HLA-C	HLA-C-006	major histocompatibility complex, class I, C; major histocompatibility complex, class I, B	5.87846	3.70853e-46	3.09402e-43
ENST00000437654	ENSG00000125347	IRF1	IRF1-002	interferon regulatory factor 1	4.64455	6.89206e-16	5.62606e-13		ENST00000339275	ENSG00000135114	OASL	OASL-002	2'-5'-oligoadenylate synthetase-like	11.9887	9.13195e-52	7.39483e-49		ENST00000287156	ENSG00000156587	UBE2L6	UBE2L6-001	ubiquitin-conjugating enzyme E2L 6	14.5542	6.45945e-46	5.2962e-43
ENST00000416601	ENSG00000152778	IFIT5	IFIT5-201	interferon-induced protein with tetratricopeptide repeats 5	3.0336	8.01428e-16	6.43126e-13		ENST00000275767	ENSG00000146859	TMEM140	TMEM140-001	transmembrane protein 140	3.66373	2.50452e-51	1.99372e-48		ENST00000360356	ENSG00000138496	PARP9	PARP9-001	poly (ADP-ribose) polymerase family, member 9	7.704	1.08822e-45	8.77121e-43
ENST00000396420	ENSG00000085998	POMGNT1	POMGNT1-202	protein O-linked mannose beta1,2-N-acetylglucosaminyltransferase	4.4901	1.98455e-15	1.56601e-12		ENST00000494568	ENSG00000188313	PLSCR1	PLSCR1-013	phospholipid scramblase 1	8.25365	2.81862e-51	2.20637e-48		ENST00000511577	ENSG00000181381	DDX60L	DDX60L-001	DEAD (Asp-Glu-Ala-Asp) box polypeptide 60-like	5.34134	2.54423e-45	2.01652e-42
ENST00000356150	ENSG00000035115	SH3YL1	SH3YL1-001	SH3 domain containing, Ysc84-like 1 (S. cerevisiae)	-13.9667	2.24855e-15	1.74524e-12		ENST00000447944	ENSG00000138035	PNPT1	PNPT1-001	polyribonucleotide nucleotidyltransferase 1	3.23625	3.93629e-51	3.03075e-48		ENST00000341469	ENSG00000106785	TRIM14	TRIM14-001	tripartite motif-containing 14	3.44788	2.65266e-45	2.06799e-42
ENST00000392322	ENSG00000115415	STAT1	STAT1-003	signal transducer and activator of transcription 1, 91kDa	3.87008	5.86229e-15	4.47671e-12		ENST00000241261	ENSG00000121858	TNFSF10	TNFSF10-001	tumor necrosis factor (ligand) superfamily, member 10	3.88352	3.99735e-50	3.02812e-47		ENST00000559876	ENSG00000172183	ISG20	ISG20-006	interferon stimulated exonuclease gene 20kDa	9.40684	3.80736e-45	2.92031e-42
ENST00000274711	ENSG00000146006	LRRTM2	LRRTM2-001	leucine rich repeat transmembrane neuronal 2	4.03197	6.8837e-15	5.17326e-12		ENST00000405334	ENSG00000055332	EIF2AK2	EIF2AK2-002	eukaryotic translation initiation factor 2-alpha kinase 2	3.74273	1.61426e-49	1.20344e-46		ENST00000289361	ENSG00000026950	BTN3A1	BTN3A1-001	butyrophilin, subfamily 3, member A1	4.25471	5.79101e-45	4.37129e-42
ENST00000381577	ENSG00000120217	CD274	CD274-001	CD274 molecule	3.93079	7.00054e-15	5.17887e-12		ENST00000560410	ENSG00000100911	PSME2	PSME2-013	proteasome (prosome, macropain) activator subunit 2 (PA28 beta)	16.1633	3.96139e-49	2.9071e-46		ENST00000405342	ENSG00000122643	NT5C3A	NT5C3A-202	5'-nucleotidase, cytosolic III	3.08912	1.90397e-44	1.41474e-41
ENST00000550689	ENSG00000089127	OAS1	OAS1-005	2',5'-oligoadenylate synthetase 1, 40/46kDa	13.0425	1.32392e-14	9.64345e-12		ENST00000416601	ENSG00000152778	IFIT5	IFIT5-201	interferon-induced protein with tetratricopeptide repeats 5	3.82728	4.22134e-49	3.05021e-46		ENST00000553152	ENSG00000089127	OAS1	OAS1-011	2',5'-oligoadenylate synthetase 1, 40/46kDa	8.03923	1.29865e-43	9.5011e-41
ENST00000477522	ENSG00000138496	PARP9	PARP9-002	poly (ADP-ribose) polymerase family, member 9	2.9911	1.65217e-14	1.18521e-11		ENST00000478861	ENSG00000130589	HELZ2	HELZ2-002	peroxisomal proliferator-activated receptor A interacting complex 285	7.27239	9.88195e-49	7.03221e-46		ENST00000262878	ENSG00000101347	SAMHD1	SAMHD1-001	SAM domain and HD domain 1	2.4978	1.5833e-43	1.14082e-40
ENST00000474839	ENSG00000204351	SKIV2L	SKIV2L-017	superkiller viralicidic activity 2-like (S. cerevisiae)	-12.9733	1.94797e-14	1.37654e-11		ENST00000559284	ENSG00000213928	IRF9	IRF9-012	interferon regulatory factor 9	16.067	1.2516e-48	8.77375e-46		ENST00000336233	ENSG00000107798	LIPA	LIPA-001	lipase A, lysosomal acid, cholesterol esterase	2.44745	3.80683e-43	2.70199e-40
ENST00000215794	ENSG00000184979	USP18	USP18-001	ubiquitin specific peptidase 18	2.4505	3.11978e-14	2.17219e-11		ENST00000606142	ENSG00000002549	LAP3	LAP3-010	leucine aminopeptidase 3	4.57978	1.36207e-48	9.40772e-46		ENST00000494568	ENSG00000188313	PLSCR1	PLSCR1-013	phospholipid scramblase 1	7.97588	1.19254e-42	8.33989e-40
ENST00000412095	ENSG00000204261	XXbac-BPG246D15.8	XXbac-BPG246D15.8-005	proteasome (prosome, macropain) subunit, beta type, 9 (large multifunctional peptidase 2)	6.26881	5.17093e-14	3.54816e-11		ENST00000412585	ENSG00000234745	HLA-B	HLA-B-001	ENSG00000234745	6.71878	1.41214e-47	9.6122e-45		ENST00000550883	ENSG00000089127	OAS1	OAS1-010	2',5'-oligoadenylate synthetase 1, 40/46kDa	6.34157	4.03581e-42	2.78149e-39
ENST00000416683	ENSG00000160796	NBEAL2	NBEAL2-003	ENSG00000160796	-12.8031	5.62588e-14	3.80519e-11		ENST00000341469	ENSG00000106785	TRIM14	TRIM14-001	tripartite motif-containing 14	3.93687	1.77569e-47	1.19141e-44		ENST00000316881	ENSG00000121060	TRIM25	TRIM25-001	tripartite motif-containing 25	2.35683	4.86207e-42	3.30308e-39
ENST00000397997	ENSG00000166225	FRS2	FRS2-202	fibroblast growth factor receptor substrate 2	13.2416	6.70341e-14	4.47014e-11		ENST00000513105	ENSG00000002549	LAP3	LAP3-009	leucine aminopeptidase 3	4.61233	2.31044e-47	1.52837e-44		ENST00000405334	ENSG00000055332	EIF2AK2	EIF2AK2-002	eukaryotic translation initiation factor 2-alpha kinase 2	3.52718	1.71687e-41	1.14994e-38
ENST00000561412	ENSG00000213928	IRF9	IRF9-005	interferon regulatory factor 9	7.82086	7.13047e-14	4.68888e-11		ENST00000232564	ENSG00000114450	GNB4	GNB4-001	guanine nucleotide binding protein (G protein), beta polypeptide 4	3.14126	1.3951e-44	9.10048e-42		ENST00000438323	ENSG00000068079	IFI35	IFI35-001	interferon-induced protein 35	5.31595	1.93662e-41	1.27911e-38
ENST00000374859	ENSG00000240065	PSMB9	PSMB9-001	ENSG00000240065	7.26849	1.17986e-13	7.65227e-11		ENST00000395743	ENSG00000174808	BTC	BTC-001	betacellulin	4.89354	1.52238e-44	9.79473e-42		ENST00000339364	ENSG00000155629	PIK3AP1	PIK3AP1-001	phosphoinositide-3-kinase adaptor protein 1	4.47642	5.45499e-41	3.55359e-38
ENST00000329608	ENSG00000184371	CSF1	CSF1-001	colony stimulating factor 1 (macrophage)	5.71626	1.46994e-13	9.40482e-11		ENST00000411955	ENSG00000177409	SAMD9L	SAMD9L-007	sterile alpha motif domain containing 9-like	15.9313	7.83081e-44	4.97013e-41		ENST00000478861	ENSG00000130589	HELZ2	HELZ2-002	peroxisomal proliferator-activated receptor A interacting complex 285	5.63161	3.37394e-40	2.16821e-37
ENST00000408968	ENSG00000185885	IFITM1	IFITM1-001	interferon induced transmembrane protein 1 (9-27)	12.7303	2.99071e-13	1.88798e-10		ENST00000373694	ENSG00000101347	SAMHD1	SAMHD1-201	SAM domain and HD domain 1	3.13498	1.51507e-43	9.48778e-41		ENST00000486275	ENSG00000157601	MX1	MX1-015	myxovirus (influenza virus) resistance 1, interferon-inducible protein p78 (mouse)	13.1302	4.94134e-40	3.13314e-37
ENST00000233057	ENSG00000055332	EIF2AK2	EIF2AK2-001	eukaryotic translation initiation factor 2-alpha kinase 2	2.13598	7.9034e-13	4.92361e-10		ENST00000451256	ENSG00000128335	APOL2	APOL2-008	apolipoprotein L, 2	4.42474	6.09661e-43	3.76762e-40		ENST00000448882	ENSG00000165949	IFI27	IFI27-202	interferon, alpha-inducible protein 27	15.402	9.52138e-40	5.95775e-37
ENST00000287156	ENSG00000156587	UBE2L6	UBE2L6-001	ubiquitin-conjugating enzyme E2L 6	12.3962	8.38476e-13	5.15564e-10		ENST00000254436	ENSG00000132109	TRIM21	TRIM21-001	tripartite motif-containing 21	4.93293	1.99165e-42	1.21483e-39		ENST00000396864	ENSG00000213928	IRF9	IRF9-001	interferon regulatory factor 9	4.37763	1.20589e-38	7.44755e-36
ENST00000339275	ENSG00000135114	OASL	OASL-002	2'-5'-oligoadenylate synthetase-like	9.46042	2.62995e-12	1.59638e-09		ENST00000222553	ENSG00000105835	NAMPT	NAMPT-001	nicotinamide phosphoribosyltransferase	2.76025	2.12184e-42	1.27765e-39		ENST00000463764	ENSG00000168016	TRANK1	TRANK1-002	ENSG00000168016	6.63485	1.42775e-38	8.70471e-36
ENST00000340181	ENSG00000010030	ETV7	ETV7-001	ets variant 7	5.19149	2.96254e-12	1.7755e-09		ENST00000477816	ENSG00000177409	SAMD9L	SAMD9L-008	sterile alpha motif domain containing 9-like	15.6662	5.63386e-42	3.34944e-39		ENST00000358662	ENSG00000135899	SP110	SP110-003	SP110 nuclear body protein	15.3047	1.96601e-38	1.18347e-35
ENST00000370082	ENSG00000130589	HELZ2	HELZ2-004	peroxisomal proliferator-activated receptor A interacting complex 285	4.39095	3.83025e-12	2.26684e-09		ENST00000370082	ENSG00000130589	HELZ2	HELZ2-004	peroxisomal proliferator-activated receptor A interacting complex 285	6.06989	2.4831e-41	1.45779e-38		ENST00000241261	ENSG00000121858	TNFSF10	TNFSF10-001	tumor necrosis factor (ligand) superfamily, member 10	3.00489	2.19495e-38	1.30476e-35
ENST00000369756	ENSG00000112773	FAM46A	FAM46A-005	family with sequence similarity 46, member A	2.0734	5.30491e-12	3.10082e-09		ENST00000398762	ENSG00000133106	EPSTI1	EPSTI1-010	epithelial stromal interaction 1 (breast)	15.675	2.6852e-41	1.55698e-38		ENST00000561424	ENSG00000166710	B2M	B2M-013	beta-2-microglobulin	3.70181	7.53367e-38	4.42301e-35
ENST00000460845	ENSG00000105939	ZC3HAV1	ZC3HAV1-004	zinc finger CCCH-type, antiviral 1	3.50688	5.47415e-12	3.16072e-09		ENST00000467148	ENSG00000130589	HELZ2	HELZ2-003	peroxisomal proliferator-activated receptor A interacting complex 285	6.2684	1.96723e-40	1.12677e-37		ENST00000392323	ENSG00000115415	STAT1	STAT1-002	signal transducer and activator of transcription 1, 91kDa	5.41401	1.26197e-37	7.31863e-35
ENST00000590265	ENSG00000099624	ATP5D	ATP5D-002	ATP synthase, H+ transporting, mitochondrial F1 complex, delta subunit	12.8292	6.94886e-12	3.96386e-09		ENST00000528580	ENSG00000178685	PARP10	PARP10-023	poly (ADP-ribose) polymerase family, member 10	15.6501	4.31307e-40	2.44063e-37		ENST00000479540	ENSG00000130589	HELZ2	HELZ2-005	peroxisomal proliferator-activated receptor A interacting complex 285	5.2999	1.41984e-36	8.135e-34
ENST00000252593	ENSG00000130303	BST2	BST2-001	NPC-A-7; bone marrow stromal cell antigen 2	10.0869	7.39967e-12	4.17077e-09		ENST00000374859	ENSG00000240065	PSMB9	PSMB9-001	ENSG00000240065	10.522	1.00236e-39	5.60453e-37		ENST00000342315	ENSG00000111335	OAS2	OAS2-001	2'-5'-oligoadenylate synthetase 2, 69/71kDa	15.3305	1.64634e-36	9.32043e-34
ENST00000560852	ENSG00000213928	IRF9	IRF9-015	interferon regulatory factor 9	6.7695	8.86554e-12	4.93821e-09		ENST00000561435	ENSG00000092010	PSME1	PSME1-009	proteasome (prosome, macropain) activator subunit 1 (PA28 alpha)	4.53738	1.91788e-39	1.05973e-36		ENST00000587311	ENSG00000108679	LGALS3BP	LGALS3BP-003	lectin, galactoside-binding, soluble, 3 binding protein	3.89297	2.72252e-36	1.52317e-33
ENST00000411702	ENSG00000173821	RNF213	RNF213-005	ring finger protein 213	3.20176	1.60982e-11	8.86262e-09		ENST00000441631	ENSG00000132530	XAF1	XAF1-202	XIAP associated factor 1	15.7156	1.96545e-39	1.07339e-36		ENST00000561139	ENSG00000166710	B2M	B2M-011	beta-2-microglobulin	3.24452	4.65505e-36	2.57408e-33
ENST00000543141	ENSG00000140853	NLRC5	NLRC5-018	NLR family, CARD domain containing 5	8.90385	1.66801e-11	9.07744e-09		ENST00000439013	ENSG00000133321	RARRES3	RARRES3-002	retinoic acid receptor responder (tazarotene induced) 3	15.404	6.85423e-39	3.70026e-36		ENST00000477816	ENSG00000177409	SAMD9L	SAMD9L-008	sterile alpha motif domain containing 9-like	15.2298	8.00733e-36	4.37688e-33
ENST00000392048	ENSG00000135899	SP110	SP110-004	SP110 nuclear body protein	11.7559	1.93449e-11	1.0408e-08		ENST00000431044	ENSG00000184702	2005-09-01	SEPT5-006	septin 5	-5.69977	7.87947e-39	4.2054e-36		ENST00000508628	ENSG00000173821	RNF213	RNF213-001	ring finger protein 213	3.48048	9.79598e-36	5.29373e-33
ENST00000330871	ENSG00000184557	SOCS3	SOCS3-001	suppressor of cytokine signaling 3	7.40117	2.14015e-11	1.13851e-08		ENST00000412095	ENSG00000204261	XXbac-BPG246D15.8	XXbac-BPG246D15.8-005	proteasome (prosome, macropain) subunit, beta type, 9 (large multifunctional peptidase 2)	6.28705	9.6551e-39	5.09518e-36		ENST00000250092	ENSG00000129226	CD68	CD68-001	CD68 molecule	2.85092	1.13495e-35	6.06433e-33
ENST00000487296	ENSG00000168394	TAP1	TAP1-003	transporter 1, ATP-binding cassette, sub-family B (MDR/TAP)	11.6773	2.33298e-11	1.2273e-08		ENST00000251642	ENSG00000108771	DHX58	DHX58-001	DEXH (Asp-Glu-X-His) box polypeptide 58	6.82286	1.02687e-38	5.3588e-36		ENST00000318238	ENSG00000177409	SAMD9L	SAMD9L-001	sterile alpha motif domain containing 9-like	15.0806	1.42685e-35	7.53934e-33
ENST00000424365	ENSG00000157601	MX1	MX1-009	myxovirus (influenza virus) resistance 1, interferon-inducible protein p78 (mouse)	11.6677	2.4467e-11	1.27298e-08		ENST00000396334	ENSG00000172936	MYD88	MYD88-001	myeloid differentiation primary response gene (88)	3.48368	1.33422e-38	6.88616e-36		ENST00000539881	ENSG00000140853	NLRC5	NLRC5-003	NLR family, CARD domain containing 5	6.58927	5.76204e-34	3.01114e-31
ENST00000358662	ENSG00000135899	SP110	SP110-003	SP110 nuclear body protein	10.6915	3.10517e-11	1.59801e-08		ENST00000435842	ENSG00000168062	BATF2	BATF2-003	basic leucine zipper transcription factor, ATF-like 2	5.92584	1.39149e-38	7.10372e-36		ENST00000355295	ENSG00000196116	TDRD7	TDRD7-001	tudor domain containing 7	2.41643	6.12813e-34	3.16764e-31
ENST00000461934	ENSG00000144744	UBA3	UBA3-007	ubiquitin-like modifier activating enzyme 3	11.5363	5.0226e-11	2.55699e-08		ENST00000263398	ENSG00000026508	CD44	CD44-003	CD44 molecule (Indian blood group)	2.72556	6.74147e-38	3.40459e-35		ENST00000368471	ENSG00000160710	ADAR	ADAR-002	adenosine deaminase, RNA-specific	2.01168	1.34282e-33	6.86643e-31
ENST00000489749	ENSG00000134321	RSAD2	RSAD2-005	radical S-adenosyl methionine domain containing 2	7.49454	5.37682e-11	2.7059e-08		ENST00000379965	ENSG00000132274	TRIM22	TRIM22-001	tripartite motif-containing 22	15.5409	9.55633e-38	4.77481e-35		ENST00000429294	ENSG00000204642	HLA-F	HLA-F-006	major histocompatibility complex, class I, F	14.9197	1.90845e-33	9.65493e-31
ENST00000518785	ENSG00000146006	LRRTM2	LRRTM2-002	leucine rich repeat transmembrane neuronal 2	4.8223	5.4294e-11	2.7059e-08		ENST00000355295	ENSG00000196116	TDRD7	TDRD7-001	tudor domain containing 7	2.85556	1.4111e-37	6.97635e-35		ENST00000449768	ENSG00000111335	OAS2	OAS2-003	2'-5'-oligoadenylate synthetase 2, 69/71kDa	12.4275	2.80835e-33	1.4058e-30
ENST00000443326	ENSG00000198089	SFI1	SFI1-202	Sfi1 homolog, spindle assembly associated (yeast)	11.5595	7.93625e-11	3.91406e-08		ENST00000369318	ENSG00000165806	CASP7	CASP7-001	caspase 7, apoptosis-related cysteine peptidase	3.83083	2.18327e-37	1.06814e-34		ENST00000556539	ENSG00000170581	STAT2	STAT2-008	signal transducer and activator of transcription 2, 113kDa	3.05953	3.28614e-33	1.62784e-30
ENST00000313624	ENSG00000133106	EPSTI1	EPSTI1-001	epithelial stromal interaction 1 (breast)	2.6646	8.47066e-11	4.13455e-08		ENST00000379224	ENSG00000172183	ISG20	ISG20-008	interferon stimulated exonuclease gene 20kDa	7.47552	4.45824e-37	2.15866e-34		ENST00000542096	ENSG00000107201	DDX58	DDX58-202	DEAD (Asp-Glu-Ala-Asp) box polypeptide 58	5.34412	3.50141e-33	1.71659e-30
ENST00000354289	ENSG00000105835	NAMPT	NAMPT-002	nicotinamide phosphoribosyltransferase	2.53882	1.06732e-10	5.15644e-08		ENST00000388854	ENSG00000198431	TXNRD1	TXNRD1-203	thioredoxin reductase 1; hypothetical LOC100130902	15.4344	8.48257e-37	4.06532e-34		ENST00000556544	ENSG00000165949	IFI27	IFI27-005	interferon, alpha-inducible protein 27	14.9437	2.6675e-32	1.29442e-29
ENST00000374897	ENSG00000204267	TAP2	TAP2-001	transporter 2, ATP-binding cassette, sub-family B (MDR/TAP)	2.60503	1.2745e-10	6.09518e-08		ENST00000399815	ENSG00000185201	IFITM2	IFITM2-004	interferon induced transmembrane protein 2 (1-8D)	15.4163	8.88391e-37	4.21465e-34		ENST00000453426	ENSG00000204261	XXbac-BPG246D15.8	XXbac-BPG246D15.8-001	proteasome (prosome, macropain) subunit, beta type, 9 (large multifunctional peptidase 2)	7.46323	4.76787e-32	2.29026e-29
ENST00000415067	ENSG00000204261	XXbac-BPG246D15.8	XXbac-BPG246D15.8-006	proteasome (prosome, macropain) subunit, beta type, 9 (large multifunctional peptidase 2)	8.33966	1.62818e-10	7.70878e-08		ENST00000311127	ENSG00000173706	HEG1	HEG1-001	HEG homolog 1 (zebrafish)	3.77316	2.29228e-36	1.07662e-33		ENST00000449647	ENSG00000196141	SPATS2L	SPATS2L-022	spermatogenesis associated, serine-rich 2-like	5.48783	1.60246e-31	7.62049e-29
ENST00000464100	ENSG00000204267	TAP2	TAP2-004	transporter 2, ATP-binding cassette, sub-family B (MDR/TAP)	6.2798	1.68556e-10	7.90143e-08		ENST00000301807	ENSG00000168016	TRANK1	TRANK1-201	ENSG00000168016	4.09251	4.83727e-36	2.24943e-33		ENST00000589906	ENSG00000108679	LGALS3BP	LGALS3BP-010	lectin, galactoside-binding, soluble, 3 binding protein	5.82454	2.31095e-31	1.08809e-28
ENST00000419044	ENSG00000157601	MX1	MX1-008	myxovirus (influenza virus) resistance 1, interferon-inducible protein p78 (mouse)	11.7249	2.23855e-10	1.03908e-07		ENST00000407997	ENSG00000239713	APOBEC3G	APOBEC3G-001	ENSG00000239713	5.47538	8.79314e-36	4.04889e-33		ENST00000223293	ENSG00000106560	GIMAP2	GIMAP2-001	GTPase, IMAP family member 2	7.29116	2.34986e-31	1.09557e-28
ENST00000405334	ENSG00000055332	EIF2AK2	EIF2AK2-002	eukaryotic translation initiation factor 2-alpha kinase 2	2.58982	2.35893e-10	1.08433e-07		ENST00000512397	ENSG00000002549	LAP3	LAP3-005	leucine aminopeptidase 3	4.70348	1.34535e-35	6.13468e-33		ENST00000395761	ENSG00000163739	CXCL1	CXCL1-001	chemokine (C-X-C motif) ligand 1 (melanoma growth stimulating activity, alpha)	4.1945	3.4636e-31	1.59914e-28
ENST00000556539	ENSG00000170581	STAT2	STAT2-008	signal transducer and activator of transcription 2, 113kDa	2.16353	2.41188e-10	1.09801e-07		ENST00000306085	ENSG00000169871	TRIM56	TRIM56-001	tripartite motif-containing 56	2.82699	2.61149e-35	1.17936e-32		ENST00000554448	ENSG00000165949	IFI27	IFI27-013	interferon, alpha-inducible protein 27	11.2549	6.56476e-31	3.0018e-28
ENST00000546318	ENSG00000185745	IFIT1	IFIT1-201	interferon-induced protein with tetratricopeptide repeats 1	4.45372	2.43904e-10	1.0998e-07		ENST00000318238	ENSG00000177409	SAMD9L	SAMD9L-001	sterile alpha motif domain containing 9-like	15.4416	2.73777e-35	1.22462e-32		ENST00000264052	ENSG00000067066	SP100	SP100-001	SP100 nuclear antigen	14.0142	7.11666e-31	3.22317e-28
ENST00000318238	ENSG00000177409	SAMD9L	SAMD9L-001	sterile alpha motif domain containing 9-like	11.291	2.51379e-10	1.12281e-07		ENST00000342315	ENSG00000111335	OAS2	OAS2-001	2'-5'-oligoadenylate synthetase 2, 69/71kDa	15.3656	3.55352e-35	1.57451e-32		ENST00000340857	ENSG00000189060	H1F0	H1F0-001	H1 histone family, member 0	2.16369	1.31747e-30	5.91059e-28
ENST00000243346	ENSG00000123609	NMI	NMI-001	N-myc (and STAT) interactor	2.48054	2.86922e-10	1.26959e-07		ENST00000289361	ENSG00000026950	BTN3A1	BTN3A1-001	butyrophilin, subfamily 3, member A1	4.62088	4.36648e-35	1.91664e-32		ENST00000381577	ENSG00000120217	CD274	CD274-001	CD274 molecule	4.10604	1.46521e-30	6.51197e-28
ENST00000404168	ENSG00000134326	CMPK2	CMPK2-008	cytidine monophosphate (UMP-CMP) kinase 2, mitochondrial	4.17193	5.65297e-10	2.4782e-07		ENST00000486275	ENSG00000157601	MX1	MX1-015	myxovirus (influenza virus) resistance 1, interferon-inducible protein p78 (mouse)	15.5946	2.91447e-34	1.26744e-31		ENST00000447944	ENSG00000138035	PNPT1	PNPT1-001	polyribonucleotide nucleotidyltransferase 1	2.49123	4.56609e-30	2.01056e-27
ENST00000361842	ENSG00000132530	XAF1	XAF1-001	XIAP associated factor 1	11.1064	6.69897e-10	2.90981e-07		ENST00000553152	ENSG00000089127	OAS1	OAS1-011	2',5'-oligoadenylate synthetase 1, 40/46kDa	8.09754	3.0862e-34	1.32981e-31		ENST00000437043	ENSG00000164308	ERAP2	ERAP2-001	endoplasmic reticulum aminopeptidase 2	4.06534	4.80457e-30	2.09616e-27
ENST00000367055	ENSG00000112096	SOD2	SOD2-002	superoxide dismutase 2, mitochondrial	11.136	6.99203e-10	3.0095e-07		ENST00000369066	ENSG00000112297	AIM1	AIM1-001	absent in melanoma 1	2.89502	3.15678e-34	1.34786e-31		ENST00000275767	ENSG00000146859	TMEM140	TMEM140-001	transmembrane protein 140	2.91584	1.34693e-29	5.82301e-27
ENST00000481410	ENSG00000122783	C7orf49	C7orf49-008	chromosome 7 open reading frame 49	4.49782	9.66e-10	4.12038e-07		ENST00000561491	ENSG00000125148	MT2A	MT2A-005	metallothionein 2A	5.14266	3.4506e-34	1.46004e-31		ENST00000489444	ENSG00000117226	GBP3	GBP3-005	guanylate binding protein 3	14.6269	1.37372e-29	5.88535e-27
ENST00000223293	ENSG00000106560	GIMAP2	GIMAP2-001	GTPase, IMAP family member 2	6.09587	1.56998e-09	6.63681e-07		ENST00000308521	ENSG00000128394	APOBEC3F	APOBEC3F-001	apolipoprotein B mRNA editing enzyme, catalytic polypeptide-like 3F	4.42175	4.14889e-34	1.73983e-31		ENST00000371818	ENSG00000119917	IFIT3	IFIT3-001	interferon-induced protein with tetratricopeptide repeats 3	12.9745	2.80619e-29	1.1915e-26
ENST00000222553	ENSG00000105835	NAMPT	NAMPT-001	nicotinamide phosphoribosyltransferase	1.7685	1.80637e-09	7.56854e-07		ENST00000368471	ENSG00000160710	ADAR	ADAR-002	adenosine deaminase, RNA-specific	2.28562	4.53057e-34	1.88307e-31		ENST00000342435	ENSG00000188313	PLSCR1	PLSCR1-001	phospholipid scramblase 1	4.13263	5.45863e-29	2.29721e-26
ENST00000376630	ENSG00000204592	HLA-E	HLA-E-001	major histocompatibility complex, class I, E	1.4795	2.12693e-09	8.75666e-07		ENST00000302068	ENSG00000171564	FGB	FGB-001	fibrinogen beta chain	3.9799	1.73158e-33	7.13397e-31		ENST00000559220	ENSG00000166710	B2M	B2M-012	beta-2-microglobulin	4.21468	6.99666e-29	2.91865e-26
ENST00000467510	ENSG00000157601	MX1	MX1-014	myxovirus (influenza virus) resistance 1, interferon-inducible protein p78 (mouse)	10.6741	2.11546e-09	8.75666e-07		ENST00000468404	ENSG00000013374	NUB1	NUB1-003	negative regulator of ubiquitin-like proteins 1	3.00939	2.33916e-33	9.55333e-31		ENST00000427522	ENSG00000130589	HELZ2	HELZ2-001	peroxisomal proliferator-activated receptor A interacting complex 285	4.12537	4.84606e-28	2.00395e-25
ENST00000262878	ENSG00000101347	SAMHD1	SAMHD1-001	SAM domain and HD domain 1	1.64535	2.65199e-09	1.08242e-06		ENST00000264052	ENSG00000067066	SP100	SP100-001	SP100 nuclear antigen	15.2295	2.62417e-33	1.0625e-30		ENST00000395743	ENSG00000174808	BTC	BTC-001	betacellulin	4.01156	6.20819e-28	2.54509e-25
ENST00000452357	ENSG00000089127	OAS1	OAS1-002	2',5'-oligoadenylate synthetase 1, 40/46kDa	5.73377	2.73929e-09	1.1085e-06		ENST00000220325	ENSG00000103966	EHD4	EHD4-001	EH-domain containing 4	2.86879	3.50802e-33	1.40821e-30		ENST00000369756	ENSG00000112773	FAM46A	FAM46A-005	family with sequence similarity 46, member A	2.25786	8.79152e-28	3.57334e-25
ENST00000367041	ENSG00000117335	CD46	CD46-005	CD46 molecule, complement regulatory protein	3.24451	3.37671e-09	1.35486e-06		ENST00000379883	ENSG00000107201	DDX58	DDX58-001	DEAD (Asp-Glu-Ala-Asp) box polypeptide 58	6.44412	4.4408e-33	1.76755e-30		ENST00000510590	ENSG00000181381	DDX60L	DDX60L-005	DEAD (Asp-Glu-Ala-Asp) box polypeptide 60-like	6.13662	2.86409e-27	1.15425e-24
ENST00000464532	ENSG00000171557	FGG	FGG-012	fibrinogen gamma chain	9.23959	3.66658e-09	1.45881e-06		ENST00000339145	ENSG00000126709	IFI6	IFI6-003	interferon, alpha-inducible protein 6	4.29468	6.69107e-33	2.64083e-30		ENST00000484704	ENSG00000204642	HLA-F	HLA-F-012	major histocompatibility complex, class I, F	14.3831	5.58705e-27	2.23271e-24
ENST00000560311	ENSG00000213928	IRF9	IRF9-010	interferon regulatory factor 9	11.6194	3.80078e-09	1.4996e-06		ENST00000470479	ENSG00000134326	CMPK2	CMPK2-006	cytidine monophosphate (UMP-CMP) kinase 2, mitochondrial	5.89881	1.23109e-32	4.8184e-30		ENST00000487389	ENSG00000188313	PLSCR1	PLSCR1-002	phospholipid scramblase 1	2.65591	6.24596e-27	2.47522e-24
ENST00000489652	ENSG00000138496	PARP9	PARP9-006	poly (ADP-ribose) polymerase family, member 9	4.82228	3.83784e-09	1.50171e-06		ENST00000525773	ENSG00000178685	PARP10	PARP10-008	poly (ADP-ribose) polymerase family, member 10	15.1154	1.71222e-32	6.64611e-30		ENST00000295908	ENSG00000163644	PPM1K	PPM1K-001	protein phosphatase 1K (PP2C domain containing)	2.98713	6.66456e-27	2.61928e-24
ENST00000371710	ENSG00000117859	OSBPL9	OSBPL9-202	oxysterol binding protein-like 9	-11.2664	4.51623e-09	1.75267e-06		ENST00000354289	ENSG00000105835	NAMPT	NAMPT-002	nicotinamide phosphoribosyltransferase	2.71036	2.82791e-32	1.08868e-29		ENST00000437805	ENSG00000177409	SAMD9L	SAMD9L-005	sterile alpha motif domain containing 9-like	14.3758	6.73012e-27	2.62337e-24
ENST00000540382	ENSG00000182196	ARL6IP4	ARL6IP4-009	ADP-ribosylation-like factor 6 interacting protein 4	-11.0596	5.06078e-09	1.94803e-06		ENST00000264346	ENSG00000138642	HERC6	HERC6-001	hect domain and RLD 6	3.47978	3.16273e-32	1.20767e-29		ENST00000517503	ENSG00000160932	LY6E	LY6E-004	lymphocyte antigen 6 complex, locus E	14.3857	1.16846e-26	4.51756e-24
ENST00000441677	ENSG00000157601	MX1	MX1-012	myxovirus (influenza virus) resistance 1, interferon-inducible protein p78 (mouse)	12.1807	5.3206e-09	2.03153e-06		ENST00000434618	ENSG00000231925	TAPBP	TAPBP-001	ENSG00000231925	2.76795	3.29115e-32	1.2366e-29		ENST00000362020	ENSG00000126709	IFI6	IFI6-002	interferon, alpha-inducible protein 6	7.56894	2.82574e-26	1.0837e-23
ENST00000404220	ENSG00000159110	IFNAR2	IFNAR2-001	interferon (alpha, beta and omega) receptor 2	1.82134	5.76011e-09	2.18175e-06		ENST00000453426	ENSG00000204261	XXbac-BPG246D15.8	XXbac-BPG246D15.8-001	proteasome (prosome, macropain) subunit, beta type, 9 (large multifunctional peptidase 2)	6.43231	3.29039e-32	1.2366e-29		ENST00000320717	ENSG00000115419	GLS	GLS-001	glutaminase	-2.09005	2.97022e-26	1.12999e-23
ENST00000549820	ENSG00000089127	OAS1	OAS1-004	2',5'-oligoadenylate synthetase 1, 40/46kDa	6.67146	7.12034e-09	2.67555e-06		ENST00000497097	ENSG00000171564	FGB	FGB-004	fibrinogen beta chain	4.27182	4.27073e-32	1.59193e-29		ENST00000587710	ENSG00000130813	C19orf66	C19orf66-008	chromosome 19 open reading frame 66	6.69678	3.47517e-26	1.3116e-23
ENST00000470363	ENSG00000204525	HLA-C	HLA-C-010	major histocompatibility complex, class I, C; major histocompatibility complex, class I, B	5.45436	7.9235e-09	2.95391e-06		ENST00000462315	ENSG00000138496	PARP9	PARP9-003	poly (ADP-ribose) polymerase family, member 9	4.54485	7.85357e-32	2.9044e-29		ENST00000251642	ENSG00000108771	DHX58	DHX58-001	DEXH (Asp-Glu-X-His) box polypeptide 58	5.99799	3.88053e-26	1.45306e-23
ENST00000264350	ENSG00000138646	HERC5	HERC5-001	hect domain and RLD 5	1.69775	8.77417e-09	3.24548e-06		ENST00000361157	ENSG00000126709	IFI6	IFI6-001	interferon, alpha-inducible protein 6	5.69475	1.01038e-31	3.70737e-29		ENST00000413039	ENSG00000204261	XXbac-BPG246D15.8	XXbac-BPG246D15.8-004	proteasome (prosome, macropain) subunit, beta type, 9 (large multifunctional peptidase 2)	7.46972	4.44123e-26	1.65002e-23
ENST00000591504	ENSG00000166510	CCDC68	CCDC68-001	coiled-coil domain containing 68	1.79755	1.23918e-08	4.5481e-06		ENST00000295908	ENSG00000163644	PPM1K	PPM1K-001	protein phosphatase 1K (PP2C domain containing)	3.3683	1.49727e-31	5.45134e-29		ENST00000320172	ENSG00000112773	FAM46A	FAM46A-004	family with sequence similarity 46, member A	2.08105	4.82542e-26	1.77886e-23
ENST00000336098	ENSG00000171557	FGG	FGG-002	fibrinogen gamma chain	8.96276	2.34733e-08	8.54898e-06		ENST00000393150	ENSG00000196954	CASP4	CASP4-004	caspase 4, apoptosis-related cysteine peptidase	4.20829	2.07693e-31	7.50362e-29		ENST00000470479	ENSG00000134326	CMPK2	CMPK2-006	cytidine monophosphate (UMP-CMP) kinase 2, mitochondrial	6.29438	5.29621e-26	1.93739e-23
ENST00000551007	ENSG00000111331	OAS3	OAS3-002	2'-5'-oligoadenylate synthetase 3, 100kDa	3.26692	2.64308e-08	9.55263e-06		ENST00000463764	ENSG00000168016	TRANK1	TRANK1-002	ENSG00000168016	6.68254	2.20774e-31	7.91533e-29		ENST00000528780	ENSG00000185885	IFITM1	IFITM1-002	interferon induced transmembrane protein 1 (9-27)	14.2361	6.58844e-26	2.3917e-23
ENST00000534177	ENSG00000168062	BATF2	BATF2-005	basic leucine zipper transcription factor, ATF-like 2	6.9167	2.90248e-08	1.04107e-05		ENST00000560083	ENSG00000173821	RNF213	RNF213-007	ring finger protein 213	4.82773	2.37786e-31	8.46067e-29		ENST00000441631	ENSG00000132530	XAF1	XAF1-202	XIAP associated factor 1	14.1821	7.2053e-26	2.59582e-23
ENST00000396373	ENSG00000139083	ETV6	ETV6-001	ets variant 6	1.81738	3.31825e-08	1.18125e-05		ENST00000595265	ENSG00000269728	RP11-145M9.4	RP11-145M9.4-001	ENSG00000269728	3.11231	3.42861e-31	1.21076e-28		ENST00000467148	ENSG00000130589	HELZ2	HELZ2-003	peroxisomal proliferator-activated receptor A interacting complex 285	5.86411	8.55931e-26	3.06043e-23
ENST00000495892	ENSG00000183486	MX2	MX2-013	myxovirus (influenza virus) resistance 2 (mouse)	6.36069	3.60323e-08	1.27312e-05		ENST00000245414	ENSG00000125347	IRF1	IRF1-001	interferon regulatory factor 1	4.80802	7.03249e-31	2.46489e-28		ENST00000411955	ENSG00000177409	SAMD9L	SAMD9L-007	sterile alpha motif domain containing 9-like	12.0056	2.66312e-25	9.45109e-23
ENST00000256722	ENSG00000134326	CMPK2	CMPK2-002	cytidine monophosphate (UMP-CMP) kinase 2, mitochondrial	3.02623	4.58148e-08	1.60677e-05		ENST00000398316	ENSG00000102531	FNDC3A	FNDC3A-002	fibronectin type III domain containing 3A	3.38835	5.05827e-30	1.75979e-27		ENST00000494212	ENSG00000182179	UBA7	UBA7-011	ubiquitin-like modifier activating enzyme 7	14.134	2.93773e-25	1.03484e-22
ENST00000367284	ENSG00000163435	ELF3	ELF3-001	E74-like factor 3 (ets domain transcription factor, epithelial-specific )	2.55962	4.64458e-08	1.61693e-05		ENST00000306621	ENSG00000169248	CXCL11	CXCL11-001	chemokine (C-X-C motif) ligand 11	5.73759	5.62247e-30	1.9417e-27		ENST00000358502	ENSG00000128335	APOL2	APOL2-002	apolipoprotein L, 2	2.55218	4.07951e-25	1.42648e-22
ENST00000491847	ENSG00000114737	CISH	CISH-003	cytokine inducible SH2-containing protein	4.21806	4.69027e-08	1.62092e-05		ENST00000290291	ENSG00000060491	OGFR	OGFR-001	opioid growth factor receptor	2.77467	2.93352e-29	1.00568e-26		ENST00000379883	ENSG00000107201	DDX58	DDX58-001	DEAD (Asp-Glu-Ala-Asp) box polypeptide 58	6.54804	4.77343e-25	1.65694e-22
ENST00000523537	ENSG00000146006	LRRTM2	LRRTM2-004	leucine rich repeat transmembrane neuronal 2	6.34148	5.7058e-08	1.95759e-05		ENST00000367545	ENSG00000152818	UTRN	UTRN-001	utrophin	2.36925	6.86499e-29	2.33643e-26		ENST00000370082	ENSG00000130589	HELZ2	HELZ2-004	peroxisomal proliferator-activated receptor A interacting complex 285	5.10622	1.01386e-24	3.49378e-22
ENST00000421365	ENSG00000115267	IFIH1	IFIH1-002	interferon induced with helicase C domain 1	4.17693	6.69089e-08	2.27904e-05		ENST00000504148	ENSG00000150779	TIMM8B	TIMM8B-001	similar to translocase of inner mitochondrial membrane 8 homolog B; translocase of inner mitochondrial membrane 8 homolog B (yeast)	-15.2432	6.9557e-29	2.35028e-26		ENST00000484378	ENSG00000204525	HLA-C	HLA-C-012	major histocompatibility complex, class I, C; major histocompatibility complex, class I, B	6.46263	1.09808e-24	3.75677e-22
ENST00000306602	ENSG00000169245	CXCL10	CXCL10-001	chemokine (C-X-C motif) ligand 10	6.03464	6.80101e-08	2.3e-05		ENST00000481838	ENSG00000183486	MX2	MX2-003	myxovirus (influenza virus) resistance 2 (mouse)	5.15004	8.71284e-29	2.92297e-26		ENST00000313059	ENSG00000178685	PARP10	PARP10-005	poly (ADP-ribose) polymerase family, member 10	6.64155	1.70142e-24	5.77935e-22
ENST00000470479	ENSG00000134326	CMPK2	CMPK2-006	cytidine monophosphate (UMP-CMP) kinase 2, mitochondrial	3.89592	7.18723e-08	2.41338e-05		ENST00000392323	ENSG00000115415	STAT1	STAT1-002	signal transducer and activator of transcription 1, 91kDa	5.8091	1.09189e-28	3.63709e-26		ENST00000339275	ENSG00000135114	OASL	OASL-002	2'-5'-oligoadenylate synthetase-like	9.93754	1.76717e-24	5.96013e-22
ENST00000383661	ENSG00000163840	DTX3L	DTX3L-002	deltex 3-like (Drosophila)	6.69758	7.40971e-08	2.45329e-05		ENST00000479540	ENSG00000130589	HELZ2	HELZ2-005	peroxisomal proliferator-activated receptor A interacting complex 285	5.53449	2.16976e-28	7.17655e-26		ENST00000379224	ENSG00000172183	ISG20	ISG20-008	interferon stimulated exonuclease gene 20kDa	6.32554	2.63291e-24	8.81747e-22
ENST00000484378	ENSG00000204525	HLA-C	HLA-C-012	major histocompatibility complex, class I, C; major histocompatibility complex, class I, B	5.36781	7.39612e-08	2.45329e-05		ENST00000331426	ENSG00000184898	RBM43	RBM43-001	RNA binding motif protein 43	3.47141	5.03008e-28	1.65208e-25		ENST00000521699	ENSG00000160932	LY6E	LY6E-008	lymphocyte antigen 6 complex, locus E	14.1226	3.41038e-24	1.13413e-21
ENST00000424722	ENSG00000115415	STAT1	STAT1-004	signal transducer and activator of transcription 1, 91kDa	11.6262	8.19078e-08	2.69306e-05		ENST00000371818	ENSG00000119917	IFIT3	IFIT3-001	interferon-induced protein with tetratricopeptide repeats 3	14.4956	7.36459e-28	2.40203e-25		ENST00000407797	ENSG00000197536	C5orf56	C5orf56-005	chromosome 5 open reading frame 56	6.01576	3.95929e-24	1.30753e-21
ENST00000348721	ENSG00000114737	CISH	CISH-001	cytokine inducible SH2-containing protein	3.29925	9.19246e-08	3.00156e-05		ENST00000591813	ENSG00000130813	C19orf66	C19orf66-002	chromosome 19 open reading frame 66	7.36575	9.46318e-28	3.06522e-25		ENST00000515818	ENSG00000145425	RPS3A	RPS3A-013	ribosomal protein S3A pseudogene 5; ribosomal protein S3a pseudogene 47; ribosomal protein S3a pseudogene 49; ribosomal protein S3A; hypothetical LOC100131699; hypothetical LOC100130107	-4.24364	4.3525e-24	1.42747e-21
ENST00000471785	ENSG00000138496	PARP9	PARP9-005	poly (ADP-ribose) polymerase family, member 9	13.217	1.22829e-07	3.9832e-05		ENST00000486631	ENSG00000188313	PLSCR1	PLSCR1-011	phospholipid scramblase 1	5.30718	1.54545e-27	4.97157e-25		ENST00000396334	ENSG00000172936	MYD88	MYD88-001	myeloid differentiation primary response gene (88)	2.7541	8.93305e-24	2.90967e-21
ENST00000337752	ENSG00000197536	C5orf56	C5orf56-001	chromosome 5 open reading frame 56	3.27484	1.25639e-07	4.01927e-05		ENST00000526148	ENSG00000110321	EIF4G2	EIF4G2-006	eukaryotic translation initiation factor 4 gamma, 2	-15.3583	1.69387e-27	5.41199e-25		ENST00000560311	ENSG00000213928	IRF9	IRF9-010	interferon regulatory factor 9	10.0745	2.18306e-23	7.06228e-21
ENST00000548514	ENSG00000111331	OAS3	OAS3-003	2'-5'-oligoadenylate synthetase 3, 100kDa	3.71819	1.24869e-07	4.01927e-05		ENST00000397278	ENSG00000100342	APOL1	APOL1-001	apolipoprotein L, 1	6.26008	7.31428e-27	2.32115e-24		ENST00000475853	ENSG00000117226	GBP3	GBP3-004	guanylate binding protein 3	7.5719	2.40994e-23	7.74355e-21
ENST00000344691	ENSG00000159216	RUNX1	RUNX1-001	runt-related transcription factor 1	9.85897	1.30126e-07	4.13486e-05		ENST00000337752	ENSG00000197536	C5orf56	C5orf56-001	chromosome 5 open reading frame 56	6.33941	8.56413e-27	2.69954e-24		ENST00000361842	ENSG00000132530	XAF1	XAF1-001	XIAP associated factor 1	14.9781	2.46119e-23	7.85517e-21
ENST00000451256	ENSG00000128335	APOL2	APOL2-008	apolipoprotein L, 2	4.12034	1.57178e-07	4.96115e-05		ENST00000259030	ENSG00000136514	RTP4	RTP4-001	receptor (chemosensory) transporter protein 4	14.6718	1.55785e-26	4.87785e-24		ENST00000486631	ENSG00000188313	PLSCR1	PLSCR1-011	phospholipid scramblase 1	5.56509	2.64478e-23	8.38482e-21
ENST00000320172	ENSG00000112773	FAM46A	FAM46A-004	family with sequence similarity 46, member A	1.97196	1.79337e-07	5.62312e-05		ENST00000537056	ENSG00000140853	NLRC5	NLRC5-012	NLR family, CARD domain containing 5	14.6709	1.77963e-26	5.53537e-24		ENST00000543103	ENSG00000140853	NLRC5	NLRC5-014	NLR family, CARD domain containing 5	9.4965	5.92727e-23	1.8667e-20
ENST00000453426	ENSG00000204261	XXbac-BPG246D15.8	XXbac-BPG246D15.8-001	proteasome (prosome, macropain) subunit, beta type, 9 (large multifunctional peptidase 2)	4.64347	1.82372e-07	5.68064e-05		ENST00000483358	ENSG00000013374	NUB1	NUB1-008	negative regulator of ubiquitin-like proteins 1	3.2108	2.44644e-26	7.55932e-24		ENST00000477068	ENSG00000135899	SP110	SP110-005	SP110 nuclear body protein	13.8091	6.8158e-23	2.1324e-20
ENST00000473984	ENSG00000171564	FGB	FGB-005	fibrinogen beta chain	11.1764	2.30253e-07	7.12521e-05		ENST00000437805	ENSG00000177409	SAMD9L	SAMD9L-005	sterile alpha motif domain containing 9-like	14.6681	3.19571e-26	9.81e-24		ENST00000553117	ENSG00000164904	ALDH7A1	ALDH7A1-017	aldehyde dehydrogenase 7 family, member A1	-14.5731	7.91393e-23	2.45978e-20
ENST00000595881	ENSG00000104870	FCGRT	FCGRT-002	Fc fragment of IgG, receptor, transporter, alpha	-2.30065	2.50175e-07	7.69143e-05		ENST00000405342	ENSG00000122643	NT5C3A	NT5C3A-202	5'-nucleotidase, cytosolic III	3.32413	4.25355e-26	1.29725e-23		ENST00000341950	ENSG00000067066	SP100	SP100-201	SP100 nuclear antigen	13.7688	1.38839e-22	4.27834e-20
ENST00000527454	ENSG00000168062	BATF2	BATF2-004	basic leucine zipper transcription factor, ATF-like 2	5.35645	2.73883e-07	8.36597e-05		ENST00000496755	ENSG00000168614	NBPF9	NBPF9-004	ENSG00000168614	-14.6001	1.02956e-25	3.11969e-23		ENST00000484003	ENSG00000204264	PSMB8	PSMB8-003	proteasome (prosome, macropain) subunit, beta type, 8 (large multifunctional peptidase 7)	5.49066	1.39448e-22	4.27834e-20
ENST00000561415	ENSG00000213928	IRF9	IRF9-003	interferon regulatory factor 9	5.29793	2.81356e-07	8.53916e-05		ENST00000308284	ENSG00000120341	SEC16B	SEC16B-004	SEC16 homolog B (S. cerevisiae)	4.32528	6.08317e-25	1.83146e-22		ENST00000407997	ENSG00000239713	APOBEC3G	APOBEC3G-001	ENSG00000239713	4.01777	4.01906e-22	1.22517e-19
ENST00000559916	ENSG00000166710	B2M	B2M-006	beta-2-microglobulin	3.67474	2.91699e-07	8.79667e-05		ENST00000371204	ENSG00000134716	CYP2J2	CYP2J2-001	cytochrome P450, family 2, subfamily J, polypeptide 2	4.22879	8.02578e-25	2.40094e-22		ENST00000412095	ENSG00000204261	XXbac-BPG246D15.8	XXbac-BPG246D15.8-005	proteasome (prosome, macropain) subunit, beta type, 9 (large multifunctional peptidase 2)	6.29509	6.29327e-22	1.90622e-19
ENST00000588645	ENSG00000090339	ICAM1	ICAM1-004	intercellular adhesion molecule 1	9.81741	3.03828e-07	9.10447e-05		ENST00000378764	ENSG00000123240	OPTN	OPTN-009	optineurin	2.86693	1.48772e-24	4.42238e-22		ENST00000557098	ENSG00000165949	IFI27	IFI27-004	interferon, alpha-inducible protein 27	13.8433	6.96735e-22	2.09704e-19
ENST00000415374	ENSG00000138035	PNPT1	PNPT1-007	polyribonucleotide nucleotidyltransferase 1	2.24251	3.05919e-07	9.10945e-05		ENST00000373451	ENSG00000137200	FTSJD2	FTSJD2-001	FtsJ methyltransferase domain containing 2	2.15238	1.61478e-24	4.76991e-22		ENST00000337752	ENSG00000197536	C5orf56	C5orf56-001	chromosome 5 open reading frame 56	5.46852	7.28007e-22	2.17738e-19
ENST00000362020	ENSG00000126709	IFI6	IFI6-002	interferon, alpha-inducible protein 6	2.92966	3.09201e-07	9.14963e-05		ENST00000355740	ENSG00000026103	FAS	FAS-005	Fas (TNF receptor superfamily, member 6)	6.06677	1.68874e-24	4.9572e-22		ENST00000581487	ENSG00000183723	CMTM4	CMTM4-005	CKLF-like MARVEL transmembrane domain containing 4	-1.96741	8.5653e-22	2.54577e-19
ENST00000560083	ENSG00000173821	RNF213	RNF213-007	ring finger protein 213	2.45384	3.22011e-07	9.46951e-05		ENST00000336126	ENSG00000180628	PCGF5	PCGF5-001	polycomb group ring finger 5	2.19198	2.50393e-24	7.30447e-22		ENST00000606273	ENSG00000204642	HLA-F	HLA-F-015	major histocompatibility complex, class I, F	13.6333	8.92397e-22	2.6359e-19
ENST00000571303	ENSG00000168404	MLKL	MLKL-007	mixed lineage kinase domain-like	10.4013	3.39216e-07	9.9139e-05		ENST00000362020	ENSG00000126709	IFI6	IFI6-002	interferon, alpha-inducible protein 6	5.80659	2.99394e-24	8.68002e-22		ENST00000306085	ENSG00000169871	TRIM56	TRIM56-001	tripartite motif-containing 56	2.22263	1.09571e-21	3.21646e-19
ENST00000559284	ENSG00000213928	IRF9	IRF9-012	interferon regulatory factor 9	12.8971	3.61718e-07	0.000105067		ENST00000559220	ENSG00000166710	B2M	B2M-012	beta-2-microglobulin	3.06979	3.07169e-24	8.8508e-22		ENST00000434618	ENSG00000231925	TAPBP	TAPBP-001	ENSG00000231925	2.20893	1.12819e-21	3.29148e-19
ENST00000559453	ENSG00000100911	PSME2	PSME2-006	proteasome (prosome, macropain) activator subunit 2 (PA28 beta)	3.87209	3.66993e-07	0.000105949		ENST00000376753	ENSG00000116663	FBXO6	FBXO6-001	F-box protein 6	4.47409	3.32554e-24	9.52383e-22		ENST00000515088	ENSG00000181381	DDX60L	DDX60L-004	DEAD (Asp-Glu-Ala-Asp) box polypeptide 60-like	5.00252	1.34837e-21	3.90985e-19
ENST00000326172	ENSG00000144802	NFKBIZ	NFKBIZ-003	nuclear factor of kappa light polypeptide gene enhancer in B-cells inhibitor, zeta	2.94579	4.42813e-07	0.000127063		ENST00000313059	ENSG00000178685	PARP10	PARP10-005	poly (ADP-ribose) polymerase family, member 10	5.87622	3.90189e-24	1.11067e-21		ENST00000495892	ENSG00000183486	MX2	MX2-013	myxovirus (influenza virus) resistance 2 (mouse)	6.2606	1.60677e-21	4.6309e-19
ENST00000370461	ENSG00000060491	OGFR	OGFR-002	opioid growth factor receptor	2.35752	4.51914e-07	0.000128893		ENST00000260403	ENSG00000137842	TMEM62	TMEM62-001	transmembrane protein 62	2.50663	5.36681e-24	1.51845e-21		ENST00000478268	ENSG00000157601	MX1	MX1-004	myxovirus (influenza virus) resistance 1, interferon-inducible protein p78 (mouse)	11.7297	1.63099e-21	4.67241e-19
ENST00000509493	ENSG00000171564	FGB	FGB-010	fibrinogen beta chain	5.72137	4.69236e-07	0.000133033		ENST00000292494	ENSG00000160932	LY6E	LY6E-001	lymphocyte antigen 6 complex, locus E	6.0502	5.58961e-24	1.57202e-21		ENST00000397278	ENSG00000100342	APOL1	APOL1-001	apolipoprotein L, 1	5.63886	1.70606e-21	4.85819e-19
ENST00000355295	ENSG00000196116	TDRD7	TDRD7-001	tudor domain containing 7	1.87324	6.03208e-07	0.000169997		ENST00000373737	ENSG00000010030	ETV7	ETV7-002	ets variant 7	14.2263	1.41381e-23	3.95251e-21		ENST00000427101	ENSG00000067066	SP100	SP100-202	SP100 nuclear antigen	13.5684	2.11733e-21	5.99343e-19
ENST00000522633	ENSG00000134352	IL6ST	IL6ST-007	interleukin 6 signal transducer (gp130, oncostatin M receptor)	9.45281	6.48399e-07	0.000180855		ENST00000409467	ENSG00000122643	NT5C3A	NT5C3A-003	5'-nucleotidase, cytosolic III	5.57346	2.62754e-23	7.30223e-21		ENST00000553285	ENSG00000165949	IFI27	IFI27-003	interferon, alpha-inducible protein 27	6.69048	2.77303e-21	7.80305e-19
ENST00000549918	ENSG00000111331	OAS3	OAS3-007	2'-5'-oligoadenylate synthetase 3, 100kDa	7.99587	6.49378e-07	0.000180855		ENST00000591778	ENSG00000108679	LGALS3BP	LGALS3BP-007	lectin, galactoside-binding, soluble, 3 binding protein	2.39611	2.6884e-23	7.42742e-21		ENST00000369985	ENSG00000196586	MYO6	MYO6-001	myosin VI	-14.2896	3.61388e-21	1.01093e-18
ENST00000479540	ENSG00000130589	HELZ2	HELZ2-005	peroxisomal proliferator-activated receptor A interacting complex 285	6.11295	6.53836e-07	0.000181032		ENST00000356386	ENSG00000186470	BTN3A2	BTN3A2-001	butyrophilin, subfamily 3, member A2	4.12478	3.20406e-23	8.80028e-21		ENST00000260403	ENSG00000137842	TMEM62	TMEM62-001	transmembrane protein 62	2.06191	3.83954e-21	1.06777e-18
ENST00000345127	ENSG00000139174	PRICKLE1	PRICKLE1-001	prickle homolog 1 (Drosophila)	-9.28363	6.75479e-07	0.000185937		ENST00000396864	ENSG00000213928	IRF9	IRF9-001	interferon regulatory factor 9	4.12555	4.95774e-23	1.35378e-20		ENST00000561237	ENSG00000185880	TRIM69	TRIM69-009	tripartite motif-containing 69	3.97444	4.04683e-21	1.11888e-18
ENST00000330714	ENSG00000183486	MX2	MX2-001	myxovirus (influenza virus) resistance 2 (mouse)	2.25737	6.93787e-07	0.000189061		ENST00000392583	ENSG00000111335	OAS2	OAS2-002	2'-5'-oligoadenylate synthetase 2, 69/71kDa	14.1397	5.74372e-23	1.55934e-20		ENST00000376753	ENSG00000116663	FBXO6	FBXO6-001	F-box protein 6	3.8292	6.49499e-21	1.78537e-18
ENST00000491110	ENSG00000157601	MX1	MX1-016	myxovirus (influenza virus) resistance 1, interferon-inducible protein p78 (mouse)	9.57867	6.94812e-07	0.000189061		ENST00000415816	ENSG00000068079	IFI35	IFI35-002	interferon-induced protein 35	4.82014	1.22271e-22	3.30041e-20		ENST00000429120	ENSG00000160932	LY6E	LY6E-002	lymphocyte antigen 6 complex, locus E	8.80589	7.14642e-21	1.95315e-18
ENST00000354258	ENSG00000168394	TAP1	TAP1-001	transporter 1, ATP-binding cassette, sub-family B (MDR/TAP)	6.41536	7.30167e-07	0.000197546		ENST00000596960	ENSG00000268544	RP11-277L2.4	RP11-277L2.4-001	ENSG00000268544	4.2052	1.76418e-22	4.73476e-20		ENST00000546318	ENSG00000185745	IFIT1	IFIT1-201	interferon-induced protein with tetratricopeptide repeats 1	8.56431	9.34844e-21	2.54037e-18
ENST00000478268	ENSG00000157601	MX1	MX1-004	myxovirus (influenza virus) resistance 1, interferon-inducible protein p78 (mouse)	11.856	7.53233e-07	0.000202628		ENST00000561415	ENSG00000213928	IRF9	IRF9-003	interferon regulatory factor 9	4.82294	1.95519e-22	5.21757e-20		ENST00000529311	ENSG00000178685	PARP10	PARP10-018	poly (ADP-ribose) polymerase family, member 10	6.06861	1.07634e-20	2.90825e-18
ENST00000486332	ENSG00000168394	TAP1	TAP1-002	transporter 1, ATP-binding cassette, sub-family B (MDR/TAP)	7.27052	8.22218e-07	0.000219936		ENST00000392048	ENSG00000135899	SP110	SP110-004	SP110 nuclear body protein	11.151	2.90285e-22	7.70272e-20		ENST00000373694	ENSG00000101347	SAMHD1	SAMHD1-201	SAM domain and HD domain 1	2.2051	1.40522e-20	3.77544e-18
ENST00000429600	ENSG00000204261	XXbac-BPG246D15.8	XXbac-BPG246D15.8-003	proteasome (prosome, macropain) subunit, beta type, 9 (large multifunctional peptidase 2)	7.19464	1.02521e-06	0.000272693		ENST00000564725	ENSG00000140464	PML	PML-016	promyelocytic leukemia; similar to promyelocytic leukemia protein isoform 1	4.44446	3.09166e-22	8.15764e-20		ENST00000307407	ENSG00000169429	IL8	IL8-001	interleukin 8	5.55548	2.25683e-20	6.02942e-18
ENST00000341469	ENSG00000106785	TRIM14	TRIM14-001	tripartite motif-containing 14	1.78421	1.07537e-06	0.000284437		ENST00000513901	ENSG00000181381	DDX60L	DDX60L-006	DEAD (Asp-Glu-Ala-Asp) box polypeptide 60-like	6.13249	6.67885e-22	1.75243e-19		ENST00000401026	ENSG00000122483	CCDC18	CCDC18-003	coiled-coil domain containing 18	-13.3011	2.5511e-20	6.77752e-18
ENST00000284984	ENSG00000154734	ADAMTS1	ADAMTS1-001	ADAM metallopeptidase with thrombospondin type 1 motif, 1	3.04115	1.09191e-06	0.000287208		ENST00000396152	ENSG00000122643	NT5C3A	NT5C3A-004	5'-nucleotidase, cytosolic III	3.79992	7.22251e-22	1.88455e-19		ENST00000489652	ENSG00000138496	PARP9	PARP9-006	poly (ADP-ribose) polymerase family, member 9	6.66341	3.03657e-20	8.02246e-18
ENST00000373737	ENSG00000010030	ETV7	ETV7-002	ets variant 7	5.48637	1.24221e-06	0.000324937		ENST00000369756	ENSG00000112773	FAM46A	FAM46A-005	family with sequence similarity 46, member A	2.69585	9.38389e-22	2.43499e-19		ENST00000489502	ENSG00000204642	HLA-F	HLA-F-008	major histocompatibility complex, class I, F	13.3462	4.13917e-20	1.0875e-17
ENST00000433165	ENSG00000153721	CNKSR3	CNKSR3-004	membrane associated guanylate kinase, WW and PDZ domain containing 1; CNKSR family member 3	2.23129	1.56837e-06	0.000408		ENST00000509583	ENSG00000002549	LAP3	LAP3-002	leucine aminopeptidase 3	3.96665	1.02213e-21	2.63771e-19		ENST00000560083	ENSG00000173821	RNF213	RNF213-007	ring finger protein 213	5.02534	4.95392e-20	1.29442e-17
ENST00000561237	ENSG00000185880	TRIM69	TRIM69-009	tripartite motif-containing 69	2.91342	1.57861e-06	0.000408419		ENST00000358655	ENSG00000140105	WARS	WARS-004	tryptophanyl-tRNA synthetase	3.49802	1.28505e-21	3.2981e-19		ENST00000306072	ENSG00000172183	ISG20	ISG20-001	interferon stimulated exonuclease gene 20kDa	4.18297	5.33123e-20	1.38539e-17
ENST00000474039	ENSG00000111837	MAK	MAK-002	male germ cell-associated kinase	2.43449	1.62651e-06	0.000418525		ENST00000340573	ENSG00000156587	UBE2L6	UBE2L6-002	ubiquitin-conjugating enzyme E2L 6	14.1152	1.42007e-21	3.62482e-19		ENST00000508159	ENSG00000138646	HERC5	HERC5-002	hect domain and RLD 5	3.7956	5.38904e-20	1.3928e-17
ENST00000435786	ENSG00000140464	PML	PML-010	promyelocytic leukemia; similar to promyelocytic leukemia protein isoform 1	4.58534	1.66636e-06	0.000426462		ENST00000253110	ENSG00000130813	C19orf66	C19orf66-001	chromosome 19 open reading frame 66	4.44087	1.53129e-21	3.88758e-19		ENST00000216264	ENSG00000100422	CERK	CERK-001	ceramide kinase	-1.97255	5.65658e-20	1.45405e-17
ENST00000494568	ENSG00000188313	PLSCR1	PLSCR1-013	phospholipid scramblase 1	7.12554	1.81072e-06	0.000460917		ENST00000250092	ENSG00000129226	CD68	CD68-001	CD68 molecule	2.29654	1.92725e-21	4.86651e-19		ENST00000376861	ENSG00000204642	HLA-F	HLA-F-001	major histocompatibility complex, class I, F	13.3015	6.62072e-20	1.69273e-17
ENST00000316660	ENSG00000141682	PMAIP1	PMAIP1-001	phorbol-12-myristate-13-acetate-induced protein 1	1.34254	1.9325e-06	0.000489177		ENST00000556544	ENSG00000165949	IFI27	IFI27-005	interferon, alpha-inducible protein 27	14.0406	2.48767e-21	6.24805e-19		ENST00000462315	ENSG00000138496	PARP9	PARP9-003	poly (ADP-ribose) polymerase family, member 9	4.91565	7.40437e-20	1.88297e-17
ENST00000515088	ENSG00000181381	DDX60L	DDX60L-004	DEAD (Asp-Glu-Ala-Asp) box polypeptide 60-like	3.1014	1.94241e-06	0.000489177		ENST00000355754	ENSG00000162654	GBP4	GBP4-001	guanylate binding protein 4	12.5722	2.99859e-21	7.49122e-19		ENST00000559916	ENSG00000166710	B2M	B2M-006	beta-2-microglobulin	3.66116	8.02165e-20	2.02909e-17
ENST00000543190	ENSG00000111321	LTBR	LTBR-012	lymphotoxin beta receptor (TNFR superfamily, member 3)	7.18386	1.96066e-06	0.000491161		ENST00000562017	ENSG00000125148	MT2A	MT2A-002	metallothionein 2A	14.2194	3.34514e-21	8.31275e-19		ENST00000462232	ENSG00000135899	SP110	SP110-009	SP110 nuclear body protein	12.0632	8.99101e-20	2.26226e-17
ENST00000561342	ENSG00000213928	IRF9	IRF9-014	interferon regulatory factor 9	3.84872	2.03486e-06	0.000507067		ENST00000559876	ENSG00000172183	ISG20	ISG20-006	interferon stimulated exonuclease gene 20kDa	10.9689	3.72623e-21	9.21104e-19		ENST00000220325	ENSG00000103966	EHD4	EHD4-001	EH-domain containing 4	2.09489	1.48205e-19	3.70941e-17
ENST00000439555	ENSG00000125347	IRF1	IRF1-009	interferon regulatory factor 1	8.24324	2.46505e-06	0.00060877		ENST00000489749	ENSG00000134321	RSAD2	RSAD2-005	radical S-adenosyl methionine domain containing 2	10.0493	5.22369e-21	1.28451e-18		ENST00000264346	ENSG00000138642	HERC6	HERC6-001	hect domain and RLD 6	3.55191	1.68103e-19	4.18541e-17
ENST00000492630	ENSG00000160710	ADAR	ADAR-004	adenosine deaminase, RNA-specific	3.39507	2.46872e-06	0.00060877		ENST00000531537	ENSG00000178685	PARP10	PARP10-020	poly (ADP-ribose) polymerase family, member 10	14.0197	6.03166e-21	1.47546e-18		ENST00000481410	ENSG00000122783	C7orf49	C7orf49-008	chromosome 7 open reading frame 49	4.58196	3.98548e-19	9.87132e-17
ENST00000484003	ENSG00000204264	PSMB8	PSMB8-003	proteasome (prosome, macropain) subunit, beta type, 8 (large multifunctional peptidase 7)	3.37999	2.50296e-06	0.000614016		ENST00000336233	ENSG00000107798	LIPA	LIPA-001	lipase A, lysosomal acid, cholesterol esterase	1.90376	6.4542e-21	1.57064e-18		ENST00000355754	ENSG00000162654	GBP4	GBP4-001	guanylate binding protein 4	8.4749	4.23732e-19	1.04407e-16
ENST00000554843	ENSG00000100902	PSMA6	PSMA6-008	proteasome (prosome, macropain) subunit, alpha type, 6	-6.25157	2.55853e-06	0.000624414		ENST00000552756	ENSG00000111335	OAS2	OAS2-006	2'-5'-oligoadenylate synthetase 2, 69/71kDa	13.9588	6.70169e-21	1.62247e-18		ENST00000483765	ENSG00000122026	RPL21	RPL21-008	ribosomal protein L21 pseudogene 134; ribosomal protein L21 pseudogene 80; ribosomal protein L21 pseudogene 20; ribosomal protein L21 pseudogene 46; ribosomal protein L21 pseudogene 45; ribosomal protein L21 pseudogene 131; ribosomal protein L21 pseudogene 16; ribosomal protein L21 pseudogene 53; ribosomal protein L21 pseudogene 120; ribosomal protein L21 pseudogene 37; ribosomal protein L21 pseu…	-4.6423	5.61393e-19	1.37614e-16
ENST00000574807	ENSG00000263203	CHTF8	CHTF8-001	ENSG00000263203	10.3618	2.61072e-06	0.000633883		ENST00000425490	ENSG00000132274	TRIM22	TRIM22-003	tripartite motif-containing 22	14.0022	7.84398e-21	1.88927e-18		ENST00000369318	ENSG00000165806	CASP7	CASP7-001	caspase 7, apoptosis-related cysteine peptidase	2.92582	5.86591e-19	1.43053e-16
ENST00000575111	ENSG00000108523	RNF167	RNF167-002	ring finger protein 167	3.21798	2.62987e-06	0.000635276		ENST00000379882	ENSG00000107201	DDX58	DDX58-201	DEAD (Asp-Glu-Ala-Asp) box polypeptide 58	13.9587	8.82356e-21	2.11437e-18		ENST00000585407	ENSG00000108679	LGALS3BP	LGALS3BP-021	lectin, galactoside-binding, soluble, 3 binding protein	7.52399	7.22582e-19	1.75318e-16
ENST00000360356	ENSG00000138496	PARP9	PARP9-001	poly (ADP-ribose) polymerase family, member 9	6.45317	2.71157e-06	0.000651685		ENST00000560723	ENSG00000172345	STARD5	STARD5-003	StAR-related lipid transfer (START) domain containing 5	3.91232	1.28347e-20	3.05994e-18		ENST00000393437	ENSG00000170500	LONRF2	LONRF2-001	LON peptidase N-terminal domain and ring finger 2	-1.96314	9.85905e-19	2.37993e-16
ENST00000463764	ENSG00000168016	TRANK1	TRANK1-002	ENSG00000168016	4.57944	2.93622e-06	0.000702113		ENST00000528097	ENSG00000177156	TALDO1	TALDO1-010	transaldolase 1	2.83352	1.99946e-20	4.74287e-18		ENST00000420541	ENSG00000121858	TNFSF10	TNFSF10-002	tumor necrosis factor (ligand) superfamily, member 10	3.55325	1.10414e-18	2.6519e-16
ENST00000263398	ENSG00000026508	CD44	CD44-003	CD44 molecule (Indian blood group)	1.40615	3.19499e-06	0.00076015		ENST00000502913	ENSG00000138646	HERC5	HERC5-003	hect domain and RLD 5	5.92442	2.45088e-20	5.78444e-18		ENST00000512397	ENSG00000002549	LAP3	LAP3-005	leucine aminopeptidase 3	3.9098	1.22097e-18	2.91774e-16
ENST00000296252	ENSG00000163898	LIPH	LIPH-001	lipase, member H	3.62919	3.27033e-06	0.000774186		ENST00000441677	ENSG00000157601	MX1	MX1-012	myxovirus (influenza virus) resistance 1, interferon-inducible protein p78 (mouse)	13.4643	3.45838e-20	8.12149e-18		ENST00000460912	ENSG00000131018	SYNE1	SYNE1-028	spectrin repeat containing, nuclear envelope 1	-13.7235	1.8643e-18	4.43285e-16
ENST00000361157	ENSG00000126709	IFI6	IFI6-001	interferon, alpha-inducible protein 6	1.72483	3.3108e-06	0.000779867		ENST00000509493	ENSG00000171564	FGB	FGB-010	fibrinogen beta chain	4.625	5.76256e-20	1.34652e-17		ENST00000435611	ENSG00000183486	MX2	MX2-007	myxovirus (influenza virus) resistance 2 (mouse)	12.8092	1.96903e-18	4.65857e-16
ENST00000338483	ENSG00000185022	MAFF	MAFF-001	v-maf musculoaponeurotic fibrosarcoma oncogene homolog F (avian)	2.82817	3.45025e-06	0.000808691		ENST00000342435	ENSG00000188313	PLSCR1	PLSCR1-001	phospholipid scramblase 1	3.61706	5.83578e-20	1.35688e-17		ENST00000494851	ENSG00000121858	TNFSF10	TNFSF10-006	tumor necrosis factor (ligand) superfamily, member 10	3.43598	2.20656e-18	5.1947e-16
ENST00000572992	ENSG00000175643	RMI2	RMI2-004	chromosome 16 open reading frame 75	4.99791	3.90218e-06	0.000910112		ENST00000504614	ENSG00000002549	LAP3	LAP3-008	leucine aminopeptidase 3	5.95196	1.06252e-19	2.45828e-17		ENST00000396152	ENSG00000122643	NT5C3A	NT5C3A-004	5'-nucleotidase, cytosolic III	3.23395	2.90054e-18	6.79484e-16
ENST00000446188	ENSG00000163435	ELF3	ELF3-004	E74-like factor 3 (ets domain transcription factor, epithelial-specific )	4.36669	4.15439e-06	0.000964185		ENST00000341950	ENSG00000067066	SP100	SP100-201	SP100 nuclear antigen	13.8158	1.14206e-19	2.62938e-17		ENST00000373738	ENSG00000010030	ETV7	ETV7-202	ets variant 7	5.52792	3.05943e-18	7.13193e-16
ENST00000423282	ENSG00000115415	STAT1	STAT1-005	signal transducer and activator of transcription 1, 91kDa	3.44848	4.46384e-06	0.00103095		ENST00000559916	ENSG00000166710	B2M	B2M-006	beta-2-microglobulin	4.10983	1.35756e-19	3.11028e-17		ENST00000355905	ENSG00000165246	NLGN4Y	NLGN4Y-002	neuroligin 4, Y-linked	12.834	3.18329e-18	7.3486e-16
ENST00000567269	ENSG00000166589	CDH16	CDH16-003	cadherin 16, KSP-cadherin	2.40461	4.64603e-06	0.00106782		ENST00000377493	ENSG00000116288	PARK7	PARK7-003	Parkinson disease (autosomal recessive, early onset) 7	-4.06441	1.80925e-19	4.125e-17		ENST00000500836	ENSG00000269640	CTD-2521M24.9	CTD-2521M24.9-002	ENSG00000269640	12.7801	3.17124e-18	7.3486e-16
ENST00000259030	ENSG00000136514	RTP4	RTP4-001	receptor (chemosensory) transporter protein 4	9.88177	5.16916e-06	0.00117663		ENST00000500836	ENSG00000269640	CTD-2521M24.9	CTD-2521M24.9-002	ENSG00000269640	13.8369	2.8805e-19	6.53568e-17		ENST00000298902	ENSG00000165949	IFI27	IFI27-006	interferon, alpha-inducible protein 27	12.7702	3.42869e-18	7.87688e-16
ENST00000396722	ENSG00000068079	IFI35	IFI35-004	interferon-induced protein 35	6.57236	5.16054e-06	0.00117663		ENST00000371752	ENSG00000124201	ZNFX1	ZNFX1-001	zinc finger, NFX1-type containing 1	4.18458	3.32521e-19	7.50842e-17		ENST00000370751	ENSG00000137959	IFI44L	IFI44L-001	interferon-induced protein 44-like	12.804	3.45145e-18	7.89104e-16
ENST00000441159	ENSG00000170379	FAM115C	FAM115C-001	family with sequence similarity 115, member C; family with sequence similarity 115, member D (pseudogene)	1.8648	5.34273e-06	0.00121032		ENST00000418572	ENSG00000170581	STAT2	STAT2-004	signal transducer and activator of transcription 2, 113kDa	4.1486	3.58275e-19	8.05123e-17		ENST00000564494	ENSG00000137842	TMEM62	TMEM62-002	transmembrane protein 62	2.34163	5.31003e-18	1.20822e-15
ENST00000258382	ENSG00000135899	SP110	SP110-001	SP110 nuclear body protein	10.0212	5.60595e-06	0.0012639		ENST00000561424	ENSG00000166710	B2M	B2M-013	beta-2-microglobulin	2.49811	3.79245e-19	8.4819e-17		ENST00000373451	ENSG00000137200	FTSJD2	FTSJD2-001	FtsJ methyltransferase domain containing 2	1.7394	6.37199e-18	1.44295e-15
ENST00000539120	ENSG00000111490	TBC1D30	TBC1D30-008	TBC1 domain family, member 30	5.95588	5.88365e-06	0.00132022		ENST00000358662	ENSG00000135899	SP110	SP110-003	SP110 nuclear body protein	12.5972	4.21943e-19	9.39214e-17		ENST00000509583	ENSG00000002549	LAP3	LAP3-002	leucine aminopeptidase 3	3.55406	6.71499e-18	1.51342e-15
ENST00000484111	ENSG00000059378	PARP12	PARP12-013	poly (ADP-ribose) polymerase family, member 12	4.75238	6.08283e-06	0.00135848		ENST00000395761	ENSG00000163739	CXCL1	CXCL1-001	chemokine (C-X-C motif) ligand 1 (melanoma growth stimulating activity, alpha)	3.90445	4.29797e-19	9.52183e-17		ENST00000543141	ENSG00000140853	NLRC5	NLRC5-018	NLR family, CARD domain containing 5	8.72648	6.91761e-18	1.55173e-15
ENST00000378953	ENSG00000197536	C5orf56	C5orf56-002	chromosome 5 open reading frame 56	2.94995	6.57529e-06	0.00146157		ENST00000263265	ENSG00000105559	PLEKHA4	PLEKHA4-001	pleckstrin homology domain containing, family A (phosphoinositide binding specific) member 4	4.61903	7.13669e-19	1.57366e-16		ENST00000549820	ENSG00000089127	OAS1	OAS1-004	2',5'-oligoadenylate synthetase 1, 40/46kDa	10.3961	7.08993e-18	1.58292e-15
ENST00000454414	ENSG00000115415	STAT1	STAT1-008	signal transducer and activator of transcription 1, 91kDa	5.21379	6.7719e-06	0.00149824		ENST00000320172	ENSG00000112773	FAM46A	FAM46A-004	family with sequence similarity 46, member A	2.52979	8.14626e-19	1.78788e-16		ENST00000518850	ENSG00000156482	RPL30	RPL30-010	ribosomal protein L30	-4.80338	7.30507e-18	1.62333e-15
ENST00000331426	ENSG00000184898	RBM43	RBM43-001	RNA binding motif protein 43	1.95426	7.16375e-06	0.00157756		ENST00000423313	ENSG00000235750	KIAA0040	KIAA0040-002	ENSG00000235750	2.57257	8.43587e-19	1.84283e-16		ENST00000575369	ENSG00000132530	XAF1	XAF1-003	XIAP associated factor 1	12.777	7.72911e-18	1.70957e-15
ENST00000380843	ENSG00000101365	IDH3B	IDH3B-011	isocitrate dehydrogenase 3 (NAD+) beta	-8.0175	8.66726e-06	0.00189982		ENST00000223500	ENSG00000086065	CHMP5	CHMP5-001	chromatin modifying protein 5	1.65594	9.0467e-19	1.96711e-16		ENST00000464863	ENSG00000240065	PSMB9	PSMB9-002	ENSG00000240065	12.7407	7.91738e-18	1.74311e-15
ENST00000557199	ENSG00000170581	STAT2	STAT2-013	signal transducer and activator of transcription 2, 113kDa	4.758	8.74477e-06	0.00190797		ENST00000412615	ENSG00000135148	TRAFD1	TRAFD1-001	TRAF-type zinc finger domain containing 1	2.19284	1.13438e-18	2.45522e-16		ENST00000535677	ENSG00000133106	EPSTI1	EPSTI1-009	epithelial stromal interaction 1 (breast)	6.14997	9.51242e-18	2.08462e-15
ENST00000562086	ENSG00000140464	PML	PML-018	promyelocytic leukemia; similar to promyelocytic leukemia protein isoform 1	3.55297	8.97139e-06	0.00194844		ENST00000420541	ENSG00000121858	TNFSF10	TNFSF10-002	tumor necrosis factor (ligand) superfamily, member 10	5.60077	1.17685e-18	2.53546e-16		ENST00000522024	ENSG00000160932	LY6E	LY6E-007	lymphocyte antigen 6 complex, locus E	12.776	1.05749e-17	2.30682e-15
ENST00000327669	ENSG00000184731	FAM110C	FAM110C-001	family with sequence similarity 110, member C	1.33848	9.18174e-06	0.00198502		ENST00000440465	ENSG00000229644	NAMPTL	NAMPTL-001	ENSG00000229644	2.75716	1.18397e-18	2.53916e-16		ENST00000424365	ENSG00000157601	MX1	MX1-009	myxovirus (influenza virus) resistance 1, interferon-inducible protein p78 (mouse)	12.5814	1.60072e-17	3.4759e-15
ENST00000486631	ENSG00000188313	PLSCR1	PLSCR1-011	phospholipid scramblase 1	2.92165	1.01162e-05	0.00217709		ENST00000358161	ENSG00000197694	SPTAN1	SPTAN1-201	spectrin, alpha, non-erythrocytic 1 (alpha-fodrin)	-13.56	1.20282e-18	2.56786e-16		ENST00000473240	ENSG00000115271	GCA	GCA-013	grancalcin, EF-hand calcium binding protein	4.72428	1.6504e-17	3.56749e-15
ENST00000408965	ENSG00000221869	CEBPD	CEBPD-001	CCAAT/enhancer binding protein (C/EBP), delta	2.74882	1.07158e-05	0.00229569		ENST00000376237	ENSG00000204525	HLA-C	HLA-C-006	major histocompatibility complex, class I, C; major histocompatibility complex, class I, B	5.13296	1.54066e-18	3.27421e-16		ENST00000331426	ENSG00000184898	RBM43	RBM43-001	RNA binding motif protein 43	2.49858	1.68072e-17	3.61659e-15
ENST00000455164	ENSG00000157601	MX1	MX1-201	myxovirus (influenza virus) resistance 1, interferon-inducible protein p78 (mouse)	8.18917	1.16091e-05	0.00247587		ENST00000329608	ENSG00000184371	CSF1	CSF1-001	colony stimulating factor 1 (macrophage)	5.29132	1.58287e-18	3.34876e-16		ENST00000441677	ENSG00000157601	MX1	MX1-012	myxovirus (influenza virus) resistance 1, interferon-inducible protein p78 (mouse)	13.616	1.78321e-17	3.81984e-15
ENST00000560585	ENSG00000140297	GCNT3	GCNT3-008	glucosaminyl (N-acetyl) transferase 3, mucin type	2.02696	1.31067e-05	0.00278272		ENST00000542096	ENSG00000107201	DDX58	DDX58-202	DEAD (Asp-Glu-Ala-Asp) box polypeptide 58	5.16487	1.61965e-18	3.41121e-16		ENST00000552756	ENSG00000111335	OAS2	OAS2-006	2'-5'-oligoadenylate synthetase 2, 69/71kDa	12.5132	2.15878e-17	4.60362e-15
ENST00000514610	ENSG00000112972	HMGCS1	HMGCS1-007	3-hydroxy-3-methylglutaryl-Coenzyme A synthase 1 (soluble)	3.43316	1.4071e-05	0.00297413		ENST00000427101	ENSG00000067066	SP100	SP100-202	SP100 nuclear antigen	13.533	2.24688e-18	4.71113e-16		ENST00000481849	ENSG00000234745	HLA-B	HLA-B-008	ENSG00000234745	12.5106	2.28981e-17	4.86126e-15
ENST00000496624	ENSG00000059378	PARP12	PARP12-011	poly (ADP-ribose) polymerase family, member 12	5.79128	1.74456e-05	0.00367101		ENST00000427522	ENSG00000130589	HELZ2	HELZ2-001	peroxisomal proliferator-activated receptor A interacting complex 285	4.50797	2.94165e-18	6.14046e-16		ENST00000334668	ENSG00000204642	HLA-F	HLA-F-203	major histocompatibility complex, class I, F	9.21152	3.02624e-17	6.39614e-15
ENST00000558256	ENSG00000185087	FAM169B	FAM169B-001	family with sequence similarity 169, member B	4.54534	1.77698e-05	0.00372269		ENST00000587311	ENSG00000108679	LGALS3BP	LGALS3BP-003	lectin, galactoside-binding, soluble, 3 binding protein	2.82983	4.05959e-18	8.43659e-16		ENST00000524409	ENSG00000147535	PPAPDC1B	PPAPDC1B-008	phosphatidic acid phosphatase type 2 domain containing 1B	-7.02311	3.22509e-17	6.78624e-15
ENST00000585919	ENSG00000130813	C19orf66	C19orf66-003	chromosome 19 open reading frame 66	3.13162	1.8971e-05	0.00395684		ENST00000370751	ENSG00000137959	IFI44L	IFI44L-001	interferon-induced protein 44-like	13.4604	4.16501e-18	8.61753e-16		ENST00000519546	ENSG00000160932	LY6E	LY6E-013	lymphocyte antigen 6 complex, locus E	12.5127	3.38258e-17	7.08627e-15
ENST00000565297	ENSG00000261618	RP11-79H23.3	RP11-79H23.3-001	ENSG00000261618	2.43234	1.96411e-05	0.00407862		ENST00000429120	ENSG00000160932	LY6E	LY6E-002	lymphocyte antigen 6 complex, locus E	7.30465	5.74444e-18	1.18333e-15		ENST00000209875	ENSG00000094916	CBX5	CBX5-002	chromobox homolog 5 (HP1 alpha homolog, Drosophila)	-1.50088	4.31865e-17	9.00761e-15
ENST00000562889	ENSG00000140511	HAPLN3	HAPLN3-003	hyaluronan and proteoglycan link protein 3	5.95147	2.14917e-05	0.00444343		ENST00000494811	ENSG00000173193	PARP14	PARP14-007	poly (ADP-ribose) polymerase family, member 14	8.72584	6.36832e-18	1.30612e-15		ENST00000451256	ENSG00000128335	APOL2	APOL2-008	apolipoprotein L, 2	3.61867	5.02778e-17	1.04409e-14
ENST00000539881	ENSG00000140853	NLRC5	NLRC5-003	NLR family, CARD domain containing 5	7.91758	2.20088e-05	0.00453055		ENST00000477922	ENSG00000257743	RP11-1220K2.2	RP11-1220K2.2-003	ENSG00000257743	4.13194	7.49383e-18	1.53027e-15		ENST00000393687	ENSG00000184216	IRAK1	IRAK1-002	interleukin-1 receptor-associated kinase 1	-12.3872	7.79679e-17	1.60511e-14
ENST00000332958	ENSG00000185002	RFX6	RFX6-001	regulatory factor X, 6	-1.07504	2.24145e-05	0.0045941		ENST00000505890	ENSG00000181381	DDX60L	DDX60L-002	DEAD (Asp-Glu-Ala-Asp) box polypeptide 60-like	13.3684	7.79966e-18	1.58583e-15		ENST00000468624	ENSG00000155363	MOV10	MOV10-007	Mov10, Moloney leukemia virus 10, homolog (mouse)	3.63288	7.7969e-17	1.60511e-14
ENST00000532260	ENSG00000167792	NDUFV1	NDUFV1-019	NADH dehydrogenase (ubiquinone) flavoprotein 1, 51kDa	3.22674	2.47779e-05	0.00505661		ENST00000404168	ENSG00000134326	CMPK2	CMPK2-008	cytidine monophosphate (UMP-CMP) kinase 2, mitochondrial	4.94282	8.28577e-18	1.6774e-15		ENST00000331523	ENSG00000156508	EEF1A1	EEF1A1-004	eukaryotic translation elongation factor 1 alpha-like 7; eukaryotic translation elongation factor 1 alpha-like 3; similar to eukaryotic translation elongation factor 1 alpha 1; eukaryotic translation elongation factor 1 alpha 1	-1.32357	8.13877e-17	1.66827e-14
ENST00000525503	ENSG00000137500	CCDC90B	CCDC90B-006	coiled-coil domain containing 90B	-2.67625	2.59433e-05	0.00527172		ENST00000588246	ENSG00000196684	HSH2D	HSH2D-001	hematopoietic SH2 domain containing	8.6822	9.22011e-18	1.85854e-15		ENST00000548514	ENSG00000111331	OAS3	OAS3-003	2'-5'-oligoadenylate synthetase 3, 100kDa	5.2846	9.92721e-17	2.02613e-14
ENST00000529565	ENSG00000196954	CASP4	CASP4-006	caspase 4, apoptosis-related cysteine peptidase	2.73322	2.70625e-05	0.00547564		ENST00000338556	ENSG00000135899	SP110	SP110-201	SP110 nuclear body protein	13.4609	1.00637e-17	2.01991e-15		ENST00000534306	ENSG00000269640	CTD-2521M24.9	CTD-2521M24.9-001	ENSG00000269640	12.3958	1.54362e-16	3.13704e-14
ENST00000397566	ENSG00000185507	IRF7	IRF7-202	interferon regulatory factor 7	4.76441	2.82779e-05	0.00569721		ENST00000270800	ENSG00000142677	IL22RA1	IL22RA1-001	interleukin 22 receptor, alpha 1	2.7712	1.10663e-17	2.21171e-15		ENST00000461384	ENSG00000117226	GBP3	GBP3-007	guanylate binding protein 3	12.1945	1.67928e-16	3.39823e-14
ENST00000538992	ENSG00000010030	ETV7	ETV7-203	ets variant 7	8.52158	2.84865e-05	0.00571492		ENST00000404141	ENSG00000157212	PAXIP1	PAXIP1-001	PAX interacting (with transcription-activation domain) protein 1	13.8392	1.12975e-17	2.24834e-15		ENST00000346752	ENSG00000132530	XAF1	XAF1-002	XIAP associated factor 1	12.4949	2.01255e-16	4.05537e-14
ENST00000469266	ENSG00000188313	PLSCR1	PLSCR1-004	phospholipid scramblase 1	2.21882	2.88463e-05	0.0057627		ENST00000487389	ENSG00000188313	PLSCR1	PLSCR1-002	phospholipid scramblase 1	2.83776	1.397e-17	2.76847e-15		ENST00000475617	ENSG00000243649	CFB	CFB-002	ENSG00000243649	8.6768	2.09762e-16	4.20896e-14
ENST00000504594	ENSG00000169230	PRELID1	PRELID1-005	PRELI domain containing 1; similar to Px19-like protein (25 kDa protein of relevant evolutionary and lymphoid interest) (PRELI)	-2.49946	3.13474e-05	0.00623602		ENST00000550482	ENSG00000135486	HNRNPA1	HNRNPA1-018	heterogeneous nuclear ribonucleoprotein A1-like 3; similar to heterogeneous nuclear ribonucleoprotein A1; heterogeneous nuclear ribonucleoprotein A1 pseudogene 2; heterogeneous nuclear ribonucleoprotein A1; heterogeneous nuclear ribonucleoprotein A1 pseudogene	-2.96838	1.80638e-17	3.56472e-15		ENST00000494150	ENSG00000239713	APOBEC3G	APOBEC3G-007	ENSG00000239713	4.96678	2.32297e-16	4.64155e-14
ENST00000525773	ENSG00000178685	PARP10	PARP10-008	poly (ADP-ribose) polymerase family, member 10	11.2184	3.25967e-05	0.00645742		ENST00000289269	ENSG00000243232	PCDHAC2	PCDHAC2-001	ENSG00000243232	2.13065	1.91199e-17	3.75734e-15		ENST00000548941	ENSG00000111335	OAS2	OAS2-004	2'-5'-oligoadenylate synthetase 2, 69/71kDa	12.1214	2.52026e-16	5.01469e-14
ENST00000413276	ENSG00000135164	DMTF1	DMTF1-025	cyclin D binding myb-like transcription factor 1	2.03493	3.30833e-05	0.0065265		ENST00000548514	ENSG00000111331	OAS3	OAS3-003	2'-5'-oligoadenylate synthetase 3, 100kDa	5.42964	1.96891e-17	3.85307e-15		ENST00000513901	ENSG00000181381	DDX60L	DDX60L-006	DEAD (Asp-Glu-Ala-Asp) box polypeptide 60-like	4.01197	2.5729e-16	5.09809e-14
ENST00000467015	ENSG00000143819	EPHX1	EPHX1-004	epoxide hydrolase 1, microsomal (xenobiotic)	-3.15928	3.52073e-05	0.00689882		ENST00000452357	ENSG00000089127	OAS1	OAS1-002	2',5'-oligoadenylate synthetase 1, 40/46kDa	6.90832	2.53189e-17	4.93425e-15		ENST00000258381	ENSG00000135899	SP110	SP110-002	SP110 nuclear body protein	12.7354	2.60074e-16	5.13188e-14
ENST00000543035	ENSG00000197905	TEAD4	TEAD4-005	TEA domain family member 4	6.91185	3.5262e-05	0.00689882		ENST00000564494	ENSG00000137842	TMEM62	TMEM62-002	transmembrane protein 62	2.19082	2.70548e-17	5.25076e-15		ENST00000480395	ENSG00000132274	TRIM22	TRIM22-002	tripartite motif-containing 22	12.0934	3.0841e-16	6.06052e-14
ENST00000493262	ENSG00000059378	PARP12	PARP12-008	poly (ADP-ribose) polymerase family, member 12	5.37853	3.61931e-05	0.00705184		ENST00000429805	ENSG00000138035	PNPT1	PNPT1-003	polyribonucleotide nucleotidyltransferase 1	3.27539	3.12296e-17	6.03606e-15		ENST00000555819	ENSG00000165949	IFI27	IFI27-007	interferon, alpha-inducible protein 27	12.3308	3.24368e-16	6.34786e-14
ENST00000488741	ENSG00000095794	CREM	CREM-009	cAMP responsive element modulator	4.63122	3.64021e-05	0.0070635		ENST00000528780	ENSG00000185885	IFITM1	IFITM1-002	interferon induced transmembrane protein 1 (9-27)	13.2425	3.29762e-17	6.34751e-15		ENST00000407280	ENSG00000216490	IFI30	IFI30-001	interferon, gamma-inducible protein 30	2.46335	3.79207e-16	7.39066e-14
ENST00000295908	ENSG00000163644	PPM1K	PPM1K-001	protein phosphatase 1K (PP2C domain containing)	1.7184	3.81731e-05	0.00737692		ENST00000468624	ENSG00000155363	MOV10	MOV10-007	Mov10, Moloney leukemia virus 10, homolog (mouse)	3.61054	3.46231e-17	6.63731e-15		ENST00000396913	ENSG00000107537	PHYH	PHYH-002	phytanoyl-CoA 2-hydroxylase	-4.14063	4.1772e-16	8.10804e-14
ENST00000313640	ENSG00000133106	EPSTI1	EPSTI1-003	epithelial stromal interaction 1 (breast)	2.60759	3.92619e-05	0.00755647		ENST00000518785	ENSG00000146006	LRRTM2	LRRTM2-002	leucine rich repeat transmembrane neuronal 2	5.38078	4.36033e-17	8.32486e-15		ENST00000455070	ENSG00000124201	ZNFX1	ZNFX1-003	zinc finger, NFX1-type containing 1	12.1772	5.4414e-16	1.05189e-13
ENST00000502437	ENSG00000249746	RP11-254I22.3	RP11-254I22.3-001	ENSG00000249746	3.65475	4.17886e-05	0.00801022		ENST00000494150	ENSG00000239713	APOBEC3G	APOBEC3G-007	ENSG00000239713	5.35641	4.39706e-17	8.36099e-15		ENST00000475640	ENSG00000173193	PARP14	PARP14-004	poly (ADP-ribose) polymerase family, member 14	11.9104	5.65176e-16	1.08814e-13
ENST00000511577	ENSG00000181381	DDX60L	DDX60L-001	DEAD (Asp-Glu-Ala-Asp) box polypeptide 60-like	2.0695	4.77512e-05	0.00911624		ENST00000376809	ENSG00000206503	HLA-A	HLA-A-201	major histocompatibility complex, class I, A	1.83155	5.77961e-17	1.09456e-14		ENST00000392048	ENSG00000135899	SP110	SP110-004	SP110 nuclear body protein	12.9268	5.8414e-16	1.12011e-13
ENST00000458069	ENSG00000125347	IRF1	IRF1-010	interferon regulatory factor 1	7.58394	5.00078e-05	0.00950872		ENST00000308807	ENSG00000168404	MLKL	MLKL-001	mixed lineage kinase domain-like	6.56603	6.57415e-17	1.24003e-14		ENST00000403687	ENSG00000152689	RASGRP3	RASGRP3-006	RAS guanyl releasing protein 3 (calcium and DAG-regulated)	8.39036	6.01681e-16	1.14911e-13
ENST00000324076	ENSG00000213928	IRF9	IRF9-002	interferon regulatory factor 9	6.58542	5.29854e-05	0.0100346		ENST00000245185	ENSG00000125148	MT2A	MT2A-001	metallothionein 2A	3.12099	6.74293e-17	1.26678e-14		ENST00000527077	ENSG00000143036	SLC44A3	SLC44A3-005	solute carrier family 44, member 3	-12.5482	6.90203e-16	1.3129e-13
ENST00000440465	ENSG00000229644	NAMPTL	NAMPTL-001	ENSG00000229644	1.96362	5.35205e-05	0.0100955		ENST00000377918	ENSG00000118946	PCDH17	PCDH17-001	protocadherin 17	2.05922	8.0016e-17	1.49726e-14		ENST00000483844	ENSG00000160299	PCNT	PCNT-005	pericentrin	12.8961	7.48384e-16	1.4179e-13
ENST00000560723	ENSG00000172345	STARD5	STARD5-003	StAR-related lipid transfer (START) domain containing 5	2.55272	5.45712e-05	0.0102529		ENST00000426016	ENSG00000115904	SOS1	SOS1-001	son of sevenless homolog 1 (Drosophila)	-13.9238	9.61778e-17	1.78545e-14		ENST00000409385	ENSG00000196141	SPATS2L	SPATS2L-003	spermatogenesis associated, serine-rich 2-like	3.31429	7.6723e-16	1.44784e-13
ENST00000352159	ENSG00000026103	FAS	FAS-016	Fas (TNF receptor superfamily, member 6)	6.4221	5.53209e-05	0.0103527		ENST00000477068	ENSG00000135899	SP110	SP110-005	SP110 nuclear body protein	13.1328	9.60632e-17	1.78545e-14		ENST00000557894	ENSG00000213928	IRF9	IRF9-004	interferon regulatory factor 9	5.17293	8.27658e-16	1.5557e-13
ENST00000332029	ENSG00000185338	SOCS1	SOCS1-001	suppressor of cytokine signaling 1	3.21069	5.55779e-05	0.0103598		ENST00000435611	ENSG00000183486	MX2	MX2-007	myxovirus (influenza virus) resistance 2 (mouse)	13.0887	1.10908e-16	2.0508e-14		ENST00000482257	ENSG00000204642	HLA-F	HLA-F-009	major histocompatibility complex, class I, F	11.8963	8.71849e-16	1.62591e-13
ENST00000376753	ENSG00000116663	FBXO6	FBXO6-001	F-box protein 6	2.46594	5.7089e-05	0.0105173		ENST00000548941	ENSG00000111335	OAS2	OAS2-004	2'-5'-oligoadenylate synthetase 2, 69/71kDa	13.0272	1.12105e-16	2.0648e-14		ENST00000573760	ENSG00000132530	XAF1	XAF1-014	XIAP associated factor 1	11.9791	8.70364e-16	1.62591e-13
ENST00000415816	ENSG00000068079	IFI35	IFI35-002	interferon-induced protein 35	2.48368	5.68869e-05	0.0105173		ENST00000396655	ENSG00000139180	NDUFA9	NDUFA9-002	NADH dehydrogenase (ubiquinone) 1 alpha subcomplex, 9, 39kDa	1.76397	1.32818e-16	2.43674e-14		ENST00000360682	ENSG00000198561	CTNND1	CTNND1-201	catenin (cadherin-associated protein), delta 1	-13.1013	8.78877e-16	1.63262e-13
ENST00000538562	ENSG00000133106	EPSTI1	EPSTI1-006	epithelial stromal interaction 1 (breast)	5.39385	5.66867e-05	0.0105173		ENST00000490164	ENSG00000180628	PCGF5	PCGF5-002	polycomb group ring finger 5	2.22952	1.33361e-16	2.43718e-14		ENST00000262429	ENSG00000064270	ATP2C2	ATP2C2-001	ATPase, Ca++ transporting, type 2C, member 2	12.7734	9.37728e-16	1.73516e-13
ENST00000268059	ENSG00000140464	PML	PML-003	promyelocytic leukemia; similar to promyelocytic leukemia protein isoform 1	4.93872	5.76251e-05	0.0105749		ENST00000242351	ENSG00000105939	ZC3HAV1	ZC3HAV1-001	zinc finger CCCH-type, antiviral 1	1.69373	1.46999e-16	2.676e-14		ENST00000480164	ENSG00000188282	RUFY4	RUFY4-003	RUN and FYVE domain containing 4	11.9674	9.71459e-16	1.79061e-13
ENST00000288383	ENSG00000157601	MX1	MX1-003	myxovirus (influenza virus) resistance 1, interferon-inducible protein p78 (mouse)	10.6527	5.9751e-05	0.0108807		ENST00000444761	ENSG00000180398	MCFD2	MCFD2-201	multiple coagulation factor deficiency 2	-13.8572	1.49257e-16	2.70663e-14		ENST00000425490	ENSG00000132274	TRIM22	TRIM22-003	tripartite motif-containing 22	11.8345	9.87436e-16	1.81303e-13
ENST00000306085	ENSG00000169871	TRIM56	TRIM56-001	tripartite motif-containing 56	1.95875	5.97038e-05	0.0108807		ENST00000554448	ENSG00000165949	IFI27	IFI27-013	interferon, alpha-inducible protein 27	12.9704	1.78944e-16	3.23249e-14		ENST00000452835	ENSG00000137959	IFI44L	IFI44L-010	interferon-induced protein 44-like	11.8888	1.07392e-15	1.96424e-13
ENST00000600245	ENSG00000105732	ZNF574	ZNF574-002	zinc finger protein 574	2.39586	6.32164e-05	0.0114676		ENST00000482953	ENSG00000183486	MX2	MX2-002	myxovirus (influenza virus) resistance 2 (mouse)	4.03275	1.99607e-16	3.59194e-14		ENST00000356063	ENSG00000019144	PHLDB1	PHLDB1-020	pleckstrin homology-like domain, family B, member 1	12.8336	1.10378e-15	2.01112e-13
ENST00000371984	ENSG00000085998	POMGNT1	POMGNT1-001	protein O-linked mannose beta1,2-N-acetylglucosaminyltransferase	-2.03715	6.35434e-05	0.0114829		ENST00000274711	ENSG00000146006	LRRTM2	LRRTM2-001	leucine rich repeat transmembrane neuronal 2	4.43233	2.20586e-16	3.9543e-14		ENST00000382687	ENSG00000092098	RNF31	RNF31-201	ring finger protein 31	12.7191	1.18738e-15	2.15518e-13
ENST00000487245	ENSG00000204525	HLA-C	HLA-C-005	major histocompatibility complex, class I, C; major histocompatibility complex, class I, B	9.54855	6.38117e-05	0.0114876		ENST00000570304	ENSG00000205220	PSMB10	PSMB10-005	proteasome (prosome, macropain) subunit, beta type, 10	6.44247	2.4275e-16	4.33508e-14		ENST00000374155	ENSG00000188282	RUFY4	RUFY4-002	RUN and FYVE domain containing 4	11.883	1.44625e-15	2.61508e-13
ENST00000264346	ENSG00000138642	HERC6	HERC6-001	hect domain and RLD 6	1.75203	6.59071e-05	0.0118198		ENST00000398600	ENSG00000157601	MX1	MX1-001	myxovirus (influenza virus) resistance 1, interferon-inducible protein p78 (mouse)	5.90761	2.92358e-16	5.20121e-14		ENST00000576724	ENSG00000132530	XAF1	XAF1-021	XIAP associated factor 1	11.8666	1.57852e-15	2.84342e-13
ENST00000533692	ENSG00000132109	TRIM21	TRIM21-003	tripartite motif-containing 21	4.89244	6.67807e-05	0.0119313		ENST00000538805	ENSG00000140853	NLRC5	NLRC5-004	NLR family, CARD domain containing 5	12.376	3.12691e-16	5.54195e-14		ENST00000591778	ENSG00000108679	LGALS3BP	LGALS3BP-007	lectin, galactoside-binding, soluble, 3 binding protein	2.78997	1.65066e-15	2.96216e-13
ENST00000556140	ENSG00000170581	STAT2	STAT2-005	signal transducer and activator of transcription 2, 113kDa	3.10864	7.07436e-05	0.0125918		ENST00000484704	ENSG00000204642	HLA-F	HLA-F-012	major histocompatibility complex, class I, F	13.0704	3.1769e-16	5.60938e-14		ENST00000463574	ENSG00000234745	HLA-B	HLA-B-005	ENSG00000234745	11.7859	2.01299e-15	3.59878e-13
ENST00000484194	ENSG00000204592	HLA-E	HLA-E-002	major histocompatibility complex, class I, E	2.71276	7.2325e-05	0.0128251		ENST00000313640	ENSG00000133106	EPSTI1	EPSTI1-003	epithelial stromal interaction 1 (breast)	4.30923	5.18911e-16	9.12797e-14		ENST00000464024	ENSG00000197536	C5orf56	C5orf56-006	chromosome 5 open reading frame 56	4.91354	2.31978e-15	4.13173e-13
ENST00000262032	ENSG00000123411	IKZF4	IKZF4-001	IKAROS family zinc finger 4 (Eos)	1.60172	7.29673e-05	0.0128907		ENST00000481410	ENSG00000122783	C7orf49	C7orf49-008	chromosome 7 open reading frame 49	5.35564	5.24315e-16	9.18863e-14		ENST00000245414	ENSG00000125347	IRF1	IRF1-001	interferon regulatory factor 1	4.56543	3.24909e-15	5.76532e-13
ENST00000274289	ENSG00000145632	PLK2	PLK2-001	polo-like kinase 2 (Drosophila)	1.05711	7.55285e-05	0.0132936		ENST00000381565	ENSG00000128394	APOBEC3F	APOBEC3F-002	apolipoprotein B mRNA editing enzyme, catalytic polypeptide-like 3F	4.45199	5.44216e-16	9.50194e-14		ENST00000508256	ENSG00000163644	PPM1K	PPM1K-004	protein phosphatase 1K (PP2C domain containing)	3.6127	3.29791e-15	5.83019e-13
ENST00000494150	ENSG00000239713	APOBEC3G	APOBEC3G-007	ENSG00000239713	3.66196	7.75523e-05	0.0135992		ENST00000543141	ENSG00000140853	NLRC5	NLRC5-018	NLR family, CARD domain containing 5	9.40643	5.70708e-16	9.92756e-14		ENST00000508487	ENSG00000081041	CXCL2	CXCL2-001	chemokine (C-X-C motif) ligand 2	4.42426	3.53754e-15	6.23066e-13
ENST00000458296	ENSG00000204261	XXbac-BPG246D15.8	XXbac-BPG246D15.8-002	proteasome (prosome, macropain) subunit, beta type, 9 (large multifunctional peptidase 2)	2.4186	8.24556e-05	0.0143891		ENST00000393437	ENSG00000170500	LONRF2	LONRF2-001	LON peptidase N-terminal domain and ring finger 2	-1.87666	6.36551e-16	1.10321e-13		ENST00000460845	ENSG00000105939	ZC3HAV1	ZC3HAV1-004	zinc finger CCCH-type, antiviral 1	3.95903	3.95489e-15	6.94003e-13
ENST00000560275	ENSG00000213928	IRF9	IRF9-013	interferon regulatory factor 9	4.08992	8.26646e-05	0.0143891		ENST00000464863	ENSG00000240065	PSMB9	PSMB9-002	ENSG00000240065	12.8001	7.12174e-16	1.22973e-13		ENST00000371752	ENSG00000124201	ZNFX1	ZNFX1-001	zinc finger, NFX1-type containing 1	4.18131	3.98137e-15	6.96081e-13
ENST00000550883	ENSG00000089127	OAS1	OAS1-010	2',5'-oligoadenylate synthetase 1, 40/46kDa	5.41567	8.86316e-05	0.0153712		ENST00000419044	ENSG00000157601	MX1	MX1-008	myxovirus (influenza virus) resistance 1, interferon-inducible protein p78 (mouse)	14.5821	7.63074e-16	1.31279e-13		ENST00000540470	ENSG00000133106	EPSTI1	EPSTI1-004	epithelial stromal interaction 1 (breast)	3.13714	4.00025e-15	6.96821e-13
ENST00000503341	ENSG00000214944	ARHGEF28	ARHGEF28-002	Rho-guanine nucleotide exchange factor	5.03654	9.06231e-05	0.0156593		ENST00000370461	ENSG00000060491	OGFR	OGFR-002	opioid growth factor receptor	2.74445	8.74631e-16	1.49923e-13		ENST00000584502	ENSG00000129226	CD68	CD68-005	CD68 molecule	2.70728	4.65702e-15	8.08265e-13
ENST00000345122	ENSG00000100852	ARHGAP5	ARHGAP5-201	Rho GTPase activating protein 5	-3.0008	0.000103235	0.0177736		ENST00000317135	ENSG00000130224	LRCH2	LRCH2-001	leucine-rich repeats and calponin homology (CH) domain containing 2	1.96489	9.56665e-16	1.63388e-13		ENST00000442278	ENSG00000166278	C2	C2-010	complement component 2	11.8242	5.76988e-15	9.9777e-13
ENST00000431932	ENSG00000174485	DENND4A	DENND4A-003	DENN/MADD domain containing 4A	2.29439	0.000105925	0.0181138		ENST00000429713	ENSG00000172403	SYNPO2	SYNPO2-003	synaptopodin 2	3.6935	1.02067e-15	1.73688e-13		ENST00000477922	ENSG00000257743	RP11-1220K2.2	RP11-1220K2.2-003	ENSG00000257743	3.29421	6.46652e-15	1.11419e-12
ENST00000469423	ENSG00000104774	MAN2B1	MAN2B1-006	mannosidase, alpha, class 2B, member 1	3.08285	0.000105975	0.0181138		ENST00000522901	ENSG00000132842	AP3B1	AP3B1-007	adaptor-related protein complex 3, beta 1 subunit	2.11289	1.25585e-15	2.12937e-13		ENST00000421365	ENSG00000115267	IFIH1	IFIH1-002	interferon induced with helicase C domain 1	3.9617	6.61246e-15	1.13522e-12
ENST00000359044	ENSG00000105732	ZNF574	ZNF574-003	zinc finger protein 574	-3.38696	0.000108863	0.0184739		ENST00000380034	ENSG00000132256	TRIM5	TRIM5-001	tripartite motif-containing 5	3.8143	1.5141e-15	2.55802e-13		ENST00000404168	ENSG00000134326	CMPK2	CMPK2-008	cytidine monophosphate (UMP-CMP) kinase 2, mitochondrial	5.17258	6.66117e-15	1.13947e-12
ENST00000413939	ENSG00000163864	NMNAT3	NMNAT3-003	nicotinamide nucleotide adenylyltransferase 3	-8.60438	0.000108645	0.0184739		ENST00000557252	ENSG00000170581	STAT2	STAT2-012	signal transducer and activator of transcription 2, 113kDa	4.81472	1.64761e-15	2.77359e-13		ENST00000592024	ENSG00000108771	DHX58	DHX58-011	DEXH (Asp-Glu-X-His) box polypeptide 58	7.50449	8.67884e-15	1.47929e-12
ENST00000222139	ENSG00000187266	EPOR	EPOR-001	erythropoietin receptor	-2.23964	0.00010953	0.0185208		ENST00000433892	ENSG00000026508	CD44	CD44-005	CD44 molecule (Indian blood group)	3.45528	2.01015e-15	3.37181e-13		ENST00000492235	ENSG00000213689	TREX1	TREX1-006	three prime repair exonuclease 1	5.44275	9.77138e-15	1.65956e-12
ENST00000290037	ENSG00000148396	SEC16A	SEC16A-201	SEC16 homolog A (S. cerevisiae)	-13.4807	0.000110008	0.0185354		ENST00000285679	ENSG00000155313	USP25	USP25-002	ubiquitin specific peptidase 25	1.86779	2.80407e-15	4.68679e-13		ENST00000349264	ENSG00000166710	B2M	B2M-007	beta-2-microglobulin	3.44322	1.03331e-14	1.74872e-12
ENST00000396334	ENSG00000172936	MYD88	MYD88-001	myeloid differentiation primary response gene (88)	1.65494	0.000112669	0.0189165		ENST00000433477	ENSG00000256043	CTSO	CTSO-001	ENSG00000256043	2.61879	3.0319e-15	5.04962e-13		ENST00000446617	ENSG00000205413	SAMD9	SAMD9-002	sterile alpha motif domain containing 9	3.87479	1.35172e-14	2.27947e-12
ENST00000368471	ENSG00000160710	ADAR	ADAR-002	adenosine deaminase, RNA-specific	0.97756	0.000113564	0.0189461		ENST00000325346	ENSG00000172345	STARD5	STARD5-002	StAR-related lipid transfer (START) domain containing 5	4.80304	3.68672e-15	6.11852e-13		ENST00000557700	ENSG00000165949	IFI27	IFI27-009	interferon, alpha-inducible protein 27	9.86988	1.61996e-14	2.72216e-12
ENST00000425838	ENSG00000171564	FGB	FGB-003	fibrinogen beta chain	3.66241	0.000113646	0.0189461		ENST00000557933	ENSG00000130164	LDLR	LDLR-012	low density lipoprotein receptor	-13.415	3.86368e-15	6.38962e-13		ENST00000263464	ENSG00000023445	BIRC3	BIRC3-002	baculoviral IAP repeat-containing 3	3.97278	1.63955e-14	2.74538e-12
ENST00000455267	ENSG00000122483	CCDC18	CCDC18-004	coiled-coil domain containing 18	9.37836	0.000117381	0.0195		ENST00000427494	ENSG00000243811	APOBEC3D	APOBEC3D-202	ENSG00000243811	7.49586	3.92345e-15	6.46571e-13		ENST00000463872	ENSG00000188282	RUFY4	RUFY4-009	RUN and FYVE domain containing 4	9.95295	1.71469e-14	2.86113e-12
ENST00000480733	ENSG00000118007	STAG1	STAG1-005	stromal antigen 1	-3.71737	0.000119844	0.0198396		ENST00000590273	ENSG00000172660	TAF15	TAF15-007	TAF15 RNA polymerase II, TATA box binding protein (TBP)-associated factor, 68kDa	-12.6034	4.03672e-15	6.62911e-13		ENST00000571217	ENSG00000132530	XAF1	XAF1-005	XIAP associated factor 1	11.5542	1.9295e-14	3.2083e-12
ENST00000370481	ENSG00000117226	GBP3	GBP3-008	guanylate binding protein 3	9.86253	0.000120398	0.0198619		ENST00000319921	ENSG00000173821	RNF213	RNF213-002	ring finger protein 213	4.73256	4.43232e-15	7.2534e-13		ENST00000596873	ENSG00000142534	RPS11	RPS11-006	ribosomal protein S11 pseudogene 5; ribosomal protein S11	-7.07633	2.30995e-14	3.82751e-12
ENST00000572173	ENSG00000175643	RMI2	RMI2-002	chromosome 16 open reading frame 75	10.2285	0.000123576	0.0203153		ENST00000515387	ENSG00000164308	ERAP2	ERAP2-012	endoplasmic reticulum aminopeptidase 2	5.03957	4.51695e-15	7.36624e-13		ENST00000523847	ENSG00000160932	LY6E	LY6E-014	lymphocyte antigen 6 complex, locus E	11.646	2.48989e-14	4.11135e-12
ENST00000438103	ENSG00000064932	SBNO2	SBNO2-003	strawberry notch homolog 2 (Drosophila)	4.97408	0.000127639	0.0208814		ENST00000513000	ENSG00000109452	INPP4B	INPP4B-001	inositol polyphosphate-4-phosphatase, type II, 105kDa	2.21913	5.18541e-15	8.42709e-13		ENST00000369066	ENSG00000112297	AIM1	AIM1-001	absent in melanoma 1	1.84448	2.53183e-14	4.16614e-12
ENST00000447944	ENSG00000138035	PNPT1	PNPT1-001	polyribonucleotide nucleotidyltransferase 1	1.27549	0.000127901	0.0208814		ENST00000543103	ENSG00000140853	NLRC5	NLRC5-014	NLR family, CARD domain containing 5	12.9565	5.55932e-15	9.00361e-13		ENST00000263398	ENSG00000026508	CD44	CD44-003	CD44 molecule (Indian blood group)	1.95153	2.57681e-14	4.22553e-12
ENST00000260184	ENSG00000181381	DDX60L	DDX60L-201	DEAD (Asp-Glu-Ala-Asp) box polypeptide 60-like	12.8266	0.000141661	0.0230484		ENST00000281631	ENSG00000151883	PARP8	PARP8-001	poly (ADP-ribose) polymerase family, member 8	2.33971	6.99139e-15	1.1284e-12		ENST00000561435	ENSG00000092010	PSME1	PSME1-009	proteasome (prosome, macropain) activator subunit 1 (PA28 alpha)	3.25419	3.02199e-14	4.93851e-12
ENST00000540022	ENSG00000067182	TNFRSF1A	TNFRSF1A-002	tumor necrosis factor receptor superfamily, member 1A	9.8821	0.000150086	0.0243355		ENST00000399808	ENSG00000142089	IFITM3	IFITM3-001	interferon induced transmembrane protein 3 (1-8U)	10.1966	9.54178e-15	1.53476e-12		ENST00000290291	ENSG00000060491	OGFR	OGFR-001	opioid growth factor receptor	1.86534	3.61106e-14	5.86088e-12
ENST00000478474	ENSG00000102078	SLC25A14	SLC25A14-010	solute carrier family 25 (mitochondrial carrier, brain), member 14	5.05657	0.000152094	0.0245769		ENST00000541015	ENSG00000129911	KLF16	KLF16-002	Kruppel-like factor 16	-13.2326	9.69248e-15	1.55368e-12		ENST00000475243	ENSG00000124164	VAPB	VAPB-001	VAMP (vesicle-associated membrane protein)-associated protein B and C	-1.52634	3.61096e-14	5.86088e-12
ENST00000587470	ENSG00000062716	VMP1	VMP1-012	transmembrane protein 49	2.04375	0.000157897	0.0254278		ENST00000521182	ENSG00000160932	LY6E	LY6E-003	lymphocyte antigen 6 complex, locus E	12.6033	9.97793e-15	1.59399e-12		ENST00000475996	ENSG00000204642	HLA-F	HLA-F-013	major histocompatibility complex, class I, F	11.5548	3.90509e-14	6.31655e-12
ENST00000494811	ENSG00000173193	PARP14	PARP14-007	poly (ADP-ribose) polymerase family, member 14	8.47369	0.000159751	0.0256393		ENST00000443439	ENSG00000164307	ERAP1	ERAP1-002	endoplasmic reticulum aminopeptidase 1	2.15269	1.05791e-14	1.6843e-12		ENST00000522246	ENSG00000019582	CD74	CD74-009	CD74 molecule, major histocompatibility complex, class II invariant chain	3.29353	4.28844e-14	6.91311e-12
ENST00000405885	ENSG00000125347	IRF1	IRF1-008	interferon regulatory factor 1	11.709	0.000165043	0.0263991		ENST00000378953	ENSG00000197536	C5orf56	C5orf56-002	chromosome 5 open reading frame 56	5.16711	1.08888e-14	1.72336e-12		ENST00000407756	ENSG00000162402	USP24	USP24-201	ubiquitin specific peptidase 24	3.27212	4.48154e-14	7.19999e-12
ENST00000360938	ENSG00000157557	ETS2	ETS2-002	v-ets erythroblastosis virus E26 oncogene homolog 2 (avian)	1.14106	0.000166746	0.0265817		ENST00000407280	ENSG00000216490	IFI30	IFI30-001	interferon, gamma-inducible protein 30	2.1517	1.08978e-14	1.72336e-12		ENST00000308521	ENSG00000128394	APOBEC3F	APOBEC3F-001	apolipoprotein B mRNA editing enzyme, catalytic polypeptide-like 3F	3.05542	4.9256e-14	7.88676e-12
ENST00000554590	ENSG00000119616	FCF1	FCF1-002	FCF1 small subunit (SSU) processome component homolog (S. cerevisiae)	2.14756	0.000171674	0.0272755		ENST00000434701	ENSG00000155287	SLC25A28	SLC25A28-006	solute carrier family 25, member 28	2.8677	1.17759e-14	1.85597e-12		ENST00000483751	ENSG00000182179	UBA7	UBA7-005	ubiquitin-like modifier activating enzyme 7	10.6638	5.37716e-14	8.5809e-12
ENST00000483300	ENSG00000188313	PLSCR1	PLSCR1-018	phospholipid scramblase 1	2.26719	0.000176398	0.0279323		ENST00000264864	ENSG00000038210	PI4K2B	PI4K2B-001	phosphatidylinositol 4-kinase type 2 beta	1.68251	1.18662e-14	1.86395e-12		ENST00000598356	ENSG00000269640	CTD-2521M24.9	CTD-2521M24.9-007	ENSG00000269640	11.5379	5.40195e-14	8.59163e-12
ENST00000557894	ENSG00000213928	IRF9	IRF9-004	interferon regulatory factor 9	5.75152	0.000177049	0.0279419		ENST00000434407	ENSG00000204642	HLA-F	HLA-F-002	major histocompatibility complex, class I, F	12.6101	1.29379e-14	2.02551e-12		ENST00000485513	ENSG00000204642	HLA-F	HLA-F-011	major histocompatibility complex, class I, F	11.1247	5.54882e-14	8.79581e-12
ENST00000381298	ENSG00000134352	IL6ST	IL6ST-001	interleukin 6 signal transducer (gp130, oncostatin M receptor)	1.6341	0.000184754	0.0290611		ENST00000561139	ENSG00000166710	B2M	B2M-011	beta-2-microglobulin	2.20117	1.30414e-14	2.03494e-12		ENST00000463934	ENSG00000239713	APOBEC3G	APOBEC3G-002	ENSG00000239713	3.23627	6.26256e-14	9.89422e-12
ENST00000557252	ENSG00000170581	STAT2	STAT2-012	signal transducer and activator of transcription 2, 113kDa	4.56113	0.000185705	0.0291138		ENST00000421365	ENSG00000115267	IFIH1	IFIH1-002	interferon induced with helicase C domain 1	4.66757	1.43569e-14	2.23279e-12		ENST00000491110	ENSG00000157601	MX1	MX1-016	myxovirus (influenza virus) resistance 1, interferon-inducible protein p78 (mouse)	11.4411	6.45698e-14	1.01676e-11
ENST00000606142	ENSG00000002549	LAP3	LAP3-010	leucine aminopeptidase 3	1.89686	0.0001901	0.0297045		ENST00000434783	ENSG00000188280	FAM230A	FAM230A-001	similar to hypothetical gene supported by BC039313	6.35446	1.67697e-14	2.59941e-12		ENST00000521003	ENSG00000160932	LY6E	LY6E-011	lymphocyte antigen 6 complex, locus E	11.5352	6.92674e-14	1.08713e-11
ENST00000477922	ENSG00000257743	RP11-1220K2.2	RP11-1220K2.2-003	ENSG00000257743	2.4904	0.000193037	0.0300643		ENST00000559315	ENSG00000185880	TRIM69	TRIM69-008	tripartite motif-containing 69	3.53407	1.80344e-14	2.78626e-12		ENST00000522971	ENSG00000160932	LY6E	LY6E-009	lymphocyte antigen 6 complex, locus E	11.8247	8.4135e-14	1.31613e-11
ENST00000536969	ENSG00000068079	IFI35	IFI35-003	interferon-induced protein 35	7.75602	0.000199802	0.0310158		ENST00000559453	ENSG00000100911	PSME2	PSME2-006	proteasome (prosome, macropain) activator subunit 2 (PA28 beta)	4.66858	1.90943e-14	2.94033e-12		ENST00000466095	ENSG00000134716	CYP2J2	CYP2J2-003	cytochrome P450, family 2, subfamily J, polypeptide 2	4.82751	8.67643e-14	1.35281e-11
ENST00000393895	ENSG00000113645	WWC1	WWC1-004	WW and C2 domain containing 1	10.9152	0.000207583	0.032091		ENST00000296632	ENSG00000164211	STARD4	STARD4-001	StAR-related lipid transfer (START) domain containing 4	1.58408	2.02287e-14	3.10485e-12		ENST00000560723	ENSG00000172345	STARD5	STARD5-003	StAR-related lipid transfer (START) domain containing 5	3.66067	1.06769e-13	1.65928e-11
ENST00000553663	ENSG00000073712	FERMT2	FERMT2-005	fermitin family homolog 2 (Drosophila)	2.79029	0.000208084	0.032091		ENST00000508256	ENSG00000163644	PPM1K	PPM1K-004	protein phosphatase 1K (PP2C domain containing)	4.03408	2.61206e-14	3.99611e-12		ENST00000460703	ENSG00000182179	UBA7	UBA7-009	ubiquitin-like modifier activating enzyme 7	8.38354	1.09792e-13	1.70071e-11
ENST00000443035	ENSG00000174485	DENND4A	DENND4A-001	DENN/MADD domain containing 4A	1.3287	0.000210907	0.0324208		ENST00000598356	ENSG00000269640	CTD-2521M24.9	CTD-2521M24.9-007	ENSG00000269640	12.5729	2.83928e-14	4.32963e-12		ENST00000340573	ENSG00000156587	UBE2L6	UBE2L6-002	ubiquitin-conjugating enzyme E2L 6	12.3968	1.15181e-13	1.77838e-11
ENST00000466477	ENSG00000172954	LCLAT1	LCLAT1-010	lysocardiolipin acyltransferase 1	4.06113	0.000217069	0.03326		ENST00000466892	ENSG00000204525	HLA-C	HLA-C-011	major histocompatibility complex, class I, C; major histocompatibility complex, class I, B	12.3215	2.97928e-14	4.52841e-12		ENST00000368132	ENSG00000163565	IFI16	IFI16-002	interferon, gamma-inducible protein 16	11.3937	1.24941e-13	1.92284e-11
ENST00000354992	ENSG00000133424	LARGE	LARGE-001	like-glycosyltransferase	13.4424	0.000226249	0.0344436		ENST00000403444	ENSG00000079385	CEACAM1	CEACAM1-002	carcinoembryonic antigen-related cell adhesion molecule 1 (biliary glycoprotein)	2.37352	3.84652e-14	5.82772e-12		ENST00000600008	ENSG00000269640	CTD-2521M24.9	CTD-2521M24.9-009	ENSG00000269640	11.3433	1.30388e-13	2.0002e-11
ENST00000544417	ENSG00000166710	B2M	B2M-201	beta-2-microglobulin	2.14532	0.000225869	0.0344436		ENST00000413052	ENSG00000155363	MOV10	MOV10-001	Mov10, Moloney leukemia virus 10, homolog (mouse)	2.72029	5.65357e-14	8.53798e-12		ENST00000558273	ENSG00000100911	PSME2	PSME2-004	proteasome (prosome, macropain) activator subunit 2 (PA28 beta)	2.61366	1.51816e-13	2.32143e-11
ENST00000598923	ENSG00000077312	SNRPA	SNRPA-010	small nuclear ribonucleoprotein polypeptide A	9.06888	0.00023098	0.0350513		ENST00000427464	ENSG00000157601	MX1	MX1-013	myxovirus (influenza virus) resistance 1, interferon-inducible protein p78 (mouse)	12.2213	6.20366e-14	9.33869e-12		ENST00000301887	ENSG00000168062	BATF2	BATF2-001	basic leucine zipper transcription factor, ATF-like 2	4.19829	1.69215e-13	2.57917e-11
ENST00000314890	ENSG00000177721	ANXA2R	ANXA2R-001	chromosome 5 open reading frame 39	2.01176	0.000240297	0.0363486		ENST00000418949	ENSG00000166278	C2	C2-002	complement component 2	9.15779	6.60452e-14	9.91037e-12		ENST00000222553	ENSG00000105835	NAMPT	NAMPT-001	nicotinamide phosphoribosyltransferase	1.67169	1.93287e-13	2.93666e-11
ENST00000381565	ENSG00000128394	APOBEC3F	APOBEC3F-002	apolipoprotein B mRNA editing enzyme, catalytic polypeptide-like 3F	2.35633	0.000242042	0.0364959		ENST00000535658	ENSG00000140853	NLRC5	NLRC5-017	NLR family, CARD domain containing 5	11.1468	7.99298e-14	1.19556e-11		ENST00000408968	ENSG00000185885	IFITM1	IFITM1-001	interferon induced transmembrane protein 1 (9-27)	17.5004	1.96795e-13	2.98044e-11
ENST00000506241	ENSG00000134352	IL6ST	IL6ST-009	interleukin 6 signal transducer (gp130, oncostatin M receptor)	9.12439	0.000252149	0.0378992		ENST00000367089	ENSG00000146425	DYNLT1	DYNLT1-001	dynein, light chain, Tctex-type 1	1.46258	8.98699e-14	1.33997e-11		ENST00000521182	ENSG00000160932	LY6E	LY6E-003	lymphocyte antigen 6 complex, locus E	11.9378	2.15529e-13	3.25381e-11
ENST00000523984	ENSG00000156795	WDYHV1	WDYHV1-002	WDYHV motif containing 1	2.18769	0.000257976	0.0386523		ENST00000319928	ENSG00000142961	MOB3C	MOB3C-201	MOB1, Mps One Binder kinase activator-like 2C (yeast)	2.27886	9.6462e-14	1.43371e-11		ENST00000458420	ENSG00000158258	CLSTN2	CLSTN2-001	calsyntenin 2	-1.68628	2.22196e-13	3.34384e-11
ENST00000381862	ENSG00000129422	MTUS1	MTUS1-201	mitochondrial tumor suppressor 1	2.69047	0.000261649	0.039079		ENST00000478688	ENSG00000182179	UBA7	UBA7-010	ubiquitin-like modifier activating enzyme 7	12.2346	9.90095e-14	1.46693e-11		ENST00000482953	ENSG00000183486	MX2	MX2-002	myxovirus (influenza virus) resistance 2 (mouse)	3.871	2.31407e-13	3.47146e-11
ENST00000542934	ENSG00000070495	JMJD6	JMJD6-002	jumonji domain containing 6	-10.1747	0.000264184	0.0392138		ENST00000437184	ENSG00000152689	RASGRP3	RASGRP3-007	RAS guanyl releasing protein 3 (calcium and DAG-regulated)	10.7173	1.17229e-13	1.73141e-11		ENST00000392322	ENSG00000115415	STAT1	STAT1-003	signal transducer and activator of transcription 1, 91kDa	3.55783	2.43098e-13	3.63539e-11
ENST00000573919	ENSG00000173821	RNF213	RNF213-019	ring finger protein 213	8.13084	0.000264208	0.0392138		ENST00000470537	ENSG00000114127	XRN1	XRN1-007	5'-3' exoribonuclease 1	7.69269	1.19908e-13	1.76544e-11		ENST00000358249	ENSG00000157036	EXOG	EXOG-201	endo/exonuclease (5'-3'), endonuclease G-like	-12.0542	2.45152e-13	3.65461e-11
ENST00000489654	ENSG00000197448	GSTK1	GSTK1-006	glutathione S-transferase kappa 1	2.54936	0.000269852	0.0399263		ENST00000344321	ENSG00000188282	RUFY4	RUFY4-201	RUN and FYVE domain containing 4	12.1705	1.40691e-13	2.06495e-11		ENST00000496624	ENSG00000059378	PARP12	PARP12-011	poly (ADP-ribose) polymerase family, member 12	4.45618	2.54916e-13	3.78829e-11
ENST00000246911	ENSG00000068079	IFI35	IFI35-007	interferon-induced protein 35	5.50018	0.000272667	0.0402171		ENST00000381626	ENSG00000122643	NT5C3A	NT5C3A-201	5'-nucleotidase, cytosolic III	12.185	1.42491e-13	2.08485e-11		ENST00000538562	ENSG00000133106	EPSTI1	EPSTI1-006	epithelial stromal interaction 1 (breast)	6.64273	2.57428e-13	3.8137e-11
ENST00000392526	ENSG00000111832	RWDD1	RWDD1-201	RWD domain containing 1-like 1; RWD domain containing 1	-2.79591	0.000274636	0.0402793		ENST00000266071	ENSG00000101191	DIDO1	DIDO1-202	death inducer-obliterator 1	-12.8244	1.4304e-13	2.08638e-11		ENST00000464100	ENSG00000204267	TAP2	TAP2-004	transporter 2, ATP-binding cassette, sub-family B (MDR/TAP)	5.58235	2.63237e-13	3.88766e-11
ENST00000429805	ENSG00000138035	PNPT1	PNPT1-003	polyribonucleotide nucleotidyltransferase 1	1.79294	0.00027479	0.0402793		ENST00000400247	ENSG00000125826	RBCK1	RBCK1-002	RanBP-type and C3HC4-type zinc finger containing 1	5.428	1.49542e-13	2.17447e-11		ENST00000536705	ENSG00000151413	NUBPL	NUBPL-201	nucleotide binding protein-like	-11.9489	2.91519e-13	4.29201e-11
ENST00000498473	ENSG00000255152	MSH5-SAPCD1	MSH5-SAPCD1-003	ENSG00000255152	-3.94972	0.000282918	0.0412155		ENST00000368132	ENSG00000163565	IFI16	IFI16-002	interferon, gamma-inducible protein 16	12.0646	1.63954e-13	2.37667e-11		ENST00000557252	ENSG00000170581	STAT2	STAT2-012	signal transducer and activator of transcription 2, 113kDa	4.52843	3.18177e-13	4.67004e-11
ENST00000526680	ENSG00000154359	LONRF1	LONRF1-002	LON peptidase N-terminal domain and ring finger 1	1.45873	0.000282295	0.0412155		ENST00000467510	ENSG00000157601	MX1	MX1-014	myxovirus (influenza virus) resistance 1, interferon-inducible protein p78 (mouse)	12.0706	1.78788e-13	2.57581e-11		ENST00000483300	ENSG00000188313	PLSCR1	PLSCR1-018	phospholipid scramblase 1	4.21774	3.41231e-13	4.993e-11
ENST00000483588	ENSG00000175061	C17orf76-AS1	C17orf76-AS1-006	chromosome 17 open reading frame 45	-5.56926	0.000289029	0.0419766		ENST00000494212	ENSG00000182179	UBA7	UBA7-011	ubiquitin-like modifier activating enzyme 7	11.3217	1.78367e-13	2.57581e-11		ENST00000393892	ENSG00000173786	CNP	CNP-001	2',3'-cyclic nucleotide 3' phosphodiesterase	2.13706	4.13818e-13	6.03654e-11
ENST00000558931	ENSG00000100911	PSME2	PSME2-005	proteasome (prosome, macropain) activator subunit 2 (PA28 beta)	2.16248	0.000297025	0.043006		ENST00000471700	ENSG00000100911	PSME2	PSME2-003	proteasome (prosome, macropain) activator subunit 2 (PA28 beta)	13.1329	1.84118e-13	2.64449e-11		ENST00000541131	ENSG00000055163	CYFIP2	CYFIP2-206	cytoplasmic FMR1 interacting protein 2	-11.9538	4.31941e-13	6.28163e-11
ENST00000550445	ENSG00000139644	TMBIM6	TMBIM6-018	transmembrane BAX inhibitor motif containing 6	4.62829	0.000300104	0.0433192		ENST00000561142	ENSG00000092010	PSME1	PSME1-010	proteasome (prosome, macropain) activator subunit 1 (PA28 alpha)	2.10074	2.01844e-13	2.89024e-11		ENST00000415816	ENSG00000068079	IFI35	IFI35-002	interferon-induced protein 35	5.06358	4.33669e-13	6.28754e-11
ENST00000368909	ENSG00000187908	DMBT1	DMBT1-202	deleted in malignant brain tumors 1	8.25144	0.000301491	0.0433872		ENST00000344930	ENSG00000196247	ZNF107	ZNF107-002	zinc finger protein 107	1.6863	2.08394e-13	2.97496e-11		ENST00000601806	ENSG00000105287	PRKD2	PRKD2-002	protein kinase D2	2.92942	4.46567e-13	6.45486e-11
ENST00000430553	ENSG00000134333	LDHA	LDHA-010	lactate dehydrogenase A	1.62662	0.000308524	0.0442648		ENST00000466095	ENSG00000134716	CYP2J2	CYP2J2-003	cytochrome P450, family 2, subfamily J, polypeptide 2	5.18614	2.09432e-13	2.98072e-11		ENST00000534177	ENSG00000168062	BATF2	BATF2-005	basic leucine zipper transcription factor, ATF-like 2	5.28512	4.74931e-13	6.84405e-11
ENST00000434018	ENSG00000125846	ZNF133	ZNF133-004	zinc finger protein 133	2.13119	0.000309887	0.044326		ENST00000378319	ENSG00000136147	PHF11	PHF11-001	PHD finger protein 11	4.01759	2.20753e-13	3.13236e-11		ENST00000467510	ENSG00000157601	MX1	MX1-014	myxovirus (influenza virus) resistance 1, interferon-inducible protein p78 (mouse)	11.167	5.24645e-13	7.53761e-11
ENST00000411696	ENSG00000115568	ZNF142	ZNF142-201	zinc finger protein 142	5.14098	0.000312768	0.0446033		ENST00000260049	ENSG00000137496	IL18BP	IL18BP-201	interleukin 18 binding protein	12.8756	2.34034e-13	3.31081e-11		ENST00000311075	ENSG00000173702	MUC13	MUC13-001	mucin 13, cell surface associated	2.26324	5.30655e-13	7.60099e-11
ENST00000398762	ENSG00000133106	EPSTI1	EPSTI1-010	epithelial stromal interaction 1 (breast)	10.7656	0.000315032	0.0446571		ENST00000536231	ENSG00000140853	NLRC5	NLRC5-020	NLR family, CARD domain containing 5	12.164	2.58597e-13	3.6473e-11		ENST00000454828	ENSG00000132274	TRIM22	TRIM22-006	tripartite motif-containing 22	11.1155	5.3945e-13	7.70377e-11
ENST00000403687	ENSG00000152689	RASGRP3	RASGRP3-006	RAS guanyl releasing protein 3 (calcium and DAG-regulated)	8.33393	0.000314984	0.0446571		ENST00000470202	ENSG00000161133	USP41	USP41-002	ubiquitin specific peptidase 41	14.1463	2.61217e-13	3.67323e-11		ENST00000495165	ENSG00000120341	SEC16B	SEC16B-006	SEC16 homolog B (S. cerevisiae)	5.21694	5.49347e-13	7.82162e-11
ENST00000426053	ENSG00000100342	APOL1	APOL1-204	apolipoprotein L, 1	5.80976	0.000320637	0.045316		ENST00000514748	ENSG00000181381	DDX60L	DDX60L-007	DEAD (Asp-Glu-Ala-Asp) box polypeptide 60-like	5.74622	2.8178e-13	3.95055e-11		ENST00000478738	ENSG00000134326	CMPK2	CMPK2-004	cytidine monophosphate (UMP-CMP) kinase 2, mitochondrial	5.49047	5.66152e-13	8.03683e-11
ENST00000269499	ENSG00000141664	ZCCHC2	ZCCHC2-005	zinc finger, CCHC domain containing 2	1.68337	0.000326384	0.0457244		ENST00000382422	ENSG00000198604	BAZ1A	BAZ1A-001	bromodomain adjacent to zinc finger domain, 1A	2.03582	3.17741e-13	4.44147e-11		ENST00000429713	ENSG00000172403	SYNPO2	SYNPO2-003	synaptopodin 2	3.35979	6.0118e-13	8.50867e-11
ENST00000395633	ENSG00000099624	ATP5D	ATP5D-201	ATP synthase, H+ transporting, mitochondrial F1 complex, delta subunit	-5.44141	0.000326423	0.0457244		ENST00000467638	ENSG00000059378	PARP12	PARP12-005	poly (ADP-ribose) polymerase family, member 12	5.70582	3.19212e-13	4.44879e-11		ENST00000480907	ENSG00000013374	NUB1	NUB1-010	negative regulator of ubiquitin-like proteins 1	2.2024	6.71995e-13	9.48271e-11
ENST00000509583	ENSG00000002549	LAP3	LAP3-002	leucine aminopeptidase 3	2.84263	0.000325127	0.0457244		ENST00000287156	ENSG00000156587	UBE2L6	UBE2L6-001	ubiquitin-conjugating enzyme E2L 6	14.5828	3.35991e-13	4.66879e-11		ENST00000482857	ENSG00000152689	RASGRP3	RASGRP3-011	RAS guanyl releasing protein 3 (calcium and DAG-regulated)	11.0732	8.06541e-13	1.13476e-10
ENST00000475640	ENSG00000173193	PARP14	PARP14-004	poly (ADP-ribose) polymerase family, member 14	9.183	0.000329182	0.0459748		ENST00000358514	ENSG00000205220	PSMB10	PSMB10-001	proteasome (prosome, macropain) subunit, beta type, 10	3.69528	3.37784e-13	4.67986e-11		ENST00000353334	ENSG00000019582	CD74	CD74-001	CD74 molecule, major histocompatibility complex, class II invariant chain	1.56624	8.10875e-13	1.1375e-10
ENST00000592222	ENSG00000064932	SBNO2	SBNO2-005	strawberry notch homolog 2 (Drosophila)	4.86497	0.000337612	0.0470135		ENST00000586730	ENSG00000130813	C19orf66	C19orf66-005	chromosome 19 open reading frame 66	6.89522	3.39106e-13	4.68436e-11		ENST00000415067	ENSG00000204261	XXbac-BPG246D15.8	XXbac-BPG246D15.8-006	proteasome (prosome, macropain) subunit, beta type, 9 (large multifunctional peptidase 2)	10.5358	1.01494e-12	1.41958e-10
ENST00000263549	ENSG00000059378	PARP12	PARP12-001	poly (ADP-ribose) polymerase family, member 12	3.65488	0.000343613	0.0477088		ENST00000468788	ENSG00000185272	RBM11	RBM11-004	RNA binding motif protein 11	4.01949	3.45447e-13	4.75795e-11		ENST00000504454	ENSG00000145362	ANK2	ANK2-005	ankyrin 2, neuronal	-11.0559	1.06611e-12	1.48676e-10
ENST00000251642	ENSG00000108771	DHX58	DHX58-001	DEXH (Asp-Glu-X-His) box polypeptide 58	4.08753	0.000346203	0.0479278		ENST00000320717	ENSG00000115419	GLS	GLS-001	glutaminase	-1.78351	3.53502e-13	4.85466e-11		ENST00000407811	ENSG00000152689	RASGRP3	RASGRP3-004	RAS guanyl releasing protein 3 (calcium and DAG-regulated)	11.0193	1.10992e-12	1.54334e-10
ENST00000508159	ENSG00000138646	HERC5	HERC5-002	hect domain and RLD 5	1.54817	0.000349922	0.0483015		ENST00000396373	ENSG00000139083	ETV6	ETV6-001	ets variant 6	2.01352	3.57897e-13	4.90068e-11		ENST00000259030	ENSG00000136514	RTP4	RTP4-001	receptor (chemosensory) transporter protein 4	10.6785	1.11872e-12	1.55104e-10
									ENST00000264951	ENSG00000114127	XRN1	XRN1-001	5'-3' exoribonuclease 1	2.17422	3.86989e-13	5.28363e-11		ENST00000504340	ENSG00000168310	IRF2	IRF2-003	interferon regulatory factor 2	5.19374	1.14846e-12	1.58765e-10
									ENST00000265022	ENSG00000058866	DGKG	DGKG-001	diacylglycerol kinase, gamma 90kDa	2.61045	3.8846e-13	5.28835e-11		ENST00000313640	ENSG00000133106	EPSTI1	EPSTI1-003	epithelial stromal interaction 1 (breast)	3.6521	1.16544e-12	1.60645e-10
									ENST00000393892	ENSG00000173786	CNP	CNP-001	2',3'-cyclic nucleotide 3' phosphodiesterase	2.3826	4.04319e-13	5.48834e-11		ENST00000475429	ENSG00000155363	MOV10	MOV10-010	Mov10, Moloney leukemia virus 10, homolog (mouse)	6.18057	1.20149e-12	1.65136e-10
									ENST00000577269	ENSG00000161960	EIF4A1	EIF4A1-007	similar to eukaryotic translation initiation factor 4A; small nucleolar RNA, H/ACA box 67; eukaryotic translation initiation factor 4A, isoform 1	3.44303	4.1111e-13	5.56444e-11		ENST00000552783	ENSG00000050405	LIMA1	LIMA1-002	LIM domain and actin binding 1	3.00521	1.23395e-12	1.69108e-10
									ENST00000496624	ENSG00000059378	PARP12	PARP12-011	poly (ADP-ribose) polymerase family, member 12	5.33755	4.80417e-13	6.48384e-11		ENST00000484527	ENSG00000105835	NAMPT	NAMPT-005	nicotinamide phosphoribosyltransferase	3.36565	1.29273e-12	1.76655e-10
									ENST00000575369	ENSG00000132530	XAF1	XAF1-003	XIAP associated factor 1	11.882	5.61297e-13	7.55371e-11		ENST00000383661	ENSG00000163840	DTX3L	DTX3L-002	deltex 3-like (Drosophila)	4.96071	1.3004e-12	1.77194e-10
									ENST00000376861	ENSG00000204642	HLA-F	HLA-F-001	major histocompatibility complex, class I, F	11.8874	5.96062e-13	7.98155e-11		ENST00000413052	ENSG00000155363	MOV10	MOV10-001	Mov10, Moloney leukemia virus 10, homolog (mouse)	1.74765	1.33025e-12	1.80744e-10
									ENST00000534306	ENSG00000269640	CTD-2521M24.9	CTD-2521M24.9-001	ENSG00000269640	11.9912	5.96488e-13	7.98155e-11		ENST00000272425	ENSG00000144035	NAT8	NAT8-001	N-acetyltransferase 8 (GCN5-related, putative); N-acetyltransferase 8B (GCN5-related, putative, gene/pseudogene)	5.48138	1.43251e-12	1.94082e-10
									ENST00000489502	ENSG00000204642	HLA-F	HLA-F-008	major histocompatibility complex, class I, F	11.9954	6.05882e-13	8.08422e-11		ENST00000427534	ENSG00000104133	SPG11	SPG11-004	spastic paraplegia 11 (autosomal recessive)	-11.6094	1.52954e-12	2.06641e-10
									ENST00000486276	ENSG00000136147	PHF11	PHF11-017	PHD finger protein 11	9.28734	6.29438e-13	8.37473e-11		ENST00000344636	ENSG00000187510	PLEKHG7	PLEKHG7-001	pleckstrin homology domain containing, family G (with RhoGef domain) member 7	3.42758	1.5573e-12	2.09201e-10
									ENST00000296795	ENSG00000164342	TLR3	TLR3-001	toll-like receptor 3	12.8043	6.60223e-13	8.75952e-11		ENST00000444961	ENSG00000165949	IFI27	IFI27-201	interferon, alpha-inducible protein 27	13.2454	1.55444e-12	2.09201e-10
									ENST00000324076	ENSG00000213928	IRF9	IRF9-002	interferon regulatory factor 9	6.83233	6.96043e-13	9.20874e-11		ENST00000466126	ENSG00000138496	PARP9	PARP9-007	poly (ADP-ribose) polymerase family, member 9	5.97915	1.6163e-12	2.16515e-10
									ENST00000261769	ENSG00000039068	CDH1	CDH1-001	cadherin 1, type 1, E-cadherin (epithelial)	1.37498	7.03501e-13	9.25527e-11		ENST00000484194	ENSG00000204592	HLA-E	HLA-E-002	major histocompatibility complex, class I, E	3.16698	1.72032e-12	2.29802e-10
									ENST00000557824	ENSG00000172183	ISG20	ISG20-002	interferon stimulated exonuclease gene 20kDa	6.55557	7.02674e-13	9.25527e-11		ENST00000474368	ENSG00000183486	MX2	MX2-004	myxovirus (influenza virus) resistance 2 (mouse)	4.00056	1.76173e-12	2.34676e-10
									ENST00000561237	ENSG00000185880	TRIM69	TRIM69-009	tripartite motif-containing 69	4.36788	7.17185e-13	9.40895e-11		ENST00000395566	ENSG00000110492	MDK	MDK-005	midkine (neurite growth-promoting factor 2)	1.97761	1.77841e-12	2.36235e-10
									ENST00000475853	ENSG00000117226	GBP3	GBP3-004	guanylate binding protein 3	9.57914	7.30331e-13	9.55472e-11		ENST00000450593	ENSG00000168243	GNG4	GNG4-202	guanine nucleotide binding protein (G protein), gamma 4	-1.66596	1.87665e-12	2.48591e-10
									ENST00000524846	ENSG00000104518	GSDMD	GSDMD-004	gasdermin D	4.15886	7.75145e-13	1.01128e-10		ENST00000521015	ENSG00000134014	ELP3	ELP3-010	elongation protein 3 homolog (S. cerevisiae)	3.86064	1.89819e-12	2.50745e-10
									ENST00000538992	ENSG00000010030	ETV7	ETV7-203	ets variant 7	10.0569	7.89709e-13	1.02743e-10		ENST00000446271	ENSG00000115271	GCA	GCA-011	grancalcin, EF-hand calcium binding protein	3.98536	2.01957e-12	2.66041e-10
									ENST00000330899	ENSG00000086061	DNAJA1	DNAJA1-001	DnaJ (Hsp40) homolog, subfamily A, member 1	1.27497	8.0286e-13	1.04166e-10		ENST00000541728	ENSG00000134321	RSAD2	RSAD2-201	radical S-adenosyl methionine domain containing 2	10.8745	2.06179e-12	2.70852e-10
									ENST00000471548	ENSG00000130234	ACE2	ACE2-002	angiotensin I converting enzyme (peptidyl-dipeptidase A) 2	12.1857	8.07671e-13	1.04214e-10		ENST00000557824	ENSG00000172183	ISG20	ISG20-002	interferon stimulated exonuclease gene 20kDa	5.44295	2.09328e-12	2.74231e-10
									ENST00000497377	ENSG00000234745	HLA-B	HLA-B-007	ENSG00000234745	11.8529	8.05633e-13	1.04214e-10		ENST00000379965	ENSG00000132274	TRIM22	TRIM22-001	tripartite motif-containing 22	13.1934	2.11619e-12	2.76471e-10
									ENST00000370481	ENSG00000117226	GBP3	GBP3-008	guanylate binding protein 3	8.24794	9.04425e-13	1.16378e-10		ENST00000486536	ENSG00000161133	USP41	USP41-003	ubiquitin specific peptidase 41	2.09536	2.41451e-12	3.1458e-10
									ENST00000239882	ENSG00000120690	ELF1	ELF1-003	E74-like factor 1 (ets domain transcription factor)	1.50574	1.10109e-12	1.41297e-10		ENST00000296795	ENSG00000164342	TLR3	TLR3-001	toll-like receptor 3	11.6394	2.4836e-12	3.22699e-10
									ENST00000306247	ENSG00000168404	MLKL	MLKL-002	mixed lineage kinase domain-like	11.8677	1.1474e-12	1.46839e-10		ENST00000265022	ENSG00000058866	DGKG	DGKG-001	diacylglycerol kinase, gamma 90kDa	3.00464	2.68562e-12	3.47997e-10
									ENST00000542246	ENSG00000007923	DNAJC11	DNAJC11-203	DnaJ (Hsp40) homolog, subfamily C, member 11	12.4278	1.24701e-12	1.59153e-10		ENST00000256722	ENSG00000134326	CMPK2	CMPK2-002	cytidine monophosphate (UMP-CMP) kinase 2, mitochondrial	4.0606	2.80508e-12	3.62488e-10
									ENST00000488536	ENSG00000182179	UBA7	UBA7-004	ubiquitin-like modifier activating enzyme 7	11.7941	1.28391e-12	1.63419e-10		ENST00000411630	ENSG00000226950	DANCR	DANCR-001	ENSG00000226950	-2.35411	2.83608e-12	3.655e-10
									ENST00000538562	ENSG00000133106	EPSTI1	EPSTI1-006	epithelial stromal interaction 1 (breast)	7.25558	1.28951e-12	1.63688e-10		ENST00000253110	ENSG00000130813	C19orf66	C19orf66-001	chromosome 19 open reading frame 66	6.2146	2.85803e-12	3.67334e-10
									ENST00000465045	ENSG00000136147	PHF11	PHF11-011	PHD finger protein 11	4.17167	1.33151e-12	1.68564e-10		ENST00000606285	ENSG00000272463	RP11-532F6.3	RP11-532F6.3-001	ENSG00000272463	3.97682	2.88309e-12	3.69557e-10
									ENST00000456466	ENSG00000173821	RNF213	RNF213-202	ring finger protein 213	5.59338	1.37932e-12	1.74147e-10		ENST00000222690	ENSG00000105968	H2AFV	H2AFV-001	H2A histone family, member V	-1.32857	2.99185e-12	3.82467e-10
									ENST00000216044	ENSG00000100226	GTPBP1	GTPBP1-001	GTP binding protein 1	1.97307	1.3902e-12	1.7505e-10		ENST00000270800	ENSG00000142677	IL22RA1	IL22RA1-001	interleukin 22 receptor, alpha 1	2.29654	3.02355e-12	3.85483e-10
									ENST00000273075	ENSG00000123992	DNPEP	DNPEP-001	aspartyl aminopeptidase	2.0948	1.42873e-12	1.79421e-10		ENST00000585919	ENSG00000130813	C19orf66	C19orf66-003	chromosome 19 open reading frame 66	4.01233	3.04442e-12	3.87106e-10
									ENST00000332029	ENSG00000185338	SOCS1	SOCS1-001	suppressor of cytokine signaling 1	3.98448	1.68431e-12	2.10952e-10		ENST00000434407	ENSG00000204642	HLA-F	HLA-F-002	major histocompatibility complex, class I, F	12.3455	3.85086e-12	4.8834e-10
									ENST00000378757	ENSG00000123240	OPTN	OPTN-007	optineurin	2.73582	1.71477e-12	2.13628e-10		ENST00000538930	ENSG00000140853	NLRC5	NLRC5-011	NLR family, CARD domain containing 5	6.71404	4.20984e-12	5.32443e-10
									ENST00000396505	ENSG00000050165	DKK3	DKK3-004	dickkopf homolog 3 (Xenopus laevis)	-12.5911	1.71394e-12	2.13628e-10		ENST00000549918	ENSG00000111331	OAS3	OAS3-007	2'-5'-oligoadenylate synthetase 3, 100kDa	6.28354	4.57831e-12	5.7708e-10
									ENST00000298902	ENSG00000165949	IFI27	IFI27-006	interferon, alpha-inducible protein 27	11.7103	1.84781e-12	2.29593e-10		ENST00000550558	ENSG00000110881	ASIC1	ASIC1-003	amiloride-sensitive cation channel 2, neuronal	-10.733	4.58703e-12	5.7708e-10
									ENST00000263464	ENSG00000023445	BIRC3	BIRC3-002	baculoviral IAP repeat-containing 3	3.3693	1.90308e-12	2.35513e-10		ENST00000420536	ENSG00000100316	RPL3	RPL3-014	ribosomal protein L3; similar to 60S ribosomal protein L3 (L4)	-1.30156	5.41579e-12	6.79546e-10
									ENST00000367808	ENSG00000117475	BLZF1	BLZF1-001	basic leucine zipper nuclear factor 1	1.95028	1.90549e-12	2.35513e-10		ENST00000262510	ENSG00000140853	NLRC5	NLRC5-001	NLR family, CARD domain containing 5	13.823	5.45134e-12	6.82207e-10
									ENST00000561342	ENSG00000213928	IRF9	IRF9-014	interferon regulatory factor 9	3.8925	1.94551e-12	2.39829e-10		ENST00000400247	ENSG00000125826	RBCK1	RBCK1-002	RanBP-type and C3HC4-type zinc finger containing 1	4.5184	7.12186e-12	8.88924e-10
									ENST00000420244	ENSG00000166801	FAM111A	FAM111A-201	family with sequence similarity 111, member A	2.61905	1.95547e-12	2.40425e-10		ENST00000489597	ENSG00000135899	SP110	SP110-012	SP110 nuclear body protein	10.6535	7.33561e-12	9.13206e-10
									ENST00000347230	ENSG00000072121	ZFYVE26	ZFYVE26-001	zinc finger, FYVE domain containing 26	1.5793	2.03942e-12	2.50092e-10		ENST00000258168	ENSG00000135697	BCMO1	BCMO1-001	beta-carotene 15,15'-monooxygenase 1	2.69884	7.42524e-12	9.21951e-10
									ENST00000442278	ENSG00000166278	C2	C2-010	complement component 2	11.6084	2.33033e-12	2.84282e-10		ENST00000354289	ENSG00000105835	NAMPT	NAMPT-002	nicotinamide phosphoribosyltransferase	2.01235	7.48689e-12	9.27185e-10
									ENST00000606285	ENSG00000272463	RP11-532F6.3	RP11-532F6.3-001	ENSG00000272463	6.37002	2.32576e-12	2.84282e-10		ENST00000420646	ENSG00000145335	SNCA	SNCA-202	synuclein, alpha (non A4 component of amyloid precursor)	-11.4408	8.70219e-12	1.07489e-09
									ENST00000380498	ENSG00000129226	CD68	CD68-002	CD68 molecule	4.39871	2.54231e-12	3.09339e-10		ENST00000513141	ENSG00000168016	TRANK1	TRANK1-001	ENSG00000168016	8.13886	8.95864e-12	1.1037e-09
									ENST00000528096	ENSG00000110057	UNC93B1	UNC93B1-004	unc-93 homolog B1 (C. elegans); unc-93 homolog B6 (C. elegans); unc-93 homolog B3 pseudogene (C. elegans); similar to unc-93 homolog B1 (C. elegans)	11.6317	2.69964e-12	3.27633e-10		ENST00000546364	ENSG00000185046	ANKS1B	ANKS1B-010	ankyrin repeat and sterile alpha motif domain containing 1B	-11.3392	9.35461e-12	1.14951e-09
									ENST00000454828	ENSG00000132274	TRIM22	TRIM22-006	tripartite motif-containing 22	11.5558	2.88279e-12	3.48959e-10		ENST00000255688	ENSG00000133321	RARRES3	RARRES3-001	retinoic acid receptor responder (tazarotene induced) 3	7.11464	1.10804e-11	1.35807e-09
									ENST00000340181	ENSG00000010030	ETV7	ETV7-001	ets variant 7	9.04305	3.4013e-12	4.10666e-10		ENST00000513105	ENSG00000002549	LAP3	LAP3-009	leucine aminopeptidase 3	3.22614	1.3657e-11	1.66955e-09
									ENST00000269389	ENSG00000141574	SECTM1	SECTM1-001	secreted and transmembrane 1	2.87186	3.48807e-12	4.20062e-10		ENST00000369721	ENSG00000116459	ATP5F1	ATP5F1-004	ATP synthase, H+ transporting, mitochondrial F0 complex, subunit B1	-1.4553	1.5415e-11	1.87965e-09
									ENST00000161559	ENSG00000079385	CEACAM1	CEACAM1-001	carcinoembryonic antigen-related cell adhesion molecule 1 (biliary glycoprotein)	2.95069	4.34485e-12	5.21905e-10		ENST00000490682	ENSG00000064012	CASP8	CASP8-008	caspase 8, apoptosis-related cysteine peptidase	4.2811	1.6437e-11	1.99914e-09
									ENST00000415067	ENSG00000204261	XXbac-BPG246D15.8	XXbac-BPG246D15.8-006	proteasome (prosome, macropain) subunit, beta type, 9 (large multifunctional peptidase 2)	7.05756	4.39441e-12	5.26511e-10		ENST00000422318	ENSG00000168268	NT5DC2	NT5DC2-016	5'-nucleotidase domain containing 2	-2.99456	1.69191e-11	2.05252e-09
									ENST00000463934	ENSG00000239713	APOBEC3G	APOBEC3G-002	ENSG00000239713	3.22112	5.91246e-12	7.06592e-10		ENST00000360760	ENSG00000196141	SPATS2L	SPATS2L-008	spermatogenesis associated, serine-rich 2-like	2.41591	1.93737e-11	2.34432e-09
									ENST00000460454	ENSG00000132274	TRIM22	TRIM22-004	tripartite motif-containing 22	11.5611	6.0967e-12	7.2676e-10		ENST00000592288	ENSG00000141431	ASXL3	ASXL3-001	additional sex combs like 3 (Drosophila)	-11.2236	1.97441e-11	2.38308e-09
									ENST00000375887	ENSG00000102524	TNFSF13B	TNFSF13B-001	tumor necrosis factor (ligand) superfamily, member 13b	3.55023	6.17449e-12	7.3417e-10		ENST00000319921	ENSG00000173821	RNF213	RNF213-002	ring finger protein 213	5.11096	2.12794e-11	2.56187e-09
									ENST00000538273	ENSG00000140853	NLRC5	NLRC5-019	NLR family, CARD domain containing 5	10.9098	6.20785e-12	7.36272e-10		ENST00000557006	ENSG00000198133	TMEM229B	TMEM229B-003	chromosome 14 open reading frame 83	4.24608	2.28111e-11	2.73935e-09
									ENST00000265433	ENSG00000104320	NBN	NBN-001	nibrin	1.47412	6.48958e-12	7.67749e-10		ENST00000559070	ENSG00000173821	RNF213	RNF213-003	ring finger protein 213	4.58228	2.69435e-11	3.22745e-09
									ENST00000307407	ENSG00000169429	IL8	IL8-001	interleukin 8	4.19233	7.12322e-12	8.38487e-10		ENST00000596960	ENSG00000268544	RP11-277L2.4	RP11-277L2.4-001	ENSG00000268544	3.03118	3.15038e-11	3.76422e-09
									ENST00000379923	ENSG00000122729	ACO1	ACO1-002	aconitase 1, soluble	12.1218	7.10706e-12	8.38487e-10		ENST00000589171	ENSG00000130165	ELOF1	ELOF1-005	elongation factor 1 homolog (S. cerevisiae)	-3.63459	3.1765e-11	3.78592e-09
									ENST00000484003	ENSG00000204264	PSMB8	PSMB8-003	proteasome (prosome, macropain) subunit, beta type, 8 (large multifunctional peptidase 7)	4.67296	7.85454e-12	9.22261e-10		ENST00000429805	ENSG00000138035	PNPT1	PNPT1-003	polyribonucleotide nucleotidyltransferase 1	2.50665	3.42903e-11	4.07668e-09
									ENST00000206451	ENSG00000092010	PSME1	PSME1-001	proteasome (prosome, macropain) activator subunit 1 (PA28 alpha)	1.75957	7.97671e-12	9.3427e-10		ENST00000561342	ENSG00000213928	IRF9	IRF9-014	interferon regulatory factor 9	3.53945	3.64894e-11	4.32731e-09
									ENST00000370495	ENSG00000155287	SLC25A28	SLC25A28-001	solute carrier family 25, member 28	2.67877	8.74552e-12	1.02177e-09		ENST00000569491	ENSG00000138614	VWA9	VWA9-007	chromosome 15 open reading frame 44	2.62664	3.94971e-11	4.67235e-09
									ENST00000485513	ENSG00000204642	HLA-F	HLA-F-011	major histocompatibility complex, class I, F	11.4626	9.05346e-12	1.05512e-09		ENST00000470202	ENSG00000161133	USP41	USP41-002	ubiquitin specific peptidase 41	13.0193	4.30235e-11	5.07688e-09
									ENST00000421573	ENSG00000196141	SPATS2L	SPATS2L-019	spermatogenesis associated, serine-rich 2-like	4.16894	9.90793e-12	1.15185e-09		ENST00000308284	ENSG00000120341	SEC16B	SEC16B-004	SEC16 homolog B (S. cerevisiae)	3.01646	4.85718e-11	5.71741e-09
									ENST00000559603	ENSG00000173821	RNF213	RNF213-010	ring finger protein 213	5.79983	1.06291e-11	1.23263e-09		ENST00000496081	ENSG00000206503	HLA-A	HLA-A-004	major histocompatibility complex, class I, A	4.82115	5.54794e-11	6.51438e-09
									ENST00000333486	ENSG00000182179	UBA7	UBA7-001	ubiquitin-like modifier activating enzyme 7	7.77929	1.08788e-11	1.25848e-09		ENST00000378119	ENSG00000112308	C6orf62	C6orf62-001	chromosome 6 open reading frame 62	1.12125	6.00254e-11	7.03081e-09
									ENST00000216264	ENSG00000100422	CERK	CERK-001	ceramide kinase	-1.46584	1.10243e-11	1.26906e-09		ENST00000560852	ENSG00000213928	IRF9	IRF9-015	interferon regulatory factor 9	5.75345	7.01693e-11	8.19877e-09
									ENST00000504178	ENSG00000172403	SYNPO2	SYNPO2-004	synaptopodin 2	11.4885	1.10159e-11	1.26906e-09		ENST00000347230	ENSG00000072121	ZFYVE26	ZFYVE26-001	zinc finger, FYVE domain containing 26	1.35097	7.2999e-11	8.5085e-09
									ENST00000476524	ENSG00000159131	GART	GART-011	phosphoribosylglycinamide formyltransferase, phosphoribosylglycinamide synthetase, phosphoribosylaminoimidazole synthetase	11.4946	1.12872e-11	1.29615e-09		ENST00000426002	ENSG00000164054	SHISA5	SHISA5-002	shisa homolog 5 (Xenopus laevis)	1.23282	7.89254e-11	9.17677e-09
									ENST00000586889	ENSG00000130813	C19orf66	C19orf66-009	chromosome 19 open reading frame 66	6.10549	1.1485e-11	1.31565e-09		ENST00000379370	ENSG00000188157	AGRN	AGRN-001	agrin	1.59348	8.15818e-11	9.4463e-09
									ENST00000555410	ENSG00000140105	WARS	WARS-033	tryptophanyl-tRNA synthetase	11.5988	1.15797e-11	1.32327e-09		ENST00000531537	ENSG00000178685	PARP10	PARP10-020	poly (ADP-ribose) polymerase family, member 10	11.7364	8.16408e-11	9.4463e-09
									ENST00000278505	ENSG00000149218	ENDOD1	ENDOD1-001	endonuclease domain containing 1	1.99839	1.17254e-11	1.33667e-09		ENST00000359803	ENSG00000110492	MDK	MDK-001	midkine (neurite growth-promoting factor 2)	3.27201	8.59073e-11	9.91583e-09
									ENST00000413040	ENSG00000013374	NUB1	NUB1-001	negative regulator of ubiquitin-like proteins 1	4.25162	1.23569e-11	1.40525e-09		ENST00000469266	ENSG00000188313	PLSCR1	PLSCR1-004	phospholipid scramblase 1	3.08159	9.17211e-11	1.05613e-08
									ENST00000545044	ENSG00000107201	DDX58	DDX58-203	DEAD (Asp-Glu-Ala-Asp) box polypeptide 58	9.0561	1.25365e-11	1.42223e-09		ENST00000553185	ENSG00000089127	OAS1	OAS1-009	2',5'-oligoadenylate synthetase 1, 40/46kDa	5.2999	9.33665e-11	1.07247e-08
									ENST00000346752	ENSG00000132530	XAF1	XAF1-002	XIAP associated factor 1	11.3127	1.28089e-11	1.44963e-09		ENST00000505962	ENSG00000168016	TRANK1	TRANK1-007	ENSG00000168016	9.0792	9.49329e-11	1.08784e-08
									ENST00000378119	ENSG00000112308	C6orf62	C6orf62-001	chromosome 6 open reading frame 62	1.31301	1.30013e-11	1.46786e-09		ENST00000369754	ENSG00000112773	FAM46A	FAM46A-003	family with sequence similarity 46, member A	1.99417	9.5243e-11	1.08877e-08
									ENST00000295748	ENSG00000163512	AZI2	AZI2-003	5-azacytidine induced 2	1.62411	1.51613e-11	1.70763e-09		ENST00000413196	ENSG00000108771	DHX58	DHX58-002	DEXH (Asp-Glu-X-His) box polypeptide 58	6.76119	9.6156e-11	1.09657e-08
									ENST00000444961	ENSG00000165949	IFI27	IFI27-201	interferon, alpha-inducible protein 27	11.3074	1.61269e-11	1.81204e-09		ENST00000245185	ENSG00000125148	MT2A	MT2A-001	metallothionein 2A	2.76208	1.03986e-10	1.18303e-08
									ENST00000381652	ENSG00000096968	JAK2	JAK2-001	Janus kinase 2	2.63297	1.65165e-11	1.85138e-09		ENST00000216099	ENSG00000243811	APOBEC3D	APOBEC3D-001	ENSG00000243811	3.20574	1.04755e-10	1.18893e-08
									ENST00000216099	ENSG00000243811	APOBEC3D	APOBEC3D-001	ENSG00000243811	4.26372	1.675e-11	1.87308e-09		ENST00000566856	ENSG00000013374	NUB1	NUB1-202	negative regulator of ubiquitin-like proteins 1	2.51981	1.12735e-10	1.27646e-08
									ENST00000464631	ENSG00000120341	SEC16B	SEC16B-003	SEC16 homolog B (S. cerevisiae)	4.48443	1.82534e-11	2.03636e-09		ENST00000369645	ENSG00000155363	MOV10	MOV10-006	Mov10, Moloney leukemia virus 10, homolog (mouse)	1.65753	1.15353e-10	1.303e-08
									ENST00000392322	ENSG00000115415	STAT1	STAT1-003	signal transducer and activator of transcription 1, 91kDa	3.89128	1.86122e-11	2.07147e-09		ENST00000380498	ENSG00000129226	CD68	CD68-002	CD68 molecule	3.45786	1.16251e-10	1.31002e-08
									ENST00000457754	ENSG00000188282	RUFY4	RUFY4-001	RUN and FYVE domain containing 4	11.2841	1.91584e-11	2.12721e-09		ENST00000422706	ENSG00000100342	APOL1	APOL1-203	apolipoprotein L, 1	5.33785	1.2544e-10	1.41023e-08
									ENST00000466424	ENSG00000164054	SHISA5	SHISA5-013	shisa homolog 5 (Xenopus laevis)	2.5035	1.93749e-11	2.14619e-09		ENST00000329099	ENSG00000183688	FAM101B	FAM101B-001	hypothetical protein LOC100133632; family with sequence similarity 101, member B	-1.6022	1.31465e-10	1.47449e-08
									ENST00000272425	ENSG00000144035	NAT8	NAT8-001	N-acetyltransferase 8 (GCN5-related, putative); N-acetyltransferase 8B (GCN5-related, putative, gene/pseudogene)	5.81386	2.20887e-11	2.44104e-09		ENST00000496085	ENSG00000175063	UBE2C	UBE2C-002	ubiquitin-conjugating enzyme E2C	3.44636	1.34528e-10	1.50529e-08
									ENST00000540902	ENSG00000196116	TDRD7	TDRD7-202	tudor domain containing 7	4.08955	2.26586e-11	2.49814e-09		ENST00000467236	ENSG00000184216	IRAK1	IRAK1-006	interleukin-1 receptor-associated kinase 1	-5.20328	1.53846e-10	1.7174e-08
									ENST00000360938	ENSG00000157557	ETS2	ETS2-002	v-ets erythroblastosis virus E26 oncogene homolog 2 (avian)	1.67647	2.51618e-11	2.76762e-09		ENST00000513000	ENSG00000109452	INPP4B	INPP4B-001	inositol polyphosphate-4-phosphatase, type II, 105kDa	1.52516	1.91268e-10	2.13015e-08
									ENST00000576724	ENSG00000132530	XAF1	XAF1-021	XIAP associated factor 1	11.2852	2.58202e-11	2.83341e-09		ENST00000424804	ENSG00000105053	VRK3	VRK3-012	vaccinia related kinase 3	4.28242	2.1062e-10	2.3402e-08
									ENST00000473341	ENSG00000059378	PARP12	PARP12-002	poly (ADP-ribose) polymerase family, member 12	7.71999	2.975e-11	3.25704e-09		ENST00000536969	ENSG00000068079	IFI35	IFI35-003	interferon-induced protein 35	9.59777	2.14601e-10	2.37887e-08
									ENST00000306072	ENSG00000172183	ISG20	ISG20-001	interferon stimulated exonuclease gene 20kDa	4.50127	2.99011e-11	3.26597e-09		ENST00000526522	ENSG00000140988	RPS2	RPS2-006	ribosomal protein S2 pseudogene 8; ribosomal protein S2 pseudogene 11; ribosomal protein S2 pseudogene 5; ribosomal protein S2 pseudogene 12; ribosomal protein S2 pseudogene 51; ribosomal protein S2 pseudogene 17; ribosomal protein S2 pseudogene 55; ribosomal protein S2 pseudogene 20; ribosomal protein S2	-2.49568	2.25826e-10	2.49748e-08
									ENST00000356286	ENSG00000125826	RBCK1	RBCK1-010	RanBP-type and C3HC4-type zinc finger containing 1	2.06334	3.17874e-11	3.46395e-09		ENST00000546973	ENSG00000111331	OAS3	OAS3-006	2'-5'-oligoadenylate synthetase 3, 100kDa	4.52388	2.35842e-10	2.6022e-08
									ENST00000469266	ENSG00000188313	PLSCR1	PLSCR1-004	phospholipid scramblase 1	3.70162	3.29301e-11	3.58016e-09		ENST00000371204	ENSG00000134716	CYP2J2	CYP2J2-001	cytochrome P450, family 2, subfamily J, polypeptide 2	3.05677	2.36463e-10	2.60301e-08
									ENST00000502545	ENSG00000171564	FGB	FGB-011	fibrinogen beta chain	4.82059	3.63472e-11	3.94254e-09		ENST00000483358	ENSG00000013374	NUB1	NUB1-008	negative regulator of ubiquitin-like proteins 1	2.15496	2.48767e-10	2.73213e-08
									ENST00000407797	ENSG00000197536	C5orf56	C5orf56-005	chromosome 5 open reading frame 56	7.5137	3.79647e-11	4.1085e-09		ENST00000398598	ENSG00000157601	MX1	MX1-002	myxovirus (influenza virus) resistance 1, interferon-inducible protein p78 (mouse)	14.2412	2.69029e-10	2.94785e-08
									ENST00000263354	ENSG00000105402	NAPA	NAPA-001	N-ethylmaleimide-sensitive factor attachment protein, alpha	2.15205	3.93505e-11	4.24868e-09		ENST00000325346	ENSG00000172345	STARD5	STARD5-002	StAR-related lipid transfer (START) domain containing 5	3.61464	3.18388e-10	3.48067e-08
									ENST00000425368	ENSG00000243649	CFB	CFB-001	ENSG00000243649	6.29572	4.10883e-11	4.42614e-09		ENST00000369903	ENSG00000134222	PSRC1	PSRC1-010	proline/serine-rich coiled-coil 1	-10.5862	3.40443e-10	3.71325e-08
									ENST00000261016	ENSG00000138443	ABI2	ABI2-201	abl interactor 2	-11.907	4.17464e-11	4.48674e-09		ENST00000376802	ENSG00000206503	HLA-A	HLA-A-003	major histocompatibility complex, class I, A	5.70274	3.43282e-10	3.72712e-08
									ENST00000263036	ENSG00000123240	OPTN	OPTN-006	optineurin	2.01441	4.21049e-11	4.51494e-09		ENST00000559453	ENSG00000100911	PSME2	PSME2-006	proteasome (prosome, macropain) activator subunit 2 (PA28 beta)	3.57256	3.43032e-10	3.72712e-08
									ENST00000376958	ENSG00000152749	GPR180	GPR180-001	G protein-coupled receptor 180	1.35841	4.43885e-11	4.74896e-09		ENST00000580949	ENSG00000173482	PTPRM	PTPRM-017	protein tyrosine phosphatase, receptor type, M	9.13186	3.47987e-10	3.7696e-08
									ENST00000495892	ENSG00000183486	MX2	MX2-013	myxovirus (influenza virus) resistance 2 (mouse)	7.44006	4.47221e-11	4.77378e-09		ENST00000399808	ENSG00000142089	IFITM3	IFITM3-001	interferon induced transmembrane protein 3 (1-8U)	9.19023	3.72303e-10	4.02384e-08
									ENST00000468128	ENSG00000125814	NAPB	NAPB-004	N-ethylmaleimide-sensitive factor attachment protein, beta	-11.3503	4.89135e-11	5.20935e-09		ENST00000528963	ENSG00000178685	PARP10	PARP10-026	poly (ADP-ribose) polymerase family, member 10	4.28452	3.74756e-10	4.04117e-08
									ENST00000484527	ENSG00000105835	NAMPT	NAMPT-005	nicotinamide phosphoribosyltransferase	3.40205	4.90831e-11	5.21558e-09		ENST00000480110	ENSG00000111801	BTN3A3	BTN3A3-003	butyrophilin, subfamily 3, member A3	5.81254	4.11757e-10	4.43011e-08
									ENST00000491598	ENSG00000059378	PARP12	PARP12-007	poly (ADP-ribose) polymerase family, member 12	4.8205	5.15489e-11	5.46523e-09		ENST00000478688	ENSG00000182179	UBA7	UBA7-010	ubiquitin-like modifier activating enzyme 7	10.5586	4.13158e-10	4.43516e-08
									ENST00000529311	ENSG00000178685	PARP10	PARP10-018	poly (ADP-ribose) polymerase family, member 10	4.8089	5.31903e-11	5.62655e-09		ENST00000266556	ENSG00000139192	TAPBPL	TAPBPL-001	TAP binding protein-like	3.68645	4.16819e-10	4.46438e-08
									ENST00000350537	ENSG00000148498	PARD3	PARD3-006	par-3 partitioning defective 3 homolog (C. elegans)	11.8694	5.41768e-11	5.71803e-09		ENST00000488536	ENSG00000182179	UBA7	UBA7-004	ubiquitin-like modifier activating enzyme 7	9.92122	4.32309e-10	4.61988e-08
									ENST00000489652	ENSG00000138496	PARP9	PARP9-006	poly (ADP-ribose) polymerase family, member 9	5.63879	5.45852e-11	5.74821e-09		ENST00000344930	ENSG00000196247	ZNF107	ZNF107-002	zinc finger protein 107	1.30877	4.56208e-10	4.86435e-08
									ENST00000554541	ENSG00000100902	PSMA6	PSMA6-003	proteasome (prosome, macropain) subunit, alpha type, 6	2.16315	6.24755e-11	6.5644e-09		ENST00000530019	ENSG00000167996	FTH1	FTH1-007	ferritin, heavy polypeptide 1; ferritin, heavy polypeptide-like 16; similar to ferritin, heavy polypeptide 1; ferritin, heavy polypeptide-like 3 pseudogene	-8.23104	4.7263e-10	5.02817e-08
									ENST00000596700	ENSG00000126460	PRRG2	PRRG2-005	proline rich Gla (G-carboxyglutamic acid) 2	-11.0583	6.62844e-11	6.94906e-09		ENST00000470229	ENSG00000013374	NUB1	NUB1-007	negative regulator of ubiquitin-like proteins 1	2.96037	5.01282e-10	5.32109e-08
									ENST00000487252	ENSG00000169871	TRIM56	TRIM56-004	tripartite motif-containing 56	4.26424	6.65135e-11	6.95755e-09		ENST00000429998	ENSG00000225339	RP11-513I15.6	RP11-513I15.6-001	ENSG00000225339	-1.31139	5.06005e-10	5.35926e-08
									ENST00000473487	ENSG00000100320	RBFOX2	RBFOX2-014	RNA binding motif protein 9	11.5903	6.9472e-11	7.25087e-09		ENST00000538273	ENSG00000140853	NLRC5	NLRC5-019	NLR family, CARD domain containing 5	8.71371	5.15243e-10	5.44497e-08
									ENST00000489383	ENSG00000059378	PARP12	PARP12-012	poly (ADP-ribose) polymerase family, member 12	9.63832	7.36616e-11	7.6711e-09		ENST00000425368	ENSG00000243649	CFB	CFB-001	ENSG00000243649	7.21509	5.56989e-10	5.87309e-08
									ENST00000563536	ENSG00000179044	EXOC3L1	EXOC3L1-007	exocyst complex component 3-like	4.13703	7.6651e-11	7.96475e-09		ENST00000409467	ENSG00000122643	NT5C3A	NT5C3A-003	5'-nucleotidase, cytosolic III	3.67064	6.18446e-10	6.50477e-08
									ENST00000216802	ENSG00000100911	PSME2	PSME2-001	proteasome (prosome, macropain) activator subunit 2 (PA28 beta)	1.86725	8.08605e-11	8.38361e-09		ENST00000512690	ENSG00000145425	RPS3A	RPS3A-015	ribosomal protein S3A pseudogene 5; ribosomal protein S3a pseudogene 47; ribosomal protein S3a pseudogene 49; ribosomal protein S3A; hypothetical LOC100131699; hypothetical LOC100130107	-1.4562	6.19632e-10	6.50477e-08
									ENST00000571673	ENSG00000132530	XAF1	XAF1-007	XIAP associated factor 1	11.1035	8.16486e-11	8.44668e-09		ENST00000533688	ENSG00000172367	PDZD3	PDZD3-015	PDZ domain containing 3	-3.44184	6.48698e-10	6.7949e-08
									ENST00000382545	ENSG00000111262	KCNA1	KCNA1-001	potassium voltage-gated channel, shaker-related subfamily, member 1 (episodic ataxia with myokymia)	5.17936	9.00133e-11	9.27117e-09		ENST00000462777	ENSG00000204642	HLA-F	HLA-F-007	major histocompatibility complex, class I, F	11.9758	7.97203e-10	8.33208e-08
									ENST00000538930	ENSG00000140853	NLRC5	NLRC5-011	NLR family, CARD domain containing 5	8.93223	8.99121e-11	9.27117e-09		ENST00000411702	ENSG00000173821	RNF213	RNF213-005	ring finger protein 213	4.92105	8.2913e-10	8.64678e-08
									ENST00000395598	ENSG00000079974	RABL2B	RABL2B-001	RAB, member of RAS oncogene family-like 2B	11.7697	9.63287e-11	9.89994e-09		ENST00000371655	ENSG00000169213	RAB3B	RAB3B-001	RAB3B, member RAS oncogene family	-1.11453	9.18737e-10	9.56029e-08
									ENST00000462777	ENSG00000204642	HLA-F	HLA-F-007	major histocompatibility complex, class I, F	9.58415	9.82012e-11	1.00703e-08		ENST00000263354	ENSG00000105402	NAPA	NAPA-001	N-ethylmaleimide-sensitive factor attachment protein, alpha	1.58006	9.23482e-10	9.58869e-08
									ENST00000236147	ENSG00000188404	SELL	SELL-001	selectin L	4.75977	1.00722e-10	1.03063e-08		ENST00000561142	ENSG00000092010	PSME1	PSME1-010	proteasome (prosome, macropain) activator subunit 1 (PA28 alpha)	1.73559	9.52123e-10	9.86453e-08
									ENST00000306384	ENSG00000168899	VAMP5	VAMP5-001	vesicle-associated membrane protein 5 (myobrevin)	3.27363	1.01079e-10	1.03204e-08		ENST00000378319	ENSG00000136147	PHF11	PHF11-001	PHD finger protein 11	4.47592	1.01711e-09	1.0515e-07
									ENST00000403687	ENSG00000152689	RASGRP3	RASGRP3-006	RAS guanyl releasing protein 3 (calcium and DAG-regulated)	14.3587	1.03721e-10	1.05672e-08		ENST00000589463	ENSG00000196684	HSH2D	HSH2D-002	hematopoietic SH2 domain containing	10.2317	1.12879e-09	1.16442e-07
									ENST00000405737	ENSG00000120690	ELF1	ELF1-002	E74-like factor 1 (ets domain transcription factor)	2.67421	1.04682e-10	1.0642e-08		ENST00000474872	ENSG00000134321	RSAD2	RSAD2-004	radical S-adenosyl methionine domain containing 2	3.71225	1.1511e-09	1.18486e-07
									ENST00000328089	ENSG00000171621	SPSB1	SPSB1-001	splA/ryanodine receptor domain and SOCS box containing 1	3.006	1.14841e-10	1.16495e-08		ENST00000234800	ENSG00000189339	SLC35E2B	SLC35E2B-001	similar to solute carrier family 35, member E2	-3.15499	1.17366e-09	1.20548e-07
									ENST00000379022	ENSG00000091129	NRCAM	NRCAM-201	neuronal cell adhesion molecule	-11.5615	1.18717e-10	1.20168e-08		ENST00000496623	ENSG00000136147	PHF11	PHF11-012	PHD finger protein 11	4.61932	1.20385e-09	1.23382e-07
									ENST00000373963	ENSG00000123992	DNPEP	DNPEP-002	aspartyl aminopeptidase	2.69632	1.19374e-10	1.20572e-08		ENST00000373541	ENSG00000116478	HDAC1	HDAC1-201	histone deacetylase 1	-1.93617	1.27526e-09	1.3042e-07
									ENST00000397566	ENSG00000185507	IRF7	IRF7-202	interferon regulatory factor 7	5.74433	1.25235e-10	1.26221e-08		ENST00000495374	ENSG00000155363	MOV10	MOV10-017	Mov10, Moloney leukemia virus 10, homolog (mouse)	8.05382	1.28965e-09	1.31608e-07
									ENST00000369022	ENSG00000146285	SCML4	SCML4-008	sex comb on midleg-like 4 (Drosophila)	4.67931	1.34726e-10	1.35496e-08		ENST00000425929	ENSG00000151470	C4orf33	C4orf33-201	chromosome 4 open reading frame 33	1.60627	1.45316e-09	1.47977e-07
									ENST00000406395	ENSG00000184702	2005-09-01	SEPT5-014	septin 5	3.23775	1.3724e-10	1.37729e-08		ENST00000415295	ENSG00000228794	RP11-206L10.11	RP11-206L10.11-007	ENSG00000228794	3.3439	1.45893e-09	1.48246e-07
									ENST00000462232	ENSG00000135899	SP110	SP110-009	SP110 nuclear body protein	12.0669	1.64194e-10	1.64429e-08		ENST00000429814	ENSG00000258659	TRIM34	TRIM34-001	ENSG00000258659	11.4099	1.4899e-09	1.51071e-07
									ENST00000288383	ENSG00000157601	MX1	MX1-003	myxovirus (influenza virus) resistance 1, interferon-inducible protein p78 (mouse)	15.1911	1.67645e-10	1.67528e-08		ENST00000489749	ENSG00000134321	RSAD2	RSAD2-005	radical S-adenosyl methionine domain containing 2	13.1211	1.50856e-09	1.52638e-07
									ENST00000258168	ENSG00000135697	BCMO1	BCMO1-001	beta-carotene 15,15'-monooxygenase 1	2.92468	1.76956e-10	1.76456e-08		ENST00000309951	ENSG00000122729	ACO1	ACO1-001	aconitase 1, soluble	-1.50147	1.53107e-09	1.54586e-07
									ENST00000398030	ENSG00000100823	APEX1	APEX1-008	APEX nuclease (multifunctional DNA repair enzyme) 1	-2.12293	1.98488e-10	1.97509e-08		ENST00000524846	ENSG00000104518	GSDMD	GSDMD-004	gasdermin D	3.74798	1.61356e-09	1.62569e-07
									ENST00000581487	ENSG00000183723	CMTM4	CMTM4-005	CKLF-like MARVEL transmembrane domain containing 4	-1.42782	2.091e-10	2.07628e-08		ENST00000423282	ENSG00000115415	STAT1	STAT1-005	signal transducer and activator of transcription 1, 91kDa	4.39651	1.67766e-09	1.6867e-07
									ENST00000509246	ENSG00000109180	OCIAD1	OCIAD1-047	OCIA domain containing 1	-10.9755	3.19961e-10	3.17039e-08		ENST00000223500	ENSG00000086065	CHMP5	CHMP5-001	chromatin modifying protein 5	1.11974	1.75166e-09	1.75739e-07
									ENST00000341657	ENSG00000185722	ANKFY1	ANKFY1-008	ankyrin repeat and FYVE domain containing 1	1.25382	3.27782e-10	3.24104e-08		ENST00000530014	ENSG00000167792	NDUFV1	NDUFV1-016	NADH dehydrogenase (ubiquinone) flavoprotein 1, 51kDa	-4.29787	1.81119e-09	1.81328e-07
									ENST00000369645	ENSG00000155363	MOV10	MOV10-006	Mov10, Moloney leukemia virus 10, homolog (mouse)	1.7364	3.81053e-10	3.75985e-08		ENST00000398600	ENSG00000157601	MX1	MX1-001	myxovirus (influenza virus) resistance 1, interferon-inducible protein p78 (mouse)	5.85033	1.95301e-09	1.95116e-07
									ENST00000462666	ENSG00000188313	PLSCR1	PLSCR1-014	phospholipid scramblase 1	4.76446	3.8393e-10	3.7803e-08		ENST00000421004	ENSG00000245556	CTD-2037K23.2	CTD-2037K23.2-001	ENSG00000245556	1.64927	2.03149e-09	2.02531e-07
									ENST00000396496	ENSG00000183323	CCDC125	CCDC125-001	coiled-coil domain containing 125	1.81032	4.24664e-10	4.17263e-08		ENST00000454414	ENSG00000115415	STAT1	STAT1-008	signal transducer and activator of transcription 1, 91kDa	7.15637	2.1289e-09	2.11799e-07
									ENST00000589647	ENSG00000108984	MAP2K6	MAP2K6-004	mitogen-activated protein kinase kinase 6	2.03195	4.42233e-10	4.3362e-08		ENST00000512371	ENSG00000181381	DDX60L	DDX60L-008	DEAD (Asp-Glu-Ala-Asp) box polypeptide 60-like	3.39533	2.58646e-09	2.56783e-07
									ENST00000547708	ENSG00000135486	HNRNPA1	HNRNPA1-015	heterogeneous nuclear ribonucleoprotein A1-like 3; similar to heterogeneous nuclear ribonucleoprotein A1; heterogeneous nuclear ribonucleoprotein A1 pseudogene 2; heterogeneous nuclear ribonucleoprotein A1; heterogeneous nuclear ribonucleoprotein A1 pseudogene	-1.66158	4.72059e-10	4.619e-08		ENST00000465045	ENSG00000136147	PHF11	PHF11-011	PHD finger protein 11	4.11116	2.8615e-09	2.83497e-07
									ENST00000470229	ENSG00000013374	NUB1	NUB1-007	negative regulator of ubiquitin-like proteins 1	3.38816	4.79334e-10	4.68043e-08		ENST00000561415	ENSG00000213928	IRF9	IRF9-003	interferon regulatory factor 9	3.31699	2.9592e-09	2.92567e-07
									ENST00000379270	ENSG00000130066	SAT1	SAT1-001	spermidine/spermine N1-acetyltransferase 1	1.4708	4.98789e-10	4.86029e-08		ENST00000409185	ENSG00000152102	FAM168B	FAM168B-001	family with sequence similarity 168, member B	-1.18422	3.24742e-09	3.20396e-07
									ENST00000421004	ENSG00000245556	CTD-2037K23.2	CTD-2037K23.2-001	ENSG00000245556	1.85135	5.14626e-10	5.00423e-08		ENST00000515387	ENSG00000164308	ERAP2	ERAP2-012	endoplasmic reticulum aminopeptidase 2	3.44649	3.40231e-09	3.34983e-07
									ENST00000567300	ENSG00000125148	MT2A	MT2A-004	metallothionein 2A	5.75647	5.34552e-10	5.18726e-08		ENST00000216802	ENSG00000100911	PSME2	PSME2-001	proteasome (prosome, macropain) activator subunit 2 (PA28 beta)	1.69686	3.55439e-09	3.49233e-07
									ENST00000425929	ENSG00000151470	C4orf33	C4orf33-201	chromosome 4 open reading frame 33	1.9503	5.71555e-10	5.53489e-08		ENST00000310389	ENSG00000175414	ARL10	ARL10-001	ADP-ribosylation factor-like 10	-1.23962	3.73083e-09	3.65813e-07
									ENST00000474368	ENSG00000183486	MX2	MX2-004	myxovirus (influenza virus) resistance 2 (mouse)	4.50406	6.00083e-10	5.7992e-08		ENST00000393150	ENSG00000196954	CASP4	CASP4-004	caspase 4, apoptosis-related cysteine peptidase	3.81962	3.86911e-09	3.78592e-07
									ENST00000223293	ENSG00000106560	GIMAP2	GIMAP2-001	GTPase, IMAP family member 2	9.85385	6.05279e-10	5.8374e-08		ENST00000256398	ENSG00000134014	ELP3	ELP3-001	elongation protein 3 homolog (S. cerevisiae)	-1.89045	3.99908e-09	3.90161e-07
									ENST00000414474	ENSG00000240065	PSMB9	PSMB9-006	ENSG00000240065	9.36647	7.00156e-10	6.73857e-08		ENST00000488726	ENSG00000059378	PARP12	PARP12-003	poly (ADP-ribose) polymerase family, member 12	5.65579	4.00376e-09	3.90161e-07
									ENST00000396722	ENSG00000068079	IFI35	IFI35-004	interferon-induced protein 35	6.24672	7.70831e-10	7.4036e-08		ENST00000571303	ENSG00000168404	MLKL	MLKL-007	mixed lineage kinase domain-like	10.5596	4.05183e-09	3.94038e-07
									ENST00000258382	ENSG00000135899	SP110	SP110-001	SP110 nuclear body protein	11.4355	8.16229e-10	7.82364e-08		ENST00000264607	ENSG00000065802	ASB1	ASB1-001	ankyrin repeat and SOCS box-containing 1	-1.28382	4.18948e-09	4.05765e-07
									ENST00000528475	ENSG00000104518	GSDMD	GSDMD-007	gasdermin D	4.52569	8.22053e-10	7.86342e-08		ENST00000537056	ENSG00000140853	NLRC5	NLRC5-012	NLR family, CARD domain containing 5	10.7251	4.1817e-09	4.05765e-07
									ENST00000431594	ENSG00000151689	INPP1	INPP1-007	inositol polyphosphate-1-phosphatase	9.1238	8.42713e-10	8.04465e-08		ENST00000492633	ENSG00000134716	CYP2J2	CYP2J2-002	cytochrome P450, family 2, subfamily J, polypeptide 2	4.62668	4.24704e-09	4.10504e-07
									ENST00000339561	ENSG00000112782	CLIC5	CLIC5-003	chloride intracellular channel 5	3.23288	8.63837e-10	8.22959e-08		ENST00000532865	ENSG00000186470	BTN3A2	BTN3A2-005	butyrophilin, subfamily 3, member A2	3.22013	4.61687e-09	4.45345e-07
									ENST00000216455	ENSG00000100567	PSMA3	PSMA3-001	proteasome (prosome, macropain) subunit, alpha type, 3	1.57195	9.7739e-10	9.29253e-08		ENST00000597274	ENSG00000105402	NAPA	NAPA-011	N-ethylmaleimide-sensitive factor attachment protein, alpha	2.85433	4.74197e-09	4.56487e-07
									ENST00000460845	ENSG00000105939	ZC3HAV1	ZC3HAV1-004	zinc finger CCCH-type, antiviral 1	3.76292	1.10485e-09	1.04832e-07		ENST00000341446	ENSG00000184992	BRI3BP	BRI3BP-001	BRI3 binding protein	-1.08797	5.3395e-09	5.11101e-07
									ENST00000425148	ENSG00000168394	TAP1	TAP1-201	transporter 1, ATP-binding cassette, sub-family B (MDR/TAP)	8.99981	1.16046e-09	1.09885e-07		ENST00000367128	ENSG00000196550	FAM72A	FAM72A-001	family with sequence similarity 72, member D; family with sequence similarity 72, member A	-1.33693	5.34154e-09	5.11101e-07
									ENST00000477536	ENSG00000173706	HEG1	HEG1-003	HEG homolog 1 (zebrafish)	4.87328	1.29529e-09	1.22406e-07		ENST00000424722	ENSG00000115415	STAT1	STAT1-004	signal transducer and activator of transcription 1, 91kDa	6.8108	5.33446e-09	5.11101e-07
									ENST00000480395	ENSG00000132274	TRIM22	TRIM22-002	tripartite motif-containing 22	10.9981	1.38443e-09	1.30305e-07		ENST00000322348	ENSG00000176928	GCNT4	GCNT4-001	glucosaminyl (N-acetyl) transferase 4, core 2 (beta-1,6-N-acetylglucosaminyltransferase)	1.80042	5.69285e-09	5.43622e-07
									ENST00000484560	ENSG00000188313	PLSCR1	PLSCR1-019	phospholipid scramblase 1	4.31095	1.38352e-09	1.30305e-07		ENST00000473341	ENSG00000059378	PARP12	PARP12-002	poly (ADP-ribose) polymerase family, member 12	4.75795	5.78812e-09	5.51611e-07
									ENST00000474863	ENSG00000186063	AIDA	AIDA-002	hypothetical LOC653631; hypothetical LOC646050; hypothetical LOC646890; axin interactor, dorsalization associated	2.59653	1.43781e-09	1.35059e-07		ENST00000562038	ENSG00000260804	RP11-566E18.3	RP11-566E18.3-001	ENSG00000260804	-2.32614	5.91395e-09	5.62476e-07
									ENST00000455784	ENSG00000184702	2005-09-01	SEPT5-001	septin 5	2.99625	1.52712e-09	1.43162e-07		ENST00000377918	ENSG00000118946	PCDH17	PCDH17-001	protocadherin 17	1.36523	5.99495e-09	5.69041e-07
									ENST00000373177	ENSG00000165259	HDX	HDX-006	highly divergent homeobox	4.11443	1.62652e-09	1.52176e-07		ENST00000232564	ENSG00000114450	GNB4	GNB4-001	guanine nucleotide binding protein (G protein), beta polypeptide 4	1.48784	6.35454e-09	6.01972e-07
									ENST00000273859	ENSG00000145246	ATP10D	ATP10D-001	ATPase, class V, type 10D	1.22756	1.6927e-09	1.5774e-07		ENST00000497863	ENSG00000164054	SHISA5	SHISA5-014	shisa homolog 5 (Xenopus laevis)	2.81108	6.47976e-09	6.12614e-07
									ENST00000373232	ENSG00000180817	PPA1	PPA1-001	pyrophosphatase (inorganic) 1	1.17569	1.69173e-09	1.5774e-07		ENST00000549098	ENSG00000089157	RPLP0	RPLP0-013	ribosomal protein, large, P0 pseudogene 2; ribosomal protein, large, P0 pseudogene 3; ribosomal protein, large, P0 pseudogene 6; ribosomal protein, large, P0	-1.44665	7.00051e-09	6.60534e-07
									ENST00000394063	ENSG00000119487	MAPKAP1	MAPKAP1-203	mitogen-activated protein kinase associated protein 1	-10.9475	2.15902e-09	2.00797e-07		ENST00000340181	ENSG00000010030	ETV7	ETV7-001	ets variant 7	9.77612	7.05257e-09	6.64129e-07
									ENST00000504367	ENSG00000164342	TLR3	TLR3-003	toll-like receptor 3	10.5438	2.23858e-09	2.07785e-07		ENST00000493262	ENSG00000059378	PARP12	PARP12-008	poly (ADP-ribose) polymerase family, member 12	5.59864	7.11036e-09	6.68247e-07
									ENST00000551007	ENSG00000111331	OAS3	OAS3-002	2'-5'-oligoadenylate synthetase 3, 100kDa	5.95618	2.34676e-09	2.17397e-07		ENST00000475698	ENSG00000163435	ELF3	ELF3-010	E74-like factor 3 (ets domain transcription factor, epithelial-specific )	6.50694	9.24714e-09	8.67352e-07
									ENST00000539801	ENSG00000096968	JAK2	JAK2-201	Janus kinase 2	2.46112	2.39382e-09	2.2132e-07		ENST00000356286	ENSG00000125826	RBCK1	RBCK1-010	RanBP-type and C3HC4-type zinc finger containing 1	1.88009	1.00491e-08	9.40722e-07
									ENST00000411702	ENSG00000173821	RNF213	RNF213-005	ring finger protein 213	4.79041	2.58732e-09	2.3874e-07		ENST00000206451	ENSG00000092010	PSME1	PSME1-001	proteasome (prosome, macropain) activator subunit 1 (PA28 alpha)	1.52276	1.01389e-08	9.47257e-07
									ENST00000484513	ENSG00000172936	MYD88	MYD88-007	myeloid differentiation primary response gene (88)	3.24635	2.66785e-09	2.45688e-07		ENST00000234875	ENSG00000116251	RPL22	RPL22-001	ribosomal protein L22 pseudogene 11; ribosomal protein L22	-0.959549	1.02096e-08	9.51992e-07
									ENST00000397515	ENSG00000103275	UBE2I	UBE2I-004	ubiquitin-conjugating enzyme E2I (UBC9 homolog, yeast)	-2.23535	2.77713e-09	2.55251e-07		ENST00000560365	ENSG00000213928	IRF9	IRF9-007	interferon regulatory factor 9	6.55078	1.11469e-08	1.03736e-06
									ENST00000322522	ENSG00000151689	INPP1	INPP1-001	inositol polyphosphate-1-phosphatase	1.51949	2.83044e-09	2.59643e-07		ENST00000311127	ENSG00000173706	HEG1	HEG1-001	HEG homolog 1 (zebrafish)	2.01133	1.13748e-08	1.0565e-06
									ENST00000554772	ENSG00000140105	WARS	WARS-017	tryptophanyl-tRNA synthetase	6.17959	2.85192e-09	2.61103e-07		ENST00000378953	ENSG00000197536	C5orf56	C5orf56-002	chromosome 5 open reading frame 56	4.47264	1.20134e-08	1.11364e-06
									ENST00000524099	ENSG00000221914	PPP2R2A	PPP2R2A-013	protein phosphatase 2 (formerly 2A), regulatory subunit B, alpha isoform	5.26224	3.06944e-09	2.80472e-07		ENST00000242351	ENSG00000105939	ZC3HAV1	ZC3HAV1-001	zinc finger CCCH-type, antiviral 1	1.04928	1.23478e-08	1.14242e-06
									ENST00000587710	ENSG00000130813	C19orf66	C19orf66-008	chromosome 19 open reading frame 66	7.25466	3.12126e-09	2.84653e-07		ENST00000282673	ENSG00000107798	LIPA	LIPA-005	lipase A, lysosomal acid, cholesterol esterase	3.22826	1.26589e-08	1.16892e-06
									ENST00000296695	ENSG00000164266	SPINK1	SPINK1-001	serine peptidase inhibitor, Kazal type 1	1.70751	3.22288e-09	2.93351e-07		ENST00000493699	ENSG00000204592	HLA-E	HLA-E-003	major histocompatibility complex, class I, E	2.89319	1.33859e-08	1.23365e-06
									ENST00000393593	ENSG00000168310	IRF2	IRF2-001	interferon regulatory factor 2	1.91663	3.42966e-09	3.10659e-07		ENST00000325874	ENSG00000131242	RAB11FIP4	RAB11FIP4-001	RAB11 family interacting protein 4 (class II)	-1.15264	1.34175e-08	1.23417e-06
									ENST00000486332	ENSG00000168394	TAP1	TAP1-002	transporter 1, ATP-binding cassette, sub-family B (MDR/TAP)	11.2284	3.43288e-09	3.10659e-07		ENST00000586889	ENSG00000130813	C19orf66	C19orf66-009	chromosome 19 open reading frame 66	4.13907	1.40451e-08	1.28941e-06
									ENST00000546318	ENSG00000185745	IFIT1	IFIT1-201	interferon-induced protein with tetratricopeptide repeats 1	7.97251	3.43241e-09	3.10659e-07		ENST00000549446	ENSG00000166006	KCNC2	KCNC2-001	potassium voltage-gated channel, Shaw-related subfamily, member 2	2.53761	1.52906e-08	1.40105e-06
									ENST00000433557	ENSG00000152818	UTRN	UTRN-003	utrophin	3.74655	3.46375e-09	3.1285e-07		ENST00000400053	ENSG00000173482	PTPRM	PTPRM-003	protein tyrosine phosphatase, receptor type, M	8.0986	1.65135e-08	1.51019e-06
									ENST00000229913	ENSG00000164627	KIF6	KIF6-007	kinesin family member 6	8.24307	3.47992e-09	3.13707e-07		ENST00000464206	ENSG00000213366	GSTM2	GSTM2-006	glutathione S-transferase mu 2 (muscle)	-3.84412	1.67927e-08	1.53278e-06
									ENST00000264896	ENSG00000138760	SCARB2	SCARB2-001	scavenger receptor class B, member 2	0.997782	3.59757e-09	3.23691e-07		ENST00000533063	ENSG00000104518	GSDMD	GSDMD-003	gasdermin D	4.46152	1.76306e-08	1.60617e-06
									ENST00000315985	ENSG00000221914	PPP2R2A	PPP2R2A-002	protein phosphatase 2 (formerly 2A), regulatory subunit B, alpha isoform	1.30636	3.68104e-09	3.30569e-07		ENST00000439211	ENSG00000228716	DHFR	DHFR-001	ENSG00000228716	-1.07019	1.77225e-08	1.61146e-06
									ENST00000514384	ENSG00000250317	SMIM20	SMIM20-002	ENSG00000250317	-10.7907	3.85099e-09	3.45171e-07		ENST00000398632	ENSG00000183486	MX2	MX2-005	myxovirus (influenza virus) resistance 2 (mouse)	3.83672	1.82684e-08	1.65793e-06
									ENST00000358127	ENSG00000196092	PAX5	PAX5-001	paired box 5	1.57137	4.47152e-09	4.00026e-07		ENST00000400889	ENSG00000215784	FAM72D	FAM72D-001	family with sequence similarity 72, member D; family with sequence similarity 72, member A	-1.19315	1.86483e-08	1.68918e-06
									ENST00000265742	ENSG00000001629	ANKIB1	ANKIB1-001	ankyrin repeat and IBR domain containing 1	1.15638	4.75716e-09	4.24771e-07		ENST00000392221	ENSG00000114942	EEF1B2	EEF1B2-201	eukaryotic translation elongation factor 1 beta 2; eukaryotic translation elongation factor 1 beta 2-like	-1.06149	1.9858e-08	1.79533e-06
									ENST00000534177	ENSG00000168062	BATF2	BATF2-005	basic leucine zipper transcription factor, ATF-like 2	4.78464	4.8801e-09	4.34922e-07		ENST00000423485	ENSG00000131747	TOP2A	TOP2A-001	topoisomerase (DNA) II alpha 170kDa	-0.877264	2.06407e-08	1.86256e-06
									ENST00000480110	ENSG00000111801	BTN3A3	BTN3A3-003	butyrophilin, subfamily 3, member A3	4.56216	4.97886e-09	4.42883e-07		ENST00000357085	ENSG00000112343	TRIM38	TRIM38-001	tripartite motif-containing 38	5.07079	2.0787e-08	1.87221e-06
									ENST00000408936	ENSG00000136848	DAB2IP	DAB2IP-009	DAB2 interacting protein	1.68991	5.20248e-09	4.619e-07		ENST00000296695	ENSG00000164266	SPINK1	SPINK1-001	serine peptidase inhibitor, Kazal type 1	1.50993	2.09888e-08	1.88681e-06
									ENST00000371811	ENSG00000119917	IFIT3	IFIT3-002	interferon-induced protein with tetratricopeptide repeats 3	8.62186	5.409e-09	4.79329e-07		ENST00000302824	ENSG00000172345	STARD5	STARD5-001	StAR-related lipid transfer (START) domain containing 5	2.1867	2.17318e-08	1.94992e-06
									ENST00000505962	ENSG00000168016	TRANK1	TRANK1-007	ENSG00000168016	11.0027	5.45259e-09	4.82282e-07		ENST00000409787	ENSG00000122643	NT5C3A	NT5C3A-008	5'-nucleotidase, cytosolic III	3.20471	2.19268e-08	1.96371e-06
									ENST00000438034	ENSG00000100342	APOL1	APOL1-009	apolipoprotein L, 1	10.5355	5.58025e-09	4.92646e-07		ENST00000551007	ENSG00000111331	OAS3	OAS3-002	2'-5'-oligoadenylate synthetase 3, 100kDa	4.8681	2.27677e-08	2.03519e-06
									ENST00000266556	ENSG00000139192	TAPBPL	TAPBPL-001	TAP binding protein-like	2.59762	5.86213e-09	5.1656e-07		ENST00000560014	ENSG00000182718	ANXA2	ANXA2-007	annexin A2 pseudogene 3; annexin A2; annexin A2 pseudogene 1	10.1184	2.57476e-08	2.29724e-06
									ENST00000269485	ENSG00000141655	TNFRSF11A	TNFRSF11A-002	tumor necrosis factor receptor superfamily, member 11a, NFKB activator	1.3666	5.92685e-09	5.21286e-07		ENST00000396722	ENSG00000068079	IFI35	IFI35-004	interferon-induced protein 35	6.93545	2.60097e-08	2.31628e-06
									ENST00000476746	ENSG00000144381	HSPD1	HSPD1-008	heat shock 60kDa protein 1 (chaperonin) pseudogene 5; heat shock 60kDa protein 1 (chaperonin) pseudogene 6; heat shock 60kDa protein 1 (chaperonin) pseudogene 1; heat shock 60kDa protein 1 (chaperonin) pseudogene 4; heat shock 60kDa protein 1 (chaperonin)	-3.25693	6.35745e-09	5.58113e-07		ENST00000455164	ENSG00000157601	MX1	MX1-201	myxovirus (influenza virus) resistance 1, interferon-inducible protein p78 (mouse)	10.9745	2.72535e-08	2.42251e-06
									ENST00000448882	ENSG00000165949	IFI27	IFI27-202	interferon, alpha-inducible protein 27	12.3469	6.84164e-09	5.99499e-07		ENST00000491598	ENSG00000059378	PARP12	PARP12-007	poly (ADP-ribose) polymerase family, member 12	3.95953	2.7797e-08	2.46621e-06
									ENST00000478442	ENSG00000152061	RABGAP1L	RABGAP1L-010	RAB GTPase activating protein 1-like	3.3022	6.85986e-09	5.99976e-07		ENST00000495835	ENSG00000204525	HLA-C	HLA-C-008	major histocompatibility complex, class I, C; major histocompatibility complex, class I, B	3.92279	2.78721e-08	2.46826e-06
									ENST00000518850	ENSG00000156482	RPL30	RPL30-010	ribosomal protein L30	-3.48637	7.08658e-09	6.18653e-07		ENST00000393593	ENSG00000168310	IRF2	IRF2-001	interferon regulatory factor 2	1.80633	2.80375e-08	2.4783e-06
									ENST00000549820	ENSG00000089127	OAS1	OAS1-004	2',5'-oligoadenylate synthetase 1, 40/46kDa	11.2417	7.34197e-09	6.3976e-07		ENST00000589493	ENSG00000126581	BECN1	BECN1-014	beclin 1, autophagy related	2.97135	2.88817e-08	2.54818e-06
									ENST00000299977	ENSG00000166750	SLFN5	SLFN5-001	schlafen family member 5	2.47375	7.36933e-09	6.40954e-07		ENST00000514748	ENSG00000181381	DDX60L	DDX60L-007	DEAD (Asp-Glu-Ala-Asp) box polypeptide 60-like	4.11995	2.93572e-08	2.58474e-06
									ENST00000556140	ENSG00000170581	STAT2	STAT2-005	signal transducer and activator of transcription 2, 113kDa	3.63471	8.19e-09	7.11016e-07		ENST00000605834	ENSG00000271646	RP11-326I11.3	RP11-326I11.3-001	ENSG00000271646	2.17037	2.94047e-08	2.58474e-06
									ENST00000484735	ENSG00000119185	ITGB1BP1	ITGB1BP1-012	integrin beta 1 binding protein 1	10.428	8.28603e-09	7.18025e-07		ENST00000489775	ENSG00000188313	PLSCR1	PLSCR1-009	phospholipid scramblase 1	3.61908	2.95194e-08	2.59003e-06
									ENST00000508673	ENSG00000151470	C4orf33	C4orf33-003	chromosome 4 open reading frame 33	4.90734	8.40508e-09	7.27001e-07		ENST00000342386	ENSG00000120539	MASTL	MASTL-001	microtubule associated serine/threonine kinase-like	3.4685	3.0047e-08	2.63146e-06
									ENST00000585919	ENSG00000130813	C19orf66	C19orf66-003	chromosome 19 open reading frame 66	4.66832	8.82666e-09	7.62062e-07		ENST00000338556	ENSG00000135899	SP110	SP110-201	SP110 nuclear body protein	10.9011	3.01213e-08	2.63312e-06
									ENST00000464100	ENSG00000204267	TAP2	TAP2-004	transporter 2, ATP-binding cassette, sub-family B (MDR/TAP)	7.40018	9.28851e-09	8.00465e-07		ENST00000504178	ENSG00000172403	SYNPO2	SYNPO2-004	synaptopodin 2	6.70324	3.01913e-08	2.6344e-06
									ENST00000460683	ENSG00000173193	PARP14	PARP14-002	poly (ADP-ribose) polymerase family, member 14	12.2578	1.02692e-08	8.83357e-07		ENST00000453172	ENSG00000134285	FKBP11	FKBP11-002	FK506 binding protein 11, 19 kDa	2.8981	3.07918e-08	2.68187e-06
									ENST00000442639	ENSG00000134321	RSAD2	RSAD2-003	radical S-adenosyl methionine domain containing 2	7.66026	1.03613e-08	8.89649e-07		ENST00000262580	ENSG00000104518	GSDMD	GSDMD-001	gasdermin D	2.54797	3.08543e-08	2.6824e-06
									ENST00000509777	ENSG00000109452	INPP4B	INPP4B-002	inositol polyphosphate-4-phosphatase, type II, 105kDa	3.35187	1.05817e-08	9.0692e-07		ENST00000258382	ENSG00000135899	SP110	SP110-001	SP110 nuclear body protein	12.3774	3.20254e-08	2.77914e-06
									ENST00000247182	ENSG00000126778	SIX1	SIX1-001	SIX homeobox 1	2.69378	1.06728e-08	9.13058e-07		ENST00000336126	ENSG00000180628	PCGF5	PCGF5-001	polycomb group ring finger 5	1.23111	3.2895e-08	2.8494e-06
									ENST00000512371	ENSG00000181381	DDX60L	DDX60L-008	DEAD (Asp-Glu-Ala-Asp) box polypeptide 60-like	5.5022	1.08019e-08	9.2242e-07		ENST00000572992	ENSG00000175643	RMI2	RMI2-004	chromosome 16 open reading frame 75	6.38759	3.48764e-08	3.01554e-06
									ENST00000435786	ENSG00000140464	PML	PML-010	promyelocytic leukemia; similar to promyelocytic leukemia protein isoform 1	3.9261	1.08414e-08	9.24118e-07		ENST00000422139	ENSG00000196116	TDRD7	TDRD7-201	tudor domain containing 7	2.64502	3.55999e-08	3.07251e-06
									ENST00000344636	ENSG00000187510	PLEKHG7	PLEKHG7-001	pleckstrin homology domain containing, family G (with RhoGef domain) member 7	3.12284	1.16614e-08	9.92213e-07		ENST00000494811	ENSG00000173193	PARP14	PARP14-007	poly (ADP-ribose) polymerase family, member 14	13.0866	3.64089e-08	3.13664e-06
									ENST00000456089	ENSG00000213689	TREX1	TREX1-005	three prime repair exonuclease 1	3.38432	1.17721e-08	9.99819e-07		ENST00000480000	ENSG00000239713	APOBEC3G	APOBEC3G-005	ENSG00000239713	7.31745	3.85118e-08	3.31181e-06
									ENST00000231368	ENSG00000113441	LNPEP	LNPEP-001	leucyl/cystinyl aminopeptidase	1.13118	1.23571e-08	1.04761e-06		ENST00000550689	ENSG00000089127	OAS1	OAS1-005	2',5'-oligoadenylate synthetase 1, 40/46kDa	15.7959	3.86162e-08	3.31479e-06
									ENST00000536969	ENSG00000068079	IFI35	IFI35-003	interferon-induced protein 35	10.9562	1.30917e-08	1.10789e-06		ENST00000377493	ENSG00000116288	PARK7	PARK7-003	Parkinson disease (autosomal recessive, early onset) 7	-3.20838	3.97011e-08	3.40177e-06
									ENST00000539881	ENSG00000140853	NLRC5	NLRC5-003	NLR family, CARD domain containing 5	7.51253	1.31571e-08	1.11142e-06		ENST00000559603	ENSG00000173821	RNF213	RNF213-010	ring finger protein 213	5.18482	4.36779e-08	3.73579e-06
									ENST00000495055	ENSG00000185272	RBM11	RBM11-003	RNA binding motif protein 11	3.72153	1.36133e-08	1.14789e-06		ENST00000504614	ENSG00000002549	LAP3	LAP3-008	leucine aminopeptidase 3	3.94136	4.90449e-08	4.18731e-06
									ENST00000490682	ENSG00000064012	CASP8	CASP8-008	caspase 8, apoptosis-related cysteine peptidase	3.90007	1.42263e-08	1.19743e-06		ENST00000303343	ENSG00000169241	SLC50A1	SLC50A1-003	recombination activating gene 1 activating protein 1	4.16381	5.15515e-08	4.39343e-06
									ENST00000560311	ENSG00000213928	IRF9	IRF9-010	interferon regulatory factor 9	12.219	1.48468e-08	1.24742e-06		ENST00000392320	ENSG00000138378	STAT4	STAT4-002	signal transducer and activator of transcription 4	2.61785	5.32001e-08	4.52581e-06
									ENST00000544641	ENSG00000140853	NLRC5	NLRC5-015	NLR family, CARD domain containing 5	9.29369	1.6297e-08	1.36682e-06		ENST00000490240	ENSG00000110492	MDK	MDK-008	midkine (neurite growth-promoting factor 2)	2.98038	5.39049e-08	4.57759e-06
									ENST00000483751	ENSG00000182179	UBA7	UBA7-005	ubiquitin-like modifier activating enzyme 7	9.07007	1.67659e-08	1.40364e-06		ENST00000285679	ENSG00000155313	USP25	USP25-002	ubiquitin specific peptidase 25	1.28807	5.47347e-08	4.63977e-06
									ENST00000409787	ENSG00000122643	NT5C3A	NT5C3A-008	5'-nucleotidase, cytosolic III	3.13418	1.70938e-08	1.42348e-06		ENST00000588246	ENSG00000196684	HSH2D	HSH2D-001	hematopoietic SH2 domain containing	10.8805	5.64051e-08	4.77285e-06
									ENST00000482857	ENSG00000152689	RASGRP3	RASGRP3-011	RAS guanyl releasing protein 3 (calcium and DAG-regulated)	9.67955	1.70501e-08	1.42348e-06		ENST00000494319	ENSG00000155363	MOV10	MOV10-018	Mov10, Moloney leukemia virus 10, homolog (mouse)	7.18679	5.70209e-08	4.8164e-06
									ENST00000560592	ENSG00000100911	PSME2	PSME2-017	proteasome (prosome, macropain) activator subunit 2 (PA28 beta)	3.35639	1.70697e-08	1.42348e-06		ENST00000482451	ENSG00000111801	BTN3A3	BTN3A3-009	butyrophilin, subfamily 3, member A3	10.6389	5.93159e-08	5.00136e-06
									ENST00000424722	ENSG00000115415	STAT1	STAT1-004	signal transducer and activator of transcription 1, 91kDa	3.74639	1.72914e-08	1.43739e-06		ENST00000395325	ENSG00000116675	DNAJC6	DNAJC6-001	DnaJ (Hsp40) homolog, subfamily C, member 6	6.12002	5.96048e-08	5.01682e-06
									ENST00000535677	ENSG00000133106	EPSTI1	EPSTI1-009	epithelial stromal interaction 1 (breast)	9.34246	1.7452e-08	1.44818e-06		ENST00000586730	ENSG00000130813	C19orf66	C19orf66-005	chromosome 19 open reading frame 66	6.42766	5.99149e-08	5.03402e-06
									ENST00000473083	ENSG00000122643	NT5C3A	NT5C3A-009	5'-nucleotidase, cytosolic III	5.5706	1.82684e-08	1.51325e-06		ENST00000422105	ENSG00000156931	VPS8	VPS8-010	vacuolar protein sorting 8 homolog (S. cerevisiae)	5.2575	6.44048e-08	5.40171e-06
									ENST00000372829	ENSG00000126947	ARMCX1	ARMCX1-001	armadillo repeat containing, X-linked 1	1.29995	1.89799e-08	1.56804e-06		ENST00000263549	ENSG00000059378	PARP12	PARP12-001	poly (ADP-ribose) polymerase family, member 12	6.00233	6.58569e-08	5.51377e-06
									ENST00000572992	ENSG00000175643	RMI2	RMI2-004	chromosome 16 open reading frame 75	7.49458	1.89967e-08	1.56804e-06		ENST00000607016	ENSG00000272325	NUDT3	NUDT3-001	ENSG00000272325	-1.02933	6.70488e-08	5.6037e-06
									ENST00000392194	ENSG00000078018	MAP2	MAP2-002	microtubule-associated protein 2	1.00778	1.90868e-08	1.57272e-06		ENST00000414912	ENSG00000026950	BTN3A1	BTN3A1-006	butyrophilin, subfamily 3, member A1	6.50733	6.73216e-08	5.61663e-06
									ENST00000588899	ENSG00000108679	LGALS3BP	LGALS3BP-011	lectin, galactoside-binding, soluble, 3 binding protein	3.48316	1.94467e-08	1.59956e-06		ENST00000380871	ENSG00000167034	NKX3-1	NKX3-1-001	NK3 homeobox 1	2.38179	6.82051e-08	5.68037e-06
									ENST00000292729	ENSG00000161133	USP41	USP41-001	ubiquitin specific peptidase 41	9.04917	1.98304e-08	1.62827e-06		ENST00000586522	ENSG00000108771	DHX58	DHX58-006	DEXH (Asp-Glu-X-His) box polypeptide 58	6.47981	7.08686e-08	5.89188e-06
									ENST00000543677	ENSG00000135114	OASL	OASL-003	2'-5'-oligoadenylate synthetase-like	9.79733	2.14128e-08	1.75514e-06		ENST00000473900	ENSG00000117691	NENF	NENF-003	neuron derived neurotrophic factor	2.45942	7.41088e-08	6.15051e-06
									ENST00000392064	ENSG00000152061	RABGAP1L	RABGAP1L-202	RAB GTPase activating protein 1-like	3.23761	2.17092e-08	1.77633e-06		ENST00000497987	ENSG00000013374	NUB1	NUB1-012	negative regulator of ubiquitin-like proteins 1	3.69432	7.91628e-08	6.55851e-06
									ENST00000322244	ENSG00000033178	UBA6	UBA6-001	ubiquitin-like modifier activating enzyme 6	1.1378	2.19567e-08	1.79346e-06		ENST00000378764	ENSG00000123240	OPTN	OPTN-009	optineurin	2.32491	7.94899e-08	6.57416e-06
									ENST00000311075	ENSG00000173702	MUC13	MUC13-001	mucin 13, cell surface associated	1.97834	2.24598e-08	1.83137e-06		ENST00000395339	ENSG00000204264	PSMB8	PSMB8-004	proteasome (prosome, macropain) subunit, beta type, 8 (large multifunctional peptidase 7)	11.5493	8.17449e-08	6.73996e-06
									ENST00000485631	ENSG00000099968	BCL2L13	BCL2L13-007	BCL2-like 13 (apoptosis facilitator)	6.26618	2.25464e-08	1.83524e-06		ENST00000562993	ENSG00000137876	RSL24D1	RSL24D1-002	ribosomal L24 domain containing 1; similar to ribosomal protein L24-like	-2.06175	8.17781e-08	6.73996e-06
									ENST00000303921	ENSG00000170775	GPR37	GPR37-001	G protein-coupled receptor 37 (endothelin receptor type B-like)	1.97054	2.28706e-08	1.85841e-06		ENST00000161559	ENSG00000079385	CEACAM1	CEACAM1-001	carcinoembryonic antigen-related cell adhesion molecule 1 (biliary glycoprotein)	1.44827	8.87228e-08	7.29968e-06
									ENST00000253680	ENSG00000196684	HSH2D	HSH2D-201	hematopoietic SH2 domain containing	9.86216	2.55257e-08	2.07058e-06		ENST00000463984	ENSG00000168016	TRANK1	TRANK1-002	ENSG00000168016	6.33451	8.90868e-08	7.31696e-06
									ENST00000454497	ENSG00000164164	OTUD4	OTUD4-001	OTU domain containing 4	1.28016	2.5984e-08	2.10412e-06		ENST00000426053	ENSG00000100342	APOL1	APOL1-204	apolipoprotein L, 1	9.06732	9.10151e-08	7.46245e-06
									ENST00000513141	ENSG00000168016	TRANK1	TRANK1-001	ENSG00000168016	7.49918	2.84995e-08	2.30385e-06		ENST00000464631	ENSG00000120341	SEC16B	SEC16B-003	SEC16 homolog B (S. cerevisiae)	3.77426	1.00663e-07	8.23933e-06
									ENST00000552783	ENSG00000050405	LIMA1	LIMA1-002	LIM domain and actin binding 1	2.55322	2.91553e-08	2.35281e-06		ENST00000591274	ENSG00000108679	LGALS3BP	LGALS3BP-017	lectin, galactoside-binding, soluble, 3 binding protein	3.22343	1.01743e-07	8.31337e-06
									ENST00000466830	ENSG00000187118	CMC1	CMC1-002	COX assembly mitochondrial protein homolog (S. cerevisiae)	1.42208	2.96258e-08	2.38668e-06		ENST00000467638	ENSG00000059378	PARP12	PARP12-005	poly (ADP-ribose) polymerase family, member 12	5.41536	1.1343e-07	9.24598e-06
									ENST00000400245	ENSG00000125826	RBCK1	RBCK1-003	RanBP-type and C3HC4-type zinc finger containing 1	2.92092	3.03285e-08	2.43911e-06		ENST00000495805	ENSG00000159377	PSMB4	PSMB4-004	proteasome (prosome, macropain) subunit, beta type, 4	-3.59103	1.13545e-07	9.24598e-06
									ENST00000436410	ENSG00000183486	MX2	MX2-006	myxovirus (influenza virus) resistance 2 (mouse)	9.43782	3.28668e-08	2.63872e-06		ENST00000320031	ENSG00000005884	ITGA3	ITGA3-001	integrin, alpha 3 (antigen CD49C, alpha 3 subunit of VLA-3 receptor)	1.45999	1.15296e-07	9.37248e-06
									ENST00000544417	ENSG00000166710	B2M	B2M-201	beta-2-microglobulin	3.18489	3.54639e-08	2.84238e-06		ENST00000596580	ENSG00000152767	FARP1	FARP1-017	FERM, RhoGEF (ARHGEF) and pleckstrin domain protein 1 (chondrocyte-derived)	-1.40599	1.15505e-07	9.37346e-06
									ENST00000545081	ENSG00000140853	NLRC5	NLRC5-007	NLR family, CARD domain containing 5	9.7288	3.68224e-08	2.94623e-06		ENST00000253680	ENSG00000196684	HSH2D	HSH2D-201	hematopoietic SH2 domain containing	10.8097	1.18233e-07	9.57848e-06
									ENST00000380698	ENSG00000170542	SERPINB9	SERPINB9-001	serpin peptidase inhibitor, clade B (ovalbumin), member 9	1.66019	3.70142e-08	2.95654e-06		ENST00000378757	ENSG00000123240	OPTN	OPTN-007	optineurin	1.36887	1.20263e-07	9.72634e-06
									ENST00000584437	ENSG00000108375	RNF43	RNF43-002	ring finger protein 43	1.45581	3.96312e-08	3.1602e-06		ENST00000456466	ENSG00000173821	RNF213	RNF213-202	ring finger protein 213	4.67041	1.21798e-07	9.83381e-06
									ENST00000268058	ENSG00000140464	PML	PML-001	promyelocytic leukemia; similar to promyelocytic leukemia protein isoform 1	12.9275	4.13998e-08	3.29564e-06		ENST00000329608	ENSG00000184371	CSF1	CSF1-001	colony stimulating factor 1 (macrophage)	3.62876	1.2403e-07	9.99703e-06
									ENST00000527262	ENSG00000178685	PARP10	PARP10-006	poly (ADP-ribose) polymerase family, member 10	7.53264	4.15103e-08	3.29884e-06		ENST00000564525	ENSG00000169217	CD2BP2	CD2BP2-003	CD2 (cytoplasmic tail) binding protein 2	2.77429	1.24307e-07	1.00024e-05
									ENST00000413196	ENSG00000108771	DHX58	DHX58-002	DEXH (Asp-Glu-X-His) box polypeptide 58	6.84558	4.29654e-08	3.40871e-06		ENST00000443439	ENSG00000164307	ERAP1	ERAP1-002	endoplasmic reticulum aminopeptidase 1	2.33832	1.34642e-07	1.08157e-05
									ENST00000327877	ENSG00000185753	CXorf38	CXorf38-003	chromosome X open reading frame 38	1.62196	4.40422e-08	3.48824e-06		ENST00000452957	ENSG00000239713	APOBEC3G	APOBEC3G-201	ENSG00000239713	2.67766	1.36949e-07	1.09825e-05
									ENST00000444512	ENSG00000168028	RPSA	RPSA-009	ribosomal protein SA pseudogene 9; ribosomal protein SA pseudogene 8; ribosomal protein SA pseudogene 58; ribosomal protein SA pseudogene 19; ribosomal protein SA pseudogene 18; ribosomal protein SA; ribosomal protein SA pseudogene 15; ribosomal protein SA pseudogene 61; ribosomal protein SA pseudogene 29; ribosomal protein SA pseudogene 12	5.60443	4.46581e-08	3.53107e-06		ENST00000412788	ENSG00000130600	H19	H19-002	H19, imprinted maternally expressed transcript (non-protein coding)	-1.13969	1.38583e-07	1.10948e-05
									ENST00000296026	ENSG00000163734	CXCL3	CXCL3-001	chemokine (C-X-C motif) ligand 3	3.6732	4.50294e-08	3.55445e-06		ENST00000359543	ENSG00000213853	EMP2	EMP2-001	epithelial membrane protein 2	-0.986197	1.43558e-07	1.14738e-05
									ENST00000455164	ENSG00000157601	MX1	MX1-201	myxovirus (influenza virus) resistance 1, interferon-inducible protein p78 (mouse)	12.0754	4.66098e-08	3.67303e-06		ENST00000306061	ENSG00000169715	MT1E	MT1E-001	metallothionein 1L (gene/pseudogene); metallothionein 1E; metallothionein 1 pseudogene 3; metallothionein 1J (pseudogene)	3.34484	1.54313e-07	1.23127e-05
									ENST00000329099	ENSG00000183688	FAM101B	FAM101B-001	hypothetical protein LOC100133632; family with sequence similarity 101, member B	-1.37171	4.88444e-08	3.84267e-06		ENST00000481838	ENSG00000183486	MX2	MX2-003	myxovirus (influenza virus) resistance 2 (mouse)	3.73211	1.64719e-07	1.3121e-05
									ENST00000265724	ENSG00000085563	ABCB1	ABCB1-001	ATP-binding cassette, sub-family B (MDR/TAP), member 1	1.12871	5.03432e-08	3.95396e-06		ENST00000358514	ENSG00000205220	PSMB10	PSMB10-001	proteasome (prosome, macropain) subunit, beta type, 10	2.53993	1.71518e-07	1.36397e-05
									ENST00000427990	ENSG00000100342	APOL1	APOL1-011	apolipoprotein L, 1	11.7949	5.13472e-08	4.02608e-06		ENST00000552561	ENSG00000134291	TMEM106C	TMEM106C-004	transmembrane protein 106C	-1.47878	1.80393e-07	1.43215e-05
									ENST00000375940	ENSG00000120539	MASTL	MASTL-004	microtubule associated serine/threonine kinase-like	2.20458	5.20308e-08	4.07288e-06		ENST00000547995	ENSG00000136045	PWP1	PWP1-006	PWP1 homolog (S. cerevisiae)	4.81452	1.83703e-07	1.456e-05
									ENST00000413039	ENSG00000204261	XXbac-BPG246D15.8	XXbac-BPG246D15.8-004	proteasome (prosome, macropain) subunit, beta type, 9 (large multifunctional peptidase 2)	12.0221	5.285e-08	4.13012e-06		ENST00000462666	ENSG00000188313	PLSCR1	PLSCR1-014	phospholipid scramblase 1	4.08812	1.8733e-07	1.48228e-05
									ENST00000334982	ENSG00000173418	NAA20	NAA20-001	N-acetyltransferase 5 (GCN5-related, putative)	-3.09272	5.90079e-08	4.60369e-06		ENST00000607057	ENSG00000272452	RP11-391M1.4	RP11-391M1.4-001	ENSG00000272452	-2.34404	1.90354e-07	1.5037e-05
									ENST00000495165	ENSG00000120341	SEC16B	SEC16B-006	SEC16 homolog B (S. cerevisiae)	6.25743	6.01228e-08	4.6829e-06		ENST00000398762	ENSG00000133106	EPSTI1	EPSTI1-010	epithelial stromal interaction 1 (breast)	13.78	1.93652e-07	1.52722e-05
									ENST00000390687	ENSG00000128739	SNRPN	SNRPN-001	small nuclear ribonucleoprotein polypeptide N; SNRPN upstream reading frame	-2.49156	6.56939e-08	5.10835e-06		ENST00000486332	ENSG00000168394	TAP1	TAP1-002	transporter 1, ATP-binding cassette, sub-family B (MDR/TAP)	11.0256	2.05748e-07	1.61992e-05
									ENST00000361309	ENSG00000196776	CD47	CD47-004	CD47 molecule	2.21008	6.62614e-08	5.14397e-06		ENST00000216044	ENSG00000100226	GTPBP1	GTPBP1-001	GTP binding protein 1	1.15939	2.08609e-07	1.63973e-05
									ENST00000378752	ENSG00000123240	OPTN	OPTN-004	optineurin	2.99931	6.68212e-08	5.17886e-06		ENST00000344321	ENSG00000188282	RUFY4	RUFY4-201	RUN and FYVE domain containing 4	9.93661	2.16614e-07	1.69705e-05
									ENST00000484194	ENSG00000204592	HLA-E	HLA-E-002	major histocompatibility complex, class I, E	3.68492	6.83032e-08	5.285e-06		ENST00000576235	ENSG00000141480	ARRB2	ARRB2-021	arrestin, beta 2	-4.17343	2.1628e-07	1.69705e-05
									ENST00000304916	ENSG00000168672	FAM84B	FAM84B-001	family with sequence similarity 84, member B	1.12085	7.10322e-08	5.48712e-06		ENST00000296026	ENSG00000163734	CXCL3	CXCL3-001	chemokine (C-X-C motif) ligand 3	3.49023	2.21308e-07	1.73097e-05
									ENST00000491110	ENSG00000157601	MX1	MX1-016	myxovirus (influenza virus) resistance 1, interferon-inducible protein p78 (mouse)	9.85222	7.39029e-08	5.6995e-06		ENST00000316292	ENSG00000156508	EEF1A1	EEF1A1-001	eukaryotic translation elongation factor 1 alpha-like 7; eukaryotic translation elongation factor 1 alpha-like 3; similar to eukaryotic translation elongation factor 1 alpha 1; eukaryotic translation elongation factor 1 alpha 1	-1.22579	2.22247e-07	1.73546e-05
									ENST00000357992	ENSG00000158711	ELK4	ELK4-001	ELK4, ETS-domain protein (SRF accessory protein 1)	1.16903	7.72502e-08	5.94788e-06		ENST00000441933	ENSG00000164855	TMEM184A	TMEM184A-004	transmembrane protein 184A	-5.57538	2.28746e-07	1.78328e-05
									ENST00000529444	ENSG00000134575	ACP2	ACP2-012	acid phosphatase 2, lysosomal	1.50375	7.77709e-08	5.97817e-06		ENST00000520466	ENSG00000160932	LY6E	LY6E-016	lymphocyte antigen 6 complex, locus E	10.3292	2.38183e-07	1.85381e-05
									ENST00000463916	ENSG00000114127	XRN1	XRN1-003	5'-3' exoribonuclease 1	3.23739	7.99526e-08	6.13584e-06		ENST00000433541	ENSG00000213689	TREX1	TREX1-003	three prime repair exonuclease 1	4.36112	2.43435e-07	1.89159e-05
									ENST00000352159	ENSG00000026103	FAS	FAS-016	Fas (TNF receptor superfamily, member 6)	6.86806	8.51143e-08	6.52072e-06		ENST00000422471	ENSG00000100342	APOL1	APOL1-008	apolipoprotein L, 1	13.4222	2.56104e-07	1.98679e-05
									ENST00000494319	ENSG00000155363	MOV10	MOV10-018	Mov10, Moloney leukemia virus 10, homolog (mouse)	5.28045	8.52454e-08	6.52072e-06		ENST00000561491	ENSG00000125148	MT2A	MT2A-005	metallothionein 2A	10.5829	2.58184e-07	1.99966e-05
									ENST00000349314	ENSG00000128284	APOL3	APOL3-003	apolipoprotein L, 3	7.17549	9.18503e-08	7.01453e-06		ENST00000226317	ENSG00000124875	CXCL6	CXCL6-001	chemokine (C-X-C motif) ligand 6 (granulocyte chemotactic protein 2)	2.43693	2.77726e-07	2.14752e-05
									ENST00000262510	ENSG00000140853	NLRC5	NLRC5-001	NLR family, CARD domain containing 5	16.0163	9.31999e-08	7.10604e-06		ENST00000529194	ENSG00000128335	APOL2	APOL2-009	apolipoprotein L, 2	2.99675	2.86607e-07	2.2126e-05
									ENST00000605834	ENSG00000271646	RP11-326I11.3	RP11-326I11.3-001	ENSG00000271646	2.25752	9.74293e-08	7.41647e-06		ENST00000589775	ENSG00000108679	LGALS3BP	LGALS3BP-018	lectin, galactoside-binding, soluble, 3 binding protein	1.42624	2.9578e-07	2.27971e-05
									ENST00000484378	ENSG00000204525	HLA-C	HLA-C-012	major histocompatibility complex, class I, C; major histocompatibility complex, class I, B	9.23267	1.081e-07	8.2154e-06		ENST00000489484	ENSG00000106682	EIF4H	EIF4H-003	eukaryotic translation initiation factor 4H	1.8302	3.00527e-07	2.31255e-05
									ENST00000369162	ENSG00000112249	ASCC3	ASCC3-001	activating signal cointegrator 1 complex subunit 3	0.989706	1.09004e-07	8.25812e-06		ENST00000380394	ENSG00000137154	RPS6	RPS6-001	ribosomal protein S6 pseudogene 25; ribosomal protein S6; ribosomal protein S6 pseudogene 1	-0.953593	3.06984e-07	2.35842e-05
									ENST00000560275	ENSG00000213928	IRF9	IRF9-013	interferon regulatory factor 9	11.5084	1.09013e-07	8.25812e-06		ENST00000398030	ENSG00000100823	APEX1	APEX1-008	APEX nuclease (multifunctional DNA repair enzyme) 1	-2.04143	3.10335e-07	2.38032e-05
									ENST00000413272	ENSG00000189233	NUGGC	NUGGC-001	chromosome 8 open reading frame 80	7.68767	1.11167e-07	8.38072e-06		ENST00000368985	ENSG00000163131	CTSS	CTSS-001	cathepsin S	4.48067	3.36744e-07	2.57872e-05
									ENST00000468272	ENSG00000125826	RBCK1	RBCK1-008	RanBP-type and C3HC4-type zinc finger containing 1	1.96065	1.10858e-07	8.38072e-06		ENST00000423777	ENSG00000169136	ATF5	ATF5-001	activating transcription factor 5	1.12533	3.42429e-07	2.61804e-05
									ENST00000510349	ENSG00000250360	CTD-2089N3.1	CTD-2089N3.1-001	ENSG00000250360	3.10457	1.11157e-07	8.38072e-06		ENST00000290524	ENSG00000143390	RFX5	RFX5-001	regulatory factor X, 5 (influences HLA class II expression)	1.11172	3.43038e-07	2.61849e-05
									ENST00000549098	ENSG00000089157	RPLP0	RPLP0-013	ribosomal protein, large, P0 pseudogene 2; ribosomal protein, large, P0 pseudogene 3; ribosomal protein, large, P0 pseudogene 6; ribosomal protein, large, P0	-1.24677	1.13654e-07	8.55449e-06		ENST00000426663	ENSG00000117475	BLZF1	BLZF1-005	basic leucine zipper nuclear factor 1	2.50642	3.64775e-07	2.77995e-05
									ENST00000524843	ENSG00000196954	CASP4	CASP4-002	caspase 4, apoptosis-related cysteine peptidase	4.70308	1.17659e-07	8.84171e-06		ENST00000497377	ENSG00000234745	HLA-B	HLA-B-007	ENSG00000234745	11.495	3.75525e-07	2.85729e-05
									ENST00000475147	ENSG00000106785	TRIM14	TRIM14-007	tripartite motif-containing 14	6.59822	1.20178e-07	9.01661e-06		ENST00000466424	ENSG00000164054	SHISA5	SHISA5-013	shisa homolog 5 (Xenopus laevis)	2.22714	3.78951e-07	2.87876e-05
									ENST00000460703	ENSG00000182179	UBA7	UBA7-009	ubiquitin-like modifier activating enzyme 7	7.48559	1.31887e-07	9.87935e-06		ENST00000341657	ENSG00000185722	ANKFY1	ANKFY1-008	ankyrin repeat and FYVE domain containing 1	0.987466	3.81104e-07	2.88589e-05
									ENST00000309190	ENSG00000153113	CAST	CAST-003	calpastatin	1.14563	1.33399e-07	9.96079e-06		ENST00000380464	ENSG00000147872	PLIN2	PLIN2-003	adipose differentiation-related protein	2.95933	3.81069e-07	2.88589e-05
									ENST00000486390	ENSG00000157191	NECAP2	NECAP2-004	NECAP endocytosis associated 2	-4.09429	1.33244e-07	9.96079e-06		ENST00000545915	ENSG00000111641	NOP2	NOP2-015	NOP2 nucleolar protein homolog (yeast)	-3.37777	3.9442e-07	2.98198e-05
									ENST00000302824	ENSG00000172345	STARD5	STARD5-001	StAR-related lipid transfer (START) domain containing 5	2.21556	1.3489e-07	1.00562e-05		ENST00000381565	ENSG00000128394	APOBEC3F	APOBEC3F-002	apolipoprotein B mRNA editing enzyme, catalytic polypeptide-like 3F	3.58526	4.08386e-07	3.08267e-05
									ENST00000513189	ENSG00000164342	TLR3	TLR3-002	toll-like receptor 3	9.53303	1.36024e-07	1.01246e-05		ENST00000581361	ENSG00000175061	C17orf76-AS1	C17orf76-AS1-019	chromosome 17 open reading frame 45	-1.55138	4.22031e-07	3.18061e-05
									ENST00000478268	ENSG00000157601	MX1	MX1-004	myxovirus (influenza virus) resistance 1, interferon-inducible protein p78 (mouse)	12.1194	1.4046e-07	1.04383e-05		ENST00000314128	ENSG00000170581	STAT2	STAT2-002	signal transducer and activator of transcription 2, 113kDa	3.51938	4.26501e-07	3.20922e-05
									ENST00000261211	ENSG00000059758	CDK17	CDK17-001	PCTAIRE protein kinase 2	1.49507	1.43859e-07	1.0674e-05		ENST00000434701	ENSG00000155287	SLC25A28	SLC25A28-006	solute carrier family 25, member 28	1.73977	4.48454e-07	3.36907e-05
									ENST00000560694	ENSG00000173821	RNF213	RNF213-008	ring finger protein 213	4.83183	1.4523e-07	1.07587e-05		ENST00000292729	ENSG00000161133	USP41	USP41-001	ubiquitin specific peptidase 41	8.2811	4.53006e-07	3.3979e-05
									ENST00000306682	ENSG00000170667	RASA4B	RASA4B-003	RAS p21 protein activator 4B	-1.79024	1.57023e-07	1.1614e-05		ENST00000262293	ENSG00000068489	PRR11	PRR11-001	proline rich 11	-1.63638	4.60596e-07	3.44397e-05
									ENST00000393042	ENSG00000166130	IKBIP	IKBIP-001	IKK interacting protein	-3.61398	1.60521e-07	1.18541e-05		ENST00000265563	ENSG00000114302	PRKAR2A	PRKAR2A-001	protein kinase, cAMP-dependent, regulatory, type II, alpha	-1.03777	4.60237e-07	3.44397e-05
									ENST00000429814	ENSG00000258659	TRIM34	TRIM34-001	ENSG00000258659	9.52475	1.61119e-07	1.18795e-05		ENST00000475361	ENSG00000156500	FAM122C	FAM122C-006	family with sequence similarity 122C	2.74351	4.76241e-07	3.55536e-05
									ENST00000394606	ENSG00000125952	MAX	MAX-008	MYC associated factor X	1.64154	1.63646e-07	1.2047e-05		ENST00000433477	ENSG00000256043	CTSO	CTSO-001	ENSG00000256043	1.70193	4.853e-07	3.61731e-05
									ENST00000413518	ENSG00000142396	ERVK3-1	ERVK3-1-001	zinc finger protein 702 pseudogene	1.25424	1.70042e-07	1.24982e-05		ENST00000372006	ENSG00000117461	PIK3R3	PIK3R3-002	phosphoinositide-3-kinase, regulatory subunit 3 (gamma)	3.06896	4.96505e-07	3.68926e-05
									ENST00000547063	ENSG00000135148	TRAFD1	TRAFD1-007	TRAF-type zinc finger domain containing 1	1.44476	1.71616e-07	1.25942e-05		ENST00000374881	ENSG00000204264	PSMB8	PSMB8-001	proteasome (prosome, macropain) subunit, beta type, 8 (large multifunctional peptidase 7)	4.09005	4.96057e-07	3.68926e-05
									ENST00000263208	ENSG00000100084	HIRA	HIRA-001	HIR histone cell cycle regulation defective homolog A (S. cerevisiae)	1.16177	1.849e-07	1.35479e-05		ENST00000375445	ENSG00000137656	BUD13	BUD13-002	BUD13 homolog (S. cerevisiae)	4.0532	5.55486e-07	4.12108e-05
									ENST00000550689	ENSG00000089127	OAS1	OAS1-005	2',5'-oligoadenylate synthetase 1, 40/46kDa	16.0321	1.87332e-07	1.37047e-05		ENST00000538631	ENSG00000129562	DAD1	DAD1-004	defender against cell death 1	-2.80633	5.66544e-07	4.19658e-05
									ENST00000399777	ENSG00000099968	BCL2L13	BCL2L13-006	BCL2-like 13 (apoptosis facilitator)	2.78278	1.89564e-07	1.38464e-05		ENST00000471353	ENSG00000111801	BTN3A3	BTN3A3-007	butyrophilin, subfamily 3, member A3	4.57027	5.6878e-07	4.20658e-05
									ENST00000483300	ENSG00000188313	PLSCR1	PLSCR1-018	phospholipid scramblase 1	4.37115	1.91115e-07	1.39381e-05		ENST00000589647	ENSG00000108984	MAP2K6	MAP2K6-004	mitogen-activated protein kinase kinase 6	1.50218	6.13204e-07	4.52809e-05
									ENST00000426053	ENSG00000100342	APOL1	APOL1-204	apolipoprotein L, 1	7.77014	1.99484e-07	1.45258e-05		ENST00000263265	ENSG00000105559	PLEKHA4	PLEKHA4-001	pleckstrin homology domain containing, family A (phosphoinositide binding specific) member 4	4.03875	6.59354e-07	4.86133e-05
									ENST00000225777	ENSG00000108639	SYNGR2	SYNGR2-001	synaptogyrin 2	2.55264	2.03072e-07	1.47642e-05		ENST00000479134	ENSG00000168297	PXK	PXK-009	PX domain containing serine/threonine kinase	2.87198	6.64721e-07	4.89331e-05
									ENST00000592024	ENSG00000108771	DHX58	DHX58-011	DEXH (Asp-Glu-X-His) box polypeptide 58	8.02626	2.10917e-07	1.53108e-05		ENST00000402284	ENSG00000100029	PES1	PES1-004	pescadillo homolog 1, containing BRCT domain (zebrafish)	-2.89842	6.75034e-07	4.96155e-05
									ENST00000584502	ENSG00000129226	CD68	CD68-005	CD68 molecule	2.9956	2.12616e-07	1.54104e-05		ENST00000243997	ENSG00000124172	ATP5E	ATP5E-001	ATP synthase, H+ transporting, mitochondrial F1 complex, epsilon subunit pseudogene 2; ATP synthase, H+ transporting, mitochondrial F1 complex, epsilon subunit	-0.77014	7.04656e-07	5.17128e-05
									ENST00000545251	ENSG00000235750	KIAA0040	KIAA0040-003	ENSG00000235750	2.12974	2.30585e-07	1.66871e-05		ENST00000370321	ENSG00000122406	RPL5	RPL5-001	ribosomal protein L5 pseudogene 34; ribosomal protein L5 pseudogene 1; ribosomal protein L5	-0.858477	7.16409e-07	5.24944e-05
									ENST00000263895	ENSG00000115963	RND3	RND3-001	Rho family GTPase 3	1.61727	2.32571e-07	1.68048e-05		ENST00000235878	ENSG00000117226	GBP3	GBP3-002	guanylate binding protein 3	5.63205	7.30971e-07	5.34789e-05
									ENST00000394660	ENSG00000172349	IL16	IL16-001	interleukin 16 (lymphocyte chemoattractant factor)	2.71541	2.35143e-07	1.69646e-05		ENST00000544289	ENSG00000139192	TAPBPL	TAPBPL-007	TAP binding protein-like	2.34363	7.42022e-07	5.42041e-05
									ENST00000367559	ENSG00000135828	RNASEL	RNASEL-001	ribonuclease L (2',5'-oligoisoadenylate synthetase-dependent)	1.36742	2.52807e-07	1.8211e-05		ENST00000429550	ENSG00000185825	BCAP31	BCAP31-005	B-cell receptor-associated protein 31	1.82453	7.45198e-07	5.43526e-05
									ENST00000280187	ENSG00000150625	GPM6A	GPM6A-003	glycoprotein M6A	4.02916	2.56602e-07	1.84561e-05		ENST00000407067	ENSG00000110492	MDK	MDK-002	midkine (neurite growth-promoting factor 2)	2.35202	7.54747e-07	5.49648e-05
									ENST00000264657	ENSG00000168610	STAT3	STAT3-001	signal transducer and activator of transcription 3 (acute-phase response factor)	2.09932	2.92137e-07	2.09498e-05		ENST00000431975	ENSG00000118507	AKAP7	AKAP7-001	A kinase (PRKA) anchor protein 7	2.30859	7.62293e-07	5.54294e-05
									ENST00000567124	ENSG00000235750	KIAA0040	KIAA0040-005	ENSG00000235750	3.16779	2.92165e-07	2.09498e-05		ENST00000564725	ENSG00000140464	PML	PML-016	promyelocytic leukemia; similar to promyelocytic leukemia protein isoform 1	2.76964	7.99933e-07	5.80776e-05
									ENST00000530331	ENSG00000110057	UNC93B1	UNC93B1-001	unc-93 homolog B1 (C. elegans); unc-93 homolog B6 (C. elegans); unc-93 homolog B3 pseudogene (C. elegans); similar to unc-93 homolog B1 (C. elegans)	6.44019	2.94737e-07	2.1102e-05		ENST00000308807	ENSG00000168404	MLKL	MLKL-001	mixed lineage kinase domain-like	3.89594	8.09308e-07	5.86686e-05
									ENST00000501817	ENSG00000245571	AP001258.4	AP001258.4-001	ENSG00000245571	2.65935	2.96264e-07	2.1179e-05		ENST00000326092	ENSG00000122026	RPL21	RPL21-005	ribosomal protein L21 pseudogene 134; ribosomal protein L21 pseudogene 80; ribosomal protein L21 pseudogene 20; ribosomal protein L21 pseudogene 46; ribosomal protein L21 pseudogene 45; ribosomal protein L21 pseudogene 131; ribosomal protein L21 pseudogene 16; ribosomal protein L21 pseudogene 53; ribosomal protein L21 pseudogene 120; ribosomal protein L21 pseudogene 37; ribosomal protein L21 pseu…	1.47713	8.17406e-07	5.91655e-05
									ENST00000476546	ENSG00000106554	CHCHD3	CHCHD3-002	coiled-coil-helix-coiled-coil-helix domain containing 3	-3.14011	2.99945e-07	2.14096e-05		ENST00000551241	ENSG00000089127	OAS1	OAS1-006	2',5'-oligoadenylate synthetase 1, 40/46kDa	9.41259	8.28386e-07	5.98691e-05
									ENST00000468257	ENSG00000134716	CYP2J2	CYP2J2-004	cytochrome P450, family 2, subfamily J, polypeptide 2	8.46774	3.10481e-07	2.2128e-05		ENST00000486276	ENSG00000136147	PHF11	PHF11-017	PHD finger protein 11	9.10128	8.62203e-07	6.22186e-05
									ENST00000320031	ENSG00000005884	ITGA3	ITGA3-001	integrin, alpha 3 (antigen CD49C, alpha 3 subunit of VLA-3 receptor)	2.43184	3.41221e-07	2.42817e-05		ENST00000530653	ENSG00000186470	BTN3A2	BTN3A2-008	butyrophilin, subfamily 3, member A2	5.24803	8.92361e-07	6.42973e-05
									ENST00000559070	ENSG00000173821	RNF213	RNF213-003	ring finger protein 213	4.54742	3.41734e-07	2.42817e-05		ENST00000339796	ENSG00000010030	ETV7	ETV7-201	ets variant 7	10.4176	8.99773e-07	6.47333e-05
									ENST00000293778	ENSG00000161921	CXCL16	CXCL16-001	chemokine (C-X-C motif) ligand 16	2.08917	3.52332e-07	2.4997e-05		ENST00000380409	ENSG00000137275	RIPK1	RIPK1-201	receptor (TNFRSF)-interacting serine-threonine kinase 1	1.17356	9.06462e-07	6.5116e-05
									ENST00000407433	ENSG00000184500	PROS1	PROS1-002	protein S (alpha)	2.01506	3.59603e-07	2.54743e-05		ENST00000352385	ENSG00000103742	IGDCC4	IGDCC4-001	immunoglobulin superfamily, DCC subclass, member 4	-1.99863	9.08832e-07	6.51878e-05
									ENST00000480516	ENSG00000184040	TMEM236	TMEM236-001	family with sequence similarity 23, member B	2.37086	3.60421e-07	2.54938e-05		ENST00000465412	ENSG00000152061	RABGAP1L	RABGAP1L-014	RAB GTPase activating protein 1-like	3.36146	9.15433e-07	6.55624e-05
									ENST00000321437	ENSG00000166128	RAB8B	RAB8B-001	RAB8B, member RAS oncogene family	1.32626	3.62884e-07	2.56294e-05		ENST00000392064	ENSG00000152061	RABGAP1L	RABGAP1L-202	RAB GTPase activating protein 1-like	2.06478	9.56151e-07	6.83755e-05
									ENST00000486536	ENSG00000161133	USP41	USP41-003	ubiquitin specific peptidase 41	1.78977	3.77598e-07	2.66286e-05		ENST00000497644	ENSG00000102531	FNDC3A	FNDC3A-006	fibronectin type III domain containing 3A	2.95874	9.58362e-07	6.84308e-05
									ENST00000437089	ENSG00000234127	TRIM26	TRIM26-003	ENSG00000234127	1.36776	4.04417e-07	2.84772e-05		ENST00000396373	ENSG00000139083	ETV6	ETV6-001	ets variant 6	1.30444	9.91155e-07	7.06662e-05
									ENST00000565201	ENSG00000168701	TMEM208	TMEM208-011	transmembrane protein 208	-2.52183	4.09015e-07	2.87578e-05		ENST00000377344	ENSG00000196873	CBWD3	CBWD3-005	COBW domain containing 5; similar to COBW domain containing 1; COBW domain containing 7; COBW domain containing 3	1.15929	9.97633e-07	7.10216e-05
									ENST00000262580	ENSG00000104518	GSDMD	GSDMD-001	gasdermin D	2.14154	4.11342e-07	2.88782e-05		ENST00000285279	ENSG00000154978	VOPP1	VOPP1-001	similar to EGFR-coamplified and overexpressed protein; EGFR-coamplified and overexpressed protein	-2.73576	1.02369e-06	7.27555e-05
									ENST00000394485	ENSG00000187193	MT1X	MT1X-001	metallothionein 1X	1.50419	4.16126e-07	2.91704e-05		ENST00000468272	ENSG00000125826	RBCK1	RBCK1-008	RanBP-type and C3HC4-type zinc finger containing 1	1.66795	1.02505e-06	7.27555e-05
									ENST00000467460	ENSG00000114757	PEX5L	PEX5L-001	peroxisomal biogenesis factor 5-like	2.61637	4.20587e-07	2.94392e-05		ENST00000341040	ENSG00000187922	LCN10	LCN10-003	lipocalin 10	-2.35255	1.05533e-06	7.47929e-05
									ENST00000503467	ENSG00000002549	LAP3	LAP3-003	leucine aminopeptidase 3	4.6707	4.4205e-07	3.08955e-05		ENST00000594740	ENSG00000105402	NAPA	NAPA-023	N-ethylmaleimide-sensitive factor attachment protein, alpha	1.3218	1.06505e-06	7.53699e-05
									ENST00000371940	ENSG00000142961	MOB3C	MOB3C-002	MOB1, Mps One Binder kinase activator-like 2C (yeast)	2.5233	4.59317e-07	3.20546e-05		ENST00000394485	ENSG00000187193	MT1X	MT1X-001	metallothionein 1X	1.83164	1.13096e-06	7.99153e-05
									ENST00000560573	ENSG00000172183	ISG20	ISG20-004	interferon stimulated exonuclease gene 20kDa	4.51063	4.67183e-07	3.25551e-05		ENST00000483851	ENSG00000168779	SHOX2	SHOX2-003	short stature homeobox 2	2.72818	1.15869e-06	8.17531e-05
									ENST00000538610	ENSG00000143106	PSMA5	PSMA5-201	proteasome (prosome, macropain) subunit, alpha type, 5	1.40659	4.72767e-07	3.28955e-05		ENST00000381401	ENSG00000169100	SLC25A6	SLC25A6-001	solute carrier family 25 (mitochondrial carrier; adenine nucleotide translocator), member 6	-0.890258	1.1641e-06	8.20132e-05
									ENST00000524717	ENSG00000184384	MAML2	MAML2-001	mastermind-like 2 (Drosophila)	1.5663	4.85549e-07	3.37349e-05		ENST00000301807	ENSG00000168016	TRANK1	TRANK1-201	ENSG00000168016	3.05557	1.19897e-06	8.43446e-05
									ENST00000334100	ENSG00000163512	AZI2	AZI2-014	5-azacytidine induced 2	2.41211	4.91428e-07	3.40929e-05		ENST00000258180	ENSG00000135709	KIAA0513	KIAA0513-201	KIAA0513	2.95236	1.31438e-06	9.23268e-05
									ENST00000222693	ENSG00000105971	CAV2	CAV2-001	caveolin 2	3.28582	5.07277e-07	3.50372e-05		ENST00000549164	ENSG00000135390	ATP5G2	ATP5G2-006	ATP synthase, H+ transporting, mitochondrial F0 complex, subunit C2 (subunit 9)	1.30749	1.33122e-06	9.33722e-05
									ENST00000371744	ENSG00000124201	ZNFX1	ZNFX1-002	zinc finger, NFX1-type containing 1	11.9602	5.06672e-07	3.50372e-05		ENST00000565297	ENSG00000261618	RP11-79H23.3	RP11-79H23.3-001	ENSG00000261618	2.39857	1.34234e-06	9.4013e-05
									ENST00000559864	ENSG00000173821	RNF213	RNF213-011	ring finger protein 213	10.3518	5.06341e-07	3.50372e-05		ENST00000335727	ENSG00000100354	TNRC6B	TNRC6B-002	trinucleotide repeat containing 6B	-5.42657	1.39211e-06	9.73555e-05
									ENST00000470363	ENSG00000204525	HLA-C	HLA-C-010	major histocompatibility complex, class I, C; major histocompatibility complex, class I, B	11.4199	5.32904e-07	3.67531e-05		ENST00000357443	ENSG00000155363	MOV10	MOV10-005	Mov10, Moloney leukemia virus 10, homolog (mouse)	3.27803	1.41142e-06	9.85614e-05
									ENST00000514204	ENSG00000163644	PPM1K	PPM1K-002	protein phosphatase 1K (PP2C domain containing)	2.67948	5.57506e-07	3.83936e-05		ENST00000528475	ENSG00000104518	GSDMD	GSDMD-007	gasdermin D	3.80557	1.41764e-06	9.88502e-05
									ENST00000576153	ENSG00000161921	CXCL16	CXCL16-003	chemokine (C-X-C motif) ligand 16	2.19904	5.6593e-07	3.89166e-05		ENST00000538992	ENSG00000010030	ETV7	ETV7-203	ets variant 7	10.7873	1.42779e-06	9.94125e-05
									ENST00000357443	ENSG00000155363	MOV10	MOV10-005	Mov10, Moloney leukemia virus 10, homolog (mouse)	3.69235	6.1663e-07	4.23411e-05		ENST00000244519	ENSG00000111801	BTN3A3	BTN3A3-001	butyrophilin, subfamily 3, member A3	6.77017	1.44278e-06	0.000100309
									ENST00000521699	ENSG00000160932	LY6E	LY6E-008	lymphocyte antigen 6 complex, locus E	9.86713	6.18558e-07	4.24114e-05		ENST00000511317	ENSG00000137628	DDX60	DDX60-006	DEAD (Asp-Glu-Ala-Asp) box polypeptide 60	12.5407	1.50714e-06	0.000104631
									ENST00000560741	ENSG00000172183	ISG20	ISG20-009	interferon stimulated exonuclease gene 20kDa	12.0026	6.25355e-07	4.28149e-05		ENST00000440465	ENSG00000229644	NAMPTL	NAMPTL-001	ENSG00000229644	1.67663	1.51508e-06	0.000105029
									ENST00000511317	ENSG00000137628	DDX60	DDX60-006	DEAD (Asp-Glu-Ala-Asp) box polypeptide 60	8.87172	6.30594e-07	4.31108e-05		ENST00000382422	ENSG00000198604	BAZ1A	BAZ1A-001	bromodomain adjacent to zinc finger domain, 1A	1.39983	1.53004e-06	0.000105912
									ENST00000319694	ENSG00000176532	PRR15	PRR15-001	proline rich 15	2.05077	6.55479e-07	4.4747e-05		ENST00000572008	ENSG00000134419	RPS15A	RPS15A-013	ribosomal protein S15a pseudogene 17; ribosomal protein S15a pseudogene 19; ribosomal protein S15a pseudogene 12; ribosomal protein S15a pseudogene 24; ribosomal protein S15a pseudogene 11; ribosomal protein S15a	-8.302	1.56911e-06	0.000108458
									ENST00000263851	ENSG00000104432	IL7	IL7-001	interleukin 7	2.04653	6.65401e-07	4.53583e-05		ENST00000263208	ENSG00000100084	HIRA	HIRA-001	HIR histone cell cycle regulation defective homolog A (S. cerevisiae)	0.98548	1.60363e-06	0.000110683
									ENST00000523308	ENSG00000105339	DENND3	DENND3-007	DENN/MADD domain containing 3	2.85012	6.6804e-07	4.54722e-05		ENST00000528580	ENSG00000178685	PARP10	PARP10-023	poly (ADP-ribose) polymerase family, member 10	11.347	1.66945e-06	0.000115059
									ENST00000526007	ENSG00000178685	PARP10	PARP10-010	poly (ADP-ribose) polymerase family, member 10	2.53969	6.74582e-07	4.58511e-05		ENST00000530705	ENSG00000133112	TPT1	TPT1-001	similar to tumor protein, translationally-controlled 1; tumor protein, translationally-controlled 1	-0.856102	1.69474e-06	0.000116633
									ENST00000495183	ENSG00000206503	HLA-A	HLA-A-005	major histocompatibility complex, class I, A	4.12712	6.80281e-07	4.61716e-05		ENST00000367559	ENSG00000135828	RNASEL	RNASEL-001	ribonuclease L (2',5'-oligoisoadenylate synthetase-dependent)	1.17475	1.70196e-06	0.000116961
									ENST00000357402	ENSG00000013364	MVP	MVP-001	major vault protein	2.4984	7.15947e-07	4.84523e-05		ENST00000381395	ENSG00000167244	IGF2	IGF2-003	insulin-like growth factor 2 (somatomedin A); insulin; INS-IGF2 readthrough transcript	-0.757033	1.70771e-06	0.000117186
									ENST00000533898	ENSG00000049449	RCN1	RCN1-003	reticulocalbin 1, EF-hand calcium binding domain	0.92545	7.15603e-07	4.84523e-05		ENST00000502361	ENSG00000026950	BTN3A1	BTN3A1-008	butyrophilin, subfamily 3, member A1	3.72025	1.71174e-06	0.000117294
									ENST00000556660	ENSG00000140105	WARS	WARS-039	tryptophanyl-tRNA synthetase	3.51902	7.43387e-07	5.02369e-05		ENST00000588899	ENSG00000108679	LGALS3BP	LGALS3BP-011	lectin, galactoside-binding, soluble, 3 binding protein	3.14791	1.74608e-06	0.000119475
									ENST00000411630	ENSG00000226950	DANCR	DANCR-001	ENSG00000226950	-1.83958	7.58155e-07	5.11613e-05		ENST00000300093	ENSG00000166851	PLK1	PLK1-001	polo-like kinase 1 (Drosophila)	-1.53874	1.74961e-06	0.000119544
									ENST00000583978	ENSG00000169660	HEXDC	HEXDC-006	hexosaminidase (glycosyl hydrolase family 20, catalytic domain) containing	2.83405	7.65129e-07	5.15578e-05		ENST00000529230	ENSG00000175216	CKAP5	CKAP5-002	cytoskeleton associated protein 5	2.48371	1.75435e-06	0.000119696
									ENST00000470601	ENSG00000041880	PARP3	PARP3-007	poly (ADP-ribose) polymerase family, member 3	3.68043	8.03856e-07	5.40898e-05		ENST00000406875	ENSG00000064393	HIPK2	HIPK2-001	homeodomain interacting protein kinase 2; similar to homeodomain interacting protein kinase 2	-0.833168	1.76991e-06	0.000120585
									ENST00000512123	ENSG00000138759	FRAS1	FRAS1-008	Fraser syndrome 1	1.83598	8.17493e-07	5.49288e-05		ENST00000557108	ENSG00000214265	SNURF	SNURF-004	small nuclear ribonucleoprotein polypeptide N; SNRPN upstream reading frame	-2.07324	1.82731e-06	0.000124317
									ENST00000461088	ENSG00000185272	RBM11	RBM11-005	RNA binding motif protein 11	3.7366	8.22659e-07	5.51969e-05		ENST00000559864	ENSG00000173821	RNF213	RNF213-011	ring finger protein 213	5.41478	1.83403e-06	0.000124596
									ENST00000417554	ENSG00000215863	RP11-495P10.2	RP11-495P10.2-002	ENSG00000215863	2.54153	8.40172e-07	5.62915e-05		ENST00000442101	ENSG00000120690	ELF1	ELF1-201	E74-like factor 1 (ets domain transcription factor)	2.78019	1.88331e-06	0.000127762
									ENST00000435224	ENSG00000166016	ABTB2	ABTB2-001	ankyrin repeat and BTB (POZ) domain containing 2	1.46827	8.44949e-07	5.65309e-05		ENST00000490413	ENSG00000155363	MOV10	MOV10-008	Mov10, Moloney leukemia virus 10, homolog (mouse)	2.69223	1.92361e-06	0.000130309
									ENST00000374881	ENSG00000204264	PSMB8	PSMB8-001	proteasome (prosome, macropain) subunit, beta type, 8 (large multifunctional peptidase 7)	2.82865	8.53722e-07	5.6957e-05		ENST00000435956	ENSG00000161558	TMEM143	TMEM143-002	transmembrane protein 143	3.81491	1.92867e-06	0.000130466
									ENST00000525750	ENSG00000185507	IRF7	IRF7-009	interferon regulatory factor 7	4.49366	8.53743e-07	5.6957e-05		ENST00000412615	ENSG00000135148	TRAFD1	TRAFD1-001	TRAF-type zinc finger domain containing 1	1.406	1.95042e-06	0.00013175
									ENST00000493753	ENSG00000183486	MX2	MX2-012	myxovirus (influenza virus) resistance 2 (mouse)	3.51304	8.62406e-07	5.74534e-05		ENST00000373493	ENSG00000162521	RBBP4	RBBP4-001	hypothetical LOC642954; retinoblastoma binding protein 4	-0.902659	1.96113e-06	0.000132286
									ENST00000556979	ENSG00000125952	MAX	MAX-006	MYC associated factor X	-6.35695	8.80136e-07	5.85515e-05		ENST00000457754	ENSG00000188282	RUFY4	RUFY4-001	RUN and FYVE domain containing 4	9.94108	1.96813e-06	0.00013257
									ENST00000395339	ENSG00000204264	PSMB8	PSMB8-004	proteasome (prosome, macropain) subunit, beta type, 8 (large multifunctional peptidase 7)	8.80078	9.11582e-07	6.05577e-05		ENST00000317135	ENSG00000130224	LRCH2	LRCH2-001	leucine-rich repeats and calponin homology (CH) domain containing 2	1.33849	2.0216e-06	0.000135979
									ENST00000557701	ENSG00000165792	METTL17	METTL17-012	methyltransferase 11 domain containing 1; similar to methyltransferase 11 domain containing 1 isoform 2	2.53138	9.38241e-07	6.22407e-05		ENST00000380265	ENSG00000138642	HERC6	HERC6-003	hect domain and RLD 6	3.39979	2.03545e-06	0.000136717
									ENST00000551241	ENSG00000089127	OAS1	OAS1-006	2',5'-oligoadenylate synthetase 1, 40/46kDa	11.6013	9.49383e-07	6.28909e-05		ENST00000329251	ENSG00000254772	EEF1G	EEF1G-001	ENSG00000254772	-0.787857	2.0861e-06	0.000139922
									ENST00000558126	ENSG00000140280	LYSMD2	LYSMD2-003	LysM, putative peptidoglycan-binding, domain containing 2	3.20557	9.72022e-07	6.42999e-05		ENST00000397566	ENSG00000185507	IRF7	IRF7-202	interferon regulatory factor 7	8.99457	2.11672e-06	0.000141776
									ENST00000586522	ENSG00000108771	DHX58	DHX58-006	DEXH (Asp-Glu-X-His) box polypeptide 58	10.9773	1.03676e-06	6.84859e-05		ENST00000458296	ENSG00000204261	XXbac-BPG246D15.8	XXbac-BPG246D15.8-002	proteasome (prosome, macropain) subunit, beta type, 9 (large multifunctional peptidase 2)	3.89991	2.13351e-06	0.000142699
									ENST00000492630	ENSG00000160710	ADAR	ADAR-004	adenosine deaminase, RNA-specific	3.58709	1.04503e-06	6.89354e-05		ENST00000395003	ENSG00000043143	PHF15	PHF15-002	PHD finger protein 15	1.62618	2.15152e-06	0.000143701
									ENST00000462639	ENSG00000130066	SAT1	SAT1-007	spermidine/spermine N1-acetyltransferase 1	3.44086	1.06499e-06	7.01245e-05		ENST00000407445	ENSG00000171863	RPS7	RPS7-005	ribosomal protein S7; ribosomal protein S7 pseudogene 11; ribosomal protein S7 pseudogene 4; ribosomal protein S7 pseudogene 10	-1.5109	2.20541e-06	0.000147095
									ENST00000508487	ENSG00000081041	CXCL2	CXCL2-001	chemokine (C-X-C motif) ligand 2	2.96364	1.06604e-06	7.01245e-05		ENST00000380342	ENSG00000147003	TMEM27	TMEM27-001	transmembrane protein 27	1.7415	2.22433e-06	0.000148148
									ENST00000424347	ENSG00000148019	CEP78	CEP78-001	centrosomal protein 78kDa	-1.11307	1.07476e-06	7.05991e-05		ENST00000490164	ENSG00000180628	PCGF5	PCGF5-002	polycomb group ring finger 5	1.30277	2.3824e-06	0.000158454
									ENST00000373091	ENSG00000163873	GRIK3	GRIK3-001	glutamate receptor, ionotropic, kainate 3	-1.06346	1.08158e-06	7.09476e-05		ENST00000252519	ENSG00000130234	ACE2	ACE2-001	angiotensin I converting enzyme (peptidyl-dipeptidase A) 2	6.33953	2.46584e-06	0.000163775
									ENST00000475640	ENSG00000173193	PARP14	PARP14-004	poly (ADP-ribose) polymerase family, member 14	13.4202	1.09364e-06	7.16386e-05		ENST00000439013	ENSG00000133321	RARRES3	RARRES3-002	retinoic acid receptor responder (tazarotene induced) 3	13.3071	2.47775e-06	0.000164337
									ENST00000582970	ENSG00000173821	RNF213	RNF213-020	ring finger protein 213	5.72652	1.11284e-06	7.27948e-05		ENST00000589181	ENSG00000130812	ANGPTL6	ANGPTL6-003	angiopoietin-like 6	6.18149	2.49315e-06	0.000165128
									ENST00000374155	ENSG00000188282	RUFY4	RUFY4-002	RUN and FYVE domain containing 4	10.2188	1.13648e-06	7.42378e-05		ENST00000495067	ENSG00000006634	DBF4	DBF4-005	DBF4 homolog (S. cerevisiae)	-5.99853	2.54769e-06	0.000168506
									ENST00000528737	ENSG00000166801	FAM111A	FAM111A-002	family with sequence similarity 111, member A	1.9159	1.15008e-06	7.50222e-05		ENST00000494538	ENSG00000215126	CBWD7	CBWD7-009	COBW domain containing 5; similar to COBW domain containing 1; COBW domain containing 7; COBW domain containing 3	2.45527	2.55458e-06	0.000168726
									ENST00000439080	ENSG00000120948	TARDBP	TARDBP-201	TAR DNA binding protein	-1.35669	1.16082e-06	7.56176e-05		ENST00000476784	ENSG00000182670	TTC3	TTC3-007	tetratricopeptide repeat domain 3; tetratricopeptide repeat domain 3-like	-0.912601	2.56569e-06	0.000169225
									ENST00000281317	ENSG00000151611	MMAA	MMAA-001	methylmalonic aciduria (cobalamin deficiency) cblA type	1.25976	1.167e-06	7.5915e-05		ENST00000532808	ENSG00000023445	BIRC3	BIRC3-001	baculoviral IAP repeat-containing 3	4.97229	2.67552e-06	0.000176225
									ENST00000379663	ENSG00000123737	EXOSC9	EXOSC9-003	exosome component 9	2.10836	1.17789e-06	7.65171e-05		ENST00000558931	ENSG00000100911	PSME2	PSME2-005	proteasome (prosome, macropain) activator subunit 2 (PA28 beta)	2.4152	2.71558e-06	0.000178616
									ENST00000316660	ENSG00000141682	PMAIP1	PMAIP1-001	phorbol-12-myristate-13-acetate-induced protein 1	0.948099	1.19128e-06	7.72802e-05		ENST00000468404	ENSG00000013374	NUB1	NUB1-003	negative regulator of ubiquitin-like proteins 1	1.39456	2.72864e-06	0.000179227
									ENST00000291281	ENSG00000105287	PRKD2	PRKD2-001	protein kinase D2	2.8113	1.19328e-06	7.73032e-05		ENST00000246911	ENSG00000068079	IFI35	IFI35-007	interferon-induced protein 35	9.20077	2.74223e-06	0.000179871
									ENST00000226299	ENSG00000002549	LAP3	LAP3-001	leucine aminopeptidase 3	3.66338	1.23675e-06	8.00089e-05		ENST00000373737	ENSG00000010030	ETV7	ETV7-002	ets variant 7	9.99039	2.90096e-06	0.000190021
									ENST00000301887	ENSG00000168062	BATF2	BATF2-001	basic leucine zipper transcription factor, ATF-like 2	6.21731	1.25248e-06	8.09149e-05		ENST00000584437	ENSG00000108375	RNF43	RNF43-002	ring finger protein 43	1.14546	2.95624e-06	0.000193375
									ENST00000466777	ENSG00000121858	TNFSF10	TNFSF10-004	tumor necrosis factor (ligand) superfamily, member 10	3.70017	1.26391e-06	8.15413e-05		ENST00000381406	ENSG00000167244	IGF2	IGF2-002	insulin-like growth factor 2 (somatomedin A); insulin; INS-IGF2 readthrough transcript	-0.897626	2.98998e-06	0.000195314
									ENST00000464024	ENSG00000197536	C5orf56	C5orf56-006	chromosome 5 open reading frame 56	10.7443	1.30508e-06	8.40818e-05		ENST00000268251	ENSG00000183044	ABAT	ABAT-001	4-aminobutyrate aminotransferase	-0.824772	3.01603e-06	0.000196746
									ENST00000569275	ENSG00000260802	LINC00890	LINC00890-001	ENSG00000260802	2.22938	1.30823e-06	8.41696e-05		ENST00000424347	ENSG00000148019	CEP78	CEP78-001	centrosomal protein 78kDa	-1.34975	3.02656e-06	0.000197162
									ENST00000577456	ENSG00000223579	AC011718.2	AC011718.2-004	ENSG00000223579	9.49593	1.3227e-06	8.49841e-05		ENST00000378623	ENSG00000134569	LRP4	LRP4-001	low density lipoprotein receptor-related protein 4	1.02614	3.11747e-06	0.000202806
									ENST00000361758	ENSG00000112531	QKI	QKI-010	quaking homolog, KH domain RNA binding (mouse)	1.85677	1.33213e-06	8.54289e-05		ENST00000413699	ENSG00000174748	RPL15	RPL15-002	ribosomal protein L15 pseudogene 22; ribosomal protein L15 pseudogene 18; ribosomal protein L15 pseudogene 17; ribosomal protein L15 pseudogene 3; ribosomal protein L15 pseudogene 7; ribosomal protein L15	-0.824315	3.22528e-06	0.000209533
									ENST00000380737	ENSG00000221914	PPP2R2A	PPP2R2A-001	protein phosphatase 2 (formerly 2A), regulatory subunit B, alpha isoform	1.08087	1.3369e-06	8.54289e-05		ENST00000346473	ENSG00000175197	DDIT3	DDIT3-001	DNA-damage-inducible transcript 3	1.69411	3.29165e-06	0.000213553
									ENST00000454414	ENSG00000115415	STAT1	STAT1-008	signal transducer and activator of transcription 1, 91kDa	5.95308	1.33444e-06	8.54289e-05		ENST00000465582	ENSG00000106028	SSBP1	SSBP1-014	single-stranded DNA binding protein 1	-4.32732	3.3796e-06	0.00021896
									ENST00000498261	ENSG00000120217	CD274	CD274-004	CD274 molecule	11.8942	1.33689e-06	8.54289e-05		ENST00000409140	ENSG00000196141	SPATS2L	SPATS2L-005	spermatogenesis associated, serine-rich 2-like	2.58327	3.43999e-06	0.00022257
									ENST00000480714	ENSG00000013374	NUB1	NUB1-013	negative regulator of ubiquitin-like proteins 1	3.62052	1.34824e-06	8.60361e-05		ENST00000360110	ENSG00000072274	TFRC	TFRC-001	transferrin receptor (p90, CD71)	-0.878278	3.53006e-06	0.000228087
									ENST00000533222	ENSG00000026508	CD44	CD44-034	CD44 molecule (Indian blood group)	2.96389	1.35228e-06	8.61769e-05		ENST00000397279	ENSG00000100342	APOL1	APOL1-202	apolipoprotein L, 1	12.6863	3.55494e-06	0.000229383
									ENST00000255688	ENSG00000133321	RARRES3	RARRES3-001	retinoic acid receptor responder (tazarotene induced) 3	10.1487	1.39603e-06	8.88444e-05		ENST00000426016	ENSG00000115904	SOS1	SOS1-001	son of sevenless homolog 1 (Drosophila)	-9.46828	3.63891e-06	0.000234173
									ENST00000246911	ENSG00000068079	IFI35	IFI35-007	interferon-induced protein 35	10.1478	1.42726e-06	9.07092e-05		ENST00000546591	ENSG00000229117	RPL41	RPL41-002	ENSG00000229117	1.0125	3.63903e-06	0.000234173
									ENST00000480907	ENSG00000013374	NUB1	NUB1-010	negative regulator of ubiquitin-like proteins 1	2.99713	1.43779e-06	9.12551e-05		ENST00000331220	ENSG00000183305	MAGEA2B	MAGEA2B-201	melanoma antigen family A, 2; melanoma antigen family A, 2B	3.09972	3.74758e-06	0.000240833
									ENST00000367686	ENSG00000152061	RABGAP1L	RABGAP1L-009	RAB GTPase activating protein 1-like	3.73796	1.46817e-06	9.30572e-05		ENST00000509740	ENSG00000145321	GC	GC-003	group-specific component (vitamin D binding protein)	1.47196	3.79121e-06	0.000243308
									ENST00000293373	ENSG00000123338	NCKAP1L	NCKAP1L-001	NCK-associated protein 1-like	3.6603	1.49159e-06	9.44147e-05		ENST00000412318	ENSG00000206560	ANKRD28	ANKRD28-001	ankyrin repeat domain 28	2.89724	3.89518e-06	0.000249643
									ENST00000411482	ENSG00000135363	LMO2	LMO2-003	LIM domain only 2 (rhombotin-like 1)	1.14713	1.50423e-06	9.50866e-05		ENST00000445409	ENSG00000089127	OAS1	OAS1-003	2',5'-oligoadenylate synthetase 1, 40/46kDa	3.86145	4.02539e-06	0.000257641
									ENST00000393830	ENSG00000072858	SIDT1	SIDT1-201	SID1 transmembrane family, member 1	7.41238	1.68447e-06	0.000106337		ENST00000373218	ENSG00000148730	EIF4EBP2	EIF4EBP2-001	eukaryotic translation initiation factor 4E binding protein 2	-0.770332	4.0574e-06	0.000259341
									ENST00000590474	ENSG00000108984	MAP2K6	MAP2K6-001	mitogen-activated protein kinase kinase 6	1.31452	1.70892e-06	0.000107591		ENST00000498261	ENSG00000120217	CD274	CD274-004	CD274 molecule	7.53272	4.09647e-06	0.000261487
									ENST00000596873	ENSG00000142534	RPS11	RPS11-006	ribosomal protein S11 pseudogene 5; ribosomal protein S11	-5.509	1.7074e-06	0.000107591		ENST00000552878	ENSG00000134285	FKBP11	FKBP11-006	FK506 binding protein 11, 19 kDa	6.03234	4.12162e-06	0.000262739
									ENST00000426002	ENSG00000164054	SHISA5	SHISA5-002	shisa homolog 5 (Xenopus laevis)	1.17356	1.75784e-06	0.000110523		ENST00000409733	ENSG00000071082	RPL31	RPL31-010	ribosomal protein L31 pseudogene 49; ribosomal protein L31 pseudogene 17; ribosomal protein L31	-4.75331	4.31584e-06	0.000274752
									ENST00000258534	ENSG00000136048	DRAM1	DRAM1-001	DNA-damage regulated autophagy modulator 1	2.20237	1.78822e-06	0.000112283		ENST00000374875	ENSG00000099250	NRP1	NRP1-002	neuropilin 1	2.49183	4.32236e-06	0.000274799
									ENST00000399816	ENSG00000215218	UBE2QL1	UBE2QL1-001	probable ubiquitin-conjugating enzyme E2 FLJ25076	1.27974	1.79209e-06	0.000112375		ENST00000389993	ENSG00000068878	PSME4	PSME4-002	proteasome (prosome, macropain) activator subunit 4	-1.32875	4.40353e-06	0.000279586
									ENST00000394054	ENSG00000144802	NFKBIZ	NFKBIZ-001	nuclear factor of kappa light polypeptide gene enhancer in B-cells inhibitor, zeta	1.52888	1.79705e-06	0.000112536		ENST00000530478	ENSG00000178685	PARP10	PARP10-024	poly (ADP-ribose) polymerase family, member 10	10.3125	4.48546e-06	0.000284408
									ENST00000452957	ENSG00000239713	APOBEC3G	APOBEC3G-201	ENSG00000239713	6.30343	1.83919e-06	0.000115021		ENST00000464750	ENSG00000160201	U2AF1	U2AF1-003	U2 small nuclear RNA auxiliary factor 1	-1.85977	4.49968e-06	0.00028493
									ENST00000492633	ENSG00000134716	CYP2J2	CYP2J2-002	cytochrome P450, family 2, subfamily J, polypeptide 2	4.60917	1.85325e-06	0.000115747		ENST00000239882	ENSG00000120690	ELF1	ELF1-003	E74-like factor 1 (ets domain transcription factor)	0.957256	4.60619e-06	0.000291286
									ENST00000322348	ENSG00000176928	GCNT4	GCNT4-001	glucosaminyl (N-acetyl) transferase 4, core 2 (beta-1,6-N-acetylglucosaminyltransferase)	1.65401	1.89525e-06	0.000118212		ENST00000493894	ENSG00000100263	RHBDD3	RHBDD3-003	rhomboid domain containing 3	2.0092	4.6193e-06	0.000291728
									ENST00000535438	ENSG00000112297	AIM1	AIM1-201	absent in melanoma 1	3.72386	1.93998e-06	0.000120842		ENST00000436410	ENSG00000183486	MX2	MX2-006	myxovirus (influenza virus) resistance 2 (mouse)	7.34953	5.03391e-06	0.00031749
									ENST00000259400	ENSG00000136874	STX17	STX17-001	syntaxin 17	1.0875	2.0125e-06	0.000125084		ENST00000515311	ENSG00000164167	LSM6	LSM6-007	LSM6 homolog, U6 small nuclear RNA associated (S. cerevisiae)	-10.1702	5.08738e-06	0.000320438
									ENST00000519888	ENSG00000132842	AP3B1	AP3B1-005	adaptor-related protein complex 3, beta 1 subunit	2.56584	2.0134e-06	0.000125084		ENST00000309268	ENSG00000156508	EEF1A1	EEF1A1-009	eukaryotic translation elongation factor 1 alpha-like 7; eukaryotic translation elongation factor 1 alpha-like 3; similar to eukaryotic translation elongation factor 1 alpha 1; eukaryotic translation elongation factor 1 alpha 1	-0.914578	5.09638e-06	0.00032058
									ENST00000544582	ENSG00000076053	RBM7	RBM7-006	RNA binding motif protein 7	2.13929	2.05852e-06	0.000127718		ENST00000368850	ENSG00000112394	SLC16A10	SLC16A10-002	solute carrier family 16, member 10 (aromatic amino acid transporter)	-1.19845	5.12816e-06	0.000322153
									ENST00000377495	ENSG00000148483	TMEM236	TMEM236-001	family with sequence similarity 23, member A	2.36455	2.07093e-06	0.000128318		ENST00000396825	ENSG00000197296	FITM2	FITM2-001	fat storage-inducing transmembrane protein 2	-0.966431	5.19697e-06	0.000326045
									ENST00000456827	ENSG00000107798	LIPA	LIPA-201	lipase A, lysosomal acid, cholesterol esterase	1.21132	2.20878e-06	0.00013668		ENST00000538183	ENSG00000112096	SOD2	SOD2-001	superoxide dismutase 2, mitochondrial	-0.888824	5.24805e-06	0.000328816
									ENST00000349264	ENSG00000166710	B2M	B2M-007	beta-2-microglobulin	2.91628	2.22527e-06	0.000137519		ENST00000595545	ENSG00000105202	FBL	FBL-009	fibrillarin	-1.49635	5.36365e-06	0.000335616
									ENST00000558273	ENSG00000100911	PSME2	PSME2-004	proteasome (prosome, macropain) activator subunit 2 (PA28 beta)	2.93839	2.27542e-06	0.000140433		ENST00000366955	ENSG00000117724	CENPF	CENPF-001	centromere protein F, 350/400ka (mitosin)	-0.796304	5.42211e-06	0.000338828
									ENST00000257836	ENSG00000135378	PRRG4	PRRG4-001	proline rich Gla (G-carboxyglutamic acid) 4 (transmembrane)	1.1341	2.30158e-06	0.000141861		ENST00000301633	ENSG00000089685	BIRC5	BIRC5-004	baculoviral IAP repeat-containing 5	-2.38292	5.5451e-06	0.000345606
									ENST00000263309	ENSG00000074201	CLNS1A	CLNS1A-002	chloride channel, nucleotide-sensitive, 1A	-2.24309	2.32697e-06	0.000143239		ENST00000579260	ENSG00000108298	RPL19	RPL19-002	ribosomal protein L19; ribosomal protein L19 pseudogene 12	-2.47941	5.53968e-06	0.000345606
									ENST00000253789	ENSG00000131470	PSMC3IP	PSMC3IP-001	PSMC3 interacting protein	-3.33324	2.38042e-06	0.000146336		ENST00000320650	ENSG00000164136	IL15	IL15-002	interleukin 15	5.15077	5.62525e-06	0.000350142
									ENST00000370938	ENSG00000116761	CTH	CTH-001	cystathionase (cystathionine gamma-lyase)	3.59033	2.38896e-06	0.00014667		ENST00000289269	ENSG00000243232	PCDHAC2	PCDHAC2-001	ENSG00000243232	1.23923	5.6742e-06	0.000352728
									ENST00000382181	ENSG00000125826	RBCK1	RBCK1-006	RanBP-type and C3HC4-type zinc finger containing 1	3.0991	2.42347e-06	0.000148594		ENST00000476549	ENSG00000026950	BTN3A1	BTN3A1-002	butyrophilin, subfamily 3, member A1	3.25595	5.7722e-06	0.000358351
									ENST00000571303	ENSG00000168404	MLKL	MLKL-007	mixed lineage kinase domain-like	10.87	2.43424e-06	0.00014906		ENST00000421573	ENSG00000196141	SPATS2L	SPATS2L-019	spermatogenesis associated, serine-rich 2-like	3.6046	5.80093e-06	0.000359665
									ENST00000380579	ENSG00000196459	TRAPPC2	TRAPPC2-002	trafficking protein particle complex 2; trafficking protein particle complex 2 pseudogene 1	-11.264	2.43973e-06	0.000149202		ENST00000394660	ENSG00000172349	IL16	IL16-001	interleukin 16 (lymphocyte chemoattractant factor)	2.28759	5.88106e-06	0.000364158
									ENST00000557006	ENSG00000198133	TMEM229B	TMEM229B-003	chromosome 14 open reading frame 83	3.6118	2.47942e-06	0.000151432		ENST00000594999	ENSG00000130312	MRPL34	MRPL34-004	mitochondrial ribosomal protein L34	2.93812	5.90841e-06	0.000365376
									ENST00000314890	ENSG00000177721	ANXA2R	ANXA2R-001	chromosome 5 open reading frame 39	2.25078	2.51187e-06	0.000153214		ENST00000243501	ENSG00000123739	PLA2G12A	PLA2G12A-001	phospholipase A2, group XIIA	-0.908786	5.95014e-06	0.000367479
									ENST00000407811	ENSG00000152689	RASGRP3	RASGRP3-004	RAS guanyl releasing protein 3 (calcium and DAG-regulated)	10.7267	2.54744e-06	0.000155182		ENST00000446533	ENSG00000128965	CHAC1	CHAC1-001	ChaC, cation transport regulator homolog 1 (E. coli)	2.13736	6.26179e-06	0.000386225
									ENST00000449647	ENSG00000196141	SPATS2L	SPATS2L-022	spermatogenesis associated, serine-rich 2-like	6.22645	2.56142e-06	0.000155832		ENST00000355496	ENSG00000105559	PLEKHA4	PLEKHA4-011	pleckstrin homology domain containing, family A (phosphoinositide binding specific) member 4	5.95242	6.32799e-06	0.000389802
									ENST00000547543	ENSG00000161996	WDR90	WDR90-023	WD repeat domain 90	-3.31226	2.59451e-06	0.000157641		ENST00000379882	ENSG00000107201	DDX58	DDX58-201	DEAD (Asp-Glu-Ala-Asp) box polypeptide 58	2.90301	6.34323e-06	0.000390236
									ENST00000470316	ENSG00000013374	NUB1	NUB1-005	negative regulator of ubiquitin-like proteins 1	3.28398	2.63184e-06	0.000159703		ENST00000496337	ENSG00000257743	RP11-1220K2.2	RP11-1220K2.2-004	ENSG00000257743	4.23763	6.38002e-06	0.000391992
									ENST00000544786	ENSG00000100030	MAPK1	MAPK1-201	mitogen-activated protein kinase 1	1.9378	2.64755e-06	0.000160448		ENST00000462951	ENSG00000197956	S100A6	S100A6-007	S100 calcium binding protein A6	2.14461	6.53324e-06	0.000400888
									ENST00000380871	ENSG00000167034	NKX3-1	NKX3-1-001	NK3 homeobox 1	2.31103	2.65509e-06	0.000160698		ENST00000215829	ENSG00000100028	SNRPD3	SNRPD3-001	small nuclear ribonucleoprotein D3 polypeptide 18kDa	-0.974731	6.61875e-06	0.000405612
									ENST00000320650	ENSG00000164136	IL15	IL15-002	interleukin 15	5.2032	2.70199e-06	0.000163326		ENST00000538924	ENSG00000068615	REEP1	REEP1-202	receptor accessory protein 1	-0.934774	6.65966e-06	0.000407593
									ENST00000264852	ENSG00000072858	SIDT1	SIDT1-001	SID1 transmembrane family, member 1	6.96079	2.7218e-06	0.000163989		ENST00000517458	ENSG00000168672	FAM84B	FAM84B-002	family with sequence similarity 84, member B	3.41127	6.74436e-06	0.000412247
									ENST00000299166	ENSG00000166136	NDUFB8	NDUFB8-005	NADH dehydrogenase (ubiquinone) 1 beta subcomplex, 8, 19kDa	1.13026	2.72334e-06	0.000163989		ENST00000471700	ENSG00000100911	PSME2	PSME2-003	proteasome (prosome, macropain) activator subunit 2 (PA28 beta)	13.0973	6.81934e-06	0.000416295
									ENST00000360760	ENSG00000196141	SPATS2L	SPATS2L-008	spermatogenesis associated, serine-rich 2-like	1.97031	2.72343e-06	0.000163989		ENST00000533966	ENSG00000110057	UNC93B1	UNC93B1-010	unc-93 homolog B1 (C. elegans); unc-93 homolog B6 (C. elegans); unc-93 homolog B3 pseudogene (C. elegans); similar to unc-93 homolog B1 (C. elegans)	4.65018	6.83015e-06	0.00041642
									ENST00000397423	ENSG00000111846	GCNT2	GCNT2-002	glucosaminyl (N-acetyl) transferase 2, I-branching enzyme (I blood group)	2.82289	2.77881e-06	0.000167109		ENST00000567300	ENSG00000125148	MT2A	MT2A-004	metallothionein 2A	6.65561	6.88078e-06	0.00041897
									ENST00000545638	ENSG00000123338	NCKAP1L	NCKAP1L-002	NCK-associated protein 1-like	8.83974	2.78906e-06	0.000167511		ENST00000532567	ENSG00000118181	RPS25	RPS25-005	ribosomal protein S25 pseudogene 8; ribosomal protein S25	-1.91883	6.91526e-06	0.000420531
									ENST00000373738	ENSG00000010030	ETV7	ETV7-202	ets variant 7	12.1687	2.87902e-06	0.000172694		ENST00000595265	ENSG00000269728	RP11-145M9.4	RP11-145M9.4-001	ENSG00000269728	1.36529	6.97019e-06	0.00042333
									ENST00000566369	ENSG00000140968	IRF8	IRF8-003	interferon regulatory factor 8	3.32686	2.96716e-06	0.000177753		ENST00000368956	ENSG00000187908	DMBT1	DMBT1-204	deleted in malignant brain tumors 1	2.6226	7.04576e-06	0.000427374
									ENST00000370500	ENSG00000137947	GTF2B	GTF2B-001	general transcription factor IIB	1.08438	2.97913e-06	0.000178243		ENST00000371744	ENSG00000124201	ZNFX1	ZNFX1-002	zinc finger, NFX1-type containing 1	6.58759	7.18087e-06	0.000435014
									ENST00000423059	ENSG00000005108	THSD7A	THSD7A-001	thrombospondin, type I, domain containing 7A	2.41852	3.121e-06	0.000186494		ENST00000583569	ENSG00000125450	NUP85	NUP85-008	nucleoporin 85kDa	-2.21374	7.19869e-06	0.000435539
									ENST00000561081	ENSG00000137821	LRRC49	LRRC49-004	leucine rich repeat containing 49; similar to leucine rich repeat containing 49	5.68107	3.20636e-06	0.000191351		ENST00000282018	ENSG00000152207	CYSLTR2	CYSLTR2-001	cysteinyl leukotriene receptor 2	2.66685	7.27315e-06	0.000439485
									ENST00000397881	ENSG00000130813	C19orf66	C19orf66-004	chromosome 19 open reading frame 66	4.34044	3.31179e-06	0.000197392		ENST00000299977	ENSG00000166750	SLFN5	SLFN5-001	schlafen family member 5	1.70381	7.4535e-06	0.000449811
									ENST00000381989	ENSG00000102699	PARP4	PARP4-001	poly (ADP-ribose) polymerase family, member 4	0.879922	3.35913e-06	0.000199706		ENST00000572173	ENSG00000175643	RMI2	RMI2-002	chromosome 16 open reading frame 75	10.0843	7.56062e-06	0.000455698
									ENST00000511782	ENSG00000153113	CAST	CAST-018	calpastatin	1.7852	3.35824e-06	0.000199706		ENST00000394054	ENSG00000144802	NFKBIZ	NFKBIZ-001	nuclear factor of kappa light polypeptide gene enhancer in B-cells inhibitor, zeta	1.26445	7.70849e-06	0.000464022
									ENST00000378700	ENSG00000172201	ID4	ID4-001	inhibitor of DNA binding 4, dominant negative helix-loop-helix protein	1.06485	3.54089e-06	0.000210247		ENST00000519888	ENSG00000132842	AP3B1	AP3B1-005	adaptor-related protein complex 3, beta 1 subunit	1.94938	7.72766e-06	0.000464588
									ENST00000578044	ENSG00000073584	SMARCE1	SMARCE1-014	SWI/SNF related, matrix associated, actin dependent regulator of chromatin, subfamily e, member 1	-9.83038	3.60471e-06	0.000213766		ENST00000513345	ENSG00000169567	HINT1	HINT1-004	histidine triad nucleotide binding protein 1	1.20291	7.88135e-06	0.000473229
									ENST00000444263	ENSG00000231535	LINC00278	LINC00278-002	ENSG00000231535	2.70985	3.76023e-06	0.000222707		ENST00000486693	ENSG00000198087	CD2AP	CD2AP-005	CD2-associated protein	5.04551	8.01425e-06	0.000480603
									ENST00000424365	ENSG00000157601	MX1	MX1-009	myxovirus (influenza virus) resistance 1, interferon-inducible protein p78 (mouse)	7.73851	3.93447e-06	0.000232733		ENST00000288207	ENSG00000157456	CCNB2	CCNB2-001	cyclin B2	-1.04567	8.25488e-06	0.000493787
									ENST00000456458	ENSG00000122643	NT5C3A	NT5C3A-002	5'-nucleotidase, cytosolic III	3.14892	4.0156e-06	0.000237234		ENST00000455891	ENSG00000137200	FTSJD2	FTSJD2-002	FtsJ methyltransferase domain containing 2	1.75174	8.24651e-06	0.000493787
									ENST00000360184	ENSG00000197102	DYNC1H1	DYNC1H1-001	dynein, cytoplasmic 1, heavy chain 1	0.802838	4.09684e-06	0.000241729		ENST00000586720	ENSG00000108679	LGALS3BP	LGALS3BP-004	lectin, galactoside-binding, soluble, 3 binding protein	1.83475	8.38024e-06	0.000500656
									ENST00000412359	ENSG00000156970	BUB1B	BUB1B-003	budding uninhibited by benzimidazoles 1 homolog beta (yeast)	-2.55204	4.12675e-06	0.000243188		ENST00000497484	ENSG00000102316	MAGED2	MAGED2-001	melanoma antigen family D, 2	2.14475	8.43212e-06	0.000503124
									ENST00000372901	ENSG00000024048	UBR2	UBR2-002	ubiquitin protein ligase E3 component n-recognin 2	0.939828	4.16927e-06	0.000245386		ENST00000261530	ENSG00000089916	GPATCH2L	GPATCH2L-003	chromosome 14 open reading frame 118	-0.937708	8.48139e-06	0.000505429
									ENST00000489775	ENSG00000188313	PLSCR1	PLSCR1-009	phospholipid scramblase 1	4.03048	4.31732e-06	0.000253782		ENST00000331222	ENSG00000182372	CLN8	CLN8-001	ceroid-lipofuscinosis, neuronal 8 (epilepsy, progressive with mental retardation)	-1.2497	8.52207e-06	0.000507218
									ENST00000433084	ENSG00000235999	RP11-403I13.8	RP11-403I13.8-001	ENSG00000235999	2.2374	4.56201e-06	0.00026783		ENST00000560741	ENSG00000172183	ISG20	ISG20-009	interferon stimulated exonuclease gene 20kDa	9.95846	8.77316e-06	0.00052151
									ENST00000476687	ENSG00000085999	RAD54L	RAD54L-009	RAD54-like (S. cerevisiae)	9.23574	4.57346e-06	0.000268167		ENST00000371250	ENSG00000162407	PPAP2B	PPAP2B-001	phosphatidic acid phosphatase type 2B	1.31873	8.80024e-06	0.000522466
									ENST00000471785	ENSG00000138496	PARP9	PARP9-005	poly (ADP-ribose) polymerase family, member 9	15.5626	4.61959e-06	0.000270534		ENST00000477256	ENSG00000100129	EIF3L	EIF3L-004	eukaryotic translation initiation factor 3, subunit L	-1.00289	9.09441e-06	0.000539258
									ENST00000518397	ENSG00000221914	PPP2R2A	PPP2R2A-021	protein phosphatase 2 (formerly 2A), regulatory subunit B, alpha isoform	2.62118	4.65802e-06	0.000272445		ENST00000535095	ENSG00000111142	METAP2	METAP2-003	methionyl aminopeptidase 2	-2.7325	9.11379e-06	0.000539734
									ENST00000493699	ENSG00000204592	HLA-E	HLA-E-003	major histocompatibility complex, class I, E	2.68497	4.70338e-06	0.000274756		ENST00000429600	ENSG00000204261	XXbac-BPG246D15.8	XXbac-BPG246D15.8-003	proteasome (prosome, macropain) subunit, beta type, 9 (large multifunctional peptidase 2)	4.82363	9.25027e-06	0.000547135
									ENST00000461827	ENSG00000239713	APOBEC3G	APOBEC3G-004	ENSG00000239713	12.7996	4.94227e-06	0.000287994		ENST00000291281	ENSG00000105287	PRKD2	PRKD2-001	protein kinase D2	2.77897	9.53658e-06	0.000563369
									ENST00000487296	ENSG00000168394	TAP1	TAP1-003	transporter 1, ATP-binding cassette, sub-family B (MDR/TAP)	10.1847	4.93622e-06	0.000287994		ENST00000398822	ENSG00000100030	MAPK1	MAPK1-002	mitogen-activated protein kinase 1	-1.38185	9.84045e-06	0.000580599
									ENST00000474872	ENSG00000134321	RSAD2	RSAD2-004	radical S-adenosyl methionine domain containing 2	3.25136	4.95125e-06	0.00028816		ENST00000286760	ENSG00000156232	WHAMM	WHAMM-001	WAS protein homolog associated with actin, golgi membranes and microtubules	1.18894	9.89333e-06	0.000582996
									ENST00000369754	ENSG00000112773	FAM46A	FAM46A-003	family with sequence similarity 46, member A	2.36262	5.08176e-06	0.00029539		ENST00000472349	ENSG00000188313	PLSCR1	PLSCR1-007	phospholipid scramblase 1	3.47199	9.97604e-06	0.000587142
									ENST00000531676	ENSG00000166801	FAM111A	FAM111A-007	family with sequence similarity 111, member A	2.72575	5.23629e-06	0.000303996		ENST00000278224	ENSG00000110619	CARS	CARS-002	cysteinyl-tRNA synthetase	1.99421	9.99917e-06	0.000587776
									ENST00000592202	ENSG00000126254	RBM42	RBM42-004	RNA binding motif protein 42	5.50364	5.24583e-06	0.000304174		ENST00000357992	ENSG00000158711	ELK4	ELK4-001	ELK4, ETS-domain protein (SRF accessory protein 1)	0.960512	1.01331e-05	0.000594914
									ENST00000550883	ENSG00000089127	OAS1	OAS1-010	2',5'-oligoadenylate synthetase 1, 40/46kDa	7.30079	5.29438e-06	0.00030661		ENST00000538805	ENSG00000140853	NLRC5	NLRC5-004	NLR family, CARD domain containing 5	11.5355	1.05395e-05	0.000618008
									ENST00000361723	ENSG00000166801	FAM111A	FAM111A-001	family with sequence similarity 111, member A	1.35111	5.38032e-06	0.000311204		ENST00000451442	ENSG00000101474	APMAP	APMAP-002	chromosome 20 open reading frame 3	-2.36019	1.08918e-05	0.000637879
									ENST00000535553	ENSG00000165637	VDAC2	VDAC2-201	voltage-dependent anion channel 2	2.16412	5.52195e-06	0.000319003		ENST00000400245	ENSG00000125826	RBCK1	RBCK1-003	RanBP-type and C3HC4-type zinc finger containing 1	2.35657	1.09094e-05	0.000638129
									ENST00000402522	ENSG00000065882	TBC1D1	TBC1D1-002	TBC1 (tre-2/USP6, BUB2, cdc16) domain family, member 1	6.90232	5.53999e-06	0.000319652		ENST00000259951	ENSG00000204642	HLA-F	HLA-F-003	major histocompatibility complex, class I, F	8.82257	1.09414e-05	0.000638425
									ENST00000533836	ENSG00000134717	BTF3L4	BTF3L4-008	basic transcription factor 3-like 4; similar to hCG2008008	-2.94848	5.54707e-06	0.000319668		ENST00000274711	ENSG00000146006	LRRTM2	LRRTM2-001	leucine rich repeat transmembrane neuronal 2	2.38339	1.09286e-05	0.000638425
									ENST00000379589	ENSG00000183722	LHFP	LHFP-001	lipoma HMGIC fusion partner	1.2709	5.77429e-06	0.000332355		ENST00000308344	ENSG00000106404	CLDN15	CLDN15-002	claudin 15	-3.55652	1.13299e-05	0.000660287
									ENST00000567606	ENSG00000140464	PML	PML-017	promyelocytic leukemia; similar to promyelocytic leukemia protein isoform 1	8.9334	5.87284e-06	0.000337613		ENST00000588990	ENSG00000108679	LGALS3BP	LGALS3BP-006	lectin, galactoside-binding, soluble, 3 binding protein	4.17905	1.14238e-05	0.000664944
									ENST00000264930	ENSG00000113504	SLC12A7	SLC12A7-001	solute carrier family 12 (potassium/chloride transporters), member 7	1.02161	5.92084e-06	0.000339956		ENST00000470363	ENSG00000204525	HLA-C	HLA-C-010	major histocompatibility complex, class I, C; major histocompatibility complex, class I, B	5.71948	1.18178e-05	0.000687036
									ENST00000044462	ENSG00000041357	PSMA4	PSMA4-001	proteasome (prosome, macropain) subunit, alpha type, 4	0.982051	5.93504e-06	0.000340355		ENST00000576153	ENSG00000161921	CXCL16	CXCL16-003	chemokine (C-X-C motif) ligand 16	1.7893	1.1897e-05	0.000690794
									ENST00000562086	ENSG00000140464	PML	PML-018	promyelocytic leukemia; similar to promyelocytic leukemia protein isoform 1	4.84558	6.05304e-06	0.000346699		ENST00000526007	ENSG00000178685	PARP10	PARP10-010	poly (ADP-ribose) polymerase family, member 10	2.69682	1.1944e-05	0.000692679
									ENST00000544682	ENSG00000180537	RNF182	RNF182-203	ring finger protein 182	-2.37532	6.06996e-06	0.000347245		ENST00000289373	ENSG00000158164	TMSB15A	TMSB15A-001	thymosin beta 15a; thymosin beta 15B	-0.907756	1.23221e-05	0.000712866
									ENST00000510223	ENSG00000138646	HERC5	HERC5-004	hect domain and RLD 5	5.76741	6.10261e-06	0.000348688		ENST00000439526	ENSG00000102081	FMR1	FMR1-003	fragile X mental retardation 1	1.2717	1.23172e-05	0.000712866
									ENST00000489294	ENSG00000152332	UHMK1	UHMK1-001	U2AF homology motif (UHM) kinase 1	0.921047	6.22435e-06	0.000355211		ENST00000525819	ENSG00000138814	PPP3CA	PPP3CA-010	protein phosphatase 3 (formerly 2B), catalytic subunit, alpha isoform	-8.06057	1.24008e-05	0.000716549
									ENST00000546834	ENSG00000197324	LRP10	LRP10-004	low density lipoprotein receptor-related protein 10	1.21829	6.39867e-06	0.000364717		ENST00000493317	ENSG00000122026	RPL21	RPL21-009	ribosomal protein L21 pseudogene 134; ribosomal protein L21 pseudogene 80; ribosomal protein L21 pseudogene 20; ribosomal protein L21 pseudogene 46; ribosomal protein L21 pseudogene 45; ribosomal protein L21 pseudogene 131; ribosomal protein L21 pseudogene 16; ribosomal protein L21 pseudogene 53; ribosomal protein L21 pseudogene 120; ribosomal protein L21 pseudogene 37; ribosomal protein L21 pseu…	-8.54853	1.246e-05	0.000719094
									ENST00000326624	ENSG00000177485	ZBTB33	ZBTB33-001	zinc finger and BTB domain containing 33	0.968842	6.44518e-06	0.000366922		ENST00000326009	ENSG00000100897	DCAF11	DCAF11-008	WD repeat domain 23	3.22727	1.26376e-05	0.000728462
									ENST00000395566	ENSG00000110492	MDK	MDK-005	midkine (neurite growth-promoting factor 2)	1.21255	6.45322e-06	0.000366935		ENST00000528244	ENSG00000165923	AGBL2	AGBL2-003	ATP/GTP binding protein-like 2	2.72875	1.29095e-05	0.000743232
									ENST00000512469	ENSG00000173221	GLRX	GLRX-005	glutaredoxin (thioltransferase)	1.91001	6.58721e-06	0.000374101		ENST00000448302	ENSG00000114388	NPRL2	NPRL2-017	tumor suppressor candidate 4	-6.47704	1.30052e-05	0.000747841
									ENST00000331536	ENSG00000005469	CROT	CROT-001	carnitine O-octanoyltransferase	2.13207	6.74091e-06	0.000382367		ENST00000307145	ENSG00000169926	KLF13	KLF13-001	Kruppel-like factor 13	-0.872063	1.3194e-05	0.000757778
									ENST00000544551	ENSG00000137710	RDX	RDX-201	radixin	-1.94132	6.78157e-06	0.00038421		ENST00000373782	ENSG00000136848	DAB2IP	DAB2IP-010	DAB2 interacting protein	2.23409	1.33486e-05	0.00076573
									ENST00000400577	ENSG00000185272	RBM11	RBM11-001	RNA binding motif protein 11	3.24763	6.84228e-06	0.000387183		ENST00000420738	ENSG00000116209	TMEM59	TMEM59-007	transmembrane protein 59	11.2027	1.34915e-05	0.000772996
									ENST00000471652	ENSG00000105939	ZC3HAV1	ZC3HAV1-003	zinc finger CCCH-type, antiviral 1	3.10821	6.92477e-06	0.000391379		ENST00000423313	ENSG00000235750	KIAA0040	KIAA0040-002	ENSG00000235750	1.53137	1.37878e-05	0.000789027
									ENST00000371322	ENSG00000158290	CUL4B	CUL4B-003	cullin 4B	0.934122	6.9556e-06	0.00039236		ENST00000456827	ENSG00000107798	LIPA	LIPA-201	lipase A, lysosomal acid, cholesterol esterase	1.02973	1.41484e-05	0.000807823
									ENST00000537134	ENSG00000244731	C4A	C4A-204	ENSG00000244731	1.97582	6.95884e-06	0.00039236		ENST00000588110	ENSG00000108984	MAP2K6	MAP2K6-008	mitogen-activated protein kinase kinase 6	3.49289	1.41503e-05	0.000807823
									ENST00000275227	ENSG00000146409	SLC18B1	SLC18B1-001	chromosome 6 open reading frame 192	0.919225	7.07048e-06	0.000398177		ENST00000506698	ENSG00000026950	BTN3A1	BTN3A1-010	butyrophilin, subfamily 3, member A1	5.08718	1.45711e-05	0.000830852
									ENST00000319136	ENSG00000100342	APOL1	APOL1-003	apolipoprotein L, 1	13.4855	7.11531e-06	0.000400221		ENST00000474485	ENSG00000225921	NOL7	NOL7-003	ENSG00000225921	1.99263	1.48086e-05	0.00084338
									ENST00000369713	ENSG00000148834	GSTO1	GSTO1-001	glutathione S-transferase omega 1	1.10311	7.15717e-06	0.000402094		ENST00000258534	ENSG00000136048	DRAM1	DRAM1-001	DNA-damage regulated autophagy modulator 1	1.75803	1.48484e-05	0.000844636
									ENST00000427003	ENSG00000173821	RNF213	RNF213-006	ring finger protein 213	6.45711	7.34644e-06	0.000412234		ENST00000482346	ENSG00000171551	ECEL1	ECEL1-002	endothelin converting enzyme-like 1	-2.14845	1.52762e-05	0.000867933
									ENST00000431975	ENSG00000118507	AKAP7	AKAP7-001	A kinase (PRKA) anchor protein 7	2.62636	7.6335e-06	0.000427831		ENST00000559913	ENSG00000172345	STARD5	STARD5-005	StAR-related lipid transfer (START) domain containing 5	3.10565	1.54016e-05	0.000874012
									ENST00000464129	ENSG00000115267	IFIH1	IFIH1-003	interferon induced with helicase C domain 1	9.40803	7.84109e-06	0.000438942		ENST00000481587	ENSG00000121864	ZNF639	ZNF639-005	zinc finger protein 639	2.75681	1.54416e-05	0.000874194
									ENST00000433541	ENSG00000213689	TREX1	TREX1-003	three prime repair exonuclease 1	6.32056	7.89967e-06	0.000441695		ENST00000510223	ENSG00000138646	HERC5	HERC5-004	hect domain and RLD 5	4.25512	1.54321e-05	0.000874194
									ENST00000374236	ENSG00000148153	INIP	INIP-002	chromosome 9 open reading frame 80	3.50957	8.18136e-06	0.000456901		ENST00000370938	ENSG00000116761	CTH	CTH-001	cystathionase (cystathionine gamma-lyase)	2.53291	1.57646e-05	0.000891422
									ENST00000307439	ENSG00000169435	RASSF6	RASSF6-001	Ras association (RalGDS/AF-6) domain family member 6	0.908239	8.53281e-06	0.000475963		ENST00000508673	ENSG00000151470	C4orf33	C4orf33-003	chromosome 4 open reading frame 33	2.57796	1.58106e-05	0.000892959
									ENST00000573548	ENSG00000173821	RNF213	RNF213-012	ring finger protein 213	6.29179	8.62513e-06	0.000480542		ENST00000264951	ENSG00000114127	XRN1	XRN1-001	5'-3' exoribonuclease 1	0.96467	1.58724e-05	0.000895388
									ENST00000395676	ENSG00000130487	KLHDC7B	KLHDC7B-001	kelch domain containing 7B	2.66283	8.68433e-06	0.000483267		ENST00000306621	ENSG00000169248	CXCL11	CXCL11-001	chemokine (C-X-C motif) ligand 11	3.42314	1.62954e-05	0.000918162
									ENST00000560852	ENSG00000213928	IRF9	IRF9-015	interferon regulatory factor 9	4.44221	9.03739e-06	0.000502318		ENST00000308110	ENSG00000172732	MUS81	MUS81-001	MUS81 endonuclease homolog (S. cerevisiae)	5.17957	1.64523e-05	0.000925903
									ENST00000474218	ENSG00000120217	CD274	CD274-003	CD274 molecule	6.79513	9.06361e-06	0.000502586		ENST00000448787	ENSG00000188313	PLSCR1	PLSCR1-003	phospholipid scramblase 1	2.98415	1.67952e-05	0.000944082
									ENST00000569047	ENSG00000132600	PRMT7	PRMT7-030	protein arginine methyltransferase 7	3.16184	9.06166e-06	0.000502586		ENST00000473083	ENSG00000122643	NT5C3A	NT5C3A-009	5'-nucleotidase, cytosolic III	3.41777	1.6993e-05	0.000954073
									ENST00000244519	ENSG00000111801	BTN3A3	BTN3A3-001	butyrophilin, subfamily 3, member A3	4.02824	9.30045e-06	0.000515111		ENST00000568300	ENSG00000174628	IQCK	IQCK-005	IQ motif containing K	2.88516	1.72059e-05	0.000964891
									ENST00000380708	ENSG00000182093	WRB	WRB-004	tryptophan rich basic protein	-1.17202	9.4633e-06	0.000523514		ENST00000273075	ENSG00000123992	DNPEP	DNPEP-001	aspartyl aminopeptidase	1.53815	1.73569e-05	0.000971686
									ENST00000488958	ENSG00000136147	PHF11	PHF11-010	PHD finger protein 11	11.0372	9.51777e-06	0.000525907		ENST00000558173	ENSG00000185880	TRIM69	TRIM69-006	tripartite motif-containing 69	3.75357	1.73679e-05	0.000971686
									ENST00000599398	ENSG00000105321	CCDC9	CCDC9-003	coiled-coil domain containing 9	3.1929	9.65143e-06	0.000532666		ENST00000533626	ENSG00000175390	EIF3F	EIF3F-001	eukaryotic translation initiation factor 3, subunit F; similar to hCG2040283	-0.843939	1.76344e-05	0.000985434
									ENST00000285681	ENSG00000155313	USP25	USP25-001	ubiquitin specific peptidase 25	1.76618	9.94644e-06	0.000548303		ENST00000467600	ENSG00000144134	RABL2A	RABL2A-020	RAB, member of RAS oncogene family-like 2A	-2.70171	1.77587e-05	0.000991215
									ENST00000435363	ENSG00000224389	C4B	C4B-001	ENSG00000224389	1.20339	1.03072e-05	0.000567525		ENST00000332029	ENSG00000185338	SOCS1	SOCS1-001	suppressor of cytokine signaling 1	2.45991	1.78856e-05	0.000997127
									ENST00000366667	ENSG00000135744	AGT	AGT-001	angiotensinogen (serpin peptidase inhibitor, clade A, member 8)	1.50799	1.06791e-05	0.000587311		ENST00000606162	ENSG00000271738	RP11-137H2.6	RP11-137H2.6-001	ENSG00000271738	-1.13609	1.79528e-05	0.000999704
									ENST00000562993	ENSG00000137876	RSL24D1	RSL24D1-002	ribosomal L24 domain containing 1; similar to ribosomal protein L24-like	-2.12817	1.09988e-05	0.000604187		ENST00000237289	ENSG00000118503	TNFAIP3	TNFAIP3-001	tumor necrosis factor, alpha-induced protein 3	1.35075	1.79832e-05	0.00100023
									ENST00000531110	ENSG00000026508	CD44	CD44-039	CD44 molecule (Indian blood group)	2.73263	1.10492e-05	0.000606248		ENST00000508495	ENSG00000169567	HINT1	HINT1-002	histidine triad nucleotide binding protein 1	-1.04176	1.80364e-05	0.00100201
									ENST00000532395	ENSG00000167861	HID1	HID1-005	chromosome 17 open reading frame 28	-3.17668	1.12428e-05	0.000616151		ENST00000322522	ENSG00000151689	INPP1	INPP1-001	inositol polyphosphate-1-phosphatase	1.05717	1.85055e-05	0.00102687
									ENST00000409185	ENSG00000152102	FAM168B	FAM168B-001	family with sequence similarity 168, member B	-0.837264	1.16151e-05	0.000635812		ENST00000383329	ENSG00000204525	HLA-C	HLA-C-002	major histocompatibility complex, class I, C; major histocompatibility complex, class I, B	2.97113	1.86059e-05	0.00103124
									ENST00000443602	ENSG00000223759	RP11-353N4.4	RP11-353N4.4-001	ENSG00000223759	2.67249	1.18958e-05	0.00065042		ENST00000300026	ENSG00000166794	PPIB	PPIB-001	peptidylprolyl isomerase B (cyclophilin B)	0.750448	1.8682e-05	0.00103425
									ENST00000273582	ENSG00000145016	KIAA0226	KIAA0226-001	KIAA0226	1.02265	1.21183e-05	0.000661813		ENST00000335585	ENSG00000074211	PPP2R2C	PPP2R2C-002	protein phosphatase 2 (formerly 2A), regulatory subunit B, gamma isoform	-1.55139	1.89683e-05	0.00104888
									ENST00000383661	ENSG00000163840	DTX3L	DTX3L-002	deltex 3-like (Drosophila)	4.47748	1.21754e-05	0.000664162		ENST00000375940	ENSG00000120539	MASTL	MASTL-004	microtubule associated serine/threonine kinase-like	1.33309	1.96943e-05	0.00108776
									ENST00000557417	ENSG00000170581	STAT2	STAT2-006	signal transducer and activator of transcription 2, 113kDa	2.38954	1.25327e-05	0.000682859		ENST00000337354	ENSG00000157020	SEC13	SEC13-002	SEC13 homolog (S. cerevisiae)	-2.33264	2.06223e-05	0.0011377
									ENST00000269499	ENSG00000141664	ZCCHC2	ZCCHC2-005	zinc finger, CCHC domain containing 2	2.79757	1.27078e-05	0.000691084		ENST00000524918	ENSG00000178685	PARP10	PARP10-004	poly (ADP-ribose) polymerase family, member 10	9.87753	2.09293e-05	0.00115329
									ENST00000305135	ENSG00000163872	YEATS2	YEATS2-001	YEATS domain containing 2	0.887376	1.27278e-05	0.000691084		ENST00000301821	ENSG00000168028	RPSA	RPSA-001	ribosomal protein SA pseudogene 9; ribosomal protein SA pseudogene 8; ribosomal protein SA pseudogene 58; ribosomal protein SA pseudogene 19; ribosomal protein SA pseudogene 18; ribosomal protein SA; ribosomal protein SA pseudogene 15; ribosomal protein SA pseudogene 61; ribosomal protein SA pseudogene 29; ribosomal protein SA pseudogene 12	-1.18545	2.10086e-05	0.00115632
									ENST00000572144	ENSG00000141086	CTRL	CTRL-002	chymotrypsin-like	2.74809	1.2723e-05	0.000691084		ENST00000306442	ENSG00000168938	PPIC	PPIC-001	peptidylprolyl isomerase C (cyclophilin C)	1.32415	2.12932e-05	0.00117063
									ENST00000493678	ENSG00000116288	PARK7	PARK7-001	Parkinson disease (autosomal recessive, early onset) 7	1.85147	1.2911e-05	0.000700223		ENST00000470316	ENSG00000013374	NUB1	NUB1-005	negative regulator of ubiquitin-like proteins 1	2.14429	2.1683e-05	0.00119069
									ENST00000580437	ENSG00000141574	SECTM1	SECTM1-006	secreted and transmembrane 1	4.45754	1.34435e-05	0.00072826		ENST00000328089	ENSG00000171621	SPSB1	SPSB1-001	splA/ryanodine receptor domain and SOCS box containing 1	1.83497	2.18687e-05	0.0011995
									ENST00000465579	ENSG00000155363	MOV10	MOV10-009	Mov10, Moloney leukemia virus 10, homolog (mouse)	3.01127	1.35605e-05	0.000733749		ENST00000495183	ENSG00000206503	HLA-A	HLA-A-005	major histocompatibility complex, class I, A	5.40285	2.19683e-05	0.00120219
									ENST00000357077	ENSG00000145362	ANK2	ANK2-001	ankyrin 2, neuronal	0.927463	1.39127e-05	0.00075194		ENST00000508792	ENSG00000112984	KIF20A	KIF20A-002	kinesin family member 20A	-1.4802	2.19582e-05	0.00120219
									ENST00000325874	ENSG00000131242	RAB11FIP4	RAB11FIP4-001	RAB11 family interacting protein 4 (class II)	-0.908666	1.40227e-05	0.000757014		ENST00000521170	ENSG00000104221	BRF2	BRF2-003	BRF2, subunit of RNA polymerase III transcription initiation factor, BRF1-like	-7.23146	2.22294e-05	0.00121508
									ENST00000529194	ENSG00000128335	APOL2	APOL2-009	apolipoprotein L, 2	3.1637	1.43045e-05	0.000771344		ENST00000562556	ENSG00000050820	BCAR1	BCAR1-007	similar to breast cancer anti-estrogen resistance 1; breast cancer anti-estrogen resistance 1	6.11721	2.23094e-05	0.00121805
									ENST00000596580	ENSG00000152767	FARP1	FARP1-017	FERM, RhoGEF (ARHGEF) and pleckstrin domain protein 1 (chondrocyte-derived)	-1.2211	1.46457e-05	0.000788834		ENST00000316448	ENSG00000179218	CALR	CALR-001	calreticulin	0.674743	2.24291e-05	0.00122318
									ENST00000592551	ENSG00000130813	C19orf66	C19orf66-006	chromosome 19 open reading frame 66	5.66211	1.47971e-05	0.000796075		ENST00000573548	ENSG00000173821	RNF213	RNF213-012	ring finger protein 213	5.94608	2.27798e-05	0.00124089
									ENST00000252519	ENSG00000130234	ACE2	ACE2-001	angiotensin I converting enzyme (peptidyl-dipeptidase A) 2	7.72511	1.48807e-05	0.000799658		ENST00000456315	ENSG00000024526	DEPDC1	DEPDC1-002	DEP domain containing 1	-0.870088	2.31114e-05	0.00125751
									ENST00000370192	ENSG00000188641	DPYD	DPYD-001	dihydropyrimidine dehydrogenase	2.43828	1.50382e-05	0.000807201		ENST00000528222	ENSG00000186470	BTN3A2	BTN3A2-007	butyrophilin, subfamily 3, member A2	3.10311	2.33296e-05	0.00126793
									ENST00000450593	ENSG00000168243	GNG4	GNG4-202	guanine nucleotide binding protein (G protein), gamma 4	-0.983484	1.51324e-05	0.000810402		ENST00000534280	ENSG00000126457	PRMT1	PRMT1-009	protein arginine methyltransferase 1	-1.9053	2.3432e-05	0.00127204
									ENST00000546325	ENSG00000068079	IFI35	IFI35-008	interferon-induced protein 35	9.85385	1.51282e-05	0.000810402		ENST00000578542	ENSG00000068489	PRR11	PRR11-003	proline rich 11	-1.88098	2.35037e-05	0.00127448
									ENST00000488775	ENSG00000241468	ATP5J2	ATP5J2-012	ENSG00000241468	1.20099	1.53922e-05	0.000823379		ENST00000229708	ENSG00000111981	ULBP1	ULBP1-201	UL16 binding protein 1	2.2473	2.37894e-05	0.0012885
									ENST00000409033	ENSG00000198925	ATG9A	ATG9A-002	ATG9 autophagy related 9 homolog A (S. cerevisiae)	2.61493	1.5472e-05	0.000826704		ENST00000506572	ENSG00000134057	CCNB1	CCNB1-003	cyclin B1	-1.05258	2.38286e-05	0.00128916
									ENST00000480000	ENSG00000239713	APOBEC3G	APOBEC3G-005	ENSG00000239713	9.10107	1.56609e-05	0.000835845		ENST00000414838	ENSG00000168280	KIF5C	KIF5C-202	kinesin family member 5C	-1.01114	2.42075e-05	0.00130817
									ENST00000376112	ENSG00000125968	ID1	ID1-001	inhibitor of DNA binding 1, dominant negative helix-loop-helix protein	1.25159	1.59354e-05	0.000849533		ENST00000561060	ENSG00000086666	ZFAND6	ZFAND6-017	zinc finger, AN1-type domain 6	2.59586	2.43414e-05	0.00131391
									ENST00000283131	ENSG00000153147	SMARCA5	SMARCA5-001	SWI/SNF related, matrix associated, actin dependent regulator of chromatin, subfamily a, member 5	0.747169	1.60494e-05	0.000854639		ENST00000430081	ENSG00000123240	OPTN	OPTN-011	optineurin	2.89645	2.48576e-05	0.00134025
									ENST00000415489	ENSG00000138035	PNPT1	PNPT1-008	polyribonucleotide nucleotidyltransferase 1	2.5176	1.66636e-05	0.000886339		ENST00000538086	ENSG00000184575	XPOT	XPOT-006	exportin, tRNA (nuclear export receptor for tRNAs); similar to Exportin-T (tRNA exportin) (Exportin(tRNA))	2.88165	2.48917e-05	0.00134057
									ENST00000569600	ENSG00000125149	C16orf70	C16orf70-002	chromosome 16 open reading frame 70	-2.5756	1.69307e-05	0.000899528		ENST00000557490	ENSG00000258947	TUBB3	TUBB3-014	ENSG00000258947	-2.23947	2.49877e-05	0.00134422
									ENST00000563915	ENSG00000013364	MVP	MVP-002	major vault protein	2.69996	1.70251e-05	0.000903524		ENST00000310955	ENSG00000117399	CDC20	CDC20-001	cell division cycle 20 homolog (S. cerevisiae)	-1.05133	2.56427e-05	0.00137789
									ENST00000305861	ENSG00000172318	B3GALT1	B3GALT1-201	UDP-Gal:betaGlcNAc beta 1,3-galactosyltransferase, polypeptide 1	1.83886	1.71752e-05	0.00090792		ENST00000527004	ENSG00000110074	FOXRED1	FOXRED1-003	FAD-dependent oxidoreductase domain containing 1	2.39886	2.60031e-05	0.00139569
									ENST00000357085	ENSG00000112343	TRIM38	TRIM38-001	tripartite motif-containing 38	10.2445	1.71789e-05	0.00090792		ENST00000313028	ENSG00000178685	PARP10	PARP10-001	poly (ADP-ribose) polymerase family, member 10	5.64415	2.63191e-05	0.00141105
									ENST00000398647	ENSG00000183844	FAM3B	FAM3B-004	family with sequence similarity 3, member B	2.1413	1.71395e-05	0.00090792		ENST00000492382	ENSG00000138496	PARP9	PARP9-004	poly (ADP-ribose) polymerase family, member 9	9.21255	2.6506e-05	0.00141947
									ENST00000533966	ENSG00000110057	UNC93B1	UNC93B1-010	unc-93 homolog B1 (C. elegans); unc-93 homolog B6 (C. elegans); unc-93 homolog B3 pseudogene (C. elegans); similar to unc-93 homolog B1 (C. elegans)	6.82822	1.71853e-05	0.00090792		ENST00000416167	ENSG00000167244	IGF2	IGF2-001	insulin-like growth factor 2 (somatomedin A); insulin; INS-IGF2 readthrough transcript	-1.10601	2.66851e-05	0.00142746
									ENST00000497863	ENSG00000164054	SHISA5	SHISA5-014	shisa homolog 5 (Xenopus laevis)	3.27143	1.73296e-05	0.000914516		ENST00000281631	ENSG00000151883	PARP8	PARP8-001	poly (ADP-ribose) polymerase family, member 8	1.52764	2.67449e-05	0.00142905
									ENST00000297977	ENSG00000165259	HDX	HDX-003	highly divergent homeobox	1.78394	1.7811e-05	0.000938868		ENST00000312541	ENSG00000112763	BTN2A1	BTN2A1-001	butyrophilin, subfamily 2, member A1	0.82511	2.68235e-05	0.00143164
									ENST00000381031	ENSG00000075234	TTC38	TTC38-001	tetratricopeptide repeat domain 38	1.00616	1.78396e-05	0.000939319		ENST00000481066	ENSG00000138035	PNPT1	PNPT1-005	polyribonucleotide nucleotidyltransferase 1	2.06979	2.71392e-05	0.00144686
									ENST00000256108	ENSG00000133731	IMPA1	IMPA1-001	inositol(myo)-1(or 4)-monophosphatase 1	1.18511	1.80044e-05	0.000946933		ENST00000427646	ENSG00000095380	NANS	NANS-002	N-acetylneuraminic acid synthase	2.23038	2.94994e-05	0.00157093
									ENST00000369143	ENSG00000112249	ASCC3	ASCC3-002	activating signal cointegrator 1 complex subunit 3	1.282	1.81303e-05	0.000952492		ENST00000380725	ENSG00000129757	CDKN1C	CDKN1C-002	cyclin-dependent kinase inhibitor 1C (p57, Kip2)	-0.954133	2.9652e-05	0.0015773
									ENST00000507004	ENSG00000112972	HMGCS1	HMGCS1-006	3-hydroxy-3-methylglutaryl-Coenzyme A synthase 1 (soluble)	-1.8666	1.81838e-05	0.000954231		ENST00000373734	ENSG00000149636	DSN1	DSN1-009	DSN1, MIND kinetochore complex component, homolog (S. cerevisiae)	-1.39655	2.97222e-05	0.00157926
									ENST00000566942	ENSG00000259834	RP11-284N8.3	RP11-284N8.3-001	ENSG00000259834	1.44939	1.83395e-05	0.000961332		ENST00000415942	ENSG00000125826	RBCK1	RBCK1-011	RanBP-type and C3HC4-type zinc finger containing 1	1.73475	3.00696e-05	0.00159416
									ENST00000380409	ENSG00000137275	RIPK1	RIPK1-201	receptor (TNFRSF)-interacting serine-threonine kinase 1	1.25597	1.87222e-05	0.000980297		ENST00000492630	ENSG00000160710	ADAR	ADAR-004	adenosine deaminase, RNA-specific	2.33823	3.00605e-05	0.00159416
									ENST00000488726	ENSG00000059378	PARP12	PARP12-003	poly (ADP-ribose) polymerase family, member 12	9.06685	1.8744e-05	0.000980344		ENST00000466892	ENSG00000204525	HLA-C	HLA-C-011	major histocompatibility complex, class I, C; major histocompatibility complex, class I, B	7.04339	3.04371e-05	0.00161184
									ENST00000334869	ENSG00000100600	LGMN	LGMN-001	legumain	1.81653	1.95753e-05	0.00102268		ENST00000306156	ENSG00000171132	PRKCE	PRKCE-001	protein kinase C, epsilon	1.3161	3.10431e-05	0.00163974
									ENST00000511437	ENSG00000150756	FAM173B	FAM173B-001	family with sequence similarity 173, member B	-4.25907	1.98623e-05	0.00103653		ENST00000367808	ENSG00000117475	BLZF1	BLZF1-001	basic leucine zipper nuclear factor 1	1.1162	3.1065e-05	0.00163974
									ENST00000480730	ENSG00000231925	TAPBP	TAPBP-002	ENSG00000231925	2.18081	2.03997e-05	0.00106339		ENST00000426039	ENSG00000139998	RAB15	RAB15-004	RAB15, member RAS onocogene family	2.99187	3.10673e-05	0.00163974
									ENST00000476549	ENSG00000026950	BTN3A1	BTN3A1-002	butyrophilin, subfamily 3, member A1	3.3998	2.04407e-05	0.00106434		ENST00000369390	ENSG00000188610	FAM72B	FAM72B-001	family with sequence similarity 72, member B	-1.08557	3.12559e-05	0.0016462
									ENST00000302277	ENSG00000170396	ZNF804A	ZNF804A-001	zinc finger protein 804A	2.44034	2.06572e-05	0.00107324		ENST00000537526	ENSG00000124422	USP22	USP22-005	ubiquitin specific peptidase 22	-0.723067	3.1259e-05	0.0016462
									ENST00000432190	ENSG00000105926	MPP6	MPP6-004	membrane protein, palmitoylated 6 (MAGUK p55 subfamily member 6)	-2.26243	2.06376e-05	0.00107324		ENST00000551295	ENSG00000018236	CNTN1	CNTN1-001	contactin 1	-0.712739	3.14253e-05	0.00165313
									ENST00000420046	ENSG00000167930	ITFG3	ITFG3-009	integrin alpha FG-GAP repeat containing 3	-2.22936	2.08236e-05	0.00108069		ENST00000422722	ENSG00000240720	LRRD1	LRRD1-004	ENSG00000240720	-2.90234	3.14602e-05	0.00165314
									ENST00000445593	ENSG00000104341	LAPTM4B	LAPTM4B-001	lysosomal protein transmembrane 4 beta	0.788683	2.17741e-05	0.00112667		ENST00000487252	ENSG00000169871	TRIM56	TRIM56-004	tripartite motif-containing 56	3.0528	3.17543e-05	0.00166675
									ENST00000475364	ENSG00000137200	FTSJD2	FTSJD2-004	FtsJ methyltransferase domain containing 2	1.98751	2.17616e-05	0.00112667		ENST00000465449	ENSG00000164054	SHISA5	SHISA5-004	shisa homolog 5 (Xenopus laevis)	2.17683	3.18058e-05	0.00166761
									ENST00000482566	ENSG00000058866	DGKG	DGKG-005	diacylglycerol kinase, gamma 90kDa	2.12389	2.17816e-05	0.00112667		ENST00000527262	ENSG00000178685	PARP10	PARP10-006	poly (ADP-ribose) polymerase family, member 10	12.721	3.23684e-05	0.00169524
									ENST00000356151	ENSG00000168297	PXK	PXK-001	PX domain containing serine/threonine kinase	2.13855	2.19619e-05	0.00113475		ENST00000539556	ENSG00000153789	FAM92B	FAM92B-201	family with sequence similarity 92, member B	-1.56878	3.27713e-05	0.00171446
									ENST00000472045	ENSG00000125347	IRF1	IRF1-006	interferon regulatory factor 1	3.5972	2.20128e-05	0.00113613		ENST00000440446	ENSG00000178075	GRAMD1C	GRAMD1C-006	GRAM domain containing 1C	2.08514	3.29669e-05	0.00172279
									ENST00000231512	ENSG00000113583	C5orf15	C5orf15-001	chromosome 5 open reading frame 15	0.832913	2.21829e-05	0.00114365		ENST00000545044	ENSG00000107201	DDX58	DDX58-203	DEAD (Asp-Glu-Ala-Asp) box polypeptide 58	8.93976	3.33389e-05	0.00174032
									ENST00000485608	ENSG00000078618	NRD1	NRD1-004	nardilysin (N-arginine dibasic convertase)	2.24208	2.23363e-05	0.0011503		ENST00000264852	ENSG00000072858	SIDT1	SIDT1-001	SID1 transmembrane family, member 1	6.25777	3.37401e-05	0.00175933
									ENST00000376547	ENSG00000102572	STK24	STK24-002	serine/threonine kinase 24 (STE20 homolog, yeast)	0.829841	2.27366e-05	0.00116963		ENST00000418572	ENSG00000170581	STAT2	STAT2-004	signal transducer and activator of transcription 2, 113kDa	1.91672	3.39119e-05	0.00176635
									ENST00000249837	ENSG00000129003	VPS13C	VPS13C-001	vacuolar protein sorting 13 homolog C (S. cerevisiae)	1.3697	2.29092e-05	0.00117722		ENST00000508901	ENSG00000145741	BTF3	BTF3-007	basic transcription factor 3; basic transcription factor 3, like 1 pseudogene	-4.01129	3.40025e-05	0.00176913
									ENST00000398309	ENSG00000150672	DLG2	DLG2-001	discs, large homolog 2 (Drosophila)	-2.29343	2.30895e-05	0.00118401		ENST00000433688	ENSG00000188070	C11orf95	C11orf95-201	ENSG00000188070	-0.805965	3.44034e-05	0.00178804
									ENST00000424614	ENSG00000123240	OPTN	OPTN-001	optineurin	2.78278	2.30918e-05	0.00118401		ENST00000355228	ENSG00000188610	FAM72B	FAM72B-003	family with sequence similarity 72, member B	-1.34726	3.44665e-05	0.00178852
									ENST00000517597	ENSG00000104325	DECR1	DECR1-009	2,4-dienoyl CoA reductase 1, mitochondrial	5.48997	2.35185e-05	0.00120458		ENST00000475364	ENSG00000137200	FTSJD2	FTSJD2-004	FtsJ methyltransferase domain containing 2	1.83153	3.44878e-05	0.00178852
									ENST00000425436	ENSG00000168779	SHOX2	SHOX2-002	short stature homeobox 2	2.35607	2.35465e-05	0.00120469		ENST00000313726	ENSG00000166444	ST5	ST5-006	suppression of tumorigenicity 5	1.70884	3.46914e-05	0.00179711
									ENST00000409435	ENSG00000169432	SCN9A	SCN9A-004	sodium channel, voltage-gated, type IX, alpha subunit	1.67009	2.36756e-05	0.00120998		ENST00000400094	ENSG00000154723	ATP5J	ATP5J-007	ATP synthase, H+ transporting, mitochondrial F0 complex, subunit F6	1.60943	3.50352e-05	0.00181295
									ENST00000290524	ENSG00000143390	RFX5	RFX5-001	regulatory factor X, 5 (influences HLA class II expression)	1.2389	2.37102e-05	0.00121043		ENST00000561775	ENSG00000174444	RPL4	RPL4-006	ribosomal protein L4; ribosomal protein L4 pseudogene 5; ribosomal protein L4 pseudogene 4	-0.81734	3.51002e-05	0.00181434
									ENST00000309951	ENSG00000122729	ACO1	ACO1-001	aconitase 1, soluble	-1.16516	2.38693e-05	0.00121723		ENST00000292450	ENSG00000166529	ZSCAN21	ZSCAN21-001	zinc finger and SCAN domain containing 21	3.34154	3.54379e-05	0.0018298
									ENST00000574558	ENSG00000129255	MPDU1	MPDU1-012	mannose-P-dolichol utilization defect 1	3.47391	2.42134e-05	0.00123344		ENST00000465619	ENSG00000134326	CMPK2	CMPK2-003	cytidine monophosphate (UMP-CMP) kinase 2, mitochondrial	3.82347	3.57508e-05	0.00184396
									ENST00000260184	ENSG00000181381	DDX60L	DDX60L-201	DEAD (Asp-Glu-Ala-Asp) box polypeptide 60-like	13.2672	2.43688e-05	0.00124001		ENST00000540210	ENSG00000060339	CCAR1	CCAR1-015	cell division cycle and apoptosis regulator 1	2.42826	3.60412e-05	0.00185692
									ENST00000557725	ENSG00000100600	LGMN	LGMN-022	legumain	1.78992	2.44495e-05	0.00124277		ENST00000427494	ENSG00000243811	APOBEC3D	APOBEC3D-202	ENSG00000243811	7.10866	3.64752e-05	0.00187725
									ENST00000461384	ENSG00000117226	GBP3	GBP3-007	guanylate binding protein 3	10.7943	2.4656e-05	0.00125191		ENST00000525743	ENSG00000110057	UNC93B1	UNC93B1-008	unc-93 homolog B1 (C. elegans); unc-93 homolog B6 (C. elegans); unc-93 homolog B3 pseudogene (C. elegans); similar to unc-93 homolog B1 (C. elegans)	9.60284	3.70937e-05	0.00190702
									ENST00000291565	ENSG00000160209	PDXK	PDXK-002	pyridoxal (pyridoxine, vitamin B6) kinase	1.71625	2.51551e-05	0.0012747		ENST00000534272	ENSG00000110321	EIF4G2	EIF4G2-030	eukaryotic translation initiation factor 4 gamma, 2	2.66883	3.72353e-05	0.00191223
									ENST00000486693	ENSG00000198087	CD2AP	CD2AP-005	CD2-associated protein	7.56285	2.5159e-05	0.0012747		ENST00000570182	ENSG00000140995	DEF8	DEF8-007	differentially expressed in FDCP 8 homolog (mouse)	2.18026	3.76975e-05	0.00193388
									ENST00000520220	ENSG00000254087	LYN	LYN-003	ENSG00000254087	2.47979	2.55559e-05	0.00129341		ENST00000476931	ENSG00000163902	RPN1	RPN1-005	ribophorin I	4.13766	3.78225e-05	0.0019382
									ENST00000599256	ENSG00000221983	UBA52	UBA52-006	ubiquitin A-52 residue ribosomal protein fusion product 1	-2.46772	2.5704e-05	0.0012995		ENST00000398165	ENSG00000160200	CBS	CBS-003	cystathionine-beta-synthase	1.94225	3.83773e-05	0.00196451
									ENST00000589181	ENSG00000130812	ANGPTL6	ANGPTL6-003	angiopoietin-like 6	8.12966	2.66096e-05	0.00134384		ENST00000380698	ENSG00000170542	SERPINB9	SERPINB9-001	serpin peptidase inhibitor, clade B (ovalbumin), member 9	1.20183	3.86781e-05	0.00197778
									ENST00000465449	ENSG00000164054	SHISA5	SHISA5-004	shisa homolog 5 (Xenopus laevis)	3.02219	2.78868e-05	0.00140683		ENST00000473620	ENSG00000125534	PPDPF	PPDPF-005	pancreatic progenitor cell differentiation and proliferation factor homolog (zebrafish)	-4.74025	3.87293e-05	0.00197827
									ENST00000556791	ENSG00000197102	DYNC1H1	DYNC1H1-010	dynein, cytoplasmic 1, heavy chain 1	3.4533	2.81257e-05	0.00141736		ENST00000533035	ENSG00000172732	MUS81	MUS81-002	MUS81 endonuclease homolog (S. cerevisiae)	-9.23326	3.9178e-05	0.00199905
									ENST00000373825	ENSG00000096063	SRPK1	SRPK1-001	SFRS protein kinase 1	-1.895	2.90605e-05	0.0014629		ENST00000395068	ENSG00000178719	GRINA	GRINA-001	glutamate receptor, ionotropic, N-methyl D-aspartate-associated protein 1 (glutamate binding)	1.15275	3.98014e-05	0.00202867
									ENST00000294725	ENSG00000162687	KCNT2	KCNT2-001	potassium channel, subfamily T, member 2	1.98827	2.95327e-05	0.00148354		ENST00000529842	ENSG00000178685	PARP10	PARP10-021	poly (ADP-ribose) polymerase family, member 10	2.92637	3.99815e-05	0.00203567
									ENST00000399075	ENSG00000164096	C4orf3	C4orf3-002	chromosome 4 open reading frame 3	0.895718	2.95337e-05	0.00148354		ENST00000261497	ENSG00000124422	USP22	USP22-006	ubiquitin specific peptidase 22	-1.00753	4.0259e-05	0.00204761
									ENST00000464632	ENSG00000137074	APTX	APTX-018	aprataxin	2.15859	2.96856e-05	0.00148799		ENST00000280612	ENSG00000151012	SLC7A11	SLC7A11-001	solute carrier family 7, (cationic amino acid transporter, y+ system) member 11	1.57768	4.04487e-05	0.00205506
									ENST00000543648	ENSG00000180628	PCGF5	PCGF5-202	polycomb group ring finger 5	1.7263	2.96712e-05	0.00148799		ENST00000367545	ENSG00000152818	UTRN	UTRN-001	utrophin	0.780769	4.08403e-05	0.00207274
									ENST00000361733	ENSG00000198909	MAP3K3	MAP3K3-004	mitogen-activated protein kinase kinase kinase 3	-10.1166	3.01092e-05	0.00150761		ENST00000367350	ENSG00000118193	KIF14	KIF14-001	kinesin family member 14	-0.928776	4.15653e-05	0.00210729
									ENST00000310389	ENSG00000175414	ARL10	ARL10-001	ADP-ribosylation factor-like 10	-0.924538	3.03642e-05	0.00151876		ENST00000373177	ENSG00000165259	HDX	HDX-006	highly divergent homeobox	5.17668	4.18557e-05	0.00211975
									ENST00000517671	ENSG00000181163	NPM1	NPM1-004	nucleophosmin 1 (nucleolar phosphoprotein B23, numatrin) pseudogene 21; hypothetical LOC100131044; similar to nucleophosmin 1; nucleophosmin (nucleolar phosphoprotein B23, numatrin)	-0.84521	3.12342e-05	0.00156061		ENST00000589216	ENSG00000175354	PTPN2	PTPN2-008	protein tyrosine phosphatase, non-receptor type 2	2.35658	4.19602e-05	0.00212279
									ENST00000482451	ENSG00000111801	BTN3A3	BTN3A3-009	butyrophilin, subfamily 3, member A3	9.16312	3.15682e-05	0.00157562		ENST00000297904	ENSG00000165197	FIGF	FIGF-001	c-fos induced growth factor (vascular endothelial growth factor D)	-1.91461	4.20774e-05	0.00212645
									ENST00000425277	ENSG00000228133	AC099684.1	AC099684.1-001	ENSG00000228133	2.10536	3.17584e-05	0.00158344		ENST00000244763	ENSG00000124783	SSR1	SSR1-001	signal sequence receptor, alpha	-0.968406	4.2349e-05	0.00213791
									ENST00000428956	ENSG00000244731	C4A	C4A-001	ENSG00000244731	1.25494	3.22977e-05	0.00160861		ENST00000551983	ENSG00000166598	HSP90B1	HSP90B1-010	heat shock protein 90kDa beta (Grp94), member 1	1.90839	4.28216e-05	0.00215947
									ENST00000377950	ENSG00000159871	LYPD5	LYPD5-001	LY6/PLAUR domain containing 5	2.31108	3.23866e-05	0.00161133		ENST00000508595	ENSG00000163682	RPL9	RPL9-007	ribosomal protein L9; ribosomal protein L9 pseudogene 25	-3.25002	4.35467e-05	0.00219371
									ENST00000480003	ENSG00000117335	CD46	CD46-013	CD46 molecule, complement regulatory protein	-2.03327	3.28827e-05	0.00163429		ENST00000230882	ENSG00000112964	GHR	GHR-001	growth hormone receptor	-10.02	4.37421e-05	0.00220123
									ENST00000218200	ENSG00000102081	FMR1	FMR1-201	fragile X mental retardation 1	1.50774	3.32582e-05	0.00164775		ENST00000481126	ENSG00000114796	KLHL24	KLHL24-014	kelch-like 24 (Drosophila)	-5.40706	4.44403e-05	0.00223399
									ENST00000351134	ENSG00000079385	CEACAM1	CEACAM1-202	carcinoembryonic antigen-related cell adhesion molecule 1 (biliary glycoprotein)	2.63965	3.32408e-05	0.00164775		ENST00000541511	ENSG00000089094	KDM2B	KDM2B-012	lysine (K)-specific demethylase 2B	-2.27626	4.56895e-05	0.00229436
									ENST00000558931	ENSG00000100911	PSME2	PSME2-005	proteasome (prosome, macropain) activator subunit 2 (PA28 beta)	2.26665	3.32588e-05	0.00164775		ENST00000266646	ENSG00000139269	INHBE	INHBE-001	inhibin, beta E	2.58922	4.58496e-05	0.00229998
									ENST00000450427	ENSG00000176532	PRR15	PRR15-002	proline rich 15	2.43608	3.35894e-05	0.00166237		ENST00000372829	ENSG00000126947	ARMCX1	ARMCX1-001	armadillo repeat containing, X-linked 1	0.958725	4.60572e-05	0.00230796
									ENST00000446668	ENSG00000145050	MANF	MANF-003	mesencephalic astrocyte-derived neurotrophic factor	1.20628	3.41009e-05	0.00168591		ENST00000324076	ENSG00000213928	IRF9	IRF9-002	interferon regulatory factor 9	9.82613	4.65172e-05	0.00232855
									ENST00000475617	ENSG00000243649	CFB	CFB-002	ENSG00000243649	7.96768	3.41574e-05	0.00168693		ENST00000477053	ENSG00000134490	TMEM241	TMEM241-007	chromosome 18 open reading frame 45	-3.41599	4.6789e-05	0.0023397
									ENST00000474039	ENSG00000111837	MAK	MAK-002	male germ cell-associated kinase	1.96911	3.47987e-05	0.0017168		ENST00000519929	ENSG00000253236	CTD-2313P7.1	CTD-2313P7.1-001	ENSG00000253236	2.02959	4.73367e-05	0.0023646
									ENST00000312541	ENSG00000112763	BTN2A1	BTN2A1-001	butyrophilin, subfamily 2, member A1	0.854297	3.58408e-05	0.00176635		ENST00000600194	ENSG00000105287	PRKD2	PRKD2-006	protein kinase D2	2.35159	4.75644e-05	0.00237348
									ENST00000529421	ENSG00000133112	TPT1	TPT1-013	similar to tumor protein, translationally-controlled 1; tumor protein, translationally-controlled 1	15.2793	3.61333e-05	0.0017789		ENST00000536168	ENSG00000107742	SPOCK2	SPOCK2-203	sparc/osteonectin, cwcv and kazal-like domains proteoglycan (testican) 2	-1.93927	4.77025e-05	0.00237787
									ENST00000430081	ENSG00000123240	OPTN	OPTN-011	optineurin	2.67891	3.67095e-05	0.00180538		ENST00000330899	ENSG00000086061	DNAJA1	DNAJA1-001	DnaJ (Hsp40) homolog, subfamily A, member 1	0.767681	4.82764e-05	0.00240145
									ENST00000540470	ENSG00000133106	EPSTI1	EPSTI1-004	epithelial stromal interaction 1 (breast)	2.62881	3.6846e-05	0.0018102		ENST00000488299	ENSG00000101365	IDH3B	IDH3B-012	isocitrate dehydrogenase 3 (NAD+) beta	-4.42036	4.82613e-05	0.00240145
									ENST00000511137	ENSG00000164211	STARD4	STARD4-005	StAR-related lipid transfer (START) domain containing 4	2.17512	3.69301e-05	0.00181243		ENST00000263851	ENSG00000104432	IL7	IL7-001	interleukin 7	1.6924	4.97033e-05	0.00246984
									ENST00000605942	ENSG00000272003	RP11-23P13.7	RP11-23P13.7-001	ENSG00000272003	2.28522	3.7103e-05	0.00181902		ENST00000557417	ENSG00000170581	STAT2	STAT2-006	signal transducer and activator of transcription 2, 113kDa	2.47307	5.05782e-05	0.0025107
									ENST00000264607	ENSG00000065802	ASB1	ASB1-001	ankyrin repeat and SOCS box-containing 1	-1.02315	3.77293e-05	0.00184779		ENST00000549052	ENSG00000135452	TSPAN31	TSPAN31-010	tetraspanin 31	2.03498	5.06971e-05	0.00251397
									ENST00000508595	ENSG00000163682	RPL9	RPL9-007	ribosomal protein L9; ribosomal protein L9 pseudogene 25	-2.95087	3.80178e-05	0.00185998		ENST00000489573	ENSG00000113810	SMC4	SMC4-005	structural maintenance of chromosomes 4	-11.0564	5.10746e-05	0.00253006
									ENST00000451739	ENSG00000109854	HTATIP2	HTATIP2-002	HIV-1 Tat interactive protein 2, 30kDa	1.98969	3.80898e-05	0.00186156		ENST00000544582	ENSG00000076053	RBM7	RBM7-006	RNA binding motif protein 7	1.79236	5.1407e-05	0.00254387
									ENST00000291295	ENSG00000160014	CALM3	CALM3-001	calmodulin 3 (phosphorylase kinase, delta); calmodulin 2 (phosphorylase kinase, delta); calmodulin 1 (phosphorylase kinase, delta)	0.777731	3.82745e-05	0.00186865		ENST00000376958	ENSG00000152749	GPR180	GPR180-001	G protein-coupled receptor 180	0.768903	5.15236e-05	0.00254699
									ENST00000416579	ENSG00000144040	SFXN5	SFXN5-014	sideroflexin 5	-10.2632	3.86475e-05	0.0018849		ENST00000367001	ENSG00000170385	SLC30A1	SLC30A1-001	solute carrier family 30 (zinc transporter), member 1	0.835912	5.21337e-05	0.00257447
									ENST00000389045	ENSG00000153827	TRIP12	TRIP12-005	thyroid hormone receptor interactor 12	0.852975	3.91235e-05	0.00190614		ENST00000440587	ENSG00000204642	HLA-F	HLA-F-204	major histocompatibility complex, class I, F	8.2584	5.23028e-05	0.00258014
									ENST00000481958	ENSG00000239713	APOBEC3G	APOBEC3G-003	ENSG00000239713	4.92872	3.93327e-05	0.00191434		ENST00000512020	ENSG00000168310	IRF2	IRF2-008	interferon regulatory factor 2	2.2619	5.30366e-05	0.00261363
									ENST00000296129	ENSG00000163814	CDCP1	CDCP1-001	CUB domain containing protein 1	0.874313	4.03037e-05	0.00195957		ENST00000513047	ENSG00000026950	BTN3A1	BTN3A1-011	butyrophilin, subfamily 3, member A1	6.01569	5.31858e-05	0.00261827
									ENST00000175091	ENSG00000068697	LAPTM4A	LAPTM4A-001	lysosomal protein transmembrane 4 alpha	0.770682	4.03768e-05	0.0019611		ENST00000413040	ENSG00000013374	NUB1	NUB1-001	negative regulator of ubiquitin-like proteins 1	2.87969	5.38978e-05	0.00265058
									ENST00000517458	ENSG00000168672	FAM84B	FAM84B-002	family with sequence similarity 84, member B	2.92453	4.07238e-05	0.0019759		ENST00000392939	ENSG00000183941	HIST2H4A	HIST2H4A-003	histone cluster 1, H4l; histone cluster 1, H4k; histone cluster 4, H4; histone cluster 1, H4h; histone cluster 1, H4j; histone cluster 1, H4i; histone cluster 1, H4d; histone cluster 1, H4c; histone cluster 1, H4f; histone cluster 1, H4e; histone cluster 1, H4b; histone cluster 1, H4a; histone cluster 2, H4a; histone cluster 2, H4b	1.07022	5.40072e-05	0.00265321
									ENST00000302445	ENSG00000065427	KARS	KARS-001	lysyl-tRNA synthetase	0.922022	4.0799e-05	0.0019761		ENST00000374899	ENSG00000204267	TAP2	TAP2-002	transporter 2, ATP-binding cassette, sub-family B (MDR/TAP)	5.95632	5.62117e-05	0.00275867
									ENST00000462753	ENSG00000146842	TMEM209	TMEM209-004	transmembrane protein 209	-2.12845	4.08121e-05	0.0019761		ENST00000560573	ENSG00000172183	ISG20	ISG20-004	interferon stimulated exonuclease gene 20kDa	8.2255	5.65521e-05	0.00277251
									ENST00000294964	ENSG00000162878	PKDCC	PKDCC-001	protein kinase-like protein SgK493	2.54048	4.14567e-05	0.00200525		ENST00000563192	ENSG00000260260	RP11-304L19.5	RP11-304L19.5-001	ENSG00000260260	-1.49576	5.76156e-05	0.00282174
									ENST00000280241	ENSG00000150672	DLG2	DLG2-201	discs, large homolog 2 (Drosophila)	9.9406	4.38458e-05	0.00211863		ENST00000300403	ENSG00000088325	TPX2	TPX2-001	TPX2, microtubule-associated, homolog (Xenopus laevis)	-0.696721	5.77888e-05	0.00282731
									ENST00000475429	ENSG00000155363	MOV10	MOV10-010	Mov10, Moloney leukemia virus 10, homolog (mouse)	5.71812	4.43764e-05	0.00214206		ENST00000370461	ENSG00000060491	OGFR	OGFR-002	opioid growth factor receptor	1.56918	5.78586e-05	0.00282782
									ENST00000539393	ENSG00000121351	IAPP	IAPP-005	islet amyloid polypeptide	2.2259	4.50211e-05	0.00217095		ENST00000542451	ENSG00000166750	SLFN5	SLFN5-002	schlafen family member 5	1.93379	5.79457e-05	0.00282917
									ENST00000526783	ENSG00000185627	PSMD13	PSMD13-011	proteasome (prosome, macropain) 26S subunit, non-ATPase, 13	2.79011	4.52757e-05	0.00218099		ENST00000216797	ENSG00000100906	NFKBIA	NFKBIA-001	nuclear factor of kappa light polypeptide gene enhancer in B-cells inhibitor, alpha	1.10004	5.81266e-05	0.00283509
									ENST00000401498	ENSG00000162878	PKDCC	PKDCC-003	protein kinase-like protein SgK493	-7.12568	4.53576e-05	0.0021827		ENST00000511437	ENSG00000150756	FAM173B	FAM173B-001	family with sequence similarity 173, member B	-2.59014	5.83367e-05	0.00284242
									ENST00000562836	ENSG00000039068	CDH1	CDH1-002	cadherin 1, type 1, E-cadherin (epithelial)	1.63776	4.54408e-05	0.00218446		ENST00000484616	ENSG00000112306	RPS12	RPS12-002	ribosomal protein S12; ribosomal protein S12 pseudogene 4; ribosomal protein S12 pseudogene 11; ribosomal protein S12 pseudogene 9	-1.27394	5.98337e-05	0.00291238
									ENST00000293218	ENSG00000132478	UNK	UNK-201	unkempt homolog (Drosophila)	-12.1435	4.92257e-05	0.00236399		ENST00000372398	ENSG00000107130	NCS1	NCS1-001	frequenin homolog (Drosophila)	-1.23432	6.01791e-05	0.00292619
									ENST00000395068	ENSG00000178719	GRINA	GRINA-001	glutamate receptor, ionotropic, N-methyl D-aspartate-associated protein 1 (glutamate binding)	1.02618	5.13845e-05	0.00246514		ENST00000304449	ENSG00000186416	NKRF	NKRF-002	NFKB repressing factor	4.19167	6.03453e-05	0.00292919
									ENST00000423282	ENSG00000115415	STAT1	STAT1-005	signal transducer and activator of transcription 1, 91kDa	5.25247	5.24677e-05	0.00251454		ENST00000523894	ENSG00000133943	C14orf159	C14orf159-013	chromosome 14 open reading frame 159	4.32972	6.03639e-05	0.00292919
									ENST00000453265	ENSG00000240065	PSMB9	PSMB9-202	ENSG00000240065	8.06279	5.26108e-05	0.00251883		ENST00000448301	ENSG00000163131	CTSS	CTSS-006	cathepsin S	5.36817	6.1827e-05	0.00299713
									ENST00000359591	ENSG00000197324	LRP10	LRP10-001	low density lipoprotein receptor-related protein 10	1.21683	5.28133e-05	0.00252595		ENST00000347615	ENSG00000116698	SMG7	SMG7-002	Smg-7 homolog, nonsense mediated mRNA decay factor (C. elegans)	1.75947	6.2359e-05	0.00301984
									ENST00000374580	ENSG00000204217	BMPR2	BMPR2-001	bone morphogenetic protein receptor, type II (serine/threonine kinase)	0.875043	5.32406e-05	0.0025438		ENST00000468812	ENSG00000196262	PPIA	PPIA-001	similar to TRIMCyp; peptidylprolyl isomerase A (cyclophilin A); peptidylprolyl isomerase A (cyclophilin A)-like 3	-0.960031	6.25846e-05	0.00302768
									ENST00000560638	ENSG00000092439	TRPM7	TRPM7-004	transient receptor potential cation channel, subfamily M, member 7	-3.55695	5.359e-05	0.00255789		ENST00000268058	ENSG00000140464	PML	PML-001	promyelocytic leukemia; similar to promyelocytic leukemia protein isoform 1	9.98353	6.28087e-05	0.00302875
									ENST00000529985	ENSG00000166801	FAM111A	FAM111A-008	family with sequence similarity 111, member A	4.22428	5.36583e-05	0.00255855		ENST00000356113	ENSG00000166035	LIPC	LIPC-002	lipase, hepatic	1.51743	6.28497e-05	0.00302875
									ENST00000306389	ENSG00000177990	DPY19L2	DPY19L2-002	dpy-19-like 2 (C. elegans)	-2.16268	5.37903e-05	0.00256224		ENST00000468985	ENSG00000188313	PLSCR1	PLSCR1-008	phospholipid scramblase 1	4.42029	6.27789e-05	0.00302875
									ENST00000466126	ENSG00000138496	PARP9	PARP9-007	poly (ADP-ribose) polymerase family, member 9	6.15071	5.52595e-05	0.00262956		ENST00000475269	ENSG00000125826	RBCK1	RBCK1-001	RanBP-type and C3HC4-type zinc finger containing 1	-2.29205	6.28615e-05	0.00302875
									ENST00000359051	ENSG00000186792	HYAL3	HYAL3-002	hyaluronoglucosaminidase 3	-3.03989	5.57593e-05	0.00265066		ENST00000377038	ENSG00000160049	DFFA	DFFA-001	DNA fragmentation factor, 45kDa, alpha polypeptide	-0.932646	6.30228e-05	0.00303345
									ENST00000263273	ENSG00000104805	NUCB1	NUCB1-201	nucleobindin 1	0.92458	5.62112e-05	0.00266943		ENST00000515853	ENSG00000163291	PAQR3	PAQR3-006	progestin and adipoQ receptor family member III	-10.92	6.35165e-05	0.00305412
									ENST00000490689	ENSG00000168779	SHOX2	SHOX2-004	short stature homeobox 2	2.08733	5.65057e-05	0.00268071		ENST00000269389	ENSG00000141574	SECTM1	SECTM1-001	secreted and transmembrane 1	2.60778	6.43063e-05	0.00308897
									ENST00000389428	ENSG00000137872	SEMA6D	SEMA6D-007	sema domain, transmembrane domain (TM), and cytoplasmic domain, (semaphorin) 6D	2.18001	5.6672e-05	0.00268588		ENST00000488149	ENSG00000053524	MCF2L2	MCF2L2-005	MCF.2 cell line derived transforming sequence-like 2	7.04869	6.43869e-05	0.00308973
									ENST00000370466	ENSG00000162645	GBP2	GBP2-002	guanylate binding protein 2, interferon-inducible	7.83762	5.73275e-05	0.00271421		ENST00000546834	ENSG00000197324	LRP10	LRP10-004	low density lipoprotein receptor-related protein 10	1.04278	6.45458e-05	0.00309423
									ENST00000396825	ENSG00000197296	FITM2	FITM2-001	fat storage-inducing transmembrane protein 2	-0.89028	5.78171e-05	0.00273464		ENST00000367409	ENSG00000066279	ASPM	ASPM-001	asp (abnormal spindle) homolog, microcephaly associated (Drosophila)	-0.767847	6.51629e-05	0.00312067
									ENST00000536265	ENSG00000013573	DDX11	DDX11-009	DEAD/H (Asp-Glu-Ala-Asp/His) box polypeptide 11 (CHL1-like helicase homolog, S. cerevisiae)	-2.33292	5.80006e-05	0.00274056		ENST00000489525	ENSG00000110492	MDK	MDK-003	midkine (neurite growth-promoting factor 2)	2.48877	6.6233e-05	0.00316872
									ENST00000493594	ENSG00000117226	GBP3	GBP3-003	guanylate binding protein 3	8.24073	5.83875e-05	0.00275607		ENST00000395965	ENSG00000113391	FAM172A	FAM172A-001	family with sequence similarity 172, member A	-0.914744	6.65484e-05	0.00318061
									ENST00000340020	ENSG00000186063	AIDA	AIDA-001	hypothetical LOC653631; hypothetical LOC646050; hypothetical LOC646890; axin interactor, dorsalization associated	0.828376	5.85313e-05	0.00276008		ENST00000529565	ENSG00000196954	CASP4	CASP4-006	caspase 4, apoptosis-related cysteine peptidase	2.24461	6.68503e-05	0.00319183
									ENST00000342537	ENSG00000179627	ZBTB42	ZBTB42-002	zinc finger and BTB domain containing 42	1.31408	5.8874e-05	0.00276851		ENST00000313431	ENSG00000178104	PDE4DIP	PDE4DIP-006	hypothetical protein LOC100134230; similar to KIAA0454 protein; similar to phosphodiesterase 4D interacting protein isoform 2; phosphodiesterase 4D interacting protein	0.904925	6.74781e-05	0.00321858
									ENST00000482262	ENSG00000145050	MANF	MANF-004	mesencephalic astrocyte-derived neurotrophic factor	1.31199	5.88869e-05	0.00276851		ENST00000216968	ENSG00000101000	PROCR	PROCR-001	protein C receptor, endothelial (EPCR)	1.66206	6.83384e-05	0.00325089
									ENST00000548033	ENSG00000004455	AK2	AK2-010	adenylate kinase 2	-3.67337	5.88133e-05	0.00276851		ENST00000428977	ENSG00000168016	TRANK1	TRANK1-001	ENSG00000168016	14.6142	6.83607e-05	0.00325089
									ENST00000326092	ENSG00000122026	RPL21	RPL21-005	ribosomal protein L21 pseudogene 134; ribosomal protein L21 pseudogene 80; ribosomal protein L21 pseudogene 20; ribosomal protein L21 pseudogene 46; ribosomal protein L21 pseudogene 45; ribosomal protein L21 pseudogene 131; ribosomal protein L21 pseudogene 16; ribosomal protein L21 pseudogene 53; ribosomal protein L21 pseudogene 120; ribosomal protein L21 pseudogene 37; ribosomal protein L21 pseu…	1.96512	6.02488e-05	0.0028297		ENST00000522208	ENSG00000113269	RNF130	RNF130-004	ring finger protein 130	-1.12311	6.82913e-05	0.00325089
									ENST00000460489	ENSG00000136147	PHF11	PHF11-007	PHD finger protein 11	4.32444	6.14126e-05	0.00288149		ENST00000377943	ENSG00000125870	SNRPB2	SNRPB2-002	small nuclear ribonucleoprotein polypeptide B''	-2.16632	6.92979e-05	0.00329217
									ENST00000543898	ENSG00000085563	ABCB1	ABCB1-201	ATP-binding cassette, sub-family B (MDR/TAP), member 1	2.6353	6.16738e-05	0.00289085		ENST00000453695	ENSG00000152457	DCLRE1C	DCLRE1C-201	DNA cross-link repair 1C (PSO2 homolog, S. cerevisiae)	2.28516	6.97057e-05	0.00330824
									ENST00000324666	ENSG00000125386	FAM193A	FAM193A-001	chromosome 4 open reading frame 8	-8.28891	6.17899e-05	0.00289341		ENST00000449553	ENSG00000165259	HDX	HDX-005	highly divergent homeobox	2.03898	7.05132e-05	0.00334323
									ENST00000262940	ENSG00000105808	RASA4	RASA4-001	RAS p21 protein activator 4; RAS p21 protein activator 4 pseudogene	-0.764864	6.18524e-05	0.00289345		ENST00000306384	ENSG00000168899	VAMP5	VAMP5-001	vesicle-associated membrane protein 5 (myobrevin)	1.87262	7.12486e-05	0.00337473
									ENST00000239940	ENSG00000070087	PFN2	PFN2-001	profilin 2	-0.813013	6.2477e-05	0.00291976		ENST00000283033	ENSG00000153066	TXNDC11	TXNDC11-001	thioredoxin domain containing 11	0.847534	7.25503e-05	0.00343297
									ENST00000484841	ENSG00000075624	ACTB	ACTB-005	actin, beta	-2.03853	6.25844e-05	0.00292187		ENST00000502913	ENSG00000138646	HERC5	HERC5-003	hect domain and RLD 5	3.37086	7.27546e-05	0.00343921
									ENST00000408965	ENSG00000221869	CEBPD	CEBPD-001	CCAAT/enhancer binding protein (C/EBP), delta	2.7503	6.30087e-05	0.00293876		ENST00000484513	ENSG00000172936	MYD88	MYD88-007	myeloid differentiation primary response gene (88)	2.65189	7.36695e-05	0.003479
									ENST00000524918	ENSG00000178685	PARP10	PARP10-004	poly (ADP-ribose) polymerase family, member 10	9.70504	6.31109e-05	0.00294061		ENST00000259400	ENSG00000136874	STX17	STX17-001	syntaxin 17	0.839511	7.37743e-05	0.00348049
									ENST00000505863	ENSG00000181381	DDX60L	DDX60L-003	DEAD (Asp-Glu-Ala-Asp) box polypeptide 60-like	11.3448	6.3688e-05	0.00296455		ENST00000340209	ENSG00000078328	RBFOX1	RBFOX1-201	ataxin 2-binding protein 1	2.35522	7.40386e-05	0.0034895
									ENST00000418123	ENSG00000153827	TRIP12	TRIP12-016	thyroid hormone receptor interactor 12	2.04909	6.45147e-05	0.00300006		ENST00000559775	ENSG00000086666	ZFAND6	ZFAND6-006	zinc finger, AN1-type domain 6	-1.01252	7.45204e-05	0.00350873
									ENST00000557239	ENSG00000140105	WARS	WARS-016	tryptophanyl-tRNA synthetase	5.19919	6.47046e-05	0.00300592		ENST00000338376	ENSG00000137824	RMDN3	RMDN3-003	family with sequence similarity 82, member A2	1.7782	7.47692e-05	0.00351696
									ENST00000565297	ENSG00000261618	RP11-79H23.3	RP11-79H23.3-001	ENSG00000261618	2.23077	6.48119e-05	0.00300792		ENST00000368409	ENSG00000243364	EFNA4	EFNA4-001	ENSG00000243364	-2.03528	7.55165e-05	0.00354861
									ENST00000324460	ENSG00000044574	HSPA5	HSPA5-001	hypothetical gene supported by AF216292; NM_005347; heat shock 70kDa protein 5 (glucose-regulated protein, 78kDa)	0.660116	6.73013e-05	0.00312037		ENST00000406721	ENSG00000187922	LCN10	LCN10-004	lipocalin 10	-2.3165	7.59552e-05	0.0035657
									ENST00000440587	ENSG00000204642	HLA-F	HLA-F-204	major histocompatibility complex, class I, F	10.0155	6.78845e-05	0.00314431		ENST00000338144	ENSG00000165675	ENOX2	ENOX2-201	ecto-NOX disulfide-thiol exchanger 2	-2.51798	7.64109e-05	0.00358355
									ENST00000551744	ENSG00000075188	NUP37	NUP37-008	nucleoporin 37kDa	-4.29857	6.80034e-05	0.00314672		ENST00000379380	ENSG00000186687	LYRM7	LYRM7-001	Lyrm7 homolog (mouse)	-0.876815	7.74733e-05	0.00362979
									ENST00000379253	ENSG00000130066	SAT1	SAT1-003	spermidine/spermine N1-acetyltransferase 1	1.19408	6.8319e-05	0.00315536		ENST00000408936	ENSG00000136848	DAB2IP	DAB2IP-009	DAB2 interacting protein	1.21055	7.8321e-05	0.0036659
									ENST00000381039	ENSG00000122257	RBBP6	RBBP6-005	retinoblastoma binding protein 6	1.42061	6.83245e-05	0.00315536		ENST00000343813	ENSG00000116237	ICMT	ICMT-001	isoprenylcysteine carboxyl methyltransferase	-0.718321	8.0563e-05	0.00376294
									ENST00000571908	ENSG00000173821	RNF213	RNF213-014	ring finger protein 213	6.90365	7.04061e-05	0.00324829		ENST00000409299	ENSG00000101417	PXMP4	PXMP4-001	peroxisomal membrane protein 4, 24kDa	-1.37032	8.07107e-05	0.00376294
									ENST00000595231	ENSG00000104852	SNRNP70	SNRNP70-005	small nuclear ribonucleoprotein 70kDa (U1)	-2.42819	7.07204e-05	0.00325959		ENST00000427990	ENSG00000100342	APOL1	APOL1-011	apolipoprotein L, 1	11.6195	8.06787e-05	0.00376294
									ENST00000537763	ENSG00000146955	RAB19	RAB19-202	RAB19, member RAS oncogene family	2.27451	7.22364e-05	0.0033262		ENST00000438799	ENSG00000115685	PPP1R7	PPP1R7-004	protein phosphatase 1, regulatory (inhibitor) subunit 7	-1.9788	8.06276e-05	0.00376294
									ENST00000588110	ENSG00000108984	MAP2K6	MAP2K6-008	mitogen-activated protein kinase kinase 6	4.78254	7.24194e-05	0.00333136		ENST00000356860	ENSG00000153956	CACNA2D1	CACNA2D1-001	calcium channel, voltage-dependent, alpha 2/delta subunit 1	-0.652083	8.12075e-05	0.00378239
									ENST00000287713	ENSG00000157064	NMNAT2	NMNAT2-001	nicotinamide nucleotide adenylyltransferase 2	0.820326	7.2851e-05	0.00334467		ENST00000422546	ENSG00000137575	SDCBP	SDCBP-201	syndecan binding protein (syntenin)	-2.7915	8.13214e-05	0.00378399
									ENST00000456966	ENSG00000157557	ETS2	ETS2-004	v-ets erythroblastosis virus E26 oncogene homolog 2 (avian)	2.52841	7.28475e-05	0.00334467		ENST00000357985	ENSG00000183844	FAM3B	FAM3B-001	family with sequence similarity 3, member B	1.33971	8.29441e-05	0.00385572
									ENST00000358485	ENSG00000064012	CASP8	CASP8-002	caspase 8, apoptosis-related cysteine peptidase	2.19481	7.3118e-05	0.00335364		ENST00000533730	ENSG00000196954	CASP4	CASP4-005	caspase 4, apoptosis-related cysteine peptidase	4.82724	8.31867e-05	0.00386323
									ENST00000265362	ENSG00000075213	SEMA3A	SEMA3A-001	sema domain, immunoglobulin domain (Ig), short basic domain, secreted, (semaphorin) 3A	0.893166	7.36602e-05	0.00337522		ENST00000443491	ENSG00000158856	DMTN	DMTN-004	erythrocyte membrane protein band 4.9 (dematin)	-9.61168	8.46501e-05	0.00392735
									ENST00000428977	ENSG00000168016	TRANK1	TRANK1-001	ENSG00000168016	9.05897	7.42079e-05	0.003397		ENST00000428099	ENSG00000077150	NFKB2	NFKB2-201	nuclear factor of kappa light polypeptide gene enhancer in B-cells 2 (p49/p100)	1.44109	8.55575e-05	0.00396558
									ENST00000518668	ENSG00000105339	DENND3	DENND3-002	DENN/MADD domain containing 3	1.69568	7.4282e-05	0.00339708		ENST00000359173	ENSG00000180815	MAP3K15	MAP3K15-004	mitogen-activated protein kinase kinase kinase 15	5.5989	8.56883e-05	0.00396777
									ENST00000380342	ENSG00000147003	TMEM27	TMEM27-001	transmembrane protein 27	1.46772	7.45147e-05	0.00340441		ENST00000510835	ENSG00000164120	HPGD	HPGD-005	hydroxyprostaglandin dehydrogenase 15-(NAD)	-1.67191	8.62732e-05	0.00399097
									ENST00000510309	ENSG00000164308	ERAP2	ERAP2-005	endoplasmic reticulum aminopeptidase 2	9.73828	7.60548e-05	0.0034714		ENST00000265742	ENSG00000001629	ANKIB1	ANKIB1-001	ankyrin repeat and IBR domain containing 1	0.765903	8.64759e-05	0.00399646
									ENST00000556069	ENSG00000020577	SAMD4A	SAMD4A-012	sterile alpha motif domain containing 4A	4.5396	7.64611e-05	0.00348655		ENST00000233190	ENSG00000023228	NDUFS1	NDUFS1-001	NADH dehydrogenase (ubiquinone) Fe-S protein 1, 75kDa (NADH-coenzyme Q reductase)	-0.899127	8.72385e-05	0.00402399
									ENST00000259727	ENSG00000137198	GMPR	GMPR-001	guanosine monophosphate reductase	1.77504	7.70956e-05	0.00350867		ENST00000356151	ENSG00000168297	PXK	PXK-001	PX domain containing serine/threonine kinase	1.32498	8.74092e-05	0.00402399
									ENST00000509529	ENSG00000153113	CAST	CAST-021	calpastatin	1.95796	7.70398e-05	0.00350867		ENST00000379597	ENSG00000111846	GCNT2	GCNT2-003	glucosaminyl (N-acetyl) transferase 2, I-branching enzyme (I blood group)	1.12534	8.74661e-05	0.00402399
									ENST00000439332	ENSG00000235398	LINC00623	LINC00623-003	ENSG00000235398	1.23799	7.87822e-05	0.00357849		ENST00000432115	ENSG00000169981	ZNF35	ZNF35-005	zinc finger protein 35	-7.02282	8.74946e-05	0.00402399
									ENST00000550595	ENSG00000166598	HSP90B1	HSP90B1-012	heat shock protein 90kDa beta (Grp94), member 1	1.5855	7.87752e-05	0.00357849		ENST00000560275	ENSG00000213928	IRF9	IRF9-013	interferon regulatory factor 9	6.94305	8.73352e-05	0.00402399
									ENST00000502887	ENSG00000151470	C4orf33	C4orf33-002	chromosome 4 open reading frame 33	2.03641	7.89441e-05	0.00358239		ENST00000305135	ENSG00000163872	YEATS2	YEATS2-001	YEATS domain containing 2	0.710715	8.80316e-05	0.00404477
									ENST00000517813	ENSG00000105339	DENND3	DENND3-006	DENN/MADD domain containing 3	2.25869	7.92499e-05	0.00359279		ENST00000474959	ENSG00000143553	SNAPIN	SNAPIN-003	SNAP-associated protein	-3.17631	8.8303e-05	0.00405333
									ENST00000421516	ENSG00000172936	MYD88	MYD88-006	myeloid differentiation primary response gene (88)	5.61437	7.95621e-05	0.00360346		ENST00000418123	ENSG00000153827	TRIP12	TRIP12-016	thyroid hormone receptor interactor 12	1.68285	8.88315e-05	0.00407366
									ENST00000313243	ENSG00000111837	MAK	MAK-001	male germ cell-associated kinase	9.93955	8.00325e-05	0.00362128		ENST00000310496	ENSG00000169733	RFNG	RFNG-001	RFNG O-fucosylpeptide 3-beta-N-acetylglucosaminyltransferase	2.4678	8.92475e-05	0.00408868
									ENST00000325942	ENSG00000138759	FRAS1	FRAS1-001	Fraser syndrome 1	2.07874	8.04815e-05	0.00363809		ENST00000366607	ENSG00000173726	TOMM20	TOMM20-001	similar to translocase of outer mitochondrial membrane 20 homolog; similar to mitochondrial outer membrane protein 19; translocase of outer mitochondrial membrane 20 homolog (yeast)	-0.691435	8.93311e-05	0.00408868
									ENST00000331222	ENSG00000182372	CLN8	CLN8-001	ceroid-lipofuscinosis, neuronal 8 (epilepsy, progressive with mental retardation)	-1.23116	8.07957e-05	0.00364878		ENST00000448139	ENSG00000161203	AP2M1	AP2M1-011	adaptor-related protein complex 2, mu 1 subunit	12.0137	9.04199e-05	0.00413453
									ENST00000281142	ENSG00000151466	SCLT1	SCLT1-001	sodium channel and clathrin linker 1	1.89885	8.09487e-05	0.00365218		ENST00000368719	ENSG00000197956	S100A6	S100A6-009	S100 calcium binding protein A6	0.951776	9.05211e-05	0.00413519
									ENST00000375490	ENSG00000076053	RBM7	RBM7-002	RNA binding motif protein 7	1.0305	8.29937e-05	0.00373726		ENST00000552334	ENSG00000257151	RP11-701H24.2	RP11-701H24.2-001	ENSG00000257151	-1.54804	9.13524e-05	0.00416916
									ENST00000506571	ENSG00000033178	UBA6	UBA6-004	ubiquitin-like modifier activating enzyme 6	1.53934	8.29426e-05	0.00373726		ENST00000403444	ENSG00000079385	CEACAM1	CEACAM1-002	carcinoembryonic antigen-related cell adhesion molecule 1 (biliary glycoprotein)	2.10867	9.25582e-05	0.00422014
									ENST00000544625	ENSG00000086061	DNAJA1	DNAJA1-201	DnaJ (Hsp40) homolog, subfamily A, member 1	0.822165	8.37293e-05	0.00376678		ENST00000444232	ENSG00000170846	AC093323.3	AC093323.3-002	ENSG00000170846	1.02175	9.3383e-05	0.00425367
									ENST00000431908	ENSG00000198563	DDX39B	DDX39B-019	HLA-B associated transcript 1	-3.26886	8.44551e-05	0.00379579		ENST00000543719	ENSG00000060339	CCAR1	CCAR1-009	cell division cycle and apoptosis regulator 1	-1.4159	9.4551e-05	0.00430275
									ENST00000565570	ENSG00000162066	AMDHD2	AMDHD2-006	amidohydrolase domain containing 2	-9.80871	8.55118e-05	0.00383961		ENST00000443797	ENSG00000204256	BRD2	BRD2-202	bromodomain containing 2	0.829797	9.47779e-05	0.00430895
									ENST00000556369	ENSG00000100591	AHSA1	AHSA1-003	AHA1, activator of heat shock 90kDa protein ATPase homolog 1 (yeast)	2.66832	8.60566e-05	0.00386038		ENST00000520817	ENSG00000147533	GOLGA7	GOLGA7-002	golgi autoantigen, golgin subfamily a, 7	-1.79047	9.5995e-05	0.00436012
									ENST00000369769	ENSG00000177272	KCNA3	KCNA3-001	potassium voltage-gated channel, shaker-related subfamily, member 3	1.54716	8.63428e-05	0.00386584		ENST00000397542	ENSG00000099834	CDHR5	CDHR5-201	mucin-like protocadherin	0.955533	9.68575e-05	0.00439509
									ENST00000568197	ENSG00000137842	TMEM62	TMEM62-009	transmembrane protein 62	2.73803	8.63304e-05	0.00386584		ENST00000567527	ENSG00000261069	SNORD116-21	SNORD116-21-001	ENSG00000261069	-1.74703	9.70763e-05	0.00440082
									ENST00000492861	ENSG00000162878	PKDCC	PKDCC-002	protein kinase-like protein SgK493	2.91312	8.74756e-05	0.00391282		ENST00000468146	ENSG00000163938	GNL3	GNL3-007	guanine nucleotide binding protein-like 3 (nucleolar)	2.44122	9.78063e-05	0.00442969
									ENST00000481512	ENSG00000160209	PDXK	PDXK-013	pyridoxal (pyridoxine, vitamin B6) kinase	8.91531	8.81339e-05	0.00393852		ENST00000506423	ENSG00000163644	PPM1K	PPM1K-003	protein phosphatase 1K (PP2C domain containing)	3.06804	9.84698e-05	0.0044555
									ENST00000444194	ENSG00000151689	INPP1	INPP1-002	inositol polyphosphate-1-phosphatase	2.46066	8.91632e-05	0.00398073		ENST00000264275	ENSG00000064012	CASP8	CASP8-006	caspase 8, apoptosis-related cysteine peptidase	1.98408	0.00010047	0.00453739
									ENST00000394249	ENSG00000198901	PRC1	PRC1-001	protein regulator of cytokinesis 1	2.18755	8.93893e-05	0.00398704		ENST00000586834	ENSG00000141664	ZCCHC2	ZCCHC2-004	zinc finger, CCHC domain containing 2	13.582	0.00010043	0.00453739
									ENST00000546868	ENSG00000139173	TMEM117	TMEM117-002	transmembrane protein 117	-9.1717	8.9845e-05	0.00400356		ENST00000396680	ENSG00000128272	ATF4	ATF4-201	activating transcription factor 4 (tax-responsive enhancer element B67); activating transcription factor 4C	0.81246	0.000101572	0.00458279
									ENST00000477931	ENSG00000087460	GNAS	GNAS-016	GNAS complex locus	-2.93998	9.02474e-05	0.00401768		ENST00000493594	ENSG00000117226	GBP3	GBP3-003	guanylate binding protein 3	4.83565	0.000103672	0.0046731
									ENST00000586300	ENSG00000108679	LGALS3BP	LGALS3BP-012	lectin, galactoside-binding, soluble, 3 binding protein	2.75688	9.06577e-05	0.00403212		ENST00000526210	ENSG00000089597	GANAB	GANAB-012	glucosidase, alpha; neutral AB	-3.30073	0.000104033	0.00468049
									ENST00000461622	ENSG00000169919	GUSB	GUSB-016	glucuronidase, beta	1.97057	9.14574e-05	0.00406384		ENST00000547826	ENSG00000135447	PPP1R1A	PPP1R1A-005	protein phosphatase 1, regulatory (inhibitor) subunit 1A	2.13697	0.000104014	0.00468049
									ENST00000512020	ENSG00000168310	IRF2	IRF2-008	interferon regulatory factor 2	2.71154	9.16986e-05	0.00406686		ENST00000263856	ENSG00000115561	CHMP3	CHMP3-001	vacuolar protein sorting 24 homolog (S. cerevisiae); ring finger protein 103	-0.772682	0.000105894	0.00475973
									ENST00000531184	ENSG00000104518	GSDMD	GSDMD-005	gasdermin D	5.59158	9.16418e-05	0.00406686		ENST00000324460	ENSG00000044574	HSPA5	HSPA5-001	hypothetical gene supported by AF216292; NM_005347; heat shock 70kDa protein 5 (glucose-regulated protein, 78kDa)	0.611297	0.000106179	0.00476803
									ENST00000349893	ENSG00000105669	COPE	COPE-005	coatomer protein complex, subunit epsilon	2.14034	9.28903e-05	0.00411583		ENST00000415489	ENSG00000138035	PNPT1	PNPT1-008	polyribonucleotide nucleotidyltransferase 1	1.99697	0.000106796	0.0047912
									ENST00000497987	ENSG00000013374	NUB1	NUB1-012	negative regulator of ubiquitin-like proteins 1	4.24894	9.39408e-05	0.00415845		ENST00000256442	ENSG00000134057	CCNB1	CCNB1-001	cyclin B1	-1.12602	0.000110381	0.00494737
									ENST00000450115	ENSG00000067369	TP53BP1	TP53BP1-014	tumor protein p53 binding protein 1	4.55855	9.40413e-05	0.00415898		ENST00000527422	ENSG00000186470	BTN3A2	BTN3A2-004	butyrophilin, subfamily 3, member A2	4.00912	0.00011204	0.00501703
									ENST00000475243	ENSG00000124164	VAPB	VAPB-001	VAMP (vesicle-associated membrane protein)-associated protein B and C	-0.779489	9.57465e-05	0.00423041		ENST00000540220	ENSG00000158427	TMSB15B	TMSB15B-201	thymosin beta 15a; thymosin beta 15B	-1.2711	0.000112403	0.00502854
									ENST00000464532	ENSG00000171557	FGG	FGG-012	fibrinogen gamma chain	8.16832	9.74142e-05	0.00430005		ENST00000574576	ENSG00000205220	PSMB10	PSMB10-004	proteasome (prosome, macropain) subunit, beta type, 10	5.00555	0.000115175	0.00514771
									ENST00000397353	ENSG00000063854	HAGH	HAGH-002	hydroxyacylglutathione hydrolase	-1.667	9.78391e-05	0.00431475		ENST00000366603	ENSG00000054267	ARID4B	ARID4B-004	AT rich interactive domain 4B (RBP1-like)	13.349	0.000116047	0.00518181
									ENST00000455891	ENSG00000137200	FTSJD2	FTSJD2-002	FtsJ methyltransferase domain containing 2	1.91463	9.8384e-05	0.00433471		ENST00000584056	ENSG00000125691	RPL23	RPL23-009	ribosomal protein L23 pseudogene 6; ribosomal protein L23	-7.01258	0.000116518	0.00519796
									ENST00000415148	ENSG00000026508	CD44	CD44-004	CD44 molecule (Indian blood group)	3.09456	9.86536e-05	0.00434251		ENST00000416000	ENSG00000116906	GNPAT	GNPAT-002	glyceronephosphate O-acyltransferase	-2.23466	0.000118726	0.00529147
									ENST00000286234	ENSG00000155792	DEPTOR	DEPTOR-001	DEP domain containing 6	1.51784	9.91516e-05	0.00435639		ENST00000389428	ENSG00000137872	SEMA6D	SEMA6D-007	sema domain, transmembrane domain (TM), and cytoplasmic domain, (semaphorin) 6D	2.08112	0.000119154	0.00530559
									ENST00000358075	ENSG00000102158	MAGT1	MAGT1-001	magnesium transporter 1	0.807947	9.92152e-05	0.00435639		ENST00000217426	ENSG00000101444	AHCY	AHCY-002	adenosylhomocysteinase	-0.663881	0.000122352	0.00544287
									ENST00000585407	ENSG00000108679	LGALS3BP	LGALS3BP-021	lectin, galactoside-binding, soluble, 3 binding protein	8.02169	9.9247e-05	0.00435639		ENST00000496342	ENSG00000100263	RHBDD3	RHBDD3-007	rhomboid domain containing 3	1.974	0.000122812	0.00545826
									ENST00000508573	ENSG00000153147	SMARCA5	SMARCA5-006	SWI/SNF related, matrix associated, actin dependent regulator of chromatin, subfamily a, member 5	1.21734	0.00010013	0.00439102		ENST00000465756	ENSG00000113971	NPHP3	NPHP3-002	nephronophthisis 3 (adolescent); acyl-Coenzyme A dehydrogenase family, member 11	1.91339	0.000124061	0.00550861
									ENST00000448787	ENSG00000188313	PLSCR1	PLSCR1-003	phospholipid scramblase 1	5.9713	0.000100576	0.00440649		ENST00000375486	ENSG00000117115	PADI2	PADI2-001	peptidyl arginine deiminase, type II	-1.93948	0.000124387	0.00551795
									ENST00000295955	ENSG00000163682	RPL9	RPL9-001	ribosomal protein L9; ribosomal protein L9 pseudogene 25	1.04843	0.0001016	0.0044472		ENST00000300278	ENSG00000159140	SON	SON-003	SON DNA binding protein	0.820441	0.000124612	0.00552102
									ENST00000359944	ENSG00000136521	NDUFB5	NDUFB5-003	NADH dehydrogenase (ubiquinone) 1 beta subcomplex, 5, 16kDa	1.82239	0.000102019	0.00446138		ENST00000389045	ENSG00000153827	TRIP12	TRIP12-005	thyroid hormone receptor interactor 12	0.823699	0.000124689	0.00552102
									ENST00000306858	ENSG00000168143	FAM83B	FAM83B-001	family with sequence similarity 83, member B	1.35452	0.000102633	0.00448408		ENST00000444263	ENSG00000231535	LINC00278	LINC00278-002	ENSG00000231535	2.13173	0.000126439	0.00559329
									ENST00000381055	ENSG00000049192	ADAMTS6	ADAMTS6-007	ADAM metallopeptidase with thrombospondin type 1 motif, 6	1.47287	0.000103637	0.00452373		ENST00000312239	ENSG00000127483	HP1BP3	HP1BP3-001	heterochromatin protein 1, binding protein 3	-0.720306	0.00012717	0.00562042
									ENST00000541337	ENSG00000158458	NRG2	NRG2-202	neuregulin 2	2.92118	0.000104832	0.00457164		ENST00000274026	ENSG00000145386	CCNA2	CCNA2-001	cyclin A2	-0.733388	0.000127791	0.00564263
									ENST00000192788	ENSG00000065060	UHRF1BP1	UHRF1BP1-001	UHRF1 binding protein 1	0.801249	0.000105073	0.00457789		ENST00000541043	ENSG00000122729	ACO1	ACO1-201	aconitase 1, soluble	-12.0489	0.000128983	0.00568997
									ENST00000429617	ENSG00000165806	CASP7	CASP7-004	caspase 7, apoptosis-related cysteine peptidase	2.90352	0.000105362	0.00458623		ENST00000273371	ENSG00000144837	PLA1A	PLA1A-001	phospholipase A1 member A	1.70161	0.00012952	0.00570835
									ENST00000368985	ENSG00000163131	CTSS	CTSS-001	cathepsin S	4.32101	0.000105516	0.00458865		ENST00000392932	ENSG00000182217	HIST2H4B	HIST2H4B-003	histone cluster 1, H4l; histone cluster 1, H4k; histone cluster 4, H4; histone cluster 1, H4h; histone cluster 1, H4j; histone cluster 1, H4i; histone cluster 1, H4d; histone cluster 1, H4c; histone cluster 1, H4f; histone cluster 1, H4e; histone cluster 1, H4b; histone cluster 1, H4a; histone cluster 2, H4a; histone cluster 2, H4b	0.968432	0.000131557	0.00579279
									ENST00000432109	ENSG00000064012	CASP8	CASP8-014	caspase 8, apoptosis-related cysteine peptidase	3.80623	0.000106355	0.00462089		ENST00000534775	ENSG00000110536	PTPMT1	PTPMT1-004	protein tyrosine phosphatase, mitochondrial 1	-4.15713	0.000132291	0.0058197
									ENST00000524553	ENSG00000172757	CFL1	CFL1-014	cofilin 1 (non-muscle)	1.6349	0.000106628	0.00462848		ENST00000560392	ENSG00000086666	ZFAND6	ZFAND6-009	zinc finger, AN1-type domain 6	-2.576	0.000132671	0.00583101
									ENST00000355522	ENSG00000198535	C2CD4A	C2CD4A-001	family with sequence similarity 148, member A	1.35881	0.000107033	0.00463859		ENST00000374919	ENSG00000204271	SPIN3	SPIN3-003	spindlin family, member 3	-3.55561	0.000133725	0.00587192
									ENST00000585967	ENSG00000071655	MBD3	MBD3-004	methyl-CpG binding domain protein 3	8.75732	0.000107059	0.00463859		ENST00000524037	ENSG00000205133	TRIQK	TRIQK-023	chromosome 8 open reading frame 83	-9.76979	0.000134862	0.00591639
									ENST00000420775	ENSG00000150672	DLG2	DLG2-024	discs, large homolog 2 (Drosophila)	2.41123	0.000107243	0.00464229		ENST00000006053	ENSG00000006210	CX3CL1	CX3CL1-001	chemokine (C-X3-C motif) ligand 1	1.19395	0.000136835	0.00599741
									ENST00000392807	ENSG00000136003	ISCU	ISCU-006	iron-sulfur cluster scaffold homolog (E. coli)	-2.8055	0.000107966	0.00466929		ENST00000395770	ENSG00000113441	LNPEP	LNPEP-002	leucyl/cystinyl aminopeptidase	2.03594	0.000137168	0.00600646
									ENST00000378289	ENSG00000152457	DCLRE1C	DCLRE1C-008	DNA cross-link repair 1C (PSO2 homolog, S. cerevisiae)	2.1019	0.000108897	0.00470087		ENST00000560107	ENSG00000137821	LRRC49	LRRC49-009	leucine rich repeat containing 49; similar to leucine rich repeat containing 49	-2.71448	0.000138348	0.00605255
									ENST00000541043	ENSG00000122729	ACO1	ACO1-201	aconitase 1, soluble	-12.4589	0.000108813	0.00470087		ENST00000367284	ENSG00000163435	ELF3	ELF3-001	E74-like factor 3 (ets domain transcription factor, epithelial-specific )	1.3825	0.000139328	0.00608982
									ENST00000475965	ENSG00000100429	HDAC10	HDAC10-010	histone deacetylase 10	-2.70134	0.000109011	0.00470147		ENST00000247191	ENSG00000126787	DLGAP5	DLGAP5-001	discs, large (Drosophila) homolog-associated protein 5	-0.800694	0.000141767	0.00619076
									ENST00000542451	ENSG00000166750	SLFN5	SLFN5-002	schlafen family member 5	2.85949	0.000109395	0.00471372		ENST00000248244	ENSG00000127666	TICAM1	TICAM1-001	toll-like receptor adaptor molecule 1	1.08372	0.000142507	0.00621737
									ENST00000355653	ENSG00000108828	VAT1	VAT1-001	vesicle amine transport protein 1 homolog (T. californica)	-0.796983	0.000111089	0.00477815		ENST00000472229	ENSG00000204568	MRPS18B	MRPS18B-005	mitochondrial ribosomal protein S18B	13.2332	0.00014353	0.00625624
									ENST00000376451	ENSG00000120549	KIAA1217	KIAA1217-010	KIAA1217	1.56959	0.000111094	0.00477815		ENST00000303521	ENSG00000140386	SCAPER	SCAPER-007	S-phase cyclin A-associated protein in the ER	-2.61368	0.000146645	0.00638619
									ENST00000494371	ENSG00000135775	COG2	COG2-003	component of oligomeric golgi complex 2	-2.02928	0.000112321	0.00482652		ENST00000551589	ENSG00000092841	MYL6	MYL6-001	myosin, light chain 6, alkali, smooth muscle and non-muscle	0.934109	0.000148497	0.00646089
									ENST00000477091	ENSG00000243927	MRPS6	MRPS6-004	ENSG00000243927	-3.86617	0.0001131	0.00485555		ENST00000403564	ENSG00000171863	RPS7	RPS7-008	ribosomal protein S7; ribosomal protein S7 pseudogene 11; ribosomal protein S7 pseudogene 4; ribosomal protein S7 pseudogene 10	-1.05497	0.000149708	0.00650766
									ENST00000407298	ENSG00000179750	APOBEC3B	APOBEC3B-003	apolipoprotein B mRNA editing enzyme, catalytic polypeptide-like 3B	1.74004	0.000113285	0.00485905		ENST00000479241	ENSG00000168297	PXK	PXK-006	PX domain containing serine/threonine kinase	1.88099	0.00015009	0.00651829
									ENST00000489525	ENSG00000110492	MDK	MDK-003	midkine (neurite growth-promoting factor 2)	2.28544	0.000113427	0.00486069		ENST00000422368	ENSG00000138380	CARF	CARF-003	amyotrophic lateral sclerosis 2 (juvenile) chromosome region, candidate 8	-6.16204	0.000150692	0.00653847
									ENST00000463920	ENSG00000160710	ADAR	ADAR-003	adenosine deaminase, RNA-specific	1.67206	0.000115422	0.00494099		ENST00000482600	ENSG00000100129	EIF3L	EIF3L-003	eukaryotic translation initiation factor 3, subunit L	-1.09908	0.000151174	0.00655339
									ENST00000496337	ENSG00000257743	RP11-1220K2.2	RP11-1220K2.2-004	ENSG00000257743	6.57092	0.000115511	0.00494099		ENST00000447759	ENSG00000114982	KANSL3	KANSL3-006	KIAA1310	-2.12537	0.000151429	0.00655846
									ENST00000377928	ENSG00000155897	ADCY8	ADCY8-002	adenylate cyclase 8 (brain)	0.81739	0.000116361	0.0049728		ENST00000478442	ENSG00000152061	RABGAP1L	RABGAP1L-010	RAB GTPase activating protein 1-like	2.95666	0.000153022	0.00662145
									ENST00000432659	ENSG00000148834	GSTO1	GSTO1-005	glutathione S-transferase omega 1	1.2725	0.000117638	0.00502281		ENST00000348126	ENSG00000145730	PAM	PAM-001	peptidylglycine alpha-amidating monooxygenase	-0.945354	0.000154755	0.00669033
									ENST00000446617	ENSG00000205413	SAMD9	SAMD9-002	sterile alpha motif domain containing 9	3.24681	0.000118604	0.00505946		ENST00000360938	ENSG00000157557	ETS2	ETS2-002	v-ets erythroblastosis virus E26 oncogene homolog 2 (avian)	0.878089	0.000154955	0.00669291
									ENST00000311412	ENSG00000173083	HPSE	HPSE-002	heparanase	0.972122	0.00012086	0.00515103		ENST00000489394	ENSG00000130066	SAT1	SAT1-002	spermidine/spermine N1-acetyltransferase 1	1.7953	0.00015527	0.0067004
									ENST00000525513	ENSG00000178719	GRINA	GRINA-008	glutamate receptor, ionotropic, N-methyl D-aspartate-associated protein 1 (glutamate binding)	2.21104	0.000122956	0.00523559		ENST00000540827	ENSG00000135679	MDM2	MDM2-205	Mdm2 p53 binding protein homolog (mouse)	-11.2456	0.000155591	0.00670821
									ENST00000541152	ENSG00000184640	2009-09-01	SEPT9-012	septin 9	-3.51011	0.000124491	0.00529618		ENST00000192788	ENSG00000065060	UHRF1BP1	UHRF1BP1-001	UHRF1 binding protein 1	0.808032	0.000155912	0.00671592
									ENST00000489117	ENSG00000256053	APOPT1	APOPT1-003	ENSG00000256053	4.40859	0.000125155	0.00531959		ENST00000554437	ENSG00000092108	SCFD1	SCFD1-022	sec1 family domain containing 1	2.40298	0.00015688	0.00675153
									ENST00000328345	ENSG00000184486	POU3F2	POU3F2-001	POU class 3 homeobox 2	1.18986	0.00012542	0.00532603		ENST00000512632	ENSG00000064042	LIMCH1	LIMCH1-006	LIM and calponin homology domains 1	2.08693	0.000159541	0.00685984
									ENST00000352171	ENSG00000078618	NRD1	NRD1-001	nardilysin (N-arginine dibasic convertase)	0.744647	0.000127014	0.00538887		ENST00000265715	ENSG00000091137	SLC26A4	SLC26A4-001	solute carrier family 26, member 4	-1.9133	0.000160772	0.0069065
									ENST00000397256	ENSG00000250151	ARPC4-TTLL3	ARPC4-TTLL3-001	ENSG00000250151	12.73	0.000127284	0.00539545		ENST00000434783	ENSG00000188280	FAM230A	FAM230A-001	similar to hypothetical gene supported by BC039313	3.44038	0.000163115	0.00699516
									ENST00000409328	ENSG00000143889	HNRNPLL	HNRNPLL-010	heterogeneous nuclear ribonucleoprotein L-like	1.40158	0.000127485	0.00539705		ENST00000566428	ENSG00000135709	KIAA0513	KIAA0513-001	KIAA0513	-13.6674	0.00016313	0.00699516
									ENST00000498824	ENSG00000120690	ELF1	ELF1-001	E74-like factor 1 (ets domain transcription factor)	3.2405	0.000127552	0.00539705		ENST00000519053	ENSG00000164941	INTS8	INTS8-009	integrator complex subunit 8	-4.91805	0.000163497	0.00700461
									ENST00000398529	ENSG00000138069	RAB1A	RAB1A-004	RAB1A, member RAS oncogene family	3.32734	0.000128682	0.00543998		ENST00000231368	ENSG00000113441	LNPEP	LNPEP-001	leucyl/cystinyl aminopeptidase	0.715955	0.000164657	0.00704796
									ENST00000379388	ENSG00000095951	HIVEP1	HIVEP1-001	human immunodeficiency virus type I enhancer binding protein 1	1.11807	0.00013266	0.0056031		ENST00000454678	ENSG00000234127	TRIM26	TRIM26-002	ENSG00000234127	2.16489	0.000166153	0.00710556
									ENST00000457607	ENSG00000132153	DHX30	DHX30-007	DEAH (Asp-Glu-Ala-His) box polypeptide 30	-2.99477	0.000134089	0.00565835		ENST00000394534	ENSG00000127914	AKAP9	AKAP9-006	A kinase (PRKA) anchor protein (yotiao) 9	2.93333	0.000166534	0.00711204
									ENST00000486541	ENSG00000117318	ID3	ID3-002	inhibitor of DNA binding 3, dominant negative helix-loop-helix protein	2.20055	0.000135184	0.00569944		ENST00000517940	ENSG00000132842	AP3B1	AP3B1-009	adaptor-related protein complex 3, beta 1 subunit	2.98589	0.000166745	0.00711204
									ENST00000445517	ENSG00000106588	PSMA2	PSMA2-006	proteasome (prosome, macropain) subunit, alpha type, 2	1.38801	0.000135758	0.00571854		ENST00000568588	ENSG00000174444	RPL4	RPL4-020	ribosomal protein L4; ribosomal protein L4 pseudogene 5; ribosomal protein L4 pseudogene 4	-0.987071	0.000166753	0.00711204
									ENST00000355710	ENSG00000165731	RET	RET-001	ret proto-oncogene	1.06145	0.000136859	0.00575975		ENST00000319694	ENSG00000176532	PRR15	PRR15-001	proline rich 15	1.4825	0.000169049	0.00720352
									ENST00000403136	ENSG00000079385	CEACAM1	CEACAM1-004	carcinoembryonic antigen-related cell adhesion molecule 1 (biliary glycoprotein)	2.19456	0.000137194	0.00576349		ENST00000466830	ENSG00000187118	CMC1	CMC1-002	COX assembly mitochondrial protein homolog (S. cerevisiae)	0.975806	0.000170303	0.00725046
									ENST00000476579	ENSG00000128335	APOL2	APOL2-007	apolipoprotein L, 2	4.33955	0.000137187	0.00576349		ENST00000468788	ENSG00000185272	RBM11	RBM11-004	RNA binding motif protein 11	2.05829	0.000172366	0.00733172
									ENST00000415942	ENSG00000125826	RBCK1	RBCK1-011	RanBP-type and C3HC4-type zinc finger containing 1	4.01555	0.000138432	0.00581029		ENST00000344425	ENSG00000075043	KCNQ2	KCNQ2-006	potassium voltage-gated channel, KQT-like subfamily, member 2	-2.52886	0.000172892	0.00734752
									ENST00000447877	ENSG00000197586	ENTPD6	ENTPD6-015	ectonucleoside triphosphate diphosphohydrolase 6 (putative function)	4.12064	0.000139259	0.0058398		ENST00000437089	ENSG00000234127	TRIM26	TRIM26-003	ENSG00000234127	1.12348	0.000173163	0.00735248
									ENST00000434753	ENSG00000101966	XIAP	XIAP-201	X-linked inhibitor of apoptosis	3.3853	0.000139433	0.00584188		ENST00000542387	ENSG00000115947	ORC4	ORC4-206	origin recognition complex, subunit 4-like (yeast)	-2.1104	0.00017398	0.00738056
									ENST00000572173	ENSG00000175643	RMI2	RMI2-002	chromosome 16 open reading frame 75	7.43082	0.000140188	0.00586827		ENST00000494185	ENSG00000113368	LMNB1	LMNB1-007	lamin B1	2.9161	0.000174577	0.0073993
									ENST00000257860	ENSG00000135406	PRPH	PRPH-001	peripherin	2.09023	0.000142201	0.00594194		ENST00000518491	ENSG00000104435	STMN2	STMN2-007	stathmin-like 2	3.71185	0.000175552	0.00743398
									ENST00000487774	ENSG00000122783	C7orf49	C7orf49-011	chromosome 7 open reading frame 49	1.4505	0.00014209	0.00594194		ENST00000543727	ENSG00000123297	TSFM	TSFM-203	Ts translation elongation factor, mitochondrial	-2.19533	0.000178165	0.00753795
									ENST00000263707	ENSG00000115112	TFCP2L1	TFCP2L1-001	transcription factor CP2-like 1	-1.55125	0.00014283	0.00596294		ENST00000540871	ENSG00000100902	PSMA6	PSMA6-002	proteasome (prosome, macropain) subunit, alpha type, 6	2.18257	0.000178443	0.007543
									ENST00000273371	ENSG00000144837	PLA1A	PLA1A-001	phospholipase A1 member A	2.06526	0.000143789	0.00599233		ENST00000578317	ENSG00000141030	COPS3	COPS3-013	COP9 constitutive photomorphogenic homolog subunit 3 (Arabidopsis)	-4.71665	0.000180102	0.00760636
									ENST00000327040	ENSG00000156011	PSD3	PSD3-001	pleckstrin and Sec7 domain containing 3	-0.843925	0.000143764	0.00599233		ENST00000395913	ENSG00000087586	AURKA	AURKA-006	aurora kinase A; aurora kinase A pseudogene 1	-1.12563	0.00018285	0.00771556
									ENST00000521280	ENSG00000070718	AP3M2	AP3M2-006	adaptor-related protein complex 3, mu 2 subunit	-4.54733	0.00014462	0.0060216		ENST00000263036	ENSG00000123240	OPTN	OPTN-006	optineurin	1.43789	0.000183389	0.00773144
									ENST00000216797	ENSG00000100906	NFKBIA	NFKBIA-001	nuclear factor of kappa light polypeptide gene enhancer in B-cells inhibitor, alpha	1.16228	0.00014617	0.00608076		ENST00000261326	ENSG00000075643	MOCOS	MOCOS-001	molybdenum cofactor sulfurase	1.81473	0.000184416	0.0077645
									ENST00000536605	ENSG00000101608	MYL12A	MYL12A-201	myosin, light chain 12A, regulatory, non-sarcomeric	2.74469	0.000146344	0.00608262		ENST00000482566	ENSG00000058866	DGKG	DGKG-005	diacylglycerol kinase, gamma 90kDa	1.67341	0.0001845	0.0077645
									ENST00000361441	ENSG00000244509	APOBEC3C	APOBEC3C-001	ENSG00000244509	2.32054	0.000146798	0.00609581		ENST00000293778	ENSG00000161921	CXCL16	CXCL16-001	chemokine (C-X-C motif) ligand 16	1.56572	0.000186018	0.00782148
									ENST00000395659	ENSG00000124172	ATP5E	ATP5E-002	ATP synthase, H+ transporting, mitochondrial F1 complex, epsilon subunit pseudogene 2; ATP synthase, H+ transporting, mitochondrial F1 complex, epsilon subunit	1.07253	0.000146921	0.00609581		ENST00000340855	ENSG00000010404	IDS	IDS-001	iduronate 2-sulfatase	-0.659562	0.000187319	0.00786924
									ENST00000475698	ENSG00000163435	ELF3	ELF3-010	E74-like factor 3 (ets domain transcription factor, epithelial-specific )	5.45678	0.000149012	0.00617709		ENST00000295955	ENSG00000163682	RPL9	RPL9-001	ribosomal protein L9; ribosomal protein L9 pseudogene 25	1.03367	0.000188601	0.00791609
									ENST00000271877	ENSG00000143569	UBAP2L	UBAP2L-201	ubiquitin associated protein 2-like	-1.61442	0.000149552	0.00617766		ENST00000246069	ENSG00000125868	DSTN	DSTN-001	destrin (actin depolymerizing factor)	-0.714631	0.000189271	0.00793719
									ENST00000372169	ENSG00000107290	SETX	SETX-201	senataxin	2.75391	0.000149272	0.00617766		ENST00000360863	ENSG00000132554	RGS22	RGS22-001	regulator of G-protein signaling 22	2.58728	0.000189576	0.00794298
									ENST00000553555	ENSG00000100823	APEX1	APEX1-007	APEX nuclease (multifunctional DNA repair enzyme) 1	2.82212	0.000149545	0.00617766		ENST00000607532	ENSG00000145979	TBC1D7	TBC1D7-019	TBC1 domain family, member 7	-2.42826	0.000190429	0.00797172
									ENST00000580014	ENSG00000108375	RNF43	RNF43-007	ring finger protein 43	1.72105	0.000149403	0.00617766		ENST00000460513	ENSG00000008952	SEC62	SEC62-004	SEC62 homolog (S. cerevisiae)	-2.51256	0.000190899	0.00798434
									ENST00000241502	ENSG00000122068	FYTTD1	FYTTD1-001	forty-two-three domain containing 1	0.737098	0.000150499	0.00620043		ENST00000395678	ENSG00000025708	TYMP	TYMP-005	thymidine phosphorylase	6.19902	0.000191178	0.00798898
									ENST00000550338	ENSG00000004455	AK2	AK2-011	adenylate kinase 2	2.18113	0.000150459	0.00620043		ENST00000393220	ENSG00000107290	SETX	SETX-202	senataxin	0.665691	0.000193119	0.00806301
									ENST00000564628	ENSG00000103024	NME3	NME3-009	non-metastatic cells 3, protein expressed in	-2.68721	0.000150317	0.00620043		ENST00000591813	ENSG00000130813	C19orf66	C19orf66-002	chromosome 19 open reading frame 66	5.84494	0.000194042	0.00809445
									ENST00000479601	ENSG00000099910	KLHL22	KLHL22-004	scavenger receptor class F, member 2	-8.90531	0.000156714	0.00645084		ENST00000357618	ENSG00000010704	HFE	HFE-001	hemochromatosis	1.89359	0.00019509	0.00813101
									ENST00000487245	ENSG00000204525	HLA-C	HLA-C-005	major histocompatibility complex, class I, C; major histocompatibility complex, class I, B	9.85444	0.00015857	0.00652096		ENST00000482338	ENSG00000125991	ERGIC3	ERGIC3-014	ERGIC and golgi 3	1.91491	0.000196927	0.0082004
									ENST00000588455	ENSG00000136448	NMT1	NMT1-012	N-myristoyltransferase 1	2.05126	0.000158696	0.00652096		ENST00000263620	ENSG00000116017	ARID3A	ARID3A-001	AT rich interactive domain 3A (BRIGHT-like)	-0.710267	0.000197689	0.00822003
									ENST00000531101	ENSG00000167333	TRIM68	TRIM68-003	tripartite motif-containing 68	-10.7067	0.000159912	0.0065652		ENST00000488500	ENSG00000156508	EEF1A1	EEF1A1-011	eukaryotic translation elongation factor 1 alpha-like 7; eukaryotic translation elongation factor 1 alpha-like 3; similar to eukaryotic translation elongation factor 1 alpha 1; eukaryotic translation elongation factor 1 alpha 1	-0.895323	0.000197744	0.00822003
									ENST00000358394	ENSG00000079385	CEACAM1	CEACAM1-012	carcinoembryonic antigen-related cell adhesion molecule 1 (biliary glycoprotein)	4.98564	0.000160305	0.00657559		ENST00000556140	ENSG00000170581	STAT2	STAT2-005	signal transducer and activator of transcription 2, 113kDa	2.30633	0.000198759	0.00825503
									ENST00000400721	ENSG00000141522	ARHGDIA	ARHGDIA-002	Rho GDP dissociation inhibitor (GDI) alpha	-2.83382	0.000160547	0.00657975		ENST00000577541	ENSG00000131747	TOP2A	TOP2A-006	topoisomerase (DNA) II alpha 170kDa	11.1171	0.000199912	0.00829564
									ENST00000226317	ENSG00000124875	CXCL6	CXCL6-001	chemokine (C-X-C motif) ligand 6 (granulocyte chemotactic protein 2)	1.99494	0.000161025	0.00659362		ENST00000381657	ENSG00000182378	PLCXD1	PLCXD1-002	phosphatidylinositol-specific phospholipase C, X domain containing 1	-0.705873	0.000200653	0.00831915
									ENST00000369026	ENSG00000143384	MCL1	MCL1-001	myeloid cell leukemia sequence 1 (BCL2-related)	0.704759	0.000163828	0.00670253		ENST00000550632	ENSG00000135655	USP15	USP15-012	ubiquitin specific peptidase 15	3.92622	0.000201348	0.00834067
									ENST00000553413	ENSG00000140105	WARS	WARS-011	tryptophanyl-tRNA synthetase	10.1037	0.000165758	0.0067756		ENST00000331159	ENSG00000174111	SOCS7	SOCS7-002	suppressor of cytokine signaling 7	-2.0885	0.00020222	0.00836222
									ENST00000300747	ENSG00000167333	TRIM68	TRIM68-001	tripartite motif-containing 68	2.50008	0.000166367	0.00679455		ENST00000541105	ENSG00000175336	APOF	APOF-201	apolipoprotein F	2.29487	0.000202108	0.00836222
									ENST00000490413	ENSG00000155363	MOV10	MOV10-008	Mov10, Moloney leukemia virus 10, homolog (mouse)	3.42991	0.000168279	0.00686669		ENST00000397050	ENSG00000147124	ZNF41	ZNF41-201	zinc finger protein 41	-1.63252	0.000203951	0.00842647
									ENST00000492864	ENSG00000182362	YBEY	YBEY-006	chromosome 21 open reading frame 57	-2.14154	0.000168534	0.00687111		ENST00000394980	ENSG00000138722	MMRN1	MMRN1-001	multimerin 1	-0.869078	0.000204429	0.00843892
									ENST00000376922	ENSG00000159314	ARHGAP27	ARHGAP27-001	SH3 domain containing 20	2.4422	0.000171324	0.00697883		ENST00000343262	ENSG00000140988	RPS2	RPS2-001	ribosomal protein S2 pseudogene 8; ribosomal protein S2 pseudogene 11; ribosomal protein S2 pseudogene 5; ribosomal protein S2 pseudogene 12; ribosomal protein S2 pseudogene 51; ribosomal protein S2 pseudogene 17; ribosomal protein S2 pseudogene 55; ribosomal protein S2 pseudogene 20; ribosomal protein S2	-1.69806	0.000205642	0.00848162
									ENST00000282673	ENSG00000107798	LIPA	LIPA-005	lipase A, lysosomal acid, cholesterol esterase	2.20225	0.00017216	0.0070068		ENST00000562086	ENSG00000140464	PML	PML-018	promyelocytic leukemia; similar to promyelocytic leukemia protein isoform 1	4.88273	0.000208424	0.00858892
									ENST00000484023	ENSG00000133657	ATP13A3	ATP13A3-007	ATPase type 13A3	-3.34265	0.000173376	0.00705018		ENST00000366999	ENSG00000117650	NEK2	NEK2-001	NIMA (never in mitosis gene a)-related kinase 2	-1.05151	0.000211881	0.00871624
									ENST00000491291	ENSG00000102144	PGK1	PGK1-004	phosphoglycerate kinase 1	1.75731	0.000173529	0.0070503		ENST00000405737	ENSG00000120690	ELF1	ELF1-002	E74-like factor 1 (ets domain transcription factor)	1.70958	0.000211808	0.00871624
									ENST00000422318	ENSG00000168268	NT5DC2	NT5DC2-016	5'-nucleotidase domain containing 2	-1.49683	0.000174097	0.00706724		ENST00000569551	ENSG00000129636	ITFG1	ITFG1-007	integrin alpha FG-GAP repeat containing 1	1.46319	0.000213911	0.00879218
									ENST00000283943	ENSG00000153827	TRIP12	TRIP12-001	thyroid hormone receptor interactor 12	0.767607	0.000175263	0.00710545		ENST00000429772	ENSG00000134291	TMEM106C	TMEM106C-001	transmembrane protein 106C	-0.746746	0.000215845	0.00886398
									ENST00000555519	ENSG00000170581	STAT2	STAT2-011	signal transducer and activator of transcription 2, 113kDa	2.12953	0.00017534	0.00710545		ENST00000502887	ENSG00000151470	C4orf33	C4orf33-002	chromosome 4 open reading frame 33	1.1848	0.000218084	0.00894822
									ENST00000574234	ENSG00000121060	TRIM25	TRIM25-007	tripartite motif-containing 25	4.44613	0.000175715	0.0071145		ENST00000482467	ENSG00000122482	ZNF644	ZNF644-006	zinc finger protein 644	-2.54041	0.000219526	0.00899963
									ENST00000343388	ENSG00000146872	TLK2	TLK2-002	tousled-like kinase 2	2.0278	0.000178306	0.00720697		ENST00000460852	ENSG00000077152	UBE2T	UBE2T-003	ubiquitin-conjugating enzyme E2T (putative)	-2.36835	0.000221228	0.00906158
									ENST00000473240	ENSG00000115271	GCA	GCA-013	grancalcin, EF-hand calcium binding protein	4.94891	0.000178175	0.00720697		ENST00000552187	ENSG00000134291	TMEM106C	TMEM106C-009	transmembrane protein 106C	-2.34134	0.000221686	0.00907252
									ENST00000301821	ENSG00000168028	RPSA	RPSA-001	ribosomal protein SA pseudogene 9; ribosomal protein SA pseudogene 8; ribosomal protein SA pseudogene 58; ribosomal protein SA pseudogene 19; ribosomal protein SA pseudogene 18; ribosomal protein SA; ribosomal protein SA pseudogene 15; ribosomal protein SA pseudogene 61; ribosomal protein SA pseudogene 29; ribosomal protein SA pseudogene 12	-0.777488	0.000179883	0.00726444		ENST00000293590	ENSG00000161791	FMNL3	FMNL3-201	formin-like 3	9.23335	0.000222069	0.00908037
									ENST00000356496	ENSG00000197043	ANXA6	ANXA6-201	annexin A6	5.24766	0.000182532	0.00736511		ENST00000300175	ENSG00000166922	SCG5	SCG5-001	secretogranin V (7B2 protein)	0.833765	0.000224762	0.00918261
									ENST00000469238	ENSG00000004455	AK2	AK2-006	adenylate kinase 2	4.68003	0.00018432	0.00743086		ENST00000339789	ENSG00000111801	BTN3A3	BTN3A3-201	butyrophilin, subfamily 3, member A3	6.79848	0.000225674	0.00921196
									ENST00000409598	ENSG00000109686	SH3D19	SH3D19-001	SH3 domain containing 19	-9.50619	0.00018603	0.00749337		ENST00000477919	ENSG00000144401	METTL21A	METTL21A-011	family with sequence similarity 119, member A	-1.82508	0.000226	0.00921734
									ENST00000259698	ENSG00000111913	FAM65B	FAM65B-001	family with sequence similarity 65, member B	2.93969	0.00018673	0.00751514		ENST00000368002	ENSG00000143258	USP21	USP21-201	ubiquitin specific peptidase 21	9.70105	0.000228621	0.00931625
									ENST00000510811	ENSG00000185324	CDK10	CDK10-019	cyclin-dependent kinase 10	-1.55455	0.000188234	0.00756916		ENST00000489440	ENSG00000003393	ALS2	ALS2-012	amyotrophic lateral sclerosis 2 (juvenile)	1.61877	0.000230944	0.00940287
									ENST00000370645	ENSG00000174021	GNG5	GNG5-002	guanine nucleotide binding protein (G protein), gamma 5	0.884399	0.00019196	0.00771238		ENST00000379056	ENSG00000133112	TPT1	TPT1-002	similar to tumor protein, translationally-controlled 1; tumor protein, translationally-controlled 1	-0.657061	0.000231348	0.00941125
									ENST00000429294	ENSG00000204642	HLA-F	HLA-F-006	major histocompatibility complex, class I, F	11.5997	0.000192465	0.00772608		ENST00000361758	ENSG00000112531	QKI	QKI-010	quaking homolog, KH domain RNA binding (mouse)	1.18944	0.000235392	0.00956758
									ENST00000520694	ENSG00000123992	DNPEP	DNPEP-018	aspartyl aminopeptidase	2.89841	0.000193408	0.00775194		ENST00000559686	ENSG00000131876	SNRPA1	SNRPA1-013	small nuclear ribonucleoprotein polypeptide A'	2.26942	0.000235937	0.00957623
									ENST00000589666	ENSG00000132478	UNK	UNK-001	unkempt homolog (Drosophila)	13.2893	0.000193439	0.00775194		ENST00000589979	ENSG00000108771	DHX58	DHX58-012	DEXH (Asp-Glu-X-His) box polypeptide 58	5.84413	0.000236008	0.00957623
									ENST00000558545	ENSG00000166200	COPS2	COPS2-004	COP9 constitutive photomorphogenic homolog subunit 2 (Arabidopsis)	-5.26578	0.000194303	0.00777989		ENST00000460006	ENSG00000101290	CDS2	CDS2-004	CDP-diacylglycerol synthase (phosphatidate cytidylyltransferase) 2	-0.765689	0.000237259	0.00961879
									ENST00000398822	ENSG00000100030	MAPK1	MAPK1-002	mitogen-activated protein kinase 1	-1.00139	0.000194911	0.0077976		ENST00000590840	ENSG00000141664	ZCCHC2	ZCCHC2-011	zinc finger, CCHC domain containing 2	2.63303	0.000237775	0.00963149
									ENST00000422139	ENSG00000196116	TDRD7	TDRD7-201	tudor domain containing 7	1.70011	0.000195257	0.00780478		ENST00000605794	ENSG00000270580	RP11-1186N24.5	RP11-1186N24.5-001	ENSG00000270580	0.790475	0.000238222	0.00964139
									ENST00000354456	ENSG00000138709	LARP1B	LARP1B-202	La ribonucleoprotein domain family, member 1B	-10.735	0.00019612	0.00783263		ENST00000369159	ENSG00000203812	HIST2H2AA4	HIST2H2AA4-001	histone cluster 2, H2aa3; histone cluster 2, H2aa4	1.61693	0.000244665	0.00989376
									ENST00000416457	ENSG00000182973	CNOT10	CNOT10-004	CCR4-NOT transcription complex, subunit 10	3.80302	0.000198682	0.0079282		ENST00000368401	ENSG00000169241	SLC50A1	SLC50A1-002	recombination activating gene 1 activating protein 1	-1.3568	0.000246857	0.00997389
									ENST00000376598	ENSG00000148019	CEP78	CEP78-003	centrosomal protein 78kDa	4.51786	0.000200005	0.00797421		ENST00000263733	ENSG00000116199	FAM20B	FAM20B-001	family with sequence similarity 20, member B	-0.710319	0.000248433	0.0100291
									ENST00000476174	ENSG00000163512	AZI2	AZI2-006	5-azacytidine induced 2	1.83945	0.000202725	0.00807583		ENST00000314845	ENSG00000110497	AMBRA1	AMBRA1-006	autophagy/beclin-1 regulator 1	1.28764	0.000251685	0.0101517
									ENST00000415149	ENSG00000114439	BBX	BBX-001	bobby sox homolog (Drosophila)	0.834123	0.000203591	0.00810343		ENST00000431148	ENSG00000244462	RBM12	RBM12-005	ENSG00000244462	-1.77017	0.000252134	0.0101612
									ENST00000377244	ENSG00000110025	SNX15	SNX15-001	sorting nexin 15	12.9288	0.000206591	0.00821035		ENST00000433351	ENSG00000116005	PCYOX1	PCYOX1-001	prenylcysteine oxidase 1	-0.638782	0.000253354	0.0102017
									ENST00000547476	ENSG00000123416	TUBA1B	TUBA1B-007	hypothetical gene supported by AF081484; NM_006082; tubulin, alpha 1b	0.967847	0.000206627	0.00821035		ENST00000262327	ENSG00000005156	LIG3	LIG3-002	ligase III, DNA, ATP-dependent	-2.53492	0.000256763	0.0103302
									ENST00000546973	ENSG00000111331	OAS3	OAS3-006	2'-5'-oligoadenylate synthetase 3, 100kDa	8.82682	0.000207281	0.00822937		ENST00000511992	ENSG00000109472	CPE	CPE-007	carboxypeptidase E	2.13709	0.000257097	0.010335
									ENST00000461422	ENSG00000003402	CFLAR	CFLAR-020	CASP8 and FADD-like apoptosis regulator	2.0924	0.000208149	0.00824989		ENST00000415654	ENSG00000243716	NPIPB5	NPIPB5-016	ENSG00000243716	0.776102	0.00025738	0.0103376
									ENST00000566609	ENSG00000103227	LMF1	LMF1-011	lipase maturation factor 1	3.3104	0.000208076	0.00824989		ENST00000307439	ENSG00000169435	RASSF6	RASSF6-001	Ras association (RalGDS/AF-6) domain family member 6	0.684738	0.000258387	0.0103693
									ENST00000237536	ENSG00000149639	SOGA1	SOGA1-005	chromosome 20 open reading frame 117	-0.76015	0.000208332	0.00825018		ENST00000544168	ENSG00000142208	AKT1	AKT1-007	v-akt murine thymoma viral oncogene homolog 1	-2.48422	0.000258797	0.010377
									ENST00000552491	ENSG00000050405	LIMA1	LIMA1-017	LIM domain and actin binding 1	1.35331	0.000210558	0.00833131		ENST00000392309	ENSG00000118495	PLAGL1	PLAGL1-202	pleiomorphic adenoma gene-like 1	-0.77093	0.000259867	0.0104111
									ENST00000597937	ENSG00000127527	EPS15L1	EPS15L1-007	epidermal growth factor receptor pathway substrate 15-like 1	2.17377	0.000214325	0.00847325		ENST00000550536	ENSG00000127328	RAB3IP	RAB3IP-001	RAB3A interacting protein (rabin3)	-0.726211	0.000260235	0.0104171
									ENST00000575208	ENSG00000183011	LSMD1	LSMD1-003	LSM domain containing 1	-8.33688	0.000215139	0.00849828		ENST00000368094	ENSG00000085552	IGSF9	IGSF9-001	immunoglobulin superfamily, member 9	-1.87299	0.000261468	0.0104576
									ENST00000528396	ENSG00000014216	CAPN1	CAPN1-026	calpain 1, (mu/I) large subunit	2.30187	0.00021586	0.00851957		ENST00000533642	ENSG00000148950	IMMP1L	IMMP1L-005	IMP1 inner mitochondrial membrane peptidase-like (S. cerevisiae)	-1.67959	0.000267044	0.0106717
									ENST00000569673	ENSG00000205363	C15orf59	C15orf59-001	chromosome 15 open reading frame 59	-1.76638	0.000217771	0.00858779		ENST00000436021	ENSG00000139372	TDG	TDG-007	similar to G/T mismatch-specific thymine DNA glycosylase; thymine-DNA glycosylase	-2.14897	0.000274505	0.0109606
									ENST00000366958	ENSG00000117707	PROX1	PROX1-001	prospero homeobox 1	0.754024	0.000217989	0.00858916		ENST00000503858	ENSG00000169762	TAPT1	TAPT1-017	transmembrane anterior posterior transformation 1	1.72106	0.000276054	0.0110132
									ENST00000284776	ENSG00000154556	SORBS2	SORBS2-001	sorbin and SH3 domain containing 2	-10.4348	0.000219413	0.00863081		ENST00000257836	ENSG00000135378	PRRG4	PRRG4-001	proline rich Gla (G-carboxyglutamic acid) 4 (transmembrane)	0.790282	0.000277042	0.0110434
									ENST00000389433	ENSG00000137872	SEMA6D	SEMA6D-203	sema domain, transmembrane domain (TM), and cytoplasmic domain, (semaphorin) 6D	2.05418	0.000219377	0.00863081		ENST00000509980	ENSG00000123737	EXOSC9	EXOSC9-002	exosome component 9	-7.73881	0.00027836	0.0110866
									ENST00000319006	ENSG00000177156	TALDO1	TALDO1-001	transaldolase 1	-0.812915	0.000222514	0.00874544		ENST00000533898	ENSG00000049449	RCN1	RCN1-003	reticulocalbin 1, EF-hand calcium binding domain	0.801547	0.000281382	0.0111976
									ENST00000496447	ENSG00000142949	PTPRF	PTPRF-008	protein tyrosine phosphatase, receptor type, F	-1.35461	0.000223305	0.00876922		ENST00000379270	ENSG00000130066	SAT1	SAT1-001	spermidine/spermine N1-acetyltransferase 1	0.846617	0.000281654	0.0111991
									ENST00000260197	ENSG00000137642	SORL1	SORL1-001	sortilin-related receptor, L(DLR class) A repeats-containing	-0.765885	0.000223564	0.00877203		ENST00000344624	ENSG00000113360	DROSHA	DROSHA-201	ribonuclease type III, nuclear	12.3429	0.000282108	0.0112077
									ENST00000508197	ENSG00000153113	CAST	CAST-033	calpastatin	2.04116	0.000226078	0.00886326		ENST00000460712	ENSG00000013374	NUB1	NUB1-014	negative regulator of ubiquitin-like proteins 1	2.24756	0.000285851	0.011347
									ENST00000532933	ENSG00000175550	DRAP1	DRAP1-003	DR1-associated protein 1 (negative cofactor 2 alpha)	1.28149	0.000227445	0.00890944		ENST00000564276	ENSG00000067225	PKM	PKM-026	similar to Pyruvate kinase, isozymes M1/M2 (Pyruvate kinase muscle isozyme) (Cytosolic thyroid hormone-binding protein) (CTHBP) (THBP1); pyruvate kinase, muscle	-5.13543	0.000286401	0.0113593
									ENST00000503190	ENSG00000181381	DDX60L	DDX60L-011	DEAD (Asp-Glu-Ala-Asp) box polypeptide 60-like	4.57567	0.000229813	0.00899468		ENST00000530331	ENSG00000110057	UNC93B1	UNC93B1-001	unc-93 homolog B1 (C. elegans); unc-93 homolog B6 (C. elegans); unc-93 homolog B3 pseudogene (C. elegans); similar to unc-93 homolog B1 (C. elegans)	5.92385	0.000289913	0.011489
									ENST00000307145	ENSG00000169926	KLF13	KLF13-001	Kruppel-like factor 13	-0.760304	0.000231853	0.00906697		ENST00000414474	ENSG00000240065	PSMB9	PSMB9-006	ENSG00000240065	7.55132	0.000292092	0.0115606
									ENST00000443425	ENSG00000137821	LRRC49	LRRC49-201	leucine rich repeat containing 49; similar to leucine rich repeat containing 49	-11.3243	0.000232363	0.00907938		ENST00000591740	ENSG00000030582	GRN	GRN-011	granulin	3.46904	0.000292206	0.0115606
									ENST00000453695	ENSG00000152457	DCLRE1C	DCLRE1C-201	DNA cross-link repair 1C (PSO2 homolog, S. cerevisiae)	1.88267	0.000233273	0.00910736		ENST00000356711	ENSG00000041515	MYO16	MYO16-201	myosin XVI	-12.3256	0.000293219	0.0115911
									ENST00000339796	ENSG00000010030	ETV7	ETV7-201	ets variant 7	8.65308	0.00023519	0.00916695		ENST00000404233	ENSG00000149428	HYOU1	HYOU1-004	hypoxia up-regulated 1	0.610029	0.000294808	0.0116345
									ENST00000490640	ENSG00000205856	C22orf42	C22orf42-003	chromosome 22 open reading frame 42	3.33269	0.000235127	0.00916695		ENST00000461073	ENSG00000204351	SKIV2L	SKIV2L-016	superkiller viralicidic activity 2-like (S. cerevisiae)	-2.06669	0.000294671	0.0116345
									ENST00000493262	ENSG00000059378	PARP12	PARP12-008	poly (ADP-ribose) polymerase family, member 12	6.74077	0.000236378	0.0092012		ENST00000424626	ENSG00000013563	DNASE1L1	DNASE1L1-003	deoxyribonuclease I-like 1	-12.6217	0.000295456	0.0116504
									ENST00000529565	ENSG00000196954	CASP4	CASP4-006	caspase 4, apoptosis-related cysteine peptidase	2.87919	0.000236461	0.0092012		ENST00000332070	ENSG00000156531	PHF6	PHF6-004	PHD finger protein 6	-0.818727	0.000297164	0.0117081
									ENST00000373541	ENSG00000116478	HDAC1	HDAC1-201	histone deacetylase 1	-3.22145	0.000238499	0.00926972		ENST00000228862	ENSG00000111266	DUSP16	DUSP16-001	dual specificity phosphatase 16	1.26505	0.000297433	0.0117089
									ENST00000440446	ENSG00000178075	GRAMD1C	GRAMD1C-006	GRAM domain containing 1C	2.06151	0.000238616	0.00926972		ENST00000513284	ENSG00000063978	RNF4	RNF4-019	ring finger protein 4; hypothetical LOC644006	10.9646	0.000298469	0.01174
									ENST00000582984	ENSG00000141522	ARHGDIA	ARHGDIA-007	Rho GDP dissociation inhibitor (GDI) alpha	-3.23165	0.000242384	0.00940831		ENST00000409887	ENSG00000181350	FAM211A	FAM211A-002	chromosome 17 open reading frame 76	-0.786774	0.000300044	0.0117825
									ENST00000254958	ENSG00000101384	JAG1	JAG1-201	jagged 1 (Alagille syndrome)	1.37651	0.000242784	0.00941606		ENST00000542355	ENSG00000104112	SCG3	SCG3-002	secretogranin III	0.588397	0.000300022	0.0117825
									ENST00000522246	ENSG00000019582	CD74	CD74-009	CD74 molecule, major histocompatibility complex, class II invariant chain	2.00934	0.000245634	0.00951873		ENST00000449085	ENSG00000204256	BRD2	BRD2-203	bromodomain containing 2	0.672815	0.000301459	0.0118222
									ENST00000526589	ENSG00000116977	LGALS8	LGALS8-001	lectin, galactoside-binding, soluble, 8	1.35693	0.000245948	0.00952303		ENST00000454068	ENSG00000234741	GAS5	GAS5-014	ENSG00000234741	-1.85801	0.000301552	0.0118222
									ENST00000481066	ENSG00000138035	PNPT1	PNPT1-005	polyribonucleotide nucleotidyltransferase 1	2.17519	0.000246547	0.00953835		ENST00000427287	ENSG00000109046	WSB1	WSB1-005	WD repeat and SOCS box-containing 1	2.6274	0.000301865	0.0118247
									ENST00000559146	ENSG00000041357	PSMA4	PSMA4-018	proteasome (prosome, macropain) subunit, alpha type, 4	0.895178	0.000250662	0.00968958		ENST00000495670	ENSG00000186063	AIDA	AIDA-006	hypothetical LOC653631; hypothetical LOC646050; hypothetical LOC646890; axin interactor, dorsalization associated	3.80639	0.000304744	0.0119178
									ENST00000304661	ENSG00000171155	C1GALT1C1	C1GALT1C1-001	C1GALT1-specific chaperone 1	0.7486	0.000251959	0.00973171		ENST00000525879	ENSG00000178685	PARP10	PARP10-014	poly (ADP-ribose) polymerase family, member 10	5.82935	0.000304626	0.0119178
									ENST00000460712	ENSG00000013374	NUB1	NUB1-014	negative regulator of ubiquitin-like proteins 1	2.20322	0.000252289	0.00973644		ENST00000421589	ENSG00000131236	CAP1	CAP1-008	CAP, adenylate cyclase-associated protein 1 (yeast)	-1.02757	0.000312609	0.0122154
									ENST00000453218	ENSG00000163964	PIGX	PIGX-004	phosphatidylinositol glycan anchor biosynthesis, class X	-2.41463	0.000253259	0.00976585		ENST00000519644	ENSG00000197043	ANXA6	ANXA6-007	annexin A6	1.97494	0.000314374	0.0122743
									ENST00000223321	ENSG00000106588	PSMA2	PSMA2-001	proteasome (prosome, macropain) subunit, alpha type, 2	0.714471	0.000253618	0.00977168		ENST00000413366	ENSG00000154229	PRKCA	PRKCA-002	protein kinase C, alpha	-0.763186	0.000320552	0.0125052
									ENST00000227758	ENSG00000110330	BIRC2	BIRC2-001	baculoviral IAP repeat-containing 2	0.812173	0.000254341	0.00979152		ENST00000357947	ENSG00000095587	TLL2	TLL2-001	tolloid-like 2	1.68143	0.000321164	0.0125188
									ENST00000487577	ENSG00000025708	TYMP	TYMP-007	thymidine phosphorylase	2.76065	0.000257974	0.00992325		ENST00000338368	ENSG00000253729	PRKDC	PRKDC-202	ENSG00000253729	-0.876804	0.00032183	0.0125345
									ENST00000216520	ENSG00000100632	ERH	ERH-002	enhancer of rudimentary homolog (Drosophila)	0.86045	0.000263505	0.0101194		ENST00000381989	ENSG00000102699	PARP4	PARP4-001	poly (ADP-ribose) polymerase family, member 4	0.659085	0.000324753	0.012638
									ENST00000395811	ENSG00000133030	MPRIP	MPRIP-001	myosin phosphatase Rho interacting protein; similar to Myosin phosphatase Rho-interacting protein (Rho-interacting protein 3) (M-RIP) (RIP3) (p116Rip)	-0.835766	0.000263505	0.0101194		ENST00000367251	ENSG00000131018	SYNE1	SYNE1-006	spectrin repeat containing, nuclear envelope 1	1.35619	0.000325487	0.0126562
									ENST00000533348	ENSG00000104518	GSDMD	GSDMD-014	gasdermin D	9.53039	0.000264063	0.0101326		ENST00000512493	ENSG00000186468	RPS23	RPS23-007	ribosomal protein S23	-0.699453	0.000326739	0.0126841
									ENST00000286091	ENSG00000155660	PDIA4	PDIA4-001	protein disulfide isomerase family A, member 4	0.704276	0.000267718	0.0102644		ENST00000589527	ENSG00000108679	LGALS3BP	LGALS3BP-020	lectin, galactoside-binding, soluble, 3 binding protein	3.37517	0.000326711	0.0126841
									ENST00000415992	ENSG00000213213	KIAA1984	KIAA1984-007	KIAA1984; transmembrane protein 141	-2.70421	0.000268504	0.0102862		ENST00000355522	ENSG00000198535	C2CD4A	C2CD4A-001	family with sequence similarity 148, member A	1.12612	0.000328943	0.012743
									ENST00000557894	ENSG00000213928	IRF9	IRF9-004	interferon regulatory factor 9	5.32839	0.00026876	0.0102876		ENST00000378748	ENSG00000123240	OPTN	OPTN-005	optineurin	2.36458	0.000328841	0.012743
									ENST00000258526	ENSG00000136040	PLXNC1	PLXNC1-001	plexin C1	0.641876	0.000269179	0.0102952		ENST00000541012	ENSG00000060339	CCAR1	CCAR1-010	cell division cycle and apoptosis regulator 1	-12.3196	0.00032906	0.012743
									ENST00000564676	ENSG00000039068	CDH1	CDH1-003	cadherin 1, type 1, E-cadherin (epithelial)	2.06331	0.00027041	0.0103339		ENST00000397081	ENSG00000091428	RAPGEF4	RAPGEF4-001	Rap guanine nucleotide exchange factor (GEF) 4	1.64294	0.000330437	0.0127687
									ENST00000396499	ENSG00000183323	CCDC125	CCDC125-201	coiled-coil domain containing 125	11.5935	0.000271711	0.0103713		ENST00000410040	ENSG00000115604	IL18R1	IL18R1-003	interleukin 18 receptor 1	1.99611	0.000329992	0.0127687
									ENST00000589906	ENSG00000108679	LGALS3BP	LGALS3BP-010	lectin, galactoside-binding, soluble, 3 binding protein	3.45658	0.000271831	0.0103713		ENST00000420125	ENSG00000121753	BAI2	BAI2-007	brain-specific angiogenesis inhibitor 2	2.00715	0.000330529	0.0127687
									ENST00000261497	ENSG00000124422	USP22	USP22-006	ubiquitin specific peptidase 22	-0.812924	0.000274253	0.0104552		ENST00000282990	ENSG00000153029	MR1	MR1-002	major histocompatibility complex, class I-related	1.50999	0.000333617	0.0128776
									ENST00000355417	ENSG00000198624	CCDC69	CCDC69-001	coiled-coil domain containing 69	2.14757	0.000275539	0.0104957		ENST00000368720	ENSG00000197956	S100A6	S100A6-008	S100 calcium binding protein A6	1.27541	0.000337578	0.0130199
									ENST00000327669	ENSG00000184731	FAM110C	FAM110C-001	family with sequence similarity 110, member C	0.936927	0.000275882	0.0105003		ENST00000593731	ENSG00000268173	PIK3R2	PIK3R2-001	ENSG00000268173	-0.845668	0.000338709	0.0130529
									ENST00000379370	ENSG00000188157	AGRN	AGRN-001	agrin	1.07292	0.000276364	0.0105101		ENST00000462132	ENSG00000106484	MEST	MEST-013	mesoderm specific transcript homolog (mouse)	-1.94584	0.0003401	0.0130959
									ENST00000540338	ENSG00000130779	CLIP1	CLIP1-003	CAP-GLY domain containing linker protein 1	-11.1096	0.000279078	0.0106048		ENST00000229913	ENSG00000164627	KIF6	KIF6-007	kinesin family member 6	5.09729	0.000341644	0.0131447
									ENST00000377059	ENSG00000078403	MLLT10	MLLT10-201	myeloid/lymphoid or mixed-lineage leukemia (trithorax homolog, Drosophila); translocated to, 10	8.61129	0.000282483	0.0107081		ENST00000402766	ENSG00000138867	GUCD1	GUCD1-008	chromosome 22 open reading frame 13	-10.8063	0.000345764	0.0132925
									ENST00000435716	ENSG00000153827	TRIP12	TRIP12-006	thyroid hormone receptor interactor 12	2.24501	0.000282384	0.0107081		ENST00000566423	ENSG00000128989	ARPP19	ARPP19-001	cAMP-regulated phosphoprotein 19 pseudogene; cAMP-regulated phosphoprotein, 19kDa	-1.08547	0.000346945	0.0133271
									ENST00000555903	ENSG00000119720	NRDE2	NRDE2-004	chromosome 14 open reading frame 102	2.07553	0.000282368	0.0107081		ENST00000371796	ENSG00000130558	OLFM1	OLFM1-003	olfactomedin 1	-0.940471	0.000348428	0.0133733
									ENST00000535366	ENSG00000111674	ENO2	ENO2-002	enolase 2 (gamma, neuronal)	-3.28752	0.000285164	0.0108011		ENST00000397353	ENSG00000063854	HAGH	HAGH-002	hydroxyacylglutathione hydrolase	-1.37164	0.000349755	0.0134134
									ENST00000564124	ENSG00000102921	N4BP1	N4BP1-002	NEDD4 binding protein 1	0.896109	0.00028619	0.0108312		ENST00000392415	ENSG00000170035	UBE2E3	UBE2E3-201	ubiquitin-conjugating enzyme E2E 3 (UBC4/5 homolog, yeast)	-1.62292	0.000352459	0.0135062
									ENST00000505548	ENSG00000131508	UBE2D2	UBE2D2-002	ubiquitin-conjugating enzyme E2D 2 (UBC4/5 homolog, yeast)	-3.82155	0.000288843	0.0109228		ENST00000375120	ENSG00000169914	OTUD3	OTUD3-001	OTU domain containing 3	-0.943054	0.000353149	0.0135218
									ENST00000437654	ENSG00000125347	IRF1	IRF1-002	interferon regulatory factor 1	3.66925	0.00028967	0.0109453		ENST00000311469	ENSG00000173085	COQ2	COQ2-001	coenzyme Q2 homolog, prenyltransferase (yeast)	-11.5616	0.000353503	0.0135244
									ENST00000536981	ENSG00000168003	SLC3A2	SLC3A2-022	solute carrier family 3 (activators of dibasic and neutral amino acid transport), member 2	-9.69064	0.000294953	0.0111359		ENST00000278951	ENSG00000149577	SIDT2	SIDT2-005	SID1 transmembrane family, member 2	-2.34883	0.000358589	0.0137039
									ENST00000282588	ENSG00000213949	ITGA1	ITGA1-001	integrin, alpha 1	0.77961	0.00029578	0.0111581		ENST00000315467	ENSG00000140905	GCSH	GCSH-001	similar to Glycine cleavage system H protein, mitochondrial precursor; glycine cleavage system protein H (aminomethyl carrier); similar to Glycine cleavage system H protein, mitochondrial	-1.11683	0.000358772	0.0137039
									ENST00000531147	ENSG00000166801	FAM111A	FAM111A-004	family with sequence similarity 111, member A	1.87703	0.000297816	0.0112259		ENST00000436319	ENSG00000171502	COL24A1	COL24A1-201	collagen, type XXIV, alpha 1	9.06293	0.000359173	0.0137083
									ENST00000483851	ENSG00000168779	SHOX2	SHOX2-003	short stature homeobox 2	2.23199	0.0003026	0.0113971		ENST00000378289	ENSG00000152457	DCLRE1C	DCLRE1C-008	DNA cross-link repair 1C (PSO2 homolog, S. cerevisiae)	1.98166	0.00036223	0.0138138
									ENST00000489444	ENSG00000117226	GBP3	GBP3-005	guanylate binding protein 3	9.99124	0.00030592	0.0115037		ENST00000407298	ENSG00000179750	APOBEC3B	APOBEC3B-003	apolipoprotein B mRNA editing enzyme, catalytic polypeptide-like 3B	1.61381	0.000362567	0.0138156
									ENST00000514738	ENSG00000113361	CDH6	CDH6-003	cadherin 6, type 2, K-cadherin (fetal kidney)	1.18255	0.000305725	0.0115037		ENST00000558048	ENSG00000103742	IGDCC4	IGDCC4-003	immunoglobulin superfamily, DCC subclass, member 4	-1.95526	0.000367433	0.0139898
									ENST00000360535	ENSG00000105270	CLIP3	CLIP3-001	CAP-GLY domain containing linker protein 3	0.952423	0.000306531	0.0115083		ENST00000216146	ENSG00000100316	RPL3	RPL3-001	ribosomal protein L3; similar to 60S ribosomal protein L3 (L4)	-0.844847	0.000371696	0.014137
									ENST00000592105	ENSG00000173786	CNP	CNP-012	2',3'-cyclic nucleotide 3' phosphodiesterase	2.47344	0.000306389	0.0115083		ENST00000259727	ENSG00000137198	GMPR	GMPR-001	guanosine monophosphate reductase	1.44204	0.000371895	0.014137
									ENST00000006053	ENSG00000006210	CX3CL1	CX3CL1-001	chemokine (C-X3-C motif) ligand 1	1.22867	0.000309885	0.0116064		ENST00000545510	ENSG00000198039	ZNF273	ZNF273-202	zinc finger protein 273	2.07352	0.000373379	0.0141822
									ENST00000383045	ENSG00000184702	2005-09-01	SEPT5-004	septin 5	3.0883	0.00030953	0.0116064		ENST00000403482	ENSG00000133794	ARNTL	ARNTL-005	aryl hydrocarbon receptor nuclear translocator-like	2.15826	0.000376054	0.014261
									ENST00000491975	ENSG00000188092	GPR89B	GPR89B-006	G protein-coupled receptor 89C; G protein-coupled receptor 89B; G protein-coupled receptor 89A	1.80127	0.000309726	0.0116064		ENST00000428443	ENSG00000187231	SESTD1	SESTD1-001	SEC14 and spectrin domains 1	-0.677621	0.000376003	0.014261
									ENST00000314529	ENSG00000177842	ZNF620	ZNF620-001	zinc finger protein 620	0.892115	0.000313206	0.0117214		ENST00000559327	ENSG00000103742	IGDCC4	IGDCC4-002	immunoglobulin superfamily, DCC subclass, member 4	-1.61836	0.000377441	0.0143022
									ENST00000280377	ENSG00000135655	USP15	USP15-002	ubiquitin specific peptidase 15	1.15893	0.000317011	0.0118543		ENST00000261182	ENSG00000187109	NAP1L1	NAP1L1-001	nucleosome assembly protein 1-like 1	-0.761988	0.000383723	0.0145286
									ENST00000432671	ENSG00000112855	HARS2	HARS2-201	histidyl-tRNA synthetase 2, mitochondrial (putative); D-tyrosyl-tRNA deacylase 1 homolog (S. cerevisiae)	-9.79053	0.000321559	0.0120148		ENST00000587644	ENSG00000182087	TMEM259	TMEM259-012	chromosome 19 open reading frame 6	-1.63053	0.000384917	0.0145622
									ENST00000593726	ENSG00000269858	EGLN2	EGLN2-003	ENSG00000269858	-5.33108	0.000324197	0.0121038		ENST00000543625	ENSG00000132109	TRIM21	TRIM21-201	tripartite motif-containing 21	1.55677	0.000390981	0.0147799
									ENST00000515166	ENSG00000151883	PARP8	PARP8-005	poly (ADP-ribose) polymerase family, member 8	2.94068	0.000324542	0.0121071		ENST00000561314	ENSG00000075413	MARK3	MARK3-020	MAP/microtubule affinity-regulating kinase 3	2.09276	0.000392999	0.0148444
									ENST00000371199	ENSG00000101966	XIAP	XIAP-002	X-linked inhibitor of apoptosis	0.77949	0.00032523	0.0121231		ENST00000334816	ENSG00000186132	C2orf76	C2orf76-003	chromosome 2 open reading frame 76	-1.65949	0.000395326	0.0149086
									ENST00000451746	ENSG00000100220	RTCB	RTCB-201	chromosome 22 open reading frame 28	1.51336	0.000325823	0.0121355		ENST00000413518	ENSG00000142396	ERVK3-1	ERVK3-1-001	zinc finger protein 702 pseudogene	0.843786	0.000395264	0.0149086
									ENST00000378168	ENSG00000147044	CASK	CASK-012	calcium/calmodulin-dependent serine protein kinase (MAGUK family)	1.00063	0.000326419	0.0121481		ENST00000009530	ENSG00000019582	CD74	CD74-003	CD74 molecule, major histocompatibility complex, class II invariant chain	2.71072	0.000396774	0.014941
									ENST00000597224	ENSG00000105202	FBL	FBL-006	fibrillarin	0.924009	0.000328365	0.0122109		ENST00000426673	ENSG00000130826	DKC1	DKC1-005	dyskeratosis congenita 1, dyskerin	5.53301	0.000396813	0.014941
									ENST00000564677	ENSG00000213614	HEXA	HEXA-008	hexosaminidase A (alpha polypeptide)	2.58246	0.000329507	0.0122436		ENST00000568197	ENSG00000137842	TMEM62	TMEM62-009	transmembrane protein 62	2.17201	0.000398563	0.014995
									ENST00000502361	ENSG00000026950	BTN3A1	BTN3A1-008	butyrophilin, subfamily 3, member A1	4.07003	0.00033013	0.0122571		ENST00000498824	ENSG00000120690	ELF1	ELF1-001	E74-like factor 1 (ets domain transcription factor)	2.42491	0.000399629	0.0150232
									ENST00000397752	ENSG00000105976	MET	MET-002	met proto-oncogene (hepatocyte growth factor receptor)	0.742531	0.000330656	0.0122669		ENST00000494294	ENSG00000187922	LCN10	LCN10-005	lipocalin 10	-1.80836	0.000400991	0.0150625
									ENST00000496623	ENSG00000136147	PHF11	PHF11-012	PHD finger protein 11	4.88367	0.000336089	0.0124586		ENST00000326505	ENSG00000176597	B3GNT5	B3GNT5-001	UDP-GlcNAc:betaGal beta-1,3-N-acetylglucosaminyltransferase 5	0.812963	0.000402702	0.0151148
									ENST00000331029	ENSG00000182944	EWSR1	EWSR1-007	similar to Ewing sarcoma breakpoint region 1; Ewing sarcoma breakpoint region 1	2.06391	0.000338333	0.0125319		ENST00000523561	ENSG00000132561	MATN2	MATN2-007	matrilin 2	-3.01675	0.000404436	0.0151679
									ENST00000529663	ENSG00000134575	ACP2	ACP2-006	acid phosphatase 2, lysosomal	1.86035	0.000339929	0.0125811		ENST00000567555	ENSG00000149925	ALDOA	ALDOA-018	aldolase A, fructose-bisphosphate	-4.51669	0.000405194	0.0151844
									ENST00000519069	ENSG00000205133	TRIQK	TRIQK-020	chromosome 8 open reading frame 83	-2.78895	0.000342117	0.0126521		ENST00000085068	ENSG00000063241	ISOC2	ISOC2-002	isochorismatase domain containing 2	2.32812	0.000406107	0.0152066
									ENST00000359314	ENSG00000198087	CD2AP	CD2AP-001	CD2-associated protein	0.687599	0.000343269	0.0126847		ENST00000374704	ENSG00000108100	CCNY	CCNY-002	cyclin Y	-12.2112	0.000406581	0.0152124
									ENST00000367807	ENSG00000117475	BLZF1	BLZF1-003	basic leucine zipper nuclear factor 1	2.12257	0.000350687	0.0129487		ENST00000286091	ENSG00000155660	PDIA4	PDIA4-001	protein disulfide isomerase family A, member 4	0.643714	0.00040769	0.0152419
									ENST00000564745	ENSG00000039068	CDH1	CDH1-007	cadherin 1, type 1, E-cadherin (epithelial)	1.89632	0.000353956	0.0130591		ENST00000552490	ENSG00000063046	EIF4B	EIF4B-016	similar to eukaryotic translation initiation factor 4H; eukaryotic translation initiation factor 4B	-1.49828	0.000409859	0.015311
									ENST00000549918	ENSG00000111331	OAS3	OAS3-007	2'-5'-oligoadenylate synthetase 3, 100kDa	6.07	0.000354443	0.0130668		ENST00000324225	ENSG00000149577	SIDT2	SIDT2-001	SID1 transmembrane family, member 2	2.52004	0.000410476	0.015322
									ENST00000269518	ENSG00000141682	PMAIP1	PMAIP1-002	phorbol-12-myristate-13-acetate-induced protein 1	0.996247	0.000363845	0.0133967		ENST00000377950	ENSG00000159871	LYPD5	LYPD5-001	LY6/PLAUR domain containing 5	1.89612	0.000411703	0.0153437
									ENST00000523667	ENSG00000170791	CHCHD7	CHCHD7-015	coiled-coil-helix-coiled-coil-helix domain containing 7	-9.18457	0.000363961	0.0133967		ENST00000439977	ENSG00000051108	HERPUD1	HERPUD1-001	homocysteine-inducible, endoplasmic reticulum stress-inducible, ubiquitin-like domain member 1	0.909291	0.000411665	0.0153437
									ENST00000569562	ENSG00000138621	PPCDC	PPCDC-003	phosphopantothenoylcysteine decarboxylase	1.74386	0.000369786	0.0136004		ENST00000439305	ENSG00000163832	ELP6	ELP6-006	chromosome 3 open reading frame 75	-1.8879	0.000412283	0.0153533
									ENST00000361790	ENSG00000105699	LSR	LSR-003	lipolysis stimulated lipoprotein receptor	2.67618	0.000373	0.0137079		ENST00000475573	ENSG00000239672	NME1	NME1-008	ENSG00000239672	-2.86111	0.000413066	0.0153584
									ENST00000377060	ENSG00000168763	CNNM3	CNNM3-002	cyclin M3	-2.11692	0.000374809	0.0137636		ENST00000505698	ENSG00000109814	UGDH	UGDH-009	UDP-glucose dehydrogenase	2.35577	0.000412852	0.0153584
									ENST00000437633	ENSG00000128512	DOCK4	DOCK4-001	dedicator of cytokinesis 4	-9.91269	0.000376269	0.0138064		ENST00000546325	ENSG00000068079	IFI35	IFI35-008	interferon-induced protein 35	6.13159	0.000414864	0.0154132
									ENST00000550051	ENSG00000135148	TRAFD1	TRAFD1-002	TRAF-type zinc finger domain containing 1	2.26984	0.000379906	0.013929		ENST00000361951	ENSG00000117593	DARS2	DARS2-001	aspartyl-tRNA synthetase 2, mitochondrial	-0.767642	0.000415661	0.0154307
									ENST00000515546	ENSG00000146151	HMGCLL1	HMGCLL1-008	3-hydroxymethyl-3-methylglutaryl-Coenzyme A lyase-like 1	-2.25339	0.000381747	0.0139856		ENST00000370495	ENSG00000155287	SLC25A28	SLC25A28-001	solute carrier family 25, member 28	1.40693	0.000420663	0.0156042
									ENST00000469754	ENSG00000176124	DLEU1	DLEU1-034	deleted in lymphocytic leukemia 1 (non-protein coding)	-1.40758	0.000385091	0.0140971		ENST00000449480	ENSG00000116750	UCHL5	UCHL5-009	ubiquitin carboxyl-terminal hydrolase L5	2.65679	0.000421837	0.0156343
									ENST00000367526	ENSG00000152818	UTRN	UTRN-010	utrophin	3.95815	0.000385815	0.0141126		ENST00000545251	ENSG00000235750	KIAA0040	KIAA0040-003	ENSG00000235750	1.56223	0.000422132	0.0156343
									ENST00000529183	ENSG00000196954	CASP4	CASP4-009	caspase 4, apoptosis-related cysteine peptidase	5.22457	0.000390488	0.0142724		ENST00000382395	ENSG00000137449	CPEB2	CPEB2-005	cytoplasmic polyadenylation element binding protein 2	1.53482	0.000425211	0.0157239
									ENST00000336301	ENSG00000173821	RNF213	RNF213-201	ring finger protein 213	5.43189	0.000391122	0.0142845		ENST00000411458	ENSG00000173264	GPR137	GPR137-006	G protein-coupled receptor 137	-2.73689	0.000424984	0.0157239
									ENST00000361962	ENSG00000147044	CASK	CASK-202	calcium/calmodulin-dependent serine protein kinase (MAGUK family)	-12.5777	0.000394503	0.0143968		ENST00000491351	ENSG00000092098	RNF31	RNF31-002	ring finger protein 31	5.10419	0.000426002	0.0157409
									ENST00000493656	ENSG00000137200	FTSJD2	FTSJD2-003	FtsJ methyltransferase domain containing 2	2.27546	0.000396627	0.014463		ENST00000396655	ENSG00000139180	NDUFA9	NDUFA9-002	NADH dehydrogenase (ubiquinone) 1 alpha subcomplex, 9, 39kDa	0.875195	0.000426892	0.0157615
									ENST00000355716	ENSG00000157873	TNFRSF14	TNFRSF14-001	tumor necrosis factor receptor superfamily, member 14 (herpesvirus entry mediator)	1.73585	0.000398113	0.014506		ENST00000379987	ENSG00000168743	NPNT	NPNT-001	nephronectin	-1.12116	0.000429241	0.0158114
									ENST00000490310	ENSG00000014914	MTMR11	MTMR11-009	myotubularin related protein 11	2.16165	0.000400053	0.0145653		ENST00000412435	ENSG00000102575	ACP5	ACP5-001	acid phosphatase 5, tartrate resistant	2.63179	0.000428677	0.0158114
									ENST00000467948	ENSG00000244731	C4A	C4A-004	ENSG00000244731	2.39302	0.000406182	0.014777		ENST00000526318	ENSG00000166333	ILK	ILK-013	integrin-linked kinase	-2.167	0.000429213	0.0158114
									ENST00000460963	ENSG00000123992	DNPEP	DNPEP-004	aspartyl aminopeptidase	2.22255	0.000406629	0.0147819		ENST00000532004	ENSG00000177600	RPLP2	RPLP2-004	ribosomal protein, large, P2 pseudogene 3; ribosomal protein, large, P2	-1.00696	0.000432858	0.0159323
									ENST00000510548	ENSG00000163644	PPM1K	PPM1K-005	protein phosphatase 1K (PP2C domain containing)	3.43371	0.000407225	0.0147921		ENST00000245541	ENSG00000125447	GGA3	GGA3-002	golgi associated, gamma adaptin ear containing, ARF binding protein 3	2.79828	0.00043382	0.0159554
									ENST00000287038	ENSG00000156482	RPL30	RPL30-001	ribosomal protein L30	1.11477	0.00040997	0.0148803		ENST00000300738	ENSG00000167325	RRM1	RRM1-001	ribonucleotide reductase M1	-0.649926	0.000435105	0.0159779
									ENST00000264245	ENSG00000031081	ARHGAP31	ARHGAP31-001	Cdc42 GTPase-activating protein	1.75932	0.000412133	0.0149472		ENST00000526985	ENSG00000178685	PARP10	PARP10-025	poly (ADP-ribose) polymerase family, member 10	8.40003	0.000435016	0.0159779
									ENST00000357865	ENSG00000117632	STMN1	STMN1-003	stathmin 1	-1.47722	0.000412885	0.0149533		ENST00000481106	ENSG00000131171	SH3BGRL	SH3BGRL-002	SH3 domain binding glutamic acid-rich protein like	2.20266	0.000438272	0.0160818
									ENST00000377751	ENSG00000197043	ANXA6	ANXA6-003	annexin A6	2.00802	0.000412937	0.0149533		ENST00000361919	ENSG00000198901	PRC1	PRC1-201	protein regulator of cytokinesis 1	-0.750025	0.000444646	0.0163031
									ENST00000374450	ENSG00000242372	EIF6	EIF6-001	ENSG00000242372	1.25102	0.000413707	0.014969		ENST00000325307	ENSG00000029993	HMGB3	HMGB3-001	similar to high mobility group box 3; high-mobility group box 3	-0.706314	0.000453516	0.0166155
									ENST00000551720	ENSG00000257727	CNPY2	CNPY2-012	ENSG00000257727	10.3534	0.00041401	0.014969		ENST00000554795	ENSG00000050130	JKAMP	JKAMP-004	chromosome 14 open reading frame 100	-3.03175	0.000454779	0.016649
									ENST00000433566	ENSG00000130227	XPO7	XPO7-003	exportin 7	-6.85826	0.000415096	0.0149864		ENST00000414361	ENSG00000113407	TARS	TARS-201	threonyl-tRNA synthetase	2.71632	0.000457038	0.0167188
									ENST00000495374	ENSG00000155363	MOV10	MOV10-017	Mov10, Moloney leukemia virus 10, homolog (mouse)	6.4937	0.000415128	0.0149864		ENST00000483588	ENSG00000175061	C17orf76-AS1	C17orf76-AS1-006	chromosome 17 open reading frame 45	4.69423	0.000471476	0.0172337
									ENST00000549446	ENSG00000166006	KCNC2	KCNC2-001	potassium voltage-gated channel, Shaw-related subfamily, member 2	1.63171	0.000419218	0.0151225		ENST00000369564	ENSG00000134262	AP4B1	AP4B1-005	adaptor-related protein complex 4, beta 1 subunit	-4.46144	0.000473233	0.017283
									ENST00000508227	ENSG00000164307	ERAP1	ERAP1-004	endoplasmic reticulum aminopeptidase 1	8.88337	0.000419766	0.0151306		ENST00000400577	ENSG00000185272	RBM11	RBM11-001	RNA binding motif protein 11	2.49727	0.000473551	0.017283
									ENST00000474062	ENSG00000117481	NSUN4	NSUN4-002	NOL1/NOP2/Sun domain family, member 4	2.10182	0.000420695	0.0151524		ENST00000487078	ENSG00000084693	AGBL5	AGBL5-001	ATP/GTP binding protein-like 5	-1.83198	0.00047408	0.017289
									ENST00000396423	ENSG00000164749	HNF4G	HNF4G-001	hepatocyte nuclear factor 4, gamma	0.991462	0.000424123	0.0152642		ENST00000435842	ENSG00000168062	BATF2	BATF2-003	basic leucine zipper transcription factor, ATF-like 2	6.9924	0.000476021	0.0173465
									ENST00000498527	ENSG00000106477	CEP41	CEP41-014	testis specific, 14	-9.68101	0.000424665	0.015272		ENST00000369161	ENSG00000183558	HIST2H2AA3	HIST2H2AA3-001	histone cluster 2, H2aa3; histone cluster 2, H2aa4	1.52555	0.000479355	0.0174546
									ENST00000368354	ENSG00000160753	RUSC1	RUSC1-002	RUN and SH3 domain containing 1	1.72826	0.000426056	0.0153103		ENST00000226299	ENSG00000002549	LAP3	LAP3-001	leucine aminopeptidase 3	1.7243	0.000481243	0.01751
									ENST00000268957	ENSG00000141232	TOB1	TOB1-002	transducer of ERBB2, 1	-10.8546	0.000426418	0.0153116		ENST00000556870	ENSG00000042317	SPATA7	SPATA7-007	spermatogenesis associated 7	-2.38691	0.000487174	0.0177122
									ENST00000590088	ENSG00000167384	ZNF180	ZNF180-002	zinc finger protein 180	-11.3921	0.000427058	0.0153229		ENST00000586726	ENSG00000225339	RP11-513I15.6	RP11-513I15.6-003	ENSG00000225339	-2.11206	0.000487965	0.0177139
									ENST00000558983	ENSG00000068305	MEF2A	MEF2A-012	myocyte enhancer factor 2A	7.17588	0.000427546	0.0153287		ENST00000409134	ENSG00000164904	ALDH7A1	ALDH7A1-001	aldehyde dehydrogenase 7 family, member A1	-0.831509	0.000488484	0.0177192
									ENST00000373456	ENSG00000116514	RNF19B	RNF19B-001	ring finger protein 19B	1.41133	0.000428422	0.0153484		ENST00000373233	ENSG00000124177	CHD6	CHD6-001	chromodomain helicase DNA binding protein 6	0.610294	0.000490365	0.0177739
									ENST00000398527	ENSG00000005302	MSL3	MSL3-202	male-specific lethal 3 homolog (Drosophila)	-10.1965	0.000428796	0.01535		ENST00000414985	ENSG00000099949	LZTR1	LZTR1-005	leucine-zipper-like transcription regulator 1	1.86458	0.000501507	0.0181639
									ENST00000427646	ENSG00000095380	NANS	NANS-002	N-acetylneuraminic acid synthase	2.04143	0.000429924	0.0153787		ENST00000367908	ENSG00000117152	RGS4	RGS4-003	regulator of G-protein signaling 4	0.822291	0.000505961	0.0182973
									ENST00000541650	ENSG00000118507	AKAP7	AKAP7-005	A kinase (PRKA) anchor protein 7	2.43861	0.000430465	0.0153863		ENST00000543648	ENSG00000180628	PCGF5	PCGF5-202	polycomb group ring finger 5	1.49166	0.000509565	0.0183997
									ENST00000333467	ENSG00000179750	APOBEC3B	APOBEC3B-001	apolipoprotein B mRNA editing enzyme, catalytic polypeptide-like 3B	2.26699	0.000435009	0.0155369		ENST00000568065	ENSG00000169180	XPO6	XPO6-007	exportin 6	1.65323	0.000509508	0.0183997
									ENST00000519607	ENSG00000120526	NUDCD1	NUDCD1-002	NudC domain containing 1	1.26635	0.000437173	0.0156023		ENST00000299022	ENSG00000166035	LIPC	LIPC-001	lipase, hepatic	-1.64372	0.000513574	0.0185304
									ENST00000424454	ENSG00000095787	WAC	WAC-005	WW domain containing adaptor with coiled-coil	-1.9494	0.00043789	0.0156161		ENST00000361723	ENSG00000166801	FAM111A	FAM111A-001	family with sequence similarity 111, member A	1.07398	0.000514007	0.0185319
									ENST00000367385	ENSG00000151414	NEK7	NEK7-001	NIMA (never in mitosis gene a)-related kinase 7	0.720222	0.000440989	0.0157147		ENST00000247182	ENSG00000126778	SIX1	SIX1-001	SIX homeobox 1	1.50068	0.000515006	0.0185539
									ENST00000454728	ENSG00000128335	APOL2	APOL2-006	apolipoprotein L, 2	4.42785	0.00044163	0.0157256		ENST00000368410	ENSG00000143537	ADAM15	ADAM15-201	ADAM metallopeptidase domain 15	-10.6509	0.00051596	0.0185742
									ENST00000439065	ENSG00000128641	MYO1B	MYO1B-201	myosin IB	11.2826	0.000442647	0.0157498		ENST00000454497	ENSG00000164164	OTUD4	OTUD4-001	OTU domain containing 4	0.779139	0.000518676	0.0186578
									ENST00000340978	ENSG00000113231	PDE8B	PDE8B-002	phosphodiesterase 8B	-2.14325	0.000443099	0.015754		ENST00000512834	ENSG00000164306	CCDC111	CCDC111-002	coiled-coil domain containing 111	-1.61987	0.000520161	0.0186971
									ENST00000367814	ENSG00000118513	MYB	MYB-001	v-myb myeloblastosis viral oncogene homolog (avian)	-2.14888	0.000443573	0.0157589		ENST00000419102	ENSG00000162769	FLVCR1	FLVCR1-004	feline leukemia virus subgroup C cellular receptor 1	-3.30187	0.00052148	0.0187303
									ENST00000235878	ENSG00000117226	GBP3	GBP3-002	guanylate binding protein 3	8.49359	0.000444424	0.0157772		ENST00000475892	ENSG00000102710	SUPT20H	SUPT20H-021	family with sequence similarity 48, member A	1.98647	0.000524601	0.0188282
									ENST00000475665	ENSG00000164076	CAMKV	CAMKV-002	CaM kinase-like vesicle-associated	-2.59582	0.000445991	0.0158209		ENST00000349820	ENSG00000173226	IQCB1	IQCB1-003	IQ motif containing B1	1.58922	0.000526377	0.0188777
									ENST00000406785	ENSG00000183023	SLC8A1	SLC8A1-005	solute carrier family 8 (sodium/calcium exchanger), member 1	1.94348	0.000446801	0.0158376		ENST00000521689	ENSG00000132561	MATN2	MATN2-001	matrilin 2	-2.12109	0.000527079	0.0188887
									ENST00000398632	ENSG00000183486	MX2	MX2-005	myxovirus (influenza virus) resistance 2 (mouse)	4.34428	0.000449081	0.0159065		ENST00000534485	ENSG00000183020	AP2A2	AP2A2-018	adaptor-related protein complex 2, alpha 2 subunit	2.39384	0.000527505	0.0188897
									ENST00000480999	ENSG00000234127	TRIM26	TRIM26-004	ENSG00000234127	1.09567	0.000450225	0.015923		ENST00000372899	ENSG00000024048	UBR2	UBR2-001	ubiquitin protein ligase E3 component n-recognin 2	1.35886	0.000529192	0.0189358
									ENST00000534384	ENSG00000137700	SLC37A4	SLC37A4-013	solute carrier family 37 (glucose-6-phosphate transporter), member 4	0.720951	0.000450136	0.015923		ENST00000295748	ENSG00000163512	AZI2	AZI2-003	5-azacytidine induced 2	0.994438	0.000535374	0.0191426
									ENST00000531114	ENSG00000172367	PDZD3	PDZD3-004	PDZ domain containing 3	-1.4873	0.000454023	0.0160452		ENST00000264930	ENSG00000113504	SLC12A7	SLC12A7-001	solute carrier family 12 (potassium/chloride transporters), member 7	0.68982	0.000537536	0.0192055
									ENST00000398425	ENSG00000125814	NAPB	NAPB-201	N-ethylmaleimide-sensitive factor attachment protein, beta	2.93059	0.000457595	0.0161471		ENST00000482202	ENSG00000164897	TMUB1	TMUB1-004	transmembrane and ubiquitin-like domain containing 1	7.58483	0.000540806	0.0193078
									ENST00000561574	ENSG00000168872	DDX19A	DDX19A-011	DEAD (Asp-Glu-Ala-As) box polypeptide 19A	-2.57589	0.00045738	0.0161471		ENST00000256637	ENSG00000134243	SORT1	SORT1-001	sortilin 1	-0.608998	0.00054402	0.019408
									ENST00000525743	ENSG00000110057	UNC93B1	UNC93B1-008	unc-93 homolog B1 (C. elegans); unc-93 homolog B6 (C. elegans); unc-93 homolog B3 pseudogene (C. elegans); similar to unc-93 homolog B1 (C. elegans)	10.9783	0.000457966	0.0161481		ENST00000413456	ENSG00000143977	SNRPG	SNRPG-008	hypothetical protein LOC100132425; similar to small nuclear ribonucleoprotein polypeptide G; small nuclear ribonucleoprotein polypeptide G; small nuclear ribonucleoprotein G-like protein	-9.64657	0.00054515	0.0194337
									ENST00000366603	ENSG00000054267	ARID4B	ARID4B-004	AT rich interactive domain 4B (RBP1-like)	9.36412	0.00046006	0.0161976		ENST00000545684	ENSG00000138107	ACTR1A	ACTR1A-202	ARP1 actin-related protein 1 homolog A, centractin alpha (yeast)	-1.11645	0.000555967	0.0198045
									ENST00000530653	ENSG00000186470	BTN3A2	BTN3A2-008	butyrophilin, subfamily 3, member A2	4.33907	0.000460025	0.0161976		ENST00000410031	ENSG00000132405	TBC1D14	TBC1D14-002	TBC1 domain family, member 14	-2.54017	0.000556748	0.0198175
									ENST00000467905	ENSG00000004455	AK2	AK2-003	adenylate kinase 2	3.38181	0.000461167	0.0162244		ENST00000524647	ENSG00000172732	MUS81	MUS81-006	MUS81 endonuclease homolog (S. cerevisiae)	3.21736	0.000559541	0.019902
									ENST00000399874	ENSG00000106484	MEST	MEST-007	mesoderm specific transcript homolog (mouse)	-2.0851	0.000462364	0.0162544		ENST00000605942	ENSG00000272003	RP11-23P13.7	RP11-23P13.7-001	ENSG00000272003	1.75114	0.000562471	0.0199913
									ENST00000557108	ENSG00000214265	SNURF	SNURF-004	small nuclear ribonucleoprotein polypeptide N; SNRPN upstream reading frame	-1.56621	0.000463217	0.0162722		ENST00000409683	ENSG00000187514	PTMA	PTMA-007	hypothetical LOC728026; prothymosin, alpha; hypothetical gene supported by BC013859; prothymosin, alpha pseudogene 4 (gene sequence 112)	1.16757	0.000563781	0.0200229
									ENST00000487335	ENSG00000065809	FAM107B	FAM107B-023	family with sequence similarity 107, member B	-9.48515	0.000465861	0.0163528		ENST00000369175	ENSG00000203817	FAM72C	FAM72C-001	ENSG00000203817	-0.905953	0.000564545	0.0200259
									ENST00000265881	ENSG00000076043	REXO2	REXO2-001	REX2, RNA exonuclease 2 homolog (S. cerevisiae)	-1.04919	0.000473886	0.0166166		ENST00000436886	ENSG00000160844	GATS	GATS-201	GATS, stromal antigen 3 opposite strand	1.04314	0.000564708	0.0200259
									ENST00000430069	ENSG00000177565	TBL1XR1	TBL1XR1-001	transducin (beta)-like 1 X-linked receptor 1	-0.95416	0.000474082	0.0166166		ENST00000294725	ENSG00000162687	KCNT2	KCNT2-001	potassium channel, subfamily T, member 2	2.29326	0.000566711	0.0200819
									ENST00000265071	ENSG00000113361	CDH6	CDH6-001	cadherin 6, type 2, K-cadherin (fetal kidney)	1.07466	0.000476332	0.016683		ENST00000202773	ENSG00000089009	RPL6	RPL6-001	ribosomal protein L6 pseudogene 27; ribosomal protein L6 pseudogene 19; ribosomal protein L6; ribosomal protein L6 pseudogene 10	-0.879862	0.000575452	0.0203765
									ENST00000272252	ENSG00000143891	GALM	GALM-001	galactose mutarotase (aldose 1-epimerase)	1.43099	0.000478702	0.0167535		ENST00000474902	ENSG00000177239	MAN1B1	MAN1B1-001	mannosidase, alpha, class 1B, member 1	11.149	0.000577225	0.0204241
									ENST00000379597	ENSG00000111846	GCNT2	GCNT2-003	glucosaminyl (N-acetyl) transferase 2, I-branching enzyme (I blood group)	1.01507	0.000480109	0.0167902		ENST00000485568	ENSG00000083168	KAT6A	KAT6A-002	MYST histone acetyltransferase (monocytic leukemia) 3	2.86788	0.000577958	0.0204348
									ENST00000558999	ENSG00000157823	AP3S2	AP3S2-008	adaptor-related protein complex 3, sigma 2 subunit	-2.11171	0.000486494	0.0170009		ENST00000441964	ENSG00000144647	GTDC2	GTDC2-002	chromosome 3 open reading frame 39	2.481	0.000580159	0.0204974
									ENST00000460513	ENSG00000008952	SEC62	SEC62-004	SEC62 homolog (S. cerevisiae)	-1.97665	0.000498845	0.0174195		ENST00000272748	ENSG00000144320	KIAA1715	KIAA1715-001	KIAA1715	-0.738835	0.000581263	0.0205127
									ENST00000445409	ENSG00000089127	OAS1	OAS1-003	2',5'-oligoadenylate synthetase 1, 40/46kDa	4.89269	0.00050492	0.0176186		ENST00000395659	ENSG00000124172	ATP5E	ATP5E-002	ATP synthase, H+ transporting, mitochondrial F1 complex, epsilon subunit pseudogene 2; ATP synthase, H+ transporting, mitochondrial F1 complex, epsilon subunit	0.819388	0.000581456	0.0205127
									ENST00000329559	ENSG00000183648	NDUFB1	NDUFB1-001	NADH dehydrogenase (ubiquinone) 1 beta subcomplex, 1, 7kDa	-5.09068	0.000512373	0.0178525		ENST00000528344	ENSG00000110330	BIRC2	BIRC2-011	baculoviral IAP repeat-containing 2	1.96954	0.000583405	0.0205662
									ENST00000509973	ENSG00000145287	PLAC8	PLAC8-003	placenta-specific 8	2.31173	0.000512384	0.0178525		ENST00000400199	ENSG00000180530	NRIP1	NRIP1-001	nuclear receptor interacting protein 1	0.844597	0.000587709	0.0206873
									ENST00000483765	ENSG00000122026	RPL21	RPL21-008	ribosomal protein L21 pseudogene 134; ribosomal protein L21 pseudogene 80; ribosomal protein L21 pseudogene 20; ribosomal protein L21 pseudogene 46; ribosomal protein L21 pseudogene 45; ribosomal protein L21 pseudogene 131; ribosomal protein L21 pseudogene 16; ribosomal protein L21 pseudogene 53; ribosomal protein L21 pseudogene 120; ribosomal protein L21 pseudogene 37; ribosomal protein L21 pseu…	-2.82691	0.000514186	0.017902		ENST00000418567	ENSG00000226453	RP11-379B8.1	RP11-379B8.1-001	ENSG00000226453	1.67386	0.000587711	0.0206873
									ENST00000228307	ENSG00000089159	PXN	PXN-001	paxillin	10.5688	0.000514768	0.017909		ENST00000541910	ENSG00000068615	REEP1	REEP1-204	receptor accessory protein 1	-1.23183	0.000593687	0.0208668
									ENST00000518198	ENSG00000105339	DENND3	DENND3-003	DENN/MADD domain containing 3	1.90964	0.000515495	0.017921		ENST00000482361	ENSG00000124641	MED20	MED20-006	mediator complex subunit 20	-1.8477	0.000594559	0.020882
									ENST00000491199	ENSG00000243279	PRAF2	PRAF2-003	ENSG00000243279	6.38599	0.000516334	0.0179369		ENST00000493902	ENSG00000103496	STX4	STX4-002	syntaxin 4	1.77485	0.000595163	0.0208878
									ENST00000398786	ENSG00000214688	C10orf105	C10orf105-001	chromosome 10 open reading frame 105	-2.04296	0.000518474	0.0179905		ENST00000354694	ENSG00000100029	PES1	PES1-001	pescadillo homolog 1, containing BRCT domain (zebrafish)	1.22207	0.000597388	0.0209504
									ENST00000532986	ENSG00000254772	EEF1G	EEF1G-003	ENSG00000254772	2.23354	0.000518645	0.0179905		ENST00000341980	ENSG00000137713	PPP2R1B	PPP2R1B-005	protein phosphatase 2 (formerly 2A), regulatory subunit A, beta isoform	1.95685	0.000598334	0.0209681
									ENST00000517677	ENSG00000197043	ANXA6	ANXA6-009	annexin A6	1.78951	0.0005202	0.0180312		ENST00000217429	ENSG00000101447	FAM83D	FAM83D-001	family with sequence similarity 83, member D	-0.989981	0.000600307	0.0210218
									ENST00000434603	ENSG00000171533	MAP6	MAP6-002	microtubule-associated protein 6	-1.07914	0.000523612	0.018136		ENST00000323570	ENSG00000179387	ELMOD2	ELMOD2-001	ELMO/CED-12 domain containing 2	-0.659639	0.000601881	0.0210582
									ENST00000422471	ENSG00000100342	APOL1	APOL1-008	apolipoprotein L, 1	10.7062	0.000525084	0.0181602		ENST00000429617	ENSG00000165806	CASP7	CASP7-004	caspase 7, apoptosis-related cysteine peptidase	2.68194	0.000602232	0.0210582
									ENST00000511426	ENSG00000151466	SCLT1	SCLT1-003	sodium channel and clathrin linker 1	2.37837	0.000524795	0.0181602		ENST00000396432	ENSG00000107863	ARHGAP21	ARHGAP21-001	Rho GTPase activating protein 21	1.15553	0.000608012	0.0212291
									ENST00000280612	ENSG00000151012	SLC7A11	SLC7A11-001	solute carrier family 7, (cationic amino acid transporter, y+ system) member 11	1.14564	0.00053337	0.0184332		ENST00000478091	ENSG00000168268	NT5DC2	NT5DC2-011	5'-nucleotidase domain containing 2	-1.75609	0.000609364	0.0212607
									ENST00000367231	ENSG00000112031	MTRF1L	MTRF1L-005	mitochondrial translational release factor 1-like	10.3622	0.000534155	0.0184468		ENST00000397881	ENSG00000130813	C19orf66	C19orf66-004	chromosome 19 open reading frame 66	4.96585	0.00061033	0.0212788
									ENST00000084798	ENSG00000063180	CA11	CA11-001	carbonic anhydrase XI	1.24422	0.000534565	0.0184474		ENST00000569406	ENSG00000179335	CLK3	CLK3-006	CDC-like kinase 3	-2.03371	0.000616399	0.0214746
									ENST00000286760	ENSG00000156232	WHAMM	WHAMM-001	WAS protein homolog associated with actin, golgi membranes and microtubules	1.04721	0.000535199	0.0184557		ENST00000415758	ENSG00000136271	DDX56	DDX56-004	DEAD (Asp-Glu-Ala-Asp) box polypeptide 56	4.77786	0.00061909	0.0215526
									ENST00000542139	ENSG00000172613	RAD9A	RAD9A-006	RAD9 homolog A (S. pombe)	1.93341	0.000536166	0.0184755		ENST00000562017	ENSG00000125148	MT2A	MT2A-002	metallothionein 2A	8.84581	0.000626877	0.0218077
									ENST00000297063	ENSG00000164542	KIAA0895	KIAA0895-001	KIAA0895	-9.82345	0.000538933	0.0185437		ENST00000328194	ENSG00000184014	DENND5A	DENND5A-001	DENN/MADD domain containing 5A	1.02896	0.000630799	0.0218961
									ENST00000351986	ENSG00000181163	NPM1	NPM1-002	nucleophosmin 1 (nucleolar phosphoprotein B23, numatrin) pseudogene 21; hypothetical LOC100131044; similar to nucleophosmin 1; nucleophosmin (nucleolar phosphoprotein B23, numatrin)	0.857025	0.000538551	0.0185437		ENST00000458500	ENSG00000147403	RPL10	RPL10-009	ribosomal protein L10; ribosomal protein L10 pseudogene 15; ribosomal protein L10 pseudogene 6; ribosomal protein L10 pseudogene 16; ribosomal protein L10 pseudogene 9	-0.891888	0.000630281	0.0218961
									ENST00000462546	ENSG00000188732	FAM221A	FAM221A-008	chromosome 7 open reading frame 46	-2.05943	0.00053957	0.018552		ENST00000542713	ENSG00000096060	FKBP5	FKBP5-204	FK506 binding protein 5	-1.88909	0.000630428	0.0218961
									ENST00000296444	ENSG00000164054	SHISA5	SHISA5-001	shisa homolog 5 (Xenopus laevis)	1.32923	0.000542629	0.0186435		ENST00000378404	ENSG00000169717	ACTRT2	ACTRT2-001	actin-related protein T2	-1.64868	0.000632285	0.0219317
									ENST00000376666	ENSG00000197586	ENTPD6	ENTPD6-018	ectonucleoside triphosphate diphosphohydrolase 6 (putative function)	2.27155	0.000543518	0.0186604		ENST00000389078	ENSG00000246705	H2AFJ	H2AFJ-005	ENSG00000246705	1.01039	0.000633246	0.021933
									ENST00000221784	ENSG00000105185	PDCD5	PDCD5-010	programmed cell death 5	2.44473	0.000544991	0.0186836		ENST00000394505	ENSG00000001631	KRIT1	KRIT1-004	KRIT1, ankyrin repeat containing	-1.88383	0.000632918	0.021933
									ENST00000533730	ENSG00000196954	CASP4	CASP4-005	caspase 4, apoptosis-related cysteine peptidase	4.77635	0.00054462	0.0186836		ENST00000485936	ENSG00000197586	ENTPD6	ENTPD6-001	ectonucleoside triphosphate diphosphohydrolase 6 (putative function)	1.63412	0.00063679	0.0220397
									ENST00000296443	ENSG00000213689	TREX1	TREX1-002	three prime repair exonuclease 1	1.3286	0.000546667	0.0187274		ENST00000528450	ENSG00000149150	SLC43A1	SLC43A1-002	solute carrier family 43, member 1	-4.99232	0.000640358	0.0221471
									ENST00000442742	ENSG00000147044	CASK	CASK-013	calcium/calmodulin-dependent serine protein kinase (MAGUK family)	1.38805	0.000548281	0.018769		ENST00000584549	ENSG00000108654	DDX5	DDX5-018	DEAD (Asp-Glu-Ala-Asp) box polypeptide 5	-2.84339	0.000646494	0.022343
									ENST00000358625	ENSG00000196363	WDR5	WDR5-001	WD repeat domain 5	-1.00016	0.000551607	0.0188691		ENST00000355716	ENSG00000157873	TNFRSF14	TNFRSF14-001	tumor necrosis factor receptor superfamily, member 14 (herpesvirus entry mediator)	1.73875	0.000652623	0.0225385
									ENST00000485543	ENSG00000224389	C4B	C4B-004	ENSG00000224389	2.12855	0.000553206	0.0189101		ENST00000409678	ENSG00000185269	NOTUM	NOTUM-001	notum pectinacetylesterase homolog (Drosophila)	-1.73999	0.000667448	0.023017
									ENST00000357277	ENSG00000169891	REPS2	REPS2-005	RALBP1 associated Eps domain containing 2	-2.12188	0.000555311	0.0189544		ENST00000511472	ENSG00000127184	COX7C	COX7C-005	cytochrome c oxidase subunit VIIc	-1.00389	0.000670394	0.0231019
									ENST00000370542	ENSG00000143013	LMO4	LMO4-002	LIM domain only 4	0.735018	0.000555236	0.0189544		ENST00000425098	ENSG00000079974	RABL2B	RABL2B-009	RAB, member of RAS oncogene family-like 2B	11.6176	0.000681433	0.0234653
									ENST00000370544	ENSG00000143013	LMO4	LMO4-001	LIM domain only 4	1.0842	0.000563245	0.0192085		ENST00000375734	ENSG00000115963	RND3	RND3-002	Rho family GTPase 3	1.1902	0.000682036	0.023469
									ENST00000560295	ENSG00000259758	CASC7	CASC7-001	ENSG00000259758	-0.887796	0.000563573	0.0192085		ENST00000266673	ENSG00000139291	TMEM19	TMEM19-001	transmembrane protein 19	-0.741256	0.000683996	0.0235074
									ENST00000358295	ENSG00000219438	FAM19A5	FAM19A5-001	family with sequence similarity 19 (chemokine (C-C motif)-like), member A5	-1.06426	0.000566118	0.0192813		ENST00000571618	ENSG00000141556	TBCD	TBCD-019	tubulin folding cofactor D	-9.53639	0.00068414	0.0235074
									ENST00000378697	ENSG00000139684	ESD	ESD-003	esterase D/formylglutathione hydrolase	1.87027	0.000576245	0.019612		ENST00000367120	ENSG00000143466	IKBKE	IKBKE-001	inhibitor of kappa light polypeptide gene enhancer in B-cells, kinase epsilon	1.61096	0.000685931	0.0235519
									ENST00000233143	ENSG00000034510	TMSB10	TMSB10-001	thymosin beta 10	0.673016	0.000584215	0.0198688		ENST00000429722	ENSG00000189046	ALKBH2	ALKBH2-007	alkB, alkylation repair homolog 2 (E. coli)	2.41174	0.000686971	0.0235707
									ENST00000506585	ENSG00000165259	HDX	HDX-001	highly divergent homeobox	2.56109	0.000585002	0.0198812		ENST00000406785	ENSG00000183023	SLC8A1	SLC8A1-005	solute carrier family 8 (sodium/calcium exchanger), member 1	1.4651	0.000689497	0.0236332
									ENST00000415537	ENSG00000204525	HLA-C	HLA-C-007	major histocompatibility complex, class I, C; major histocompatibility complex, class I, B	4.17869	0.000585624	0.0198879		ENST00000477958	ENSG00000142657	PGD	PGD-005	phosphogluconate dehydrogenase	-1.0001	0.000689787	0.0236332
[truncated: 307 more rows]
