# Supplementary material for: An integrated multi-omics approach identifies the landscape of interferon-α-mediated responses of human pancreatic beta cells
Source: Nat Commun. 2020 May 22;11:2584. doi: 10.1038/s41467-020-16327-0 (PMC7244579; doi:10.1038/s41467-020-16327-0)
Supplement: Supplementary file 10 — Supplementary Data 7 [file 41467_2020_16327_MOESM10_ESM.xlsx]

## Sheet: Sheet1
Supplementary Data 7: List of differentially expressed transcripts from RNA-seq of pancreatic human islets exposed to IFNalpha for the indicated time points. (log2FC >|0.58| and FDR < 0.05; mean RPKM > 0.5 in at least one condition).
2h									8h									18h
	gene_id	gene_type	transcript_name	gene_name	logFC	PValue	FDR			gene_id	gene_type	transcript_name	gene_name	logFC	PValue	FDR			gene_id	gene_type	transcript_name	gene_name	logFC	PValue	FDR
ENST00000006053	ENSG00000006210.6	protein_coding	CX3CL1-001	CX3CL1	2.63307	5.15137e-10	5.81897e-07		ENST00000006053	ENSG00000006210.6	protein_coding	CX3CL1-001	CX3CL1	3.68262	7.8026e-13	8.63016e-10		ENST00000003084	ENSG00000001626.9	protein_coding	CFTR-001	CFTR	-0.606419	0.000999566	0.0289356
ENST00000012134	ENSG00000010818.4	protein_coding	HIVEP2-002	HIVEP2	3.41111	0.000403473	0.0378655		ENST00000022615	ENSG00000078668.9	protein_coding	VDAC3-003	VDAC3	-1.56245	0.000707417	0.0198927		ENST00000006053	ENSG00000006210.6	protein_coding	CX3CL1-001	CX3CL1	3.0774	2.51383e-11	1.44035e-08
ENST00000056217	ENSG00000050327.10	protein_coding	ARHGEF5-001	ARHGEF5	0.694685	4.08874e-05	0.00652162		ENST00000040877	ENSG00000059588.5	protein_coding	TARBP1-001	TARBP1	-0.623519	0.00016299	0.00625239		ENST00000044462	ENSG00000041357.11	protein_coding	PSMA4-001	PSMA4	1.13986	1.39741e-06	0.000137135
ENST00000174618	ENSG00000070444.9	protein_coding	MNT-001	MNT	-0.726361	3.65674e-05	0.00597354		ENST00000044462	ENSG00000041357.11	protein_coding	PSMA4-001	PSMA4	0.935033	2.47552e-05	0.0013719		ENST00000056217	ENSG00000050327.10	protein_coding	ARHGEF5-001	ARHGEF5	0.62519	0.000144904	0.00647566
ENST00000202917	ENSG00000089127.8	protein_coding	OAS1-001	OAS1	3.36009	5.63666e-09	4.12334e-06		ENST00000056217	ENSG00000050327.10	protein_coding	ARHGEF5-001	ARHGEF5	0.965983	2.80561e-07	3.12269e-05		ENST00000056233	ENSG00000050344.8	protein_coding	NFE2L3-001	NFE2L3	1.37752	1.1606e-06	0.000117815
ENST00000206451	ENSG00000092010.10	protein_coding	PSME1-001	PSME1	0.617213	0.000398582	0.0375864		ENST00000056233	ENSG00000050344.8	protein_coding	NFE2L3-001	NFE2L3	1.29304	3.04766e-06	0.000236901		ENST00000075503	ENSG00000060140.4	protein_coding	STYK1-001	STYK1	1.11767	0.000373286	0.0135462
ENST00000215631	ENSG00000099860.4	protein_coding	GADD45B-001	GADD45B	1.93815	3.16917e-09	2.43847e-06		ENST00000075503	ENSG00000060140.4	protein_coding	STYK1-001	STYK1	1.49667	1.14335e-05	0.000713294		ENST00000161559	ENSG00000079385.17	protein_coding	CEACAM1-001	CEACAM1	2.16513	2.11418e-05	0.00133783
ENST00000215794	ENSG00000184979.9	protein_coding	USP18-001	USP18	3.76313	8.98871e-16	1.59073e-11		ENST00000157600	ENSG00000071282.7	protein_coding	LMCD1-001	LMCD1	-1.56047	0.000696843	0.0196162		ENST00000169551	ENSG00000075336.7	protein_coding	TIMM21-001	TIMM21	-0.88051	2.13411e-05	0.00134884
ENST00000216044	ENSG00000100226.11	protein_coding	GTPBP1-001	GTPBP1	0.718862	1.54114e-05	0.00307596		ENST00000161559	ENSG00000079385.17	protein_coding	CEACAM1-001	CEACAM1	2.32479	8.46703e-06	0.000555653		ENST00000178640	ENSG00000137764.15	protein_coding	MAP2K5-001	MAP2K5	-0.909233	0.00190093	0.0460623
ENST00000216968	ENSG00000101000.4	protein_coding	PROCR-001	PROCR	0.663776	0.000532559	0.0468114		ENST00000165698	ENSG00000068615.12	protein_coding	REEP1-001	REEP1	-2.06266	0.00138015	0.0315834		ENST00000188790	ENSG00000078098.9	protein_coding	FAP-001	FAP	-0.891633	0.000824395	0.0249666
ENST00000218340	ENSG00000102218.5	protein_coding	RP2-001	RP2	0.692602	3.95295e-06	0.00096269		ENST00000169551	ENSG00000075336.7	protein_coding	TIMM21-001	TIMM21	-0.988181	4.16302e-06	0.000304015		ENST00000192788	ENSG00000065060.12	protein_coding	UHRF1BP1-001	UHRF1BP1	0.924102	1.77832e-07	2.47154e-05
ENST00000220325	ENSG00000103966.5	protein_coding	EHD4-001	EHD4	1.53657	3.06708e-08	1.61222e-05		ENST00000171887	ENSG00000079308.12	protein_coding	TNS1-001	TNS1	0.798839	0.00104957	0.0262271		ENST00000196371	ENSG00000083720.8	protein_coding	OXCT1-001	OXCT1	-0.684977	0.0012281	0.033626
ENST00000220751	ENSG00000104312.6	protein_coding	RIPK2-001	RIPK2	0.947412	2.31228e-06	0.00062046		ENST00000179765	ENSG00000076108.7	protein_coding	BAZ2A-201	BAZ2A	1.41338	2.60769e-05	0.00143615		ENST00000196551	ENSG00000083845.4	protein_coding	RPS5-201	RPS5	-0.627571	6.01997e-06	0.00047279
ENST00000223293	ENSG00000106560.6	protein_coding	GIMAP2-001	GIMAP2	2.1755	7.66148e-10	7.82222e-07		ENST00000188790	ENSG00000078098.9	protein_coding	FAP-001	FAP	-0.815853	0.00176807	0.0379268		ENST00000202773	ENSG00000089009.11	protein_coding	RPL6-001	RPL6	-1.18611	5.33257e-12	4.10306e-09
ENST00000223324	ENSG00000106591.3	protein_coding	MRPL32-001	MRPL32	0.692126	0.000546887	0.0477546		ENST00000192788	ENSG00000065060.12	protein_coding	UHRF1BP1-001	UHRF1BP1	1.21498	1.09332e-09	2.81774e-07		ENST00000202917	ENSG00000089127.8	protein_coding	OAS1-001	OAS1	5.15546	3.29071e-12	2.86014e-09
ENST00000223428	ENSG00000081386.8	protein_coding	ZNF510-201	ZNF510	-0.787015	4.41885e-05	0.00696146		ENST00000193391	ENSG00000081148.11	protein_coding	IMPG2-001	IMPG2	2.34043	7.25659e-07	7.05604e-05		ENST00000206451	ENSG00000092010.10	protein_coding	PSME1-001	PSME1	1.33224	3.22747e-09	8.74233e-07
ENST00000228434	ENSG00000110848.4	protein_coding	CD69-001	CD69	3.75038	6.71762e-07	0.00022649		ENST00000199448	ENSG00000086289.7	protein_coding	EPDR1-001	EPDR1	-0.593718	1.74167e-05	0.00100727		ENST00000207549	ENSG00000092929.7	protein_coding	UNC13D-001	UNC13D	0.892124	0.000437507	0.0152613
ENST00000228928	ENSG00000111331.8	protein_coding	OAS3-001	OAS3	3.01688	1.03703e-08	6.71425e-06		ENST00000199940	ENSG00000078018.15	protein_coding	MAP2-003	MAP2	1.07334	6.363e-05	0.00296072		ENST00000209718	ENSG00000108244.12	protein_coding	KRT23-001	KRT23	1.4389	0.000192274	0.00801841
ENST00000231368	ENSG00000113441.11	protein_coding	LNPEP-001	LNPEP	0.647356	0.000221591	0.0242567		ENST00000200652	ENSG00000197208.5	protein_coding	SLC22A4-001	SLC22A4	0.780667	0.000874967	0.0230718		ENST00000209875	ENSG00000094916.9	protein_coding	CBX5-002	CBX5	-0.655044	1.25679e-05	0.000859848
ENST00000232564	ENSG00000114450.5	protein_coding	GNB4-001	GNB4	1.75673	9.8298e-06	0.00210433		ENST00000201586	ENSG00000088002.7	protein_coding	SULT2B1-001	SULT2B1	-1.27311	0.00128491	0.0302257		ENST00000215780	ENSG00000099984.6	protein_coding	GSTT2-001	GSTT2	0.843589	0.0019507	0.047139
ENST00000233057	ENSG00000055332.11	protein_coding	EIF2AK2-001	EIF2AK2	1.74219	1.42375e-08	8.3987e-06		ENST00000202773	ENSG00000089009.11	protein_coding	RPL6-001	RPL6	-0.624462	1.32375e-06	0.000117132		ENST00000215794	ENSG00000184979.9	protein_coding	USP18-001	USP18	4.5074	2.56719e-17	1.21047e-12
ENST00000234313	ENSG00000115956.9	protein_coding	PLEK-001	PLEK	1.53208	2.51964e-05	0.00444419		ENST00000202917	ENSG00000089127.8	protein_coding	OAS1-001	OAS1	4.80437	1.48741e-11	7.81626e-09		ENST00000215886	ENSG00000100079.5	protein_coding	LGALS2-001	LGALS2	0.839462	0.000774416	0.0238069
ENST00000234816	ENSG00000116194.8	protein_coding	ANGPTL1-001	ANGPTL1	1.34296	0.000316752	0.0318497		ENST00000203664	ENSG00000089723.5	protein_coding	OTUB2-001	OTUB2	-0.702458	0.000258828	0.00911234		ENST00000215906	ENSG00000128203.6	protein_coding	ASPHD2-001	ASPHD2	0.914067	0.000153315	0.00673767
ENST00000241261	ENSG00000121858.6	protein_coding	TNFSF10-001	TNFSF10	2.0813	1.24962e-07	5.39379e-05		ENST00000206451	ENSG00000092010.10	protein_coding	PSME1-001	PSME1	0.700477	9.00075e-05	0.00392976		ENST00000215957	ENSG00000100139.9	protein_coding	MICALL1-001	MICALL1	0.829642	0.000232705	0.00931668
ENST00000242351	ENSG00000105939.8	protein_coding	ZC3HAV1-001	ZC3HAV1	2.37056	4.01083e-11	7.251e-08		ENST00000207549	ENSG00000092929.7	protein_coding	UNC13D-001	UNC13D	0.843181	0.000748126	0.0206761		ENST00000216044	ENSG00000100226.11	protein_coding	GTPBP1-001	GTPBP1	1.64799	3.5944e-12	2.93585e-09
ENST00000242728	ENSG00000123095.5	protein_coding	BHLHE41-001	BHLHE41	-1.02452	0.000189781	0.0215292		ENST00000210187	ENSG00000167964.8	protein_coding	RAB26-001	RAB26	-1.04206	0.000597551	0.0174215		ENST00000216064	ENSG00000100242.11	protein_coding	SUN2-201	SUN2	-1.09376	0.000439843	0.0153026
ENST00000243346	ENSG00000123609.6	protein_coding	NMI-001	NMI	1.93435	1.12736e-07	4.94648e-05		ENST00000215631	ENSG00000099860.4	protein_coding	GADD45B-001	GADD45B	0.862985	0.000483696	0.0148182		ENST00000216099	ENSG00000243811.2	protein_coding	APOBEC3D-001	APOBEC3D	2.21767	2.03469e-07	2.73477e-05
ENST00000244061	ENSG00000124226.7	protein_coding	RNF114-001	RNF114	0.71762	1.45446e-05	0.00293608		ENST00000215794	ENSG00000184979.9	protein_coding	USP18-001	USP18	4.53599	2.17091e-17	5.7628e-13		ENST00000216133	ENSG00000100307.8	protein_coding	CBX7-001	CBX7	-0.609319	0.000175539	0.00746758
ENST00000245414	ENSG00000125347.9	protein_coding	IRF1-001	IRF1	2.26046	7.00313e-07	0.000229987		ENST00000215906	ENSG00000128203.6	protein_coding	ASPHD2-001	ASPHD2	1.35156	6.74112e-07	6.61539e-05		ENST00000216264	ENSG00000100422.9	protein_coding	CERK-001	CERK	-2.46744	1.85078e-12	2.0053e-09
ENST00000245479	ENSG00000125398.5	protein_coding	SOX9-001	SOX9	0.736924	0.000259947	0.0274224		ENST00000215912	ENSG00000100100.8	protein_coding	PIK3IP1-001	PIK3IP1	-0.611758	0.00131058	0.030679		ENST00000216455	ENSG00000100567.8	protein_coding	PSMA3-001	PSMA3	0.995821	1.96055e-05	0.00124955
ENST00000246104	ENSG00000215397.3	protein_coding	SCRT2-001	SCRT2	-2.25938	1.50476e-05	0.00302611		ENST00000216014	ENSG00000100196.6	protein_coding	KDELR3-001	KDELR3	-0.679707	0.000855296	0.0227303		ENST00000216802	ENSG00000100911.9	protein_coding	PSME2-001	PSME2	1.32047	1.00913e-07	1.51772e-05
ENST00000248244	ENSG00000127666.8	protein_coding	TICAM1-001	TICAM1	0.818516	1.83342e-05	0.00346399		ENST00000216044	ENSG00000100226.11	protein_coding	GTPBP1-001	GTPBP1	2.03328	3.69959e-14	1.03376e-10		ENST00000216968	ENSG00000101000.4	protein_coding	PROCR-001	PROCR	1.29054	4.02951e-08	7.01413e-06
ENST00000249887	ENSG00000129048.6	protein_coding	ACKR4-001	ACKR4	1.27317	5.4933e-05	0.0084445		ENST00000216064	ENSG00000100242.11	protein_coding	SUN2-201	SUN2	-0.902033	0.00241026	0.047028		ENST00000217381	ENSG00000101400.5	protein_coding	SNTA1-001	SNTA1	-0.585755	0.000148881	0.00659994
ENST00000250263	ENSG00000104626.10	protein_coding	ERI1-201	ERI1	0.764992	0.000439495	0.0404618		ENST00000216099	ENSG00000243811.2	protein_coding	APOBEC3D-001	APOBEC3D	2.83422	3.25849e-09	7.45675e-07		ENST00000217426	ENSG00000101444.8	protein_coding	AHCY-002	AHCY	-0.619443	0.000169212	0.00726242
ENST00000251642	ENSG00000108771.8	protein_coding	DHX58-001	DHX58	1.75014	8.63621e-07	0.000274554		ENST00000216115	ENSG00000100290.2	protein_coding	BIK-001	BIK	-0.690006	0.00246129	0.047708		ENST00000217961	ENSG00000101846.6	protein_coding	STS-001	STS	1.09712	2.77838e-08	5.19391e-06
ENST00000252444	ENSG00000130164.7	protein_coding	LDLR-004	LDLR	1.03281	0.000325553	0.0324886		ENST00000216264	ENSG00000100422.9	protein_coding	CERK-001	CERK	-1.6483	5.27204e-09	1.12862e-06		ENST00000218104	ENSG00000101986.8	protein_coding	ABCD1-001	ABCD1	1.03911	2.19984e-08	4.27808e-06
ENST00000252593	ENSG00000130303.8	protein_coding	BST2-001	BST2	1.11919	0.000241553	0.0259601		ENST00000216274	ENSG00000129465.11	protein_coding	RIPK3-001	RIPK3	1.37965	0.00110589	0.0272724		ENST00000218200	ENSG00000102081.9	protein_coding	FMR1-201	FMR1	1.23467	6.61979e-05	0.00343214
ENST00000254436	ENSG00000132109.8	protein_coding	TRIM21-001	TRIM21	3.59331	1.12053e-11	2.7041e-08		ENST00000216455	ENSG00000100567.8	protein_coding	PSMA3-001	PSMA3	1.20652	1.17893e-06	0.000106446		ENST00000219334	ENSG00000103056.7	protein_coding	SMPD3-001	SMPD3	1.04433	0.000144201	0.00645511
ENST00000255695	ENSG00000133328.3	protein_coding	HRASLS2-001	HRASLS2	3.33998	0.000139477	0.017181		ENST00000216484	ENSG00000100596.2	protein_coding	SPTLC2-001	SPTLC2	0.934232	9.55679e-08	1.30476e-05		ENST00000220325	ENSG00000103966.5	protein_coding	EHD4-001	EHD4	1.66432	6.23482e-09	1.54679e-06
ENST00000256257	ENSG00000133874.1	protein_coding	RNF122-001	RNF122	1.01087	2.0648e-05	0.00380632		ENST00000216802	ENSG00000100911.9	protein_coding	PSME2-001	PSME2	1.1143	1.61705e-06	0.000138246		ENST00000220751	ENSG00000104312.6	protein_coding	RIPK2-001	RIPK2	0.949848	2.15512e-06	0.000198987
ENST00000256722	ENSG00000134326.7	protein_coding	CMPK2-002	CMPK2	4.65964	1.05218e-08	6.73025e-06		ENST00000216968	ENSG00000101000.4	protein_coding	PROCR-001	PROCR	1.4366	5.70411e-09	1.1876e-06		ENST00000220849	ENSG00000104408.5	protein_coding	EIF3E-001	EIF3E	-0.910681	7.86153e-07	8.65926e-05
ENST00000257570	ENSG00000135114.8	protein_coding	OASL-001	OASL	5.17959	1.2562e-11	2.89969e-08		ENST00000217961	ENSG00000101846.6	protein_coding	STS-001	STS	0.910603	7.14272e-07	6.95806e-05		ENST00000221363	ENSG00000104774.8	protein_coding	MAN2B1-003	MAN2B1	-1.86359	0.000693149	0.0217623
ENST00000257572	ENSG00000135116.5	protein_coding	HRK-001	HRK	1.15414	0.000393902	0.0373441		ENST00000218104	ENSG00000101986.8	protein_coding	ABCD1-001	ABCD1	1.47	2.15615e-11	1.01303e-08		ENST00000222690	ENSG00000105968.14	protein_coding	H2AFV-001	H2AFV	-0.861678	0.00101233	0.0292354
ENST00000258381	ENSG00000135899.12	protein_coding	SP110-002	SP110	5.24389	8.67558e-10	8.37446e-07		ENST00000218200	ENSG00000102081.9	protein_coding	FMR1-201	FMR1	1.94387	7.98532e-08	1.13355e-05		ENST00000222823	ENSG00000106100.6	protein_coding	NOD1-001	NOD1	1.63588	3.49926e-05	0.0020243
ENST00000259030	ENSG00000136514.2	protein_coding	RTP4-001	RTP4	2.59304	2.10952e-11	4.47985e-08		ENST00000218340	ENSG00000102218.5	protein_coding	RP2-001	RP2	0.849041	1.39128e-07	1.78351e-05		ENST00000223293	ENSG00000106560.6	protein_coding	GIMAP2-001	GIMAP2	2.65662	1.56357e-11	9.76605e-09
ENST00000259727	ENSG00000137198.5	protein_coding	GMPR-001	GMPR	2.01893	2.30072e-07	9.11825e-05		ENST00000219235	ENSG00000102962.4	protein_coding	CCL22-001	CCL22	1.75647	0.001791	0.0381871		ENST00000223321	ENSG00000106588.6	protein_coding	PSMA2-001	PSMA2	1.17091	0.000316302	0.0118038
ENST00000259939	ENSG00000137393.8	protein_coding	RNF144B-001	RNF144B	0.840311	0.000323506	0.0324062		ENST00000219334	ENSG00000103056.7	protein_coding	SMPD3-001	SMPD3	1.22767	1.94592e-05	0.00110968		ENST00000223500	ENSG00000086065.9	protein_coding	CHMP5-001	CHMP5	1.1704	8.24569e-09	1.91167e-06
ENST00000260302	ENSG00000137745.7	protein_coding	MMP13-001	MMP13	7.18259	1.31952e-05	0.00271529		ENST00000220325	ENSG00000103966.5	protein_coding	EHD4-001	EHD4	2.29324	1.16428e-11	6.57584e-09		ENST00000226279	ENSG00000004468.7	protein_coding	CD38-001	CD38	6.97945	1.57376e-06	0.000151913
ENST00000260403	ENSG00000137842.2	protein_coding	TMEM62-001	TMEM62	1.11246	2.40212e-06	0.000634483		ENST00000220751	ENSG00000104312.6	protein_coding	RIPK2-001	RIPK2	1.13523	1.15343e-07	1.50763e-05		ENST00000227507	ENSG00000110092.3	protein_coding	CCND1-001	CCND1	0.90732	0.000302777	0.0113844
ENST00000261211	ENSG00000059758.3	protein_coding	CDK17-001	CDK17	1.11538	5.66234e-07	0.000197776		ENST00000221233	ENSG00000077348.4	protein_coding	EXOSC5-001	EXOSC5	-0.817609	0.00159479	0.0349871		ENST00000227880	ENSG00000110446.5	protein_coding	SLC15A3-001	SLC15A3	3.11768	6.64624e-09	1.61121e-06
ENST00000261226	ENSG00000057704.6	protein_coding	TMCC3-001	TMCC3	-0.863354	4.49955e-06	0.00108093		ENST00000222553	ENSG00000105835.7	protein_coding	NAMPT-001	NAMPT	0.755796	0.000488117	0.0149278		ENST00000228434	ENSG00000110848.4	protein_coding	CD69-001	CD69	3.57799	8.94931e-07	9.55991e-05
ENST00000261822	ENSG00000110987.4	protein_coding	BCL7A-002	BCL7A	-0.581759	0.000367997	0.0357827		ENST00000222823	ENSG00000106100.6	protein_coding	NOD1-001	NOD1	1.56279	6.80233e-05	0.00312137		ENST00000228928	ENSG00000111331.8	protein_coding	OAS3-001	OAS3	5.7361	1.19033e-13	2.87255e-10
ENST00000262032	ENSG00000123411.10	protein_coding	IKZF4-001	IKZF4	1.17942	0.000303639	0.0307643		ENST00000223095	ENSG00000106366.7	protein_coding	SERPINE1-001	SERPINE1	1.32041	0.00257064	0.0491275		ENST00000228936	ENSG00000111339.6	protein_coding	ART4-001	ART4	-0.93198	0.000136505	0.00616256
ENST00000262384	ENSG00000102921.3	protein_coding	N4BP1-001	N4BP1	1.12483	7.30434e-11	1.10798e-07		ENST00000223293	ENSG00000106560.6	protein_coding	GIMAP2-001	GIMAP2	2.6512	1.66385e-11	8.25564e-09		ENST00000231130	ENSG00000113205.2	protein_coding	PCDHB3-001	PCDHB3	-1.37709	1.30698e-07	1.88404e-05
ENST00000262878	ENSG00000101347.7	protein_coding	SAMHD1-001	SAMHD1	2.19121	2.76465e-09	2.19072e-06		ENST00000223321	ENSG00000106588.6	protein_coding	PSMA2-001	PSMA2	1.54251	1.11302e-05	0.000698015		ENST00000231134	ENSG00000113209.6	protein_coding	PCDHB5-001	PCDHB5	-0.58199	0.000115808	0.00540752
ENST00000262971	ENSG00000105229.2	protein_coding	PIAS4-001	PIAS4	0.675839	0.000558708	0.0485473		ENST00000223500	ENSG00000086065.9	protein_coding	CHMP5-001	CHMP5	1.06143	4.91168e-08	7.73786e-06		ENST00000231136	ENSG00000113211.3	protein_coding	PCDHB6-001	PCDHB6	-1.86926	0.000525118	0.0174571
ENST00000263265	ENSG00000105559.7	protein_coding	PLEKHA4-001	PLEKHA4	1.25442	0.000293027	0.030055		ENST00000224140	ENSG00000107290.9	protein_coding	SETX-001	SETX	1.30506	0.000736336	0.0204716		ENST00000232219	ENSG00000114115.5	protein_coding	RBP1-001	RBP1	-0.688527	2.46058e-05	0.00151023
ENST00000263620	ENSG00000116017.6	protein_coding	ARID3A-001	ARID3A	-1.29028	3.31229e-05	0.00546126		ENST00000225245	ENSG00000006075.11	protein_coding	CCL3-001	CCL3	1.64583	0.00144734	0.032601		ENST00000232564	ENSG00000114450.5	protein_coding	GNB4-001	GNB4	2.28512	1.81776e-07	2.51233e-05
ENST00000263642	ENSG00000115267.5	protein_coding	IFIH1-001	IFIH1	3.0116	4.10515e-12	1.14709e-08		ENST00000226279	ENSG00000004468.7	protein_coding	CD38-001	CD38	6.37517	4.79838e-06	0.000344258		ENST00000233055	ENSG00000085449.10	protein_coding	WDFY1-001	WDFY1	0.829025	1.06595e-07	1.57467e-05
ENST00000263726	ENSG00000121454.4	protein_coding	LHX4-001	LHX4	-1.7575	3.79467e-05	0.00617983		ENST00000226299	ENSG00000002549.8	protein_coding	LAP3-001	LAP3	2.40103	3.3602e-05	0.0017663		ENST00000233057	ENSG00000055332.11	protein_coding	EIF2AK2-001	EIF2AK2	2.68221	3.05395e-12	2.84451e-09
ENST00000264346	ENSG00000138642.10	protein_coding	HERC6-001	HERC6	1.41957	2.12885e-05	0.00389733		ENST00000226317	ENSG00000124875.5	protein_coding	CXCL6-001	CXCL6	-0.967454	0.000736872	0.0204716		ENST00000233143	ENSG00000034510.4	protein_coding	TMSB10-001	TMSB10	0.710671	0.000171005	0.007326
ENST00000264350	ENSG00000138646.4	protein_coding	HERC5-001	HERC5	3.18614	3.00036e-12	9.67046e-09		ENST00000227525	ENSG00000110108.4	protein_coding	TMEM109-001	TMEM109	1.0272	0.000558265	0.0165673		ENST00000233612	ENSG00000115271.6	protein_coding	GCA-003	GCA	0.997254	0.000237772	0.00943464
ENST00000264864	ENSG00000038210.9	protein_coding	PI4K2B-001	PI4K2B	1.42509	2.99387e-06	0.000775353		ENST00000227758	ENSG00000110330.4	protein_coding	BIRC2-001	BIRC2	0.667499	0.00260207	0.0496417		ENST00000234313	ENSG00000115956.9	protein_coding	PLEK-001	PLEK	1.75976	3.94203e-06	0.000332201
ENST00000264888	ENSG00000138755.5	protein_coding	CXCL9-001	CXCL9	3.46483	7.64683e-07	0.000247548		ENST00000227880	ENSG00000110446.5	protein_coding	SLC15A3-001	SLC15A3	2.4312	4.20744e-07	4.39719e-05		ENST00000234816	ENSG00000116194.8	protein_coding	ANGPTL1-001	ANGPTL1	3.51989	1.06608e-10	4.67764e-08
ENST00000265598	ENSG00000078081.3	protein_coding	LAMP3-001	LAMP3	3.84855	1.32717e-08	8.12893e-06		ENST00000228027	ENSG00000062282.10	protein_coding	DGAT2-001	DGAT2	-1.76112	0.00141888	0.0321099		ENST00000235878	ENSG00000117226.7	protein_coding	GBP3-002	GBP3	1.9495	3.77672e-07	4.62004e-05
ENST00000266304	ENSG00000167074.10	protein_coding	TEF-001	TEF	-1.09738	0.000397532	0.037554		ENST00000228434	ENSG00000110848.4	protein_coding	CD69-001	CD69	3.2237	3.79616e-06	0.000282272		ENST00000236147	ENSG00000188404.4	protein_coding	SELL-001	SELL	3.37141	1.31743e-08	2.79775e-06
ENST00000268042	ENSG00000140450.7	protein_coding	ARRDC4-001	ARRDC4	-0.669805	2.93843e-05	0.00497708		ENST00000228515	ENSG00000110925.2	protein_coding	CSRNP2-001	CSRNP2	0.85248	6.81508e-06	0.00046173		ENST00000236957	ENSG00000114942.9	protein_coding	EEF1B2-001	EEF1B2	-1.16308	0.00180505	0.0443118
ENST00000268058	ENSG00000140464.15	protein_coding	PML-001	PML	2.32631	2.29038e-05	0.00416433		ENST00000228534	ENSG00000110944.4	protein_coding	IL23A-201	IL23A	-1.25381	0.00233635	0.04591		ENST00000237264	ENSG00000028839.5	protein_coding	TBPL1-001	TBPL1	0.769871	8.8555e-05	0.00435321
ENST00000269385	ENSG00000141570.6	protein_coding	CBX8-001	CBX8	-0.669073	0.000118153	0.0150069		ENST00000228928	ENSG00000111331.8	protein_coding	OAS3-001	OAS3	5.42628	3.78564e-13	4.90203e-10		ENST00000237536	ENSG00000149639.9	protein_coding	SOGA1-005	SOGA1	-0.580548	0.000809492	0.0246568
ENST00000269389	ENSG00000141574.3	protein_coding	SECTM1-001	SECTM1	2.60532	5.74725e-09	4.12334e-06		ENST00000228936	ENSG00000111339.6	protein_coding	ART4-001	ART4	-1.01202	5.16265e-05	0.0025054		ENST00000237858	ENSG00000173221.9	protein_coding	GLRX-001	GLRX	1.19216	0.000867807	0.0259474
ENST00000269518	ENSG00000141682.11	protein_coding	PMAIP1-002	PMAIP1	1.61454	8.04766e-05	0.0112733		ENST00000229913	ENSG00000164627.13	protein_coding	KIF6-007	KIF6	5.8022	0.000869478	0.0229773		ENST00000241261	ENSG00000121858.6	protein_coding	TNFSF10-001	TNFSF10	2.87015	3.40834e-10	1.2394e-07
ENST00000273153	ENSG00000144655.10	protein_coding	CSRNP1-001	CSRNP1	1.78383	5.39197e-10	5.96386e-07		ENST00000230859	ENSG00000112941.8	protein_coding	PAPD7-001	PAPD7	1.03087	8.46255e-07	8.00865e-05		ENST00000241502	ENSG00000122068.7	protein_coding	FYTTD1-001	FYTTD1	0.635361	0.00048873	0.0164639
ENST00000275230	ENSG00000146411.5	protein_coding	SLC2A12-001	SLC2A12	0.781068	5.07289e-05	0.00785203		ENST00000231130	ENSG00000113205.2	protein_coding	PCDHB3-001	PCDHB3	-1.05464	8.45369e-06	0.000555464		ENST00000242210	ENSG00000122643.13	protein_coding	NT5C3A-001	NT5C3A	3.28864	0.00117332	0.0325289
ENST00000275532	ENSG00000243335.4	protein_coding	KCTD7-001	KCTD7	-0.725945	0.000179161	0.0209051		ENST00000231368	ENSG00000113441.11	protein_coding	LNPEP-001	LNPEP	1.11671	7.81292e-08	1.12411e-05		ENST00000242351	ENSG00000105939.8	protein_coding	ZC3HAV1-001	ZC3HAV1	0.965965	0.000108941	0.00516407
ENST00000275767	ENSG00000146859.5	protein_coding	TMEM140-001	TMEM140	2.02774	2.15282e-08	1.20311e-05		ENST00000231512	ENSG00000113583.6	protein_coding	C5orf15-001	C5orf15	0.640021	7.49331e-06	0.000502307		ENST00000242465	ENSG00000122862.4	protein_coding	SRGN-001	SRGN	1.59355	0.000236913	0.00942169
ENST00000276500	ENSG00000147509.9	protein_coding	RGS20-003	RGS20	7.22904	9.83688e-05	0.0132551		ENST00000232564	ENSG00000114450.5	protein_coding	GNB4-001	GNB4	3.64917	5.0954e-11	2.13008e-08		ENST00000243346	ENSG00000123609.6	protein_coding	NMI-001	NMI	2.94757	4.27415e-11	2.14074e-08
ENST00000278505	ENSG00000149218.4	protein_coding	ENDOD1-001	ENDOD1	0.696053	0.000237795	0.0256637		ENST00000233055	ENSG00000085449.10	protein_coding	WDFY1-001	WDFY1	0.84551	7.52833e-08	1.08906e-05		ENST00000243347	ENSG00000123610.3	protein_coding	TNFAIP6-001	TNFAIP6	1.62319	0.00013437	0.00607472
ENST00000281317	ENSG00000151611.9	protein_coding	MMAA-001	MMAA	0.783268	9.08042e-06	0.00195178		ENST00000233057	ENSG00000055332.11	protein_coding	EIF2AK2-001	EIF2AK2	3.13148	1.41867e-13	2.68994e-10		ENST00000243501	ENSG00000123739.6	protein_coding	PLA2G12A-001	PLA2G12A	-0.813643	0.000108281	0.00514197
ENST00000284690	ENSG00000089876.7	protein_coding	DHX32-001	DHX32	-0.884409	0.000154546	0.0186477		ENST00000233072	ENSG00000021826.10	protein_coding	CPS1-001	CPS1	-10.9457	0.00201187	0.0413973		ENST00000243644	ENSG00000256683.2	protein_coding	ZNF350-001	ZNF350	0.869229	1.03175e-05	0.000736245
ENST00000284987	ENSG00000154736.5	protein_coding	ADAMTS5-001	ADAMTS5	-1.14329	0.000124546	0.015595		ENST00000233557	ENSG00000115216.9	protein_coding	NRBP1-001	NRBP1	0.662061	0.000551024	0.0163707		ENST00000244061	ENSG00000124226.7	protein_coding	RNF114-001	RNF114	1.30497	4.39117e-10	1.52373e-07
ENST00000285697	ENSG00000155330.5	protein_coding	C16orf87-001	C16orf87	-2.65022	0.000181292	0.0210613		ENST00000233612	ENSG00000115271.6	protein_coding	GCA-003	GCA	1.50876	9.27168e-07	8.69687e-05		ENST00000244519	ENSG00000111801.11	protein_coding	BTN3A3-001	BTN3A3	2.89531	1.06458e-06	0.000110174
ENST00000286760	ENSG00000156232.6	protein_coding	WHAMM-001	WHAMM	0.589094	5.83125e-05	0.00876787		ENST00000234313	ENSG00000115956.9	protein_coding	PLEK-001	PLEK	1.43617	5.77782e-05	0.00272896		ENST00000244763	ENSG00000124783.8	protein_coding	SSR1-001	SSR1	-0.802641	1.20175e-05	0.000828598
ENST00000286800	ENSG00000156273.11	protein_coding	BACH1-001	BACH1	0.794894	0.000198737	0.0221859		ENST00000234816	ENSG00000116194.8	protein_coding	ANGPTL1-001	ANGPTL1	4.22531	3.88866e-12	2.90779e-09		ENST00000245185	ENSG00000125148.6	protein_coding	MT2A-001	MT2A	2.59432	9.30609e-09	2.11141e-06
ENST00000287156	ENSG00000156587.11	protein_coding	UBE2L6-001	UBE2L6	2.32412	2.66752e-11	5.24522e-08		ENST00000235150	ENSG00000116514.12	protein_coding	RNF19B-004	RNF19B	1.50391	4.00684e-05	0.00203762		ENST00000245414	ENSG00000125347.9	protein_coding	IRF1-001	IRF1	2.17321	1.1352e-06	0.00011568
ENST00000287934	ENSG00000157240.2	protein_coding	FZD1-001	FZD1	-0.616388	0.000384885	0.0368197		ENST00000235878	ENSG00000117226.7	protein_coding	GBP3-002	GBP3	2.29502	2.78536e-08	4.6649e-06		ENST00000245907	ENSG00000125730.12	protein_coding	C3-001	C3	0.656785	0.00128776	0.0348235
ENST00000288383	ENSG00000157601.9	protein_coding	MX1-003	MX1	2.07946	6.82365e-07	0.00022649		ENST00000236147	ENSG00000188404.4	protein_coding	SELL-001	SELL	2.71685	3.74375e-07	4.00724e-05		ENST00000246163	ENSG00000125952.14	protein_coding	MAX-005	MAX	2.83328	0.000446467	0.0154722
ENST00000288937	ENSG00000158042.8	protein_coding	MRPL17-001	MRPL17	0.772629	0.000503778	0.0448008		ENST00000237264	ENSG00000028839.5	protein_coding	TBPL1-001	TBPL1	1.10385	5.26852e-07	5.35844e-05		ENST00000248244	ENSG00000127666.8	protein_coding	TICAM1-001	TICAM1	1.12463	1.29724e-07	1.87661e-05
ENST00000290291	ENSG00000060491.11	protein_coding	OGFR-001	OGFR	1.47685	2.64478e-06	0.000691695		ENST00000237858	ENSG00000173221.9	protein_coding	GLRX-001	GLRX	1.31795	0.000291622	0.0100275		ENST00000249014	ENSG00000128283.6	protein_coding	CDC42EP1-001	CDC42EP1	0.901181	3.3509e-05	0.00195836
ENST00000290354	ENSG00000159231.5	protein_coding	CBR3-001	CBR3	1.97226	9.68894e-07	0.000299454		ENST00000238181	ENSG00000116977.14	protein_coding	LGALS8-011	LGALS8	1.99301	0.000926882	0.0241339		ENST00000249116	ENSG00000128383.8	protein_coding	APOBEC3A-201	APOBEC3A	2.58166	1.79113e-05	0.00116324
ENST00000295417	ENSG00000163251.3	protein_coding	FZD5-001	FZD5	0.665228	2.99002e-06	0.000775353		ENST00000238618	ENSG00000119640.4	protein_coding	ACYP1-001	ACYP1	-0.629555	0.00140064	0.0318465		ENST00000249344	ENSG00000128578.5	protein_coding	STRIP2-001	STRIP2	1.17311	0.00044727	0.0154891
ENST00000295908	ENSG00000163644.9	protein_coding	PPM1K-001	PPM1K	2.08265	1.70478e-07	7.02806e-05		ENST00000239690	ENSG00000120526.6	protein_coding	NUDCD1-001	NUDCD1	1.12504	2.07378e-05	0.00117002		ENST00000249373	ENSG00000128602.5	protein_coding	SMO-001	SMO	-0.893695	2.57258e-05	0.00155914
ENST00000295934	ENSG00000163666.4	protein_coding	HESX1-001	HESX1	1.20274	0.000465283	0.042028		ENST00000239882	ENSG00000120690.9	protein_coding	ELF1-003	ELF1	0.776759	3.3051e-06	0.000251752		ENST00000249887	ENSG00000129048.6	protein_coding	ACKR4-001	ACKR4	2.06416	3.30524e-08	5.98903e-06
ENST00000296161	ENSG00000163840.5	protein_coding	DTX3L-001	DTX3L	1.95444	8.80221e-11	1.27959e-07		ENST00000239940	ENSG00000070087.9	protein_coding	PFN2-001	PFN2	-0.663689	0.000680976	0.0192717		ENST00000250092	ENSG00000129226.9	protein_coding	CD68-001	CD68	2.85241	1.85805e-10	7.41696e-08
ENST00000296414	ENSG00000070190.8	protein_coding	DAPP1-001	DAPP1	1.04265	0.00037063	0.0359072		ENST00000240055	ENSG00000120837.3	protein_coding	NFYB-001	NFYB	0.640908	0.00119301	0.0286987		ENST00000250151	ENSG00000129277.9	protein_coding	CCL4-001	CCL4	2.20244	2.68265e-05	0.00161663
ENST00000296795	ENSG00000164342.7	protein_coding	TLR3-001	TLR3	1.75215	1.37129e-06	0.000400018		ENST00000241051	ENSG00000121690.5	protein_coding	DEPDC7-001	DEPDC7	-1.07644	0.00226133	0.0449145		ENST00000251127	ENSG00000102452.11	protein_coding	NALCN-001	NALCN	-1.48299	0.00152022	0.0393132
ENST00000298159	ENSG00000165410.10	protein_coding	CFL2-001	CFL2	-0.613541	0.000260325	0.0274224		ENST00000241261	ENSG00000121858.6	protein_coding	TNFSF10-001	TNFSF10	3.19581	4.48101e-11	1.91856e-08		ENST00000251287	ENSG00000099822.2	protein_coding	HCN2-001	HCN2	-0.82893	0.000445619	0.0154529
ENST00000298292	ENSG00000165506.10	protein_coding	DNAAF2-001	DNAAF2	-0.700181	1.87376e-06	0.000520837		ENST00000241502	ENSG00000122068.7	protein_coding	FYTTD1-001	FYTTD1	1.24135	3.22114e-08	5.32752e-06		ENST00000251642	ENSG00000108771.8	protein_coding	DHX58-001	DHX58	3.23921	1.25115e-11	8.10057e-09
ENST00000298440	ENSG00000165621.4	protein_coding	OXGR1-001	OXGR1	-1.4397	7.93248e-05	0.0112006		ENST00000242351	ENSG00000105939.8	protein_coding	ZC3HAV1-001	ZC3HAV1	1.61808	5.51683e-08	8.39239e-06		ENST00000252250	ENSG00000170465.9	protein_coding	KRT6C-001	KRT6C	2.60163	3.79543e-06	0.000320865
ENST00000299977	ENSG00000166750.5	protein_coding	SLFN5-001	SLFN5	1.69323	9.2274e-08	4.11674e-05		ENST00000243346	ENSG00000123609.6	protein_coding	NMI-001	NMI	2.82213	9.90455e-11	3.72938e-08		ENST00000252252	ENSG00000185479.5	protein_coding	KRT6B-001	KRT6B	2.43441	1.08573e-05	0.000763474
ENST00000300870	ENSG00000185947.9	protein_coding	ZNF267-001	ZNF267	0.791298	1.2728e-05	0.0026604		ENST00000243501	ENSG00000123739.6	protein_coding	PLA2G12A-001	PLA2G12A	-0.666817	0.000918069	0.0239279		ENST00000252483	ENSG00000130202.5	protein_coding	PVRL2-002	PVRL2	0.893298	2.55232e-06	0.000228508
ENST00000301887	ENSG00000168062.5	protein_coding	BATF2-001	BATF2	4.07645	1.35142e-05	0.00275955		ENST00000243644	ENSG00000256683.2	protein_coding	ZNF350-001	ZNF350	0.589241	0.00103206	0.0259315		ENST00000252485	ENSG00000130202.5	protein_coding	PVRL2-001	PVRL2	0.780765	6.9472e-06	0.000535317
ENST00000302754	ENSG00000171223.4	protein_coding	JUNB-001	JUNB	1.13519	0.000114044	0.0146775		ENST00000243706	ENSG00000214367.3	protein_coding	HAUS3-001	HAUS3	0.694391	0.00118783	0.0286651		ENST00000252593	ENSG00000130303.8	protein_coding	BST2-001	BST2	4.75869	6.45783e-15	3.74763e-11
ENST00000302824	ENSG00000172345.9	protein_coding	STARD5-001	STARD5	2.34415	1.98894e-09	1.64992e-06		ENST00000244061	ENSG00000124226.7	protein_coding	RNF114-001	RNF114	1.47374	3.69001e-11	1.64627e-08		ENST00000253110	ENSG00000130813.13	protein_coding	C19orf66-001	C19orf66	4.08146	7.25816e-07	8.09544e-05
ENST00000303809	ENSG00000170684.4	protein_coding	ZNF296-001	ZNF296	1.3921	2.99532e-05	0.00503243		ENST00000244221	ENSG00000124374.8	protein_coding	PAIP2B-001	PAIP2B	-0.660116	0.00185749	0.0391333		ENST00000253513	ENSG00000131203.8	protein_coding	IDO1-002	IDO1	7.41924	2.13134e-06	0.000197478
ENST00000303921	ENSG00000170775.2	protein_coding	GPR37-001	GPR37	1.48785	2.27087e-09	1.85481e-06		ENST00000244519	ENSG00000111801.11	protein_coding	BTN3A3-001	BTN3A3	2.28226	2.37675e-05	0.00132407		ENST00000253680	ENSG00000196684.8	protein_coding	HSH2D-201	HSH2D	2.88109	1.70623e-07	2.39644e-05
ENST00000304788	ENSG00000170191.4	protein_coding	NANP-001	NANP	-0.605703	0.000293808	0.030055		ENST00000245185	ENSG00000125148.6	protein_coding	MT2A-001	MT2A	2.68556	3.98916e-09	8.82451e-07		ENST00000253788	ENSG00000131469.8	protein_coding	RPL27-001	RPL27	-0.628276	0.00128496	0.0348209
ENST00000304916	ENSG00000168672.3	protein_coding	FAM84B-001	FAM84B	0.961398	4.46333e-07	0.000164558		ENST00000245414	ENSG00000125347.9	protein_coding	IRF1-001	IRF1	1.77821	2.28744e-05	0.00128239		ENST00000254037	ENSG00000131732.7	protein_coding	ZCCHC9-001	ZCCHC9	-4.788	0.000944899	0.0276547
ENST00000305097	ENSG00000169860.4	protein_coding	P2RY1-001	P2RY1	-1.16254	1.64972e-05	0.00320826		ENST00000245479	ENSG00000125398.5	protein_coding	SOX9-001	SOX9	0.634911	0.00117213	0.0284935		ENST00000254436	ENSG00000132109.8	protein_coding	TRIM21-001	TRIM21	3.09953	1.49009e-10	6.22914e-08
ENST00000305123	ENSG00000169047.4	protein_coding	IRS1-001	IRS1	0.810617	2.49446e-05	0.00441445		ENST00000246015	ENSG00000125818.12	protein_coding	PSMF1-003	PSMF1	0.666333	0.000203048	0.00747573		ENST00000254691	ENSG00000132357.9	protein_coding	CARD6-001	CARD6	0.963867	1.12104e-06	0.000114677
ENST00000305135	ENSG00000163872.11	protein_coding	YEATS2-001	YEATS2	0.934817	8.7078e-05	0.0118845		ENST00000246043	ENSG00000125844.10	protein_coding	RRBP1-201	RRBP1	1.1596	0.000346427	0.0113813		ENST00000255040	ENSG00000132703.3	protein_coding	APCS-001	APCS	-1.41461	1.01928e-07	1.52435e-05
ENST00000306085	ENSG00000169871.8	protein_coding	TRIM56-001	TRIM56	1.29183	2.49356e-05	0.00441445		ENST00000246672	ENSG00000126368.5	protein_coding	NR1D1-001	NR1D1	0.653221	0.00130884	0.0306518		ENST00000255688	ENSG00000133321.6	protein_coding	RARRES3-001	RARRES3	4.59222	1.58858e-05	0.00105161
ENST00000306177	ENSG00000106346.7	protein_coding	USP42-005	USP42	0.973369	2.42084e-05	0.00437159		ENST00000246911	ENSG00000068079.3	protein_coding	IFI35-007	IFI35	5.24753	0.00107949	0.026781		ENST00000255695	ENSG00000133328.3	protein_coding	HRASLS2-001	HRASLS2	6.01771	6.16928e-08	1.01026e-05
ENST00000306384	ENSG00000168899.4	protein_coding	VAMP5-001	VAMP5	1.3563	0.000113315	0.0146499		ENST00000247194	ENSG00000126790.7	protein_coding	L3HYPDH-003	L3HYPDH	1.62833	0.00162775	0.0355194		ENST00000255945	ENSG00000133574.5	protein_coding	GIMAP4-001	GIMAP4	2.53462	1.24209e-07	1.80668e-05
ENST00000306602	ENSG00000169245.4	protein_coding	CXCL10-001	CXCL10	7.56977	1.01759e-12	3.85892e-09		ENST00000248139	ENSG00000197562.5	protein_coding	RAB40C-001	RAB40C	-1.44717	0.00186694	0.0392857		ENST00000256001	ENSG00000133627.13	protein_coding	ACTR3B-001	ACTR3B	-1.01192	1.06334e-05	0.00075372
ENST00000306621	ENSG00000169248.8	protein_coding	CXCL11-001	CXCL11	6.59889	2.80401e-13	1.65408e-09		ENST00000248244	ENSG00000127666.8	protein_coding	TICAM1-001	TICAM1	1.05946	3.59794e-07	3.87461e-05		ENST00000256257	ENSG00000133874.1	protein_coding	RNF122-001	RNF122	0.918009	7.30485e-05	0.00371121
ENST00000306908	ENSG00000171970.8	protein_coding	ZNF57-001	ZNF57	-0.644068	0.000137082	0.0170043		ENST00000249014	ENSG00000128283.6	protein_coding	CDC42EP1-001	CDC42EP1	0.981739	1.04703e-05	0.000664924		ENST00000256458	ENSG00000134070.4	protein_coding	IRAK2-001	IRAK2	0.85145	1.01502e-05	0.000727243
ENST00000307940	ENSG00000143384.8	protein_coding	MCL1-002	MCL1	1.51812	7.38633e-06	0.00164057		ENST00000249330	ENSG00000128564.5	protein_coding	VGF-001	VGF	1.21599	0.000448444	0.0139885		ENST00000256720	ENSG00000134324.7	protein_coding	LPIN1-001	LPIN1	0.583904	6.74203e-05	0.00348192
ENST00000308521	ENSG00000128394.12	protein_coding	APOBEC3F-001	APOBEC3F	1.65309	8.3215e-07	0.000266143		ENST00000249373	ENSG00000128602.5	protein_coding	SMO-001	SMO	-0.941223	1.30036e-05	0.000797201		ENST00000256722	ENSG00000134326.7	protein_coding	CMPK2-002	CMPK2	5.43486	1.53862e-09	4.6413e-07
ENST00000308721	ENSG00000121380.8	protein_coding	BCL2L14-001	BCL2L14	1.39	0.000411192	0.038502		ENST00000249887	ENSG00000129048.6	protein_coding	ACKR4-001	ACKR4	2.13803	1.79245e-08	3.19339e-06		ENST00000256951	ENSG00000134531.5	protein_coding	EMP1-001	EMP1	1.19973	1.09198e-06	0.000112631
ENST00000308807	ENSG00000168404.8	protein_coding	MLKL-001	MLKL	2.64869	5.84624e-05	0.00876787		ENST00000250092	ENSG00000129226.9	protein_coding	CD68-001	CD68	2.36608	6.03202e-09	1.23171e-06		ENST00000256997	ENSG00000134575.5	protein_coding	ACP2-001	ACP2	1.20478	4.454e-05	0.00249175
ENST00000310160	ENSG00000174951.6	protein_coding	FUT1-001	FUT1	-0.781317	8.48511e-05	0.0117009		ENST00000250124	ENSG00000129255.10	protein_coding	MPDU1-001	MPDU1	-1.4574	0.00165998	0.0361188		ENST00000257549	ENSG00000135094.6	protein_coding	SDS-001	SDS	2.09964	3.71862e-06	0.000315881
ENST00000310227	ENSG00000173404.3	protein_coding	INSM1-001	INSM1	-1.28136	5.32533e-07	0.000188485		ENST00000250151	ENSG00000129277.9	protein_coding	CCL4-001	CCL4	2.35318	1.21996e-05	0.00075313		ENST00000257570	ENSG00000135114.8	protein_coding	OASL-001	OASL	5.92525	1.16167e-12	1.40168e-09
ENST00000310421	ENSG00000175073.7	protein_coding	VCPIP1-001	VCPIP1	0.608005	2.02265e-05	0.00375471		ENST00000251127	ENSG00000102452.11	protein_coding	NALCN-001	NALCN	-1.63576	0.000728408	0.0203751		ENST00000257572	ENSG00000135116.5	protein_coding	HRK-001	HRK	2.35328	1.63252e-08	3.35938e-06
ENST00000311765	ENSG00000172840.2	protein_coding	PDP2-001	PDP2	-0.714013	8.42519e-05	0.0116485		ENST00000251642	ENSG00000108771.8	protein_coding	DHX58-001	DHX58	3.71117	1.00657e-12	9.68098e-10		ENST00000257776	ENSG00000135324.5	protein_coding	MRAP2-001	MRAP2	-0.687958	0.000692222	0.0217623
ENST00000312541	ENSG00000112763.11	protein_coding	BTN2A1-001	BTN2A1	0.633003	0.000141759	0.0173014		ENST00000252444	ENSG00000130164.7	protein_coding	LDLR-004	LDLR	1.14743	9.78875e-05	0.0041709		ENST00000257981	ENSG00000135519.6	protein_coding	KCNH3-001	KCNH3	-0.938332	0.00113908	0.0318792
ENST00000313401	ENSG00000176749.4	protein_coding	CDK5R1-001	CDK5R1	-1.47948	4.10308e-07	0.000155598		ENST00000252483	ENSG00000130202.5	protein_coding	PVRL2-002	PVRL2	1.22966	1.08222e-08	2.05201e-06		ENST00000258083	ENSG00000135617.3	protein_coding	PRADC1-001	PRADC1	-1.0884	0.000137711	0.00621174
ENST00000313624	ENSG00000133106.10	protein_coding	EPSTI1-001	EPSTI1	2.44875	1.61311e-05	0.00317192		ENST00000252485	ENSG00000130202.5	protein_coding	PVRL2-001	PVRL2	0.910016	6.54184e-07	6.44365e-05		ENST00000258168	ENSG00000135697.5	protein_coding	BCMO1-001	BCMO1	1.38064	0.000377675	0.0136643
ENST00000315985	ENSG00000221914.4	protein_coding	PPP2R2A-002	PPP2R2A	1.12134	0.000309444	0.031174		ENST00000252593	ENSG00000130303.8	protein_coding	BST2-001	BST2	3.38635	4.09503e-12	2.93796e-09		ENST00000258381	ENSG00000135899.12	protein_coding	SP110-002	SP110	5.99989	8.23693e-11	3.73767e-08
ENST00000316170	ENSG00000111846.11	protein_coding	GCNT2-001	GCNT2	2.19177	0.000299289	0.0304661		ENST00000252602	ENSG00000130312.2	protein_coding	MRPL34-001	MRPL34	-0.597136	0.00122192	0.0292353		ENST00000258403	ENSG00000135917.9	protein_coding	SLC19A3-001	SLC19A3	1.50525	0.000633115	0.020273
ENST00000316660	ENSG00000141682.11	protein_coding	PMAIP1-001	PMAIP1	1.38934	6.55828e-06	0.00148164		ENST00000253110	ENSG00000130813.13	protein_coding	C19orf66-001	C19orf66	4.4221	2.41281e-07	2.76074e-05		ENST00000259008	ENSG00000136492.4	protein_coding	BRIP1-001	BRIP1	4.91262	1.78206e-08	3.61112e-06
ENST00000316881	ENSG00000121060.10	protein_coding	TRIM25-001	TRIM25	1.96203	3.4222e-08	1.76396e-05		ENST00000253513	ENSG00000131203.8	protein_coding	IDO1-002	IDO1	6.82435	4.09962e-06	0.000301458		ENST00000259030	ENSG00000136514.2	protein_coding	RTP4-001	RTP4	2.82965	3.17313e-12	2.86014e-09
ENST00000317216	ENSG00000179388.8	protein_coding	EGR3-001	EGR3	-1.26003	0.000289702	0.0298652		ENST00000253680	ENSG00000196684.8	protein_coding	HSH2D-201	HSH2D	4.07505	6.64086e-10	1.85563e-07		ENST00000259339	ENSG00000136816.11	protein_coding	TOR1B-001	TOR1B	1.39925	4.64371e-07	5.52779e-05
ENST00000318238	ENSG00000177409.7	protein_coding	SAMD9L-001	SAMD9L	1.6137	6.39283e-06	0.00145043		ENST00000254235	ENSG00000121281.8	protein_coding	ADCY7-201	ADCY7	13.8827	0.00129915	0.0304921		ENST00000259698	ENSG00000111913.11	protein_coding	FAM65B-001	FAM65B	2.36155	0.000268303	0.0103974
ENST00000319170	ENSG00000173166.13	protein_coding	RAPH1-001	RAPH1	-0.649017	0.000157937	0.0189279		ENST00000254436	ENSG00000132109.8	protein_coding	TRIM21-001	TRIM21	3.45251	2.2307e-11	1.03886e-08		ENST00000259727	ENSG00000137198.5	protein_coding	GMPR-001	GMPR	3.62814	4.95518e-12	3.86876e-09
ENST00000319441	ENSG00000124253.9	protein_coding	PCK1-001	PCK1	1.46202	0.000429107	0.0397681		ENST00000254691	ENSG00000132357.9	protein_coding	CARD6-001	CARD6	0.810478	1.47383e-05	0.00088315		ENST00000259951	ENSG00000204642.9	protein_coding	HLA-F-003	HLA-F	1.94564	0.000105899	0.00504769
ENST00000319694	ENSG00000176532.3	protein_coding	PRR15-001	PRR15	1.4298	2.55799e-05	0.0044969		ENST00000254806	ENSG00000132471.7	protein_coding	WBP2-201	WBP2	1.09278	0.00214345	0.043368		ENST00000260010	ENSG00000137462.6	protein_coding	TLR2-001	TLR2	0.773028	0.000629545	0.0201831
ENST00000319921	ENSG00000173821.15	protein_coding	RNF213-002	RNF213	2.97743	1.65765e-06	0.00047571		ENST00000254810	ENSG00000132475.4	protein_coding	H3F3B-001	H3F3B	0.591253	1.39019e-05	0.000841577		ENST00000260049	ENSG00000137496.13	protein_coding	IL18BP-201	IL18BP	4.01431	3.4344e-05	0.00199492
ENST00000319928	ENSG00000142961.10	protein_coding	MOB3C-201	MOB3C	1.48026	6.13729e-05	0.00908966		ENST00000254958	ENSG00000101384.7	protein_coding	JAG1-201	JAG1	0.632114	0.000960379	0.0247272		ENST00000260227	ENSG00000137673.4	protein_coding	MMP7-001	MMP7	0.686062	0.000250434	0.00981238
ENST00000320172	ENSG00000112773.11	protein_coding	FAM46A-004	FAM46A	1.21139	5.92504e-07	0.000205599		ENST00000255688	ENSG00000133321.6	protein_coding	RARRES3-001	RARRES3	4.43198	2.3111e-05	0.00129292		ENST00000260302	ENSG00000137745.7	protein_coding	MMP13-001	MMP13	5.59386	0.000113128	0.00530571
ENST00000320578	ENSG00000179331.2	protein_coding	RAB39A-001	RAB39A	1.03013	0.000371693	0.0359445		ENST00000255695	ENSG00000133328.3	protein_coding	HRASLS2-001	HRASLS2	7.16047	6.60879e-09	1.32904e-06		ENST00000260324	ENSG00000137767.9	protein_coding	SQRDL-001	SQRDL	0.583428	0.000190134	0.00795186
ENST00000321764	ENSG00000185015.3	protein_coding	CA13-001	CA13	1.35179	2.43086e-05	0.00437481		ENST00000255945	ENSG00000133574.5	protein_coding	GIMAP4-001	GIMAP4	2.01018	3.93852e-06	0.000291632		ENST00000260403	ENSG00000137842.2	protein_coding	TMEM62-001	TMEM62	1.80445	4.28849e-10	1.4979e-07
ENST00000322177	ENSG00000178718.5	protein_coding	RPP25-001	RPP25	-0.678433	0.00013753	0.01702		ENST00000256001	ENSG00000133627.13	protein_coding	ACTR3B-001	ACTR3B	-0.71855	0.000681767	0.0192802		ENST00000260447	ENSG00000137880.4	protein_coding	GCHFR-001	GCHFR	-0.635071	0.000527531	0.0175264
ENST00000322348	ENSG00000176928.4	protein_coding	GCNT4-001	GCNT4	1.24152	2.53182e-07	9.95682e-05		ENST00000256257	ENSG00000133874.1	protein_coding	RNF122-001	RNF122	1.03931	1.39186e-05	0.000841631		ENST00000260746	ENSG00000138175.8	protein_coding	ARL3-001	ARL3	-0.598639	1.96807e-06	0.000183956
ENST00000324076	ENSG00000213928.4	protein_coding	IRF9-002	IRF9	2.41463	5.53303e-05	0.0084445		ENST00000256447	ENSG00000134061.4	protein_coding	CD180-001	CD180	-1.96367	0.00231828	0.0456696		ENST00000260947	ENSG00000138376.6	protein_coding	BARD1-001	BARD1	0.83499	0.000972955	0.0282732
ENST00000325346	ENSG00000172345.9	protein_coding	STARD5-002	STARD5	4.37369	8.245e-05	0.011459		ENST00000256458	ENSG00000134070.4	protein_coding	IRAK2-001	IRAK2	0.704285	0.000121007	0.00492667		ENST00000261015	ENSG00000138442.4	protein_coding	WDR12-001	WDR12	-0.624349	4.84584e-05	0.00265775
ENST00000325870	ENSG00000176399.2	protein_coding	DMRTA1-001	DMRTA1	-0.709978	4.50963e-05	0.00708345		ENST00000256720	ENSG00000134324.7	protein_coding	LPIN1-001	LPIN1	0.868389	1.7923e-07	2.17747e-05		ENST00000261182	ENSG00000187109.9	protein_coding	NAP1L1-001	NAP1L1	-0.624864	0.000825921	0.0249852
ENST00000326624	ENSG00000177485.6	protein_coding	ZBTB33-001	ZBTB33	0.629573	0.000473172	0.0425063		ENST00000256722	ENSG00000134326.7	protein_coding	CMPK2-002	CMPK2	5.92079	3.21489e-10	1.00995e-07		ENST00000261187	ENSG00000118596.7	protein_coding	SLC16A7-001	SLC16A7	-1.12734	2.86189e-05	0.00171104
ENST00000327430	ENSG00000165821.7	protein_coding	SALL2-001	SALL2	-1.10512	6.2497e-05	0.00919122		ENST00000256861	ENSG00000123243.10	protein_coding	ITIH5-001	ITIH5	-0.587799	0.000846447	0.0225709		ENST00000261211	ENSG00000059758.3	protein_coding	CDK17-001	CDK17	1.08833	7.93112e-07	8.69982e-05
ENST00000327490	ENSG00000185262.7	protein_coding	UBALD2-001	UBALD2	0.852573	0.000184191	0.0211207		ENST00000256951	ENSG00000134531.5	protein_coding	EMP1-001	EMP1	0.975074	2.27651e-05	0.00127761		ENST00000261326	ENSG00000075643.5	protein_coding	MOCOS-001	MOCOS	1.08544	4.50429e-06	0.000369609
ENST00000327535	ENSG00000185436.7	protein_coding	IFNLR1-001	IFNLR1	1.09269	9.09502e-07	0.000284038		ENST00000256953	ENSG00000134533.2	protein_coding	RERG-001	RERG	-1.14006	0.000769567	0.0210138		ENST00000261479	ENSG00000100902.6	protein_coding	PSMA6-001	PSMA6	0.883288	0.000322188	0.0119953
ENST00000328089	ENSG00000171621.9	protein_coding	SPSB1-001	SPSB1	1.03706	1.72291e-06	0.000491779		ENST00000257549	ENSG00000135094.6	protein_coding	SDS-001	SDS	1.74065	4.449e-05	0.00221786		ENST00000261497	ENSG00000124422.7	protein_coding	USP22-006	USP22	-0.60531	5.77227e-05	0.00307378
ENST00000329608	ENSG00000184371.9	protein_coding	CSF1-001	CSF1	1.50466	1.95791e-05	0.00364728		ENST00000257570	ENSG00000135114.8	protein_coding	OASL-001	OASL	5.79521	1.69916e-12	1.40953e-09		ENST00000262056	ENSG00000063046.13	protein_coding	EIF4B-001	EIF4B	-0.629094	8.56955e-06	0.000634541
ENST00000330368	ENSG00000184378.2	protein_coding	ACTRT3-001	ACTRT3	1.72177	1.14766e-06	0.000346195		ENST00000257572	ENSG00000135116.5	protein_coding	HRK-001	HRK	2.75857	8.66857e-10	2.32436e-07		ENST00000262384	ENSG00000102921.3	protein_coding	N4BP1-001	N4BP1	1.42046	4.37672e-13	6.83425e-10
ENST00000330714	ENSG00000183486.8	protein_coding	MX2-001	MX2	4.68689	1.60035e-09	1.38641e-06		ENST00000257776	ENSG00000135324.5	protein_coding	MRAP2-001	MRAP2	-0.932461	1.98779e-05	0.00112991		ENST00000262580	ENSG00000104518.6	protein_coding	GSDMD-001	GSDMD	1.61388	1.13405e-06	0.00011568
ENST00000330871	ENSG00000184557.3	protein_coding	SOCS3-001	SOCS3	1.55759	0.00013277	0.0165079		ENST00000257860	ENSG00000135406.9	protein_coding	PRPH-001	PRPH	2.54828	2.8107e-05	0.00153206		ENST00000262752	ENSG00000072133.6	protein_coding	RPS6KA6-001	RPS6KA6	-0.624695	0.000349358	0.0128181
ENST00000330899	ENSG00000086061.11	protein_coding	DNAJA1-001	DNAJA1	0.824327	5.7411e-05	0.00865911		ENST00000257981	ENSG00000135519.6	protein_coding	KCNH3-001	KCNH3	-0.897661	0.00172469	0.0372039		ENST00000262776	ENSG00000108679.8	protein_coding	LGALS3BP-001	LGALS3BP	1.65649	5.52055e-08	9.18782e-06
ENST00000331426	ENSG00000184898.6	protein_coding	RBM43-001	RBM43	1.56332	4.89181e-07	0.000177884		ENST00000258083	ENSG00000135617.3	protein_coding	PRADC1-001	PRADC1	-0.891739	0.00103965	0.026037		ENST00000262878	ENSG00000101347.7	protein_coding	SAMHD1-001	SAMHD1	2.98686	6.17895e-12	4.43306e-09
ENST00000332029	ENSG00000185338.4	protein_coding	SOCS1-001	SOCS1	3.01184	1.61906e-09	1.38641e-06		ENST00000258091	ENSG00000135624.11	protein_coding	CCT7-001	CCT7	-2.42679	0.00125949	0.0297851		ENST00000262962	ENSG00000105248.11	protein_coding	CCDC94-001	CCDC94	0.793741	0.000233561	0.00933031
ENST00000332539	ENSG00000183134.4	protein_coding	PTGDR2-001	PTGDR2	-1.23431	2.47699e-05	0.00441445		ENST00000258168	ENSG00000135697.5	protein_coding	BCMO1-001	BCMO1	1.54009	0.000129072	0.00517565		ENST00000263036	ENSG00000123240.12	protein_coding	OPTN-006	OPTN	1.77445	3.87457e-08	6.85682e-06
ENST00000332830	ENSG00000109118.9	protein_coding	PHF12-001	PHF12	-0.623063	0.00032939	0.0328099		ENST00000258381	ENSG00000135899.12	protein_coding	SP110-002	SP110	6.07764	7.35499e-11	2.91406e-08		ENST00000263038	ENSG00000107537.9	protein_coding	PHYH-001	PHYH	-0.830182	0.00175029	0.0434024
ENST00000332958	ENSG00000185002.5	protein_coding	RFX6-001	RFX6	-0.920358	6.79206e-06	0.00152151		ENST00000258403	ENSG00000135917.9	protein_coding	SLC19A3-001	SLC19A3	1.38521	0.001572	0.0346016		ENST00000263208	ENSG00000100084.10	protein_coding	HIRA-001	HIRA	2.00235	4.05242e-08	7.03095e-06
ENST00000334241	ENSG00000186300.7	protein_coding	ZNF555-001	ZNF555	-1.10959	0.000249987	0.0266339		ENST00000258947	ENSG00000136436.10	protein_coding	CALCOCO2-001	CALCOCO2	0.735774	3.89063e-08	6.33612e-06		ENST00000263265	ENSG00000105559.7	protein_coding	PLEKHA4-001	PLEKHA4	3.08945	2.76159e-10	1.0325e-07
ENST00000337752	ENSG00000197536.6	protein_coding	C5orf56-001	C5orf56	1.59911	0.000382581	0.036753		ENST00000258963	ENSG00000136451.4	protein_coding	VEZF1-005	VEZF1	0.887704	5.31055e-08	8.17224e-06		ENST00000263370	ENSG00000086544.2	protein_coding	ITPKC-001	ITPKC	0.796433	1.37025e-05	0.000924367
ENST00000338556	ENSG00000135899.12	protein_coding	SP110-201	SP110	2.35922	0.00025052	0.0266339		ENST00000259008	ENSG00000136492.4	protein_coding	BRIP1-001	BRIP1	5.05242	9.8118e-09	1.86709e-06		ENST00000263379	ENSG00000104998.2	protein_coding	IL27RA-001	IL27RA	-0.611067	0.000972383	0.0282732
ENST00000339275	ENSG00000135114.8	protein_coding	OASL-002	OASL	5.80757	1.3206e-10	1.79775e-07		ENST00000259030	ENSG00000136514.2	protein_coding	RTP4-001	RTP4	2.999	1.02114e-12	9.68098e-10		ENST00000263464	ENSG00000023445.9	protein_coding	BIRC3-002	BIRC3	0.82545	0.000466269	0.0159399
ENST00000339728	ENSG00000188042.5	protein_coding	ARL4C-201	ARL4C	-0.824865	1.62851e-05	0.00319038		ENST00000259235	ENSG00000136715.13	protein_coding	SAP130-001	SAP130	1.19141	0.00230637	0.0455282		ENST00000263642	ENSG00000115267.5	protein_coding	IFIH1-001	IFIH1	3.95062	1.64651e-14	7.28457e-11
ENST00000339994	ENSG00000187486.5	protein_coding	KCNJ11-001	KCNJ11	-0.765353	0.000113411	0.0146499		ENST00000259339	ENSG00000136816.11	protein_coding	TOR1B-001	TOR1B	1.42205	3.4864e-07	3.76979e-05		ENST00000263895	ENSG00000115963.9	protein_coding	RND3-001	RND3	1.14586	0.00014608	0.00650631
ENST00000340181	ENSG00000010030.9	protein_coding	ETV7-001	ETV7	3.86869	5.04724e-07	0.000182288		ENST00000259400	ENSG00000136874.6	protein_coding	STX17-001	STX17	1.0811	7.23779e-05	0.00328342		ENST00000264052	ENSG00000067066.12	protein_coding	SP100-001	SP100	1.52261	0.000282044	0.0107727
ENST00000340253	ENSG00000145868.12	protein_coding	FBXO38-002	FBXO38	-1.18439	0.000286927	0.0298106		ENST00000259512	ENSG00000136986.5	protein_coding	DERL1-001	DERL1	0.61121	0.000154514	0.00596172		ENST00000264346	ENSG00000138642.10	protein_coding	HERC6-001	HERC6	3.75047	1.0596e-12	1.33941e-09
ENST00000340573	ENSG00000156587.11	protein_coding	UBE2L6-002	UBE2L6	2.62291	0.000103348	0.0136829		ENST00000259632	ENSG00000137100.11	protein_coding	DCTN3-008	DCTN3	-1.69801	0.00198333	0.0409715		ENST00000264350	ENSG00000138646.4	protein_coding	HERC5-001	HERC5	4.24369	9.26522e-15	4.47182e-11
ENST00000340600	ENSG00000120833.9	protein_coding	SOCS2-001	SOCS2	2.24055	5.94727e-06	0.00137881		ENST00000259698	ENSG00000111913.11	protein_coding	FAM65B-001	FAM65B	3.03342	1.54352e-05	0.000919721		ENST00000264431	ENSG00000109756.4	protein_coding	RAPGEF2-001	RAPGEF2	0.632068	0.000266438	0.0103471
ENST00000341191	ENSG00000197933.8	protein_coding	ZNF823-002	ZNF823	-0.72446	0.000111852	0.0145547		ENST00000259727	ENSG00000137198.5	protein_coding	GMPR-001	GMPR	4.21818	2.81544e-13	4.01184e-10		ENST00000264444	ENSG00000059728.6	protein_coding	MXD1-001	MXD1	1.63498	0.000102963	0.00493806
ENST00000341469	ENSG00000106785.10	protein_coding	TRIM14-001	TRIM14	1.8521	8.13871e-08	3.69309e-05		ENST00000260049	ENSG00000137496.13	protein_coding	IL18BP-201	IL18BP	4.31877	1.85536e-05	0.0010649		ENST00000264607	ENSG00000065802.7	protein_coding	ASB1-001	ASB1	-1.66714	2.41251e-12	2.41665e-09
ENST00000341491	ENSG00000162772.12	protein_coding	ATF3-001	ATF3	1.42891	7.38275e-05	0.0105935		ENST00000260302	ENSG00000137745.7	protein_coding	MMP13-001	MMP13	5.06373	0.000289643	0.00997888		ENST00000264692	ENSG00000088926.9	protein_coding	F11-201	F11	-0.902247	0.00179788	0.0442314
ENST00000342282	ENSG00000137959.10	protein_coding	IFI44L-201	IFI44L	3.28842	0.000301976	0.0306543		ENST00000260324	ENSG00000137767.9	protein_coding	SQRDL-001	SQRDL	0.8541	1.01095e-06	9.33431e-05		ENST00000264705	ENSG00000084774.9	protein_coding	CAD-001	CAD	-1.09228	1.77562e-05	0.00115668
ENST00000342315	ENSG00000111335.8	protein_coding	OAS2-001	OAS2	6.15611	1.80585e-05	0.00342408		ENST00000260403	ENSG00000137842.2	protein_coding	TMEM62-001	TMEM62	1.86098	2.33434e-10	7.69768e-08		ENST00000264741	ENSG00000144668.7	protein_coding	ITGA9-001	ITGA9	-1.12481	0.000933447	0.0274102
ENST00000342435	ENSG00000188313.8	protein_coding	PLSCR1-001	PLSCR1	1.60989	0.000446672	0.0409573		ENST00000260746	ENSG00000138175.8	protein_coding	ARL3-001	ARL3	-0.58872	2.56771e-06	0.000204688		ENST00000264779	ENSG00000062194.11	protein_coding	GPBP1-002	GPBP1	1.32805	5.90166e-06	0.000466952
ENST00000342537	ENSG00000179627.9	protein_coding	ZBTB42-002	ZBTB42	0.976138	1.30286e-06	0.00038428		ENST00000260818	ENSG00000138246.11	protein_coding	DNAJC13-001	DNAJC13	0.635584	9.45752e-05	0.00406936		ENST00000264848	ENSG00000114529.8	protein_coding	C3orf52-001	C3orf52	0.879997	3.61314e-05	0.00208279
ENST00000342745	ENSG00000100647.7	protein_coding	KIAA0247-002	KIAA0247	1.0543	1.45472e-07	6.12956e-05		ENST00000260867	ENSG00000138297.9	protein_coding	TIMM23-001	TIMM23	-0.729903	0.0014602	0.0327794		ENST00000264852	ENSG00000072858.6	protein_coding	SIDT1-001	SIDT1	2.28034	3.78425e-06	0.00032043
ENST00000343242	ENSG00000198517.5	protein_coding	MAFK-001	MAFK	0.624319	0.00057168	0.0493547		ENST00000260947	ENSG00000138376.6	protein_coding	BARD1-001	BARD1	1.10976	4.21592e-05	0.00212159		ENST00000264864	ENSG00000038210.9	protein_coding	PI4K2B-001	PI4K2B	1.94898	1.49742e-08	3.10546e-06
ENST00000343388	ENSG00000146872.13	protein_coding	TLK2-002	TLK2	2.14841	7.48505e-05	0.0107113		ENST00000261015	ENSG00000138442.4	protein_coding	WDR12-001	WDR12	-0.829524	7.85289e-07	7.52894e-05		ENST00000264867	ENSG00000109819.4	protein_coding	PPARGC1A-001	PPARGC1A	-0.699421	0.000818484	0.0248272
ENST00000343435	ENSG00000154451.10	protein_coding	GBP5-201	GBP5	3.83599	4.53358e-07	0.000165995		ENST00000261211	ENSG00000059758.3	protein_coding	CDK17-001	CDK17	1.75302	1.24817e-10	4.50792e-08		ENST00000264888	ENSG00000138755.5	protein_coding	CXCL9-001	CXCL9	3.70411	2.02479e-07	2.72838e-05
ENST00000343769	ENSG00000184635.9	protein_coding	ZNF93-001	ZNF93	-1.01103	3.21721e-06	0.000813356		ENST00000261326	ENSG00000075643.5	protein_coding	MOCOS-001	MOCOS	1.13043	2.44916e-06	0.000196715		ENST00000264896	ENSG00000138760.4	protein_coding	SCARB2-001	SCARB2	0.95562	3.19826e-09	8.74233e-07
ENST00000344930	ENSG00000196247.7	protein_coding	ZNF107-002	ZNF107	2.36113	2.9096e-10	3.67795e-07		ENST00000261402	ENSG00000074590.9	protein_coding	NUAK1-001	NUAK1	0.980286	6.47784e-05	0.00300363		ENST00000264930	ENSG00000113504.15	protein_coding	SLC12A7-001	SLC12A7	0.678157	0.000228743	0.0091932
ENST00000345941	ENSG00000139679.11	protein_coding	LPAR6-001	LPAR6	1.26353	7.25386e-07	0.000236267		ENST00000261439	ENSG00000065882.11	protein_coding	TBC1D1-001	TBC1D1	1.04223	5.57675e-06	0.000392152		ENST00000264951	ENSG00000114127.6	protein_coding	XRN1-001	XRN1	1.9155	2.43145e-06	0.000219538
ENST00000348655	ENSG00000185507.15	protein_coding	IRF7-005	IRF7	3.41816	0.000179905	0.0209459		ENST00000261593	ENSG00000134758.9	protein_coding	RNF138-001	RNF138	0.719086	1.54064e-06	0.000132568		ENST00000265071	ENSG00000113361.8	protein_coding	CDH6-001	CDH6	-0.753994	0.000487987	0.0164625
ENST00000349458	ENSG00000112343.8	protein_coding	TRIM38-201	TRIM38	2.39213	6.36669e-13	2.60011e-09		ENST00000261783	ENSG00000081181.3	protein_coding	ARG2-001	ARG2	0.850827	1.78174e-05	0.0010282		ENST00000265080	ENSG00000113319.7	protein_coding	RASGRF2-001	RASGRF2	-0.67054	0.00145146	0.0380117
ENST00000354258	ENSG00000168394.9	protein_coding	TAP1-001	TAP1	2.33738	1.19635e-09	1.07653e-06		ENST00000261822	ENSG00000110987.4	protein_coding	BCL7A-002	BCL7A	-0.700929	4.1477e-05	0.00209321		ENST00000265087	ENSG00000113739.6	protein_coding	STC2-001	STC2	0.829589	0.000867992	0.0259474
ENST00000354289	ENSG00000105835.7	protein_coding	NAMPT-002	NAMPT	0.837867	1.29991e-05	0.00270641		ENST00000261867	ENSG00000104154.5	protein_coding	SLC30A4-001	SLC30A4	0.655717	3.07984e-05	0.00164846		ENST00000265104	ENSG00000039139.9	protein_coding	DNAH5-001	DNAH5	-1.0944	1.81864e-05	0.00117605
ENST00000355028	ENSG00000099968.13	protein_coding	BCL2L13-005	BCL2L13	1.08429	8.82031e-07	0.000278737		ENST00000261917	ENSG00000138622.3	protein_coding	HCN4-001	HCN4	-1.05726	0.000120659	0.00491626		ENST00000265134	ENSG00000095397.9	protein_coding	DFNB31-001	DFNB31	0.836409	0.000511848	0.0170587
ENST00000355295	ENSG00000196116.6	protein_coding	TDRD7-001	TDRD7	2.08209	8.65457e-10	8.37446e-07		ENST00000261991	ENSG00000100784.5	protein_coding	RPS6KA5-001	RPS6KA5	1.15157	0.000502171	0.015246		ENST00000265260	ENSG00000081154.7	protein_coding	PCNP-001	PCNP	-0.88751	1.12302e-05	0.00078554
ENST00000355522	ENSG00000198535.5	protein_coding	C2CD4A-001	C2CD4A	1.96337	1.79825e-06	0.000502478		ENST00000262043	ENSG00000118482.7	protein_coding	PHF3-001	PHF3	0.878035	0.00136877	0.0314178		ENST00000265598	ENSG00000078081.3	protein_coding	LAMP3-001	LAMP3	5.79415	1.20128e-11	7.87372e-09
ENST00000355740	ENSG00000026103.15	protein_coding	FAS-005	FAS	0.944484	1.66509e-05	0.00322633		ENST00000262094	ENSG00000041353.5	protein_coding	RAB27B-001	RAB27B	0.73958	0.000563009	0.0166522		ENST00000265742	ENSG00000001629.5	protein_coding	ANKIB1-001	ANKIB1	0.985284	2.2833e-09	6.48249e-07
ENST00000355754	ENSG00000162654.8	protein_coding	GBP4-001	GBP4	3.68872	1.80706e-09	1.52283e-06		ENST00000262102	ENSG00000129422.9	protein_coding	MTUS1-001	MTUS1	0.67	9.73717e-05	0.00415226		ENST00000265870	ENSG00000122912.9	protein_coding	SLC25A16-002	SLC25A16	-0.761111	0.00149439	0.0387774
ENST00000356990	ENSG00000116514.12	protein_coding	RNF19B-002	RNF19B	1.91908	1.2554e-10	1.75395e-07		ENST00000262384	ENSG00000102921.3	protein_coding	N4BP1-001	N4BP1	1.84254	1.18887e-15	7.78195e-12		ENST00000266066	ENSG00000120057.4	protein_coding	SFRP5-001	SFRP5	-0.899148	3.21798e-05	0.00189407
ENST00000357085	ENSG00000112343.8	protein_coding	TRIM38-001	TRIM38	1.94252	1.00794e-09	9.55579e-07		ENST00000262483	ENSG00000091622.11	protein_coding	ACKR6-001	ACKR6	-0.595443	0.00100907	0.0255351		ENST00000266397	ENSG00000139055.2	protein_coding	ERP27-001	ERP27	-0.939042	0.000857443	0.0257335
ENST00000357260	ENSG00000197852.8	protein_coding	FAM212B-001	FAM212B	-0.951267	0.000114515	0.0146775		ENST00000262580	ENSG00000104518.6	protein_coding	GSDMD-001	GSDMD	1.9977	3.23987e-08	5.34187e-06		ENST00000266556	ENSG00000139192.7	protein_coding	TAPBPL-001	TAPBPL	1.07318	1.15736e-05	0.000803207
ENST00000357485	ENSG00000196843.11	protein_coding	ARID5A-001	ARID5A	1.54986	7.01773e-07	0.000229987		ENST00000262776	ENSG00000108679.8	protein_coding	LGALS3BP-001	LGALS3BP	1.07841	3.84927e-05	0.0019726		ENST00000266943	ENSG00000139508.10	protein_coding	SLC46A3-003	SLC46A3	-0.712771	5.08167e-05	0.00276874
ENST00000357949	ENSG00000197019.4	protein_coding	SERTAD1-001	SERTAD1	1.24042	4.13401e-07	0.000155659		ENST00000262878	ENSG00000101347.7	protein_coding	SAMHD1-001	SAMHD1	3.70272	9.30799e-14	1.90066e-10		ENST00000267406	ENSG00000139899.6	protein_coding	CBLN3-001	CBLN3	1.05698	4.37799e-06	0.00036148
ENST00000358502	ENSG00000128335.9	protein_coding	APOL2-002	APOL2	2.8894	6.61562e-11	1.05287e-07		ENST00000263036	ENSG00000123240.12	protein_coding	OPTN-006	OPTN	2.22239	6.27923e-10	1.76547e-07		ENST00000267970	ENSG00000140391.10	protein_coding	TSPAN3-001	TSPAN3	-0.678149	5.1629e-05	0.00280556
ENST00000358662	ENSG00000135899.12	protein_coding	SP110-003	SP110	3.97959	0.000506449	0.044963		ENST00000263056	ENSG00000107968.5	protein_coding	MAP3K8-002	MAP3K8	2.42099	0.00251023	0.0483361		ENST00000268035	ENSG00000140443.9	protein_coding	IGF1R-001	IGF1R	-0.715653	0.000388616	0.0140068
ENST00000359415	ENSG00000095139.9	protein_coding	ARCN1-003	ARCN1	-2.35302	9.70148e-07	0.000299454		ENST00000263125	ENSG00000065675.10	protein_coding	PRKCQ-001	PRKCQ	1.61996	2.99477e-07	3.31932e-05		ENST00000268058	ENSG00000140464.15	protein_coding	PML-001	PML	3.07652	3.68907e-07	4.53372e-05
ENST00000360356	ENSG00000138496.12	protein_coding	PARP9-001	PARP9	1.72494	4.92711e-06	0.00116779		ENST00000263208	ENSG00000100084.10	protein_coding	HIRA-001	HIRA	1.77648	3.05523e-07	3.37225e-05		ENST00000268459	ENSG00000140807.4	protein_coding	NKD1-001	NKD1	0.791183	0.000738012	0.0228866
ENST00000360938	ENSG00000157557.7	protein_coding	ETS2-002	ETS2	1.31672	2.70355e-08	1.44984e-05		ENST00000263265	ENSG00000105559.7	protein_coding	PLEKHA4-001	PLEKHA4	3.22074	1.2974e-10	4.65407e-08		ENST00000269389	ENSG00000141574.3	protein_coding	SECTM1-001	SECTM1	3.94138	2.30707e-12	2.35548e-09
ENST00000361099	ENSG00000115415.14	protein_coding	STAT1-001	STAT1	1.86454	7.99444e-08	3.6589e-05		ENST00000263354	ENSG00000105402.3	protein_coding	NAPA-001	NAPA	1.55407	0.000912957	0.0238415		ENST00000269397	ENSG00000141582.10	protein_coding	CBX4-001	CBX4	0.593966	0.000900059	0.0266658
ENST00000361157	ENSG00000126709.10	protein_coding	IFI6-001	IFI6	1.4646	3.04159e-06	0.000783889		ENST00000263379	ENSG00000104998.2	protein_coding	IL27RA-001	IL27RA	-0.703766	0.000220418	0.00800973		ENST00000269499	ENSG00000141664.5	protein_coding	ZCCHC2-005	ZCCHC2	3.39602	0.0014997	0.0388773
ENST00000361337	ENSG00000198900.5	protein_coding	TOP1-001	TOP1	0.616781	1.64672e-05	0.00320826		ENST00000263409	ENSG00000113594.5	protein_coding	LIFR-001	LIFR	0.805474	0.000205236	0.0075406		ENST00000269576	ENSG00000186395.6	protein_coding	KRT10-002	KRT10	-0.888827	1.4844e-06	0.000144603
ENST00000361842	ENSG00000132530.12	protein_coding	XAF1-001	XAF1	3.29327	3.96727e-05	0.00640202		ENST00000263464	ENSG00000023445.9	protein_coding	BIRC3-002	BIRC3	1.16722	6.45435e-06	0.000441583		ENST00000270452	ENSG00000186818.8	protein_coding	LILRB4-201	LILRB4	3.13426	0.0006143	0.0197779
ENST00000361871	ENSG00000198736.7	protein_coding	MSRB1-001	MSRB1	1.44576	5.86383e-09	4.15089e-06		ENST00000263642	ENSG00000115267.5	protein_coding	IFIH1-001	IFIH1	4.50551	1.3192e-15	7.78195e-12		ENST00000270800	ENSG00000142677.3	protein_coding	IL22RA1-001	IL22RA1	1.04858	0.000920728	0.0271418
ENST00000361928	ENSG00000211451.7	pseudogene	GNRHR2-001	GNRHR2	0.713176	9.92028e-05	0.0133336		ENST00000263754	ENSG00000114166.7	protein_coding	KAT2B-001	KAT2B	0.868165	1.1128e-08	2.09502e-06		ENST00000271764	ENSG00000143486.11	protein_coding	EIF2D-001	EIF2D	-0.719237	0.000236755	0.00942169
ENST00000366654	ENSG00000182118.5	protein_coding	FAM89A-001	FAM89A	0.875719	0.000416089	0.0388235		ENST00000263773	ENSG00000109920.8	protein_coding	FNBP4-001	FNBP4	0.660744	0.000222557	0.00807089		ENST00000272274	ENSG00000122026.6	protein_coding	RPL21-003	RPL21	-0.62871	0.000318313	0.0118677
ENST00000366756	ENSG00000198719.7	protein_coding	DLL1-001	DLL1	1.00678	4.06472e-05	0.00651964		ENST00000263774	ENSG00000213619.5	protein_coding	NDUFS3-001	NDUFS3	-0.748071	0.00132508	0.0307607		ENST00000272324	ENSG00000143954.8	protein_coding	REG3G-002	REG3G	-0.897554	0.00118349	0.0327594
ENST00000366958	ENSG00000117707.11	protein_coding	PROX1-001	PROX1	1.11409	6.78742e-07	0.00022649		ENST00000263851	ENSG00000104432.8	protein_coding	IL7-001	IL7	1.75143	0.000777442	0.0211776		ENST00000272425	ENSG00000144035.3	protein_coding	NAT8-001	NAT8	5.03443	2.47203e-05	0.00151376
ENST00000366985	ENSG00000162772.12	protein_coding	ATF3-007	ATF3	2.48196	9.02537e-05	0.0122863		ENST00000263966	ENSG00000058056.4	protein_coding	USP13-001	USP13	-0.805183	0.000137613	0.00544413		ENST00000272902	ENSG00000144455.9	protein_coding	SUMF1-001	SUMF1	-0.59817	0.000185806	0.00781045
ENST00000366987	ENSG00000162772.12	protein_coding	ATF3-201	ATF3	2.67573	3.48843e-05	0.00573388		ENST00000263967	ENSG00000121879.3	protein_coding	PIK3CA-001	PIK3CA	0.753632	1.61231e-05	0.000951104		ENST00000273075	ENSG00000123992.14	protein_coding	DNPEP-001	DNPEP	1.06289	2.70197e-06	0.000239483
ENST00000367187	ENSG00000133056.9	protein_coding	PIK3C2B-001	PIK3C2B	-0.671932	2.94363e-05	0.00497708		ENST00000264052	ENSG00000067066.12	protein_coding	SP100-001	SP100	1.62036	0.000138659	0.00547327		ENST00000273153	ENSG00000144655.10	protein_coding	CSRNP1-001	CSRNP1	1.10824	2.33651e-06	0.000212047
ENST00000367253	ENSG00000131018.18	protein_coding	SYNE1-010	SYNE1	12.0281	0.00039123	0.0372573		ENST00000264183	ENSG00000054267.16	protein_coding	ARID4B-201	ARID4B	0.778011	0.00112476	0.0275945		ENST00000273221	ENSG00000144711.9	protein_coding	IQSEC1-001	IQSEC1	-0.948132	2.88689e-07	3.71109e-05
ENST00000367264	ENSG00000117139.12	protein_coding	KDM5B-003	KDM5B	-0.701411	6.89099e-08	3.21729e-05		ENST00000264346	ENSG00000138642.10	protein_coding	HERC6-001	HERC6	3.78512	8.75611e-13	8.93982e-10		ENST00000273371	ENSG00000144837.4	protein_coding	PLA1A-001	PLA1A	3.47539	6.61686e-09	1.61121e-06
ENST00000367434	ENSG00000162630.5	protein_coding	B3GALT2-001	B3GALT2	-1.11196	0.000304306	0.0307731		ENST00000264350	ENSG00000138646.4	protein_coding	HERC5-001	HERC5	4.99026	4.33835e-16	5.75818e-12		ENST00000273582	ENSG00000145016.9	protein_coding	KIAA0226-001	KIAA0226	1.14008	6.68124e-06	0.000516323
ENST00000367558	ENSG00000143333.6	protein_coding	RGS16-001	RGS16	0.773991	0.000195663	0.0219618		ENST00000264431	ENSG00000109756.4	protein_coding	RAPGEF2-001	RAPGEF2	0.621592	0.000323564	0.0108108		ENST00000274065	ENSG00000145425.5	protein_coding	RPS3A-001	RPS3A	-0.869571	5.91887e-05	0.00312675
ENST00000367568	ENSG00000135604.9	protein_coding	STX11-001	STX11	1.09971	0.000102059	0.013557		ENST00000264444	ENSG00000059728.6	protein_coding	MXD1-001	MXD1	1.73502	4.18342e-05	0.00210923		ENST00000274787	ENSG00000146066.2	protein_coding	HIGD2A-001	HIGD2A	-0.851186	7.55783e-06	0.000574861
ENST00000367629	ENSG00000116194.8	protein_coding	ANGPTL1-003	ANGPTL1	1.91093	1.01597e-06	0.000311785		ENST00000264607	ENSG00000065802.7	protein_coding	ASB1-001	ASB1	-1.06296	2.23361e-08	3.83769e-06		ENST00000275016	ENSG00000146233.3	protein_coding	CYP39A1-001	CYP39A1	-0.70378	0.000439416	0.0152977
ENST00000367734	ENSG00000177468.5	protein_coding	OLIG3-001	OLIG3	-1.60531	7.20311e-05	0.0104326		ENST00000264712	ENSG00000084731.9	protein_coding	KIF3C-001	KIF3C	-0.587664	0.000100665	0.00426028		ENST00000275230	ENSG00000146411.5	protein_coding	SLC2A12-001	SLC2A12	0.997975	1.53211e-06	0.000148163
ENST00000368474	ENSG00000160710.11	protein_coding	ADAR-001	ADAR	0.908318	0.000213929	0.0235149		ENST00000264779	ENSG00000062194.11	protein_coding	GPBP1-002	GPBP1	1.05723	0.000116465	0.00478579		ENST00000275248	ENSG00000049618.16	protein_coding	ARID1B-201	ARID1B	-18.9637	0.00100688	0.0290997
ENST00000369026	ENSG00000143384.8	protein_coding	MCL1-001	MCL1	0.890234	1.88433e-07	7.63672e-05		ENST00000264852	ENSG00000072858.6	protein_coding	SIDT1-001	SIDT1	3.21096	1.86728e-08	3.30453e-06		ENST00000275767	ENSG00000146859.5	protein_coding	TMEM140-001	TMEM140	2.44562	5.70572e-10	1.91723e-07
ENST00000369318	ENSG00000165806.15	protein_coding	CASP7-001	CASP7	1.37231	8.88408e-09	5.97044e-06		ENST00000264864	ENSG00000038210.9	protein_coding	PI4K2B-001	PI4K2B	3.11494	1.94712e-12	1.59038e-09		ENST00000276096	ENSG00000147155.6	protein_coding	EBP-002	EBP	-0.812847	0.000190218	0.00795186
ENST00000369756	ENSG00000112773.11	protein_coding	FAM46A-005	FAM46A	1.33418	1.41677e-08	8.3987e-06		ENST00000264888	ENSG00000138755.5	protein_coding	CXCL9-001	CXCL9	4.37516	2.04868e-08	3.54289e-06		ENST00000278407	ENSG00000149131.11	protein_coding	SERPING1-001	SERPING1	0.898636	0.000112393	0.00528996
ENST00000370082	ENSG00000130589.11	protein_coding	HELZ2-004	HELZ2	2.78824	6.24846e-09	4.30827e-06		ENST00000264896	ENSG00000138760.4	protein_coding	SCARB2-001	SCARB2	1.15289	6.93672e-11	2.78998e-08		ENST00000278505	ENSG00000149218.4	protein_coding	ENDOD1-001	ENDOD1	1.00771	1.63982e-06	0.000157431
ENST00000370152	ENSG00000156875.9	protein_coding	HIAT1-001	HIAT1	0.632531	1.55931e-05	0.00310057		ENST00000264930	ENSG00000113504.15	protein_coding	SLC12A7-001	SLC12A7	0.686432	0.000202239	0.00745113		ENST00000278601	ENSG00000149300.5	protein_coding	C11orf52-001	C11orf52	0.883105	0.000681678	0.0214911
ENST00000370315	ENSG00000164430.11	protein_coding	MB21D1-002	MB21D1	1.76928	1.31198e-05	0.00271029		ENST00000264951	ENSG00000114127.6	protein_coding	XRN1-001	XRN1	2.18415	3.19272e-07	3.50487e-05		ENST00000278742	ENSG00000149418.6	protein_coding	ST14-001	ST14	0.930664	1.73444e-07	2.42324e-05
ENST00000370473	ENSG00000117228.9	protein_coding	GBP1-001	GBP1	4.02271	3.27868e-12	9.67046e-09		ENST00000265022	ENSG00000058866.10	protein_coding	DGKG-001	DGKG	1.7708	9.45846e-05	0.00406936		ENST00000278849	ENSG00000149503.8	protein_coding	INCENP-002	INCENP	-0.987565	0.00141452	0.0373067
ENST00000370495	ENSG00000155287.6	protein_coding	SLC25A28-001	SLC25A28	1.8894	1.04514e-09	9.68498e-07		ENST00000265074	ENSG00000113389.11	protein_coding	NPR3-001	NPR3	1.63233	0.00104388	0.026105		ENST00000280082	ENSG00000150526.7	protein_coding	MIA2-001	MIA2	1.12551	3.34637e-05	0.00195836
ENST00000370500	ENSG00000137947.7	protein_coding	GTF2B-001	GTF2B	1.40523	3.18054e-10	3.92693e-07		ENST00000265080	ENSG00000113319.7	protein_coding	RASGRF2-001	RASGRF2	-0.678414	0.00130625	0.0306047		ENST00000280155	ENSG00000150594.5	protein_coding	ADRA2A-001	ADRA2A	-0.746469	0.000152682	0.00673258
ENST00000370747	ENSG00000137965.6	protein_coding	IFI44-001	IFI44	2.55285	1.00325e-08	6.65791e-06		ENST00000265113	ENSG00000079215.9	protein_coding	SLC1A3-001	SLC1A3	1.71859	6.76941e-05	0.00310895		ENST00000280377	ENSG00000135655.9	protein_coding	USP15-002	USP15	0.809679	5.99182e-05	0.003159
ENST00000370751	ENSG00000137959.10	protein_coding	IFI44L-001	IFI44L	2.93334	1.27588e-06	0.000378424		ENST00000265134	ENSG00000095397.9	protein_coding	DFNB31-001	DFNB31	1.54667	1.08044e-07	1.43046e-05		ENST00000280979	ENSG00000151320.6	protein_coding	AKAP6-001	AKAP6	-0.746806	0.000422697	0.0149211
ENST00000371021	ENSG00000165879.7	protein_coding	FRAT1-001	FRAT1	-0.777096	0.000107654	0.0141123		ENST00000265198	ENSG00000074706.9	protein_coding	IPCEF1-001	IPCEF1	1.37588	5.08599e-06	0.0003614		ENST00000281142	ENSG00000151466.7	protein_coding	SCLT1-001	SCLT1	2.17926	0.00196657	0.0474668
ENST00000371204	ENSG00000134716.5	protein_coding	CYP2J2-001	CYP2J2	1.2725	9.14089e-05	0.0123801		ENST00000265465	ENSG00000014138.4	protein_coding	POLA2-001	POLA2	1.02388	0.000304575	0.0103675		ENST00000281317	ENSG00000151611.9	protein_coding	MMAA-001	MMAA	0.630203	0.000151482	0.00668523
ENST00000371481	ENSG00000186188.6	protein_coding	FFAR4-001	FFAR4	-0.8279	0.000427181	0.0397188		ENST00000265598	ENSG00000078081.3	protein_coding	LAMP3-001	LAMP3	6.11358	5.13349e-12	3.57483e-09		ENST00000281631	ENSG00000151883.12	protein_coding	PARP8-001	PARP8	1.13426	6.44224e-05	0.00335991
ENST00000371621	ENSG00000196396.5	protein_coding	PTPN1-001	PTPN1	0.603278	0.000183872	0.0211207		ENST00000265742	ENSG00000001629.5	protein_coding	ANKIB1-001	ANKIB1	1.37682	2.06483e-12	1.66097e-09		ENST00000282673	ENSG00000107798.13	protein_coding	LIPA-005	LIPA	1.06223	0.00107437	0.0305024
ENST00000371627	ENSG00000107854.5	protein_coding	TNKS2-001	TNKS2	0.672988	1.7777e-06	0.000499363		ENST00000266544	ENSG00000139180.5	protein_coding	NDUFA9-001	NDUFA9	1.17811	4.7141e-07	4.86919e-05		ENST00000282728	ENSG00000152804.6	protein_coding	HHEX-001	HHEX	0.67209	0.000111584	0.00526121
ENST00000371752	ENSG00000124201.10	protein_coding	ZNFX1-001	ZNFX1	2.7027	9.57987e-08	4.23837e-05		ENST00000266556	ENSG00000139192.7	protein_coding	TAPBPL-001	TAPBPL	0.722426	0.00116194	0.0282974		ENST00000282990	ENSG00000153029.10	protein_coding	MR1-002	MR1	0.732993	0.000134073	0.00607472
ENST00000371795	ENSG00000152778.7	protein_coding	IFIT5-001	IFIT5	1.95968	7.60207e-12	2.01801e-08		ENST00000266742	ENSG00000139350.7	protein_coding	NEDD1-001	NEDD1	1.286	1.92156e-06	0.000160313		ENST00000283303	ENSG00000153294.7	protein_coding	GPR115-201	GPR115	1.18048	0.00109208	0.030972
ENST00000371804	ENSG00000185745.8	protein_coding	IFIT1-001	IFIT1	5.33593	1.2924e-14	1.71537e-10		ENST00000266943	ENSG00000139508.10	protein_coding	SLC46A3-003	SLC46A3	-0.667799	0.0001136	0.00468618		ENST00000284268	ENSG00000154122.8	protein_coding	ANKH-001	ANKH	-0.85116	8.55337e-06	0.000634541
ENST00000371811	ENSG00000119917.9	protein_coding	IFIT3-002	IFIT3	4.74119	3.05497e-14	2.70319e-10		ENST00000267079	ENSG00000139625.8	protein_coding	MAP3K12-004	MAP3K12	-2.99261	0.00183969	0.0389594		ENST00000284987	ENSG00000154736.5	protein_coding	ADAMTS5-001	ADAMTS5	-1.06534	0.000294755	0.011138
ENST00000371818	ENSG00000119917.9	protein_coding	IFIT3-001	IFIT3	5.57822	6.03681e-16	1.59073e-11		ENST00000267406	ENSG00000139899.6	protein_coding	CBLN3-001	CBLN3	0.795336	0.0001859	0.00696516		ENST00000285679	ENSG00000155313.11	protein_coding	USP25-002	USP25	0.988743	1.2495e-07	1.8125e-05
ENST00000371826	ENSG00000119922.7	protein_coding	IFIT2-001	IFIT2	6.18458	3.49851e-17	1.85739e-12		ENST00000267615	ENSG00000100605.12	protein_coding	ITPK1-001	ITPK1	-3.81071	0.00127143	0.0299545		ENST00000285681	ENSG00000155313.11	protein_coding	USP25-001	USP25	1.03388	2.46878e-05	0.00151351
ENST00000371852	ENSG00000138135.5	protein_coding	CH25H-001	CH25H	4.63097	3.78722e-08	1.93334e-05		ENST00000267620	ENSG00000140092.10	protein_coding	FBLN5-002	FBLN5	1.98772	6.05003e-05	0.00282749		ENST00000286186	ENSG00000003400.10	protein_coding	CASP10-001	CASP10	1.29311	1.6008e-05	0.00105706
ENST00000372390	ENSG00000157514.12	protein_coding	TSC22D3-002	TSC22D3	-0.949798	0.000342872	0.0337101		ENST00000267838	ENSG00000140280.9	protein_coding	LYSMD2-001	LYSMD2	0.714855	0.00259273	0.0495147		ENST00000286234	ENSG00000155792.5	protein_coding	DEPTOR-001	DEPTOR	0.698301	0.00147472	0.038436
ENST00000372397	ENSG00000157514.12	protein_coding	TSC22D3-001	TSC22D3	-0.758089	3.4246e-06	0.000859722		ENST00000268058	ENSG00000140464.15	protein_coding	PML-001	PML	3.33463	1.13206e-07	1.48401e-05		ENST00000286298	ENSG00000155850.7	protein_coding	SLC26A2-001	SLC26A2	-0.705958	1.77468e-05	0.00115668
ENST00000372829	ENSG00000126947.7	protein_coding	ARMCX1-001	ARMCX1	1.18297	1.47227e-08	8.58946e-06		ENST00000268459	ENSG00000140807.4	protein_coding	NKD1-001	NKD1	1.20398	4.1715e-06	0.000304216		ENST00000286744	ENSG00000156218.8	protein_coding	ADAMTSL3-001	ADAMTSL3	1.55155	0.00184539	0.0451283
ENST00000373178	ENSG00000116863.10	protein_coding	ADPRHL2-001	ADPRHL2	0.855136	4.25376e-07	0.000157928		ENST00000268766	ENSG00000160602.9	protein_coding	NEK8-001	NEK8	1.35298	0.00053332	0.0159339		ENST00000286760	ENSG00000156232.6	protein_coding	WHAMM-001	WHAMM	0.584165	6.44041e-05	0.00335991
ENST00000373232	ENSG00000180817.6	protein_coding	PPA1-001	PPA1	0.625654	0.000101334	0.0135514		ENST00000269221	ENSG00000141452.5	protein_coding	C18orf8-001	C18orf8	1.16359	8.58322e-05	0.00377541		ENST00000286800	ENSG00000156273.11	protein_coding	BACH1-001	BACH1	0.868385	6.95875e-05	0.00357299
ENST00000373312	ENSG00000136830.7	protein_coding	FAM129B-004	FAM129B	-0.813676	3.15066e-05	0.00522725		ENST00000269385	ENSG00000141570.6	protein_coding	CBX8-001	CBX8	-0.594652	0.000442009	0.0138121		ENST00000287156	ENSG00000156587.11	protein_coding	UBE2L6-001	UBE2L6	3.95381	5.18484e-16	6.88171e-12
ENST00000373456	ENSG00000116514.12	protein_coding	RNF19B-001	RNF19B	2.8474	3.91673e-09	2.97062e-06		ENST00000269389	ENSG00000141574.3	protein_coding	SECTM1-001	SECTM1	4.02067	1.59013e-12	1.38257e-09		ENST00000287196	ENSG00000137817.12	protein_coding	PARP6-202	PARP6	19.1312	0.00111956	0.0315324
ENST00000373694	ENSG00000101347.7	protein_coding	SAMHD1-201	SAMHD1	2.20352	1.49569e-08	8.63129e-06		ENST00000269397	ENSG00000141582.10	protein_coding	CBX4-001	CBX4	1.02115	8.32762e-07	7.92333e-05		ENST00000287590	ENSG00000156966.6	protein_coding	B3GNT7-001	B3GNT7	0.893544	9.3508e-06	0.000678201
ENST00000373836	ENSG00000204138.8	protein_coding	PHACTR4-004	PHACTR4	2.35203	5.74149e-06	0.00134282		ENST00000269485	ENSG00000141655.11	protein_coding	TNFRSF11A-002	TNFRSF11A	2.23735	9.32955e-05	0.00402368		ENST00000288383	ENSG00000157601.9	protein_coding	MX1-003	MX1	3.80687	2.2706e-11	1.33485e-08
ENST00000373921	ENSG00000130775.11	protein_coding	THEMIS2-002	THEMIS2	2.29787	0.00011473	0.0146775		ENST00000269499	ENSG00000141664.5	protein_coding	ZCCHC2-005	ZCCHC2	4.17629	0.000182854	0.00687161		ENST00000288502	ENSG00000157693.10	protein_coding	C9orf91-002	C9orf91	1.03129	0.00126483	0.034366
ENST00000373925	ENSG00000130775.11	protein_coding	THEMIS2-001	THEMIS2	1.86128	0.000193544	0.0218162		ENST00000269576	ENSG00000186395.6	protein_coding	KRT10-002	KRT10	-0.70769	3.88652e-05	0.00198594		ENST00000289316	ENSG00000158373.7	protein_coding	HIST1H2BD-001	HIST1H2BD	1.38077	1.2758e-08	2.72021e-06
ENST00000373927	ENSG00000130775.11	protein_coding	THEMIS2-005	THEMIS2	2.42864	0.000122543	0.0154169		ENST00000269724	ENSG00000141858.7	protein_coding	SAMD1-002	SAMD1	-0.788848	0.00013799	0.00545498		ENST00000289352	ENSG00000158406.2	protein_coding	HIST1H4H-201	HIST1H4H	2.13854	9.91545e-09	2.21185e-06
ENST00000374271	ENSG00000175087.5	protein_coding	PDIK1L-001	PDIK1L	-0.746032	2.64634e-05	0.0046216		ENST00000270800	ENSG00000142677.3	protein_coding	IL22RA1-001	IL22RA1	1.38882	3.78901e-05	0.00195303		ENST00000289361	ENSG00000026950.12	protein_coding	BTN3A1-001	BTN3A1	1.9141	5.507e-10	1.87418e-07
ENST00000374859	ENSG00000240065.3	protein_coding	PSMB9-001	PSMB9	2.88139	6.59346e-05	0.00961685		ENST00000271308	ENSG00000143106.8	protein_coding	PSMA5-001	PSMA5	0.700231	0.000569661	0.0167742		ENST00000289473	ENSG00000158517.9	protein_coding	NCF1-001	NCF1	1.93994	0.000228621	0.0091932
ENST00000374882	ENSG00000204264.4	protein_coding	PSMB8-002	PSMB8	1.69943	7.12906e-10	7.56977e-07		ENST00000272227	ENSG00000143870.8	protein_coding	PDIA6-001	PDIA6	0.976996	2.90431e-05	0.00157015		ENST00000289703	ENSG00000158711.9	protein_coding	ELK4-002	ELK4	1.64518	0.00112108	0.031544
ENST00000374897	ENSG00000204267.9	protein_coding	TAP2-001	TAP2	1.24922	0.000165867	0.0196563		ENST00000272252	ENSG00000143891.12	protein_coding	GALM-001	GALM	0.730202	0.000296721	0.0101831		ENST00000290122	ENSG00000142789.15	protein_coding	CELA3A-001	CELA3A	-0.825388	0.00182698	0.0447318
ENST00000375887	ENSG00000102524.7	protein_coding	TNFSF13B-001	TNFSF13B	2.30115	1.24452e-08	7.7733e-06		ENST00000272273	ENSG00000049323.11	protein_coding	LTBP1-201	LTBP1	-11.8837	0.00080536	0.0217816		ENST00000290291	ENSG00000060491.11	protein_coding	OGFR-001	OGFR	1.96533	2.04437e-08	4.06507e-06
ENST00000376753	ENSG00000116663.6	protein_coding	FBXO6-001	FBXO6	1.55457	4.76666e-06	0.00113483		ENST00000272425	ENSG00000144035.3	protein_coding	NAT8-001	NAT8	4.98033	2.07629e-05	0.0011702		ENST00000290524	ENSG00000143390.13	protein_coding	RFX5-001	RFX5	1.15902	2.37641e-05	0.0014739
ENST00000376958	ENSG00000152749.7	protein_coding	GPR180-001	GPR180	1.38966	4.97657e-10	5.74372e-07		ENST00000273075	ENSG00000123992.14	protein_coding	DNPEP-001	DNPEP	1.78218	2.82562e-10	9.14727e-08		ENST00000290573	ENSG00000159399.5	protein_coding	HK2-001	HK2	1.93459	0.00045809	0.0157008
ENST00000377103	ENSG00000178726.6	protein_coding	THBD-001	THBD	1.61193	0.000172117	0.0203064		ENST00000273153	ENSG00000144655.10	protein_coding	CSRNP1-001	CSRNP1	1.55082	7.27399e-09	1.43563e-06		ENST00000290765	ENSG00000133433.6	protein_coding	GSTT2B-001	GSTT2B	0.895208	0.00149758	0.0388412
ENST00000377275	ENSG00000165997.4	protein_coding	ARL5B-001	ARL5B	1.32967	6.48635e-10	7.02789e-07		ENST00000273317	ENSG00000144791.5	protein_coding	LIMD1-001	LIMD1	0.801887	1.7784e-07	2.17012e-05		ENST00000290863	ENSG00000159640.10	protein_coding	ACE-007	ACE	-13.1545	0.0016046	0.0407607
ENST00000377399	ENSG00000171621.9	protein_coding	SPSB1-002	SPSB1	1.68505	0.000382822	0.036753		ENST00000273352	ENSG00000144820.3	protein_coding	GPR128-001	GPR128	1.7378	4.6117e-05	0.00228183		ENST00000292303	ENSG00000160791.12	protein_coding	CCR5-001	CCR5	1.6677	2.30234e-06	0.000210023
ENST00000377918	ENSG00000118946.7	protein_coding	PCDH17-001	PCDH17	1.17615	8.48117e-06	0.00185298		ENST00000273371	ENSG00000144837.4	protein_coding	PLA1A-001	PLA1A	2.59882	7.42236e-07	7.16474e-05		ENST00000292494	ENSG00000160932.6	protein_coding	LY6E-001	LY6E	3.53591	1.80892e-10	7.27556e-08
ENST00000378455	ENSG00000183337.12	protein_coding	BCOR-004	BCOR	-3.02935	0.000356942	0.0348353		ENST00000273512	ENSG00000144959.5	protein_coding	NCEH1-201	NCEH1	0.817051	7.92765e-05	0.00355479		ENST00000293272	ENSG00000161570.4	protein_coding	CCL5-001	CCL5	3.30917	3.31633e-09	8.89228e-07
ENST00000378953	ENSG00000197536.6	protein_coding	C5orf56-002	C5orf56	1.25165	0.000191805	0.0216663		ENST00000273582	ENSG00000145016.9	protein_coding	KIAA0226-001	KIAA0226	2.10763	1.55794e-10	5.40606e-08		ENST00000293778	ENSG00000161921.10	protein_coding	CXCL16-001	CXCL16	0.94246	1.63543e-06	0.000157294
ENST00000378962	ENSG00000120280.5	protein_coding	CXorf21-001	CXorf21	3.10046	1.51543e-08	8.65116e-06		ENST00000273859	ENSG00000145246.9	protein_coding	ATP10D-001	ATP10D	0.875312	4.52487e-06	0.000325957		ENST00000295055	ENSG00000162949.12	protein_coding	CAPN13-001	CAPN13	-1.34795	0.000708584	0.0221451
ENST00000379389	ENSG00000187608.5	protein_coding	ISG15-001	ISG15	5.46182	9.06272e-12	2.29118e-08		ENST00000274071	ENSG00000145431.6	protein_coding	PDGFC-002	PDGFC	-0.693683	0.00157116	0.0345974		ENST00000295317	ENSG00000163162.4	protein_coding	RNF149-001	RNF149	0.883004	1.23504e-05	0.000847153
ENST00000379426	ENSG00000205269.4	protein_coding	TMEM170B-001	TMEM170B	-0.671182	8.65423e-05	0.0118418		ENST00000274787	ENSG00000146066.2	protein_coding	HIGD2A-001	HIGD2A	-0.836532	9.71587e-06	0.000623731		ENST00000295417	ENSG00000163251.3	protein_coding	FZD5-001	FZD5	0.584215	1.97978e-05	0.00126029
ENST00000379485	ENSG00000165572.6	protein_coding	KBTBD6-001	KBTBD6	-0.783249	1.38467e-05	0.00281661		ENST00000275016	ENSG00000146233.3	protein_coding	CYP39A1-001	CYP39A1	-0.648879	0.00102698	0.0258537		ENST00000295809	ENSG00000163565.14	protein_coding	IFI16-013	IFI16	5.50369	0.000666488	0.0210748
ENST00000379561	ENSG00000150907.6	protein_coding	FOXO1-001	FOXO1	-0.609146	0.000183092	0.021116		ENST00000275227	ENSG00000146409.6	protein_coding	SLC18B1-001	SLC18B1	1.37402	3.59293e-06	0.000270187		ENST00000295908	ENSG00000163644.9	protein_coding	PPM1K-001	PPM1K	2.35636	2.1896e-08	4.27383e-06
ENST00000379882	ENSG00000107201.5	protein_coding	DDX58-201	DDX58	3.10983	9.9262e-06	0.00211643		ENST00000275230	ENSG00000146411.5	protein_coding	SLC2A12-001	SLC2A12	1.33852	9.7516e-09	1.86231e-06		ENST00000295934	ENSG00000163666.4	protein_coding	HESX1-001	HESX1	3.52071	2.90367e-11	1.58927e-08
ENST00000379883	ENSG00000107201.5	protein_coding	DDX58-001	DDX58	5.04106	1.38722e-12	4.90993e-09		ENST00000275300	ENSG00000146477.4	protein_coding	SLC22A3-001	SLC22A3	-1.67459	0.000254891	0.0090096		ENST00000296140	ENSG00000163823.3	protein_coding	CCR1-001	CCR1	1.94995	6.18434e-08	1.01026e-05
ENST00000379958	ENSG00000205413.3	protein_coding	SAMD9-001	SAMD9	3.77546	3.60116e-13	1.73996e-09		ENST00000275767	ENSG00000146859.5	protein_coding	TMEM140-001	TMEM140	2.51192	3.44325e-10	1.06904e-07		ENST00000296161	ENSG00000163840.5	protein_coding	DTX3L-001	DTX3L	2.48653	5.67164e-13	8.13819e-10
ENST00000380034	ENSG00000132256.14	protein_coding	TRIM5-001	TRIM5	1.6985	7.53823e-05	0.0107355		ENST00000276055	ENSG00000147119.3	protein_coding	CHST7-001	CHST7	-0.771088	0.00141292	0.0320293		ENST00000296252	ENSG00000163898.5	protein_coding	LIPH-001	LIPH	0.746681	0.000545299	0.0180106
ENST00000380392	ENSG00000205502.3	protein_coding	C2CD4B-001	C2CD4B	1.27088	0.00024693	0.0263777		ENST00000276500	ENSG00000147509.9	protein_coding	RGS20-003	RGS20	5.40642	0.00158836	0.0349061		ENST00000296414	ENSG00000070190.8	protein_coding	DAPP1-001	DAPP1	1.75495	3.24021e-07	4.04767e-05
ENST00000380739	ENSG00000021355.8	protein_coding	SERPINB1-003	SERPINB1	0.848805	6.42405e-05	0.00939557		ENST00000276654	ENSG00000147650.7	protein_coding	LRP12-001	LRP12	-0.783614	0.00132112	0.030743		ENST00000296444	ENSG00000164054.11	protein_coding	SHISA5-001	SHISA5	1.12196	1.49885e-05	0.00100095
ENST00000380871	ENSG00000167034.9	protein_coding	NKX3-1-001	NKX3-1	1.36022	6.82571e-07	0.00022649		ENST00000277541	ENSG00000148400.9	protein_coding	NOTCH1-001	NOTCH1	0.782467	0.000876097	0.0230718		ENST00000296632	ENSG00000164211.8	protein_coding	STARD4-001	STARD4	1.20185	0.00134971	0.0360994
ENST00000381565	ENSG00000128394.12	protein_coding	APOBEC3F-002	APOBEC3F	1.40329	0.000131262	0.0163588		ENST00000278407	ENSG00000149131.11	protein_coding	SERPING1-001	SERPING1	0.76023	0.000685438	0.0193464		ENST00000296674	ENSG00000186468.8	protein_coding	RPS23-001	RPS23	-0.968037	1.34876e-08	2.84156e-06
ENST00000381577	ENSG00000120217.9	protein_coding	CD274-001	CD274	4.3965	2.28639e-14	2.42773e-10		ENST00000278505	ENSG00000149218.4	protein_coding	ENDOD1-001	ENDOD1	1.91394	9.88231e-12	5.89508e-09		ENST00000296795	ENSG00000164342.7	protein_coding	TLR3-001	TLR3	2.73085	5.39361e-10	1.84743e-07
ENST00000381652	ENSG00000096968.8	protein_coding	JAK2-001	JAK2	1.15789	0.00024279	0.0260403		ENST00000278550	ENSG00000149256.10	protein_coding	TENM4-001	TENM4	1.32584	0.000110318	0.00457189		ENST00000297323	ENSG00000164742.10	protein_coding	ADCY1-001	ADCY1	-1.06922	2.45525e-05	0.0015087
ENST00000382040	ENSG00000134321.7	protein_coding	RSAD2-001	RSAD2	5.90874	1.68259e-13	1.11663e-09		ENST00000278742	ENSG00000149418.6	protein_coding	ST14-001	ST14	0.858752	6.69989e-07	6.58711e-05		ENST00000297494	ENSG00000164867.6	protein_coding	NOS3-001	NOS3	1.38131	0.00115236	0.0321322
ENST00000382353	ENSG00000102678.6	protein_coding	FGF9-001	FGF9	-1.11511	5.04634e-05	0.00783378		ENST00000278935	ENSG00000110274.10	protein_coding	CEP164-001	CEP164	0.837061	0.000787	0.021405		ENST00000297905	ENSG00000165178.8	pseudogene	NCF1C-201	NCF1C	2.36653	0.000123193	0.00569725
ENST00000382545	ENSG00000111262.4	protein_coding	KCNA1-001	KCNA1	2.68529	8.74415e-06	0.00189484		ENST00000280082	ENSG00000150526.7	protein_coding	MIA2-001	MIA2	1.18478	1.70098e-05	0.000991292		ENST00000297977	ENSG00000165259.9	protein_coding	HDX-003	HDX	1.86059	0.000485214	0.0164215
ENST00000382871	ENSG00000121741.11	protein_coding	ZMYM2-005	ZMYM2	-0.654096	0.000285328	0.0297026		ENST00000280377	ENSG00000135655.9	protein_coding	USP15-002	USP15	1.2284	1.15576e-07	1.50763e-05		ENST00000298694	ENSG00000165801.5	protein_coding	ARHGEF40-001	ARHGEF40	0.679739	0.000289042	0.0109598
ENST00000391701	ENSG00000178935.5	protein_coding	ZNF552-001	ZNF552	-0.645747	0.000160289	0.0191233		ENST00000280527	ENSG00000150938.5	protein_coding	CRIM1-001	CRIM1	0.728689	0.000195934	0.007249		ENST00000298743	ENSG00000180447.5	protein_coding	GAS1-001	GAS1	-0.937416	0.000265431	0.0103238
ENST00000392048	ENSG00000135899.12	protein_coding	SP110-004	SP110	3.46633	4.02898e-05	0.0064819		ENST00000280551	ENSG00000150961.10	protein_coding	SEC24D-001	SEC24D	1.15962	2.23214e-06	0.000182037		ENST00000298902	ENSG00000165949.8	protein_coding	IFI27-006	IFI27	6.98332	7.03333e-07	7.86119e-05
ENST00000392064	ENSG00000152061.17	protein_coding	RABGAP1L-202	RABGAP1L	2.11819	2.46898e-08	1.36542e-05		ENST00000280886	ENSG00000151240.11	protein_coding	DIP2C-001	DIP2C	0.615395	0.000105741	0.00442756		ENST00000298999	ENSG00000166024.9	protein_coding	R3HCC1L-001	R3HCC1L	0.737301	0.000724792	0.0225424
ENST00000392322	ENSG00000115415.14	protein_coding	STAT1-003	STAT1	1.83146	0.00022514	0.0244936		ENST00000281142	ENSG00000151466.7	protein_coding	SCLT1-001	SCLT1	2.99446	0.000107147	0.00447213		ENST00000299001	ENSG00000134627.7	protein_coding	PIWIL4-001	PIWIL4	1.39741	3.54965e-07	4.3856e-05
ENST00000392328	ENSG00000151690.10	protein_coding	MFSD6-001	MFSD6	-0.819648	4.98719e-05	0.00776466		ENST00000281317	ENSG00000151611.9	protein_coding	MMAA-001	MMAA	1.04467	8.79204e-08	1.22278e-05		ENST00000299167	ENSG00000102893.11	protein_coding	PHKB-001	PHKB	-0.971892	0.000863586	0.025874
ENST00000392365	ENSG00000003436.10	protein_coding	TFPI-001	TFPI	-22.1638	0.000246801	0.0263777		ENST00000281543	ENSG00000151806.9	protein_coding	GUF1-001	GUF1	-0.659326	0.00149868	0.0334172		ENST00000299714	ENSG00000166562.4	protein_coding	SEC11C-007	SEC11C	-0.634089	0.00109797	0.0310894
ENST00000392583	ENSG00000111335.8	protein_coding	OAS2-002	OAS2	3.86571	6.1464e-05	0.00908966		ENST00000281631	ENSG00000151883.12	protein_coding	PARP8-001	PARP8	1.80103	6.76417e-08	9.97545e-06		ENST00000299977	ENSG00000166750.5	protein_coding	SLFN5-001	SLFN5	1.55919	3.02822e-07	3.85542e-05
ENST00000392959	ENSG00000135338.8	protein_coding	LCA5-002	LCA5	-1.19623	0.000187752	0.0213904		ENST00000282406	ENSG00000152527.9	protein_coding	PLEKHH2-001	PLEKHH2	0.91299	0.00119358	0.0286994		ENST00000300134	ENSG00000166888.6	protein_coding	STAT6-001	STAT6	0.597361	8.49351e-07	9.19384e-05
ENST00000393593	ENSG00000168310.6	protein_coding	IRF2-001	IRF2	1.62108	2.31397e-06	0.00062046		ENST00000282633	ENSG00000099290.11	protein_coding	FAM21A-005	FAM21A	-12.9193	0.00200619	0.0413313		ENST00000300146	ENSG00000166889.13	protein_coding	PATL1-001	PATL1	1.35141	2.57952e-11	1.45691e-08
ENST00000393743	ENSG00000137628.12	protein_coding	DDX60-001	DDX60	2.39139	7.72872e-07	0.000248682		ENST00000282990	ENSG00000153029.10	protein_coding	MR1-002	MR1	0.699463	0.000236015	0.00845499		ENST00000300433	ENSG00000167105.3	protein_coding	TMEM92-001	TMEM92	1.47003	8.19204e-06	0.000611707
ENST00000393892	ENSG00000173786.11	protein_coding	CNP-001	CNP	2.35126	3.5704e-10	4.3081e-07		ENST00000283131	ENSG00000153147.5	protein_coding	SMARCA5-001	SMARCA5	0.845813	8.79813e-08	1.22278e-05		ENST00000300589	ENSG00000167207.7	protein_coding	NOD2-001	NOD2	2.61376	8.3803e-06	0.000623135
ENST00000394620	ENSG00000108700.4	protein_coding	CCL8-001	CCL8	5.35472	3.38793e-11	6.42389e-08		ENST00000283943	ENSG00000153827.9	protein_coding	TRIP12-001	TRIP12	0.741745	1.15899e-05	0.000722205		ENST00000300870	ENSG00000185947.9	protein_coding	ZNF267-001	ZNF267	0.711167	5.27704e-05	0.00285589
ENST00000394662	ENSG00000225492.2	pseudogene	GBP1P1-001	GBP1P1	6.13032	2.98658e-05	0.00503243		ENST00000284165	ENSG00000125952.14	protein_coding	MAX-004	MAX	1.68687	0.00116956	0.0284698		ENST00000300935	ENSG00000167461.7	protein_coding	RAB8A-001	RAB8A	1.16226	1.56374e-09	4.69043e-07
ENST00000394947	ENSG00000169375.11	protein_coding	SIN3A-001	SIN3A	0.920726	4.24917e-05	0.00675428		ENST00000284268	ENSG00000154122.8	protein_coding	ANKH-001	ANKH	-0.617209	0.000456077	0.0141503		ENST00000301178	ENSG00000167601.7	protein_coding	AXL-001	AXL	1.64698	1.64383e-06	0.000157532
ENST00000395254	ENSG00000138311.11	protein_coding	ZNF365-001	ZNF365	-0.897823	4.53512e-05	0.00710248		ENST00000284881	ENSG00000154642.6	protein_coding	C21orf91-003	C21orf91	0.826133	1.49436e-05	0.000892428		ENST00000301219	ENSG00000187116.9	protein_coding	LILRA5-001	LILRA5	2.61136	5.16729e-07	6.00299e-05
ENST00000396032	ENSG00000101126.11	protein_coding	ADNP-006	ADNP	-0.616199	8.32731e-08	3.74665e-05		ENST00000284987	ENSG00000154736.5	protein_coding	ADAMTS5-001	ADAMTS5	-0.964713	0.00078101	0.021253		ENST00000301807	ENSG00000168016.9	protein_coding	TRANK1-201	TRANK1	1.75019	0.00101699	0.0293098
ENST00000396033	ENSG00000150093.14	protein_coding	ITGB1-202	ITGB1	1.74167	0.000155008	0.0186611		ENST00000285679	ENSG00000155313.11	protein_coding	USP25-002	USP25	1.38719	1.96174e-10	6.7194e-08		ENST00000301887	ENSG00000168062.5	protein_coding	BATF2-001	BATF2	4.49283	3.95374e-06	0.000332659
ENST00000396137	ENSG00000152409.8	protein_coding	JMY-001	JMY	-0.658583	6.24523e-05	0.00919122		ENST00000285681	ENSG00000155313.11	protein_coding	USP25-001	USP25	2.11834	1.22324e-10	4.46078e-08		ENST00000302103	ENSG00000172461.6	protein_coding	FUT9-001	FUT9	-0.949689	0.000845565	0.0254489
ENST00000396152	ENSG00000122643.13	protein_coding	NT5C3A-004	NT5C3A	1.95597	0.000288202	0.0298264		ENST00000286186	ENSG00000003400.10	protein_coding	CASP10-001	CASP10	1.6025	6.22872e-07	6.21596e-05		ENST00000302228	ENSG00000168961.12	protein_coding	LGALS9-002	LGALS9	1.58279	0.000297765	0.0112277
ENST00000396165	ENSG00000150527.12	protein_coding	CTAGE5-004	CTAGE5	-2.10716	0.000203121	0.0225605		ENST00000286234	ENSG00000155792.5	protein_coding	DEPTOR-001	DEPTOR	1.10828	6.60491e-06	0.000450143		ENST00000302422	ENSG00000205544.3	protein_coding	TMEM256-001	TMEM256	-1.16117	5.81448e-05	0.00309315
ENST00000396334	ENSG00000172936.8	protein_coding	MYD88-001	MYD88	1.92739	5.69085e-09	4.12334e-06		ENST00000286298	ENSG00000155850.7	protein_coding	SLC26A2-001	SLC26A2	-0.776095	4.48934e-06	0.000324277		ENST00000302759	ENSG00000169679.10	protein_coding	BUB1-001	BUB1	1.42053	0.00089128	0.0264795
ENST00000396373	ENSG00000139083.6	protein_coding	ETV6-001	ETV6	0.903564	3.53948e-05	0.00579984		ENST00000286760	ENSG00000156232.6	protein_coding	WHAMM-001	WHAMM	0.860604	1.98818e-07	2.37735e-05		ENST00000302824	ENSG00000172345.9	protein_coding	STARD5-001	STARD5	2.84377	4.75081e-11	2.33542e-08
ENST00000396864	ENSG00000213928.4	protein_coding	IRF9-001	IRF9	1.57444	0.000115195	0.0147015		ENST00000286800	ENSG00000156273.11	protein_coding	BACH1-001	BACH1	1.12209	1.96515e-06	0.000163274		ENST00000302926	ENSG00000169992.5	protein_coding	NLGN2-001	NLGN2	0.814727	4.52508e-05	0.00252354
ENST00000397332	ENSG00000116990.9	protein_coding	MYCL-001	MYCL	-0.741227	0.000325229	0.0324886		ENST00000287156	ENSG00000156587.11	protein_coding	UBE2L6-001	UBE2L6	3.89458	7.40593e-16	7.2868e-12		ENST00000303809	ENSG00000170684.4	protein_coding	ZNF296-001	ZNF296	1.9342	2.31818e-07	3.06919e-05
ENST00000397566	ENSG00000185507.15	protein_coding	IRF7-202	IRF7	3.00788	3.87328e-05	0.0062694		ENST00000287590	ENSG00000156966.6	protein_coding	B3GNT7-001	B3GNT7	1.10855	3.23932e-07	3.53139e-05		ENST00000303921	ENSG00000170775.2	protein_coding	GPR37-001	GPR37	0.912557	8.67445e-06	0.000640522
ENST00000398598	ENSG00000157601.9	protein_coding	MX1-002	MX1	4.18389	2.38639e-11	4.87292e-08		ENST00000287934	ENSG00000157240.2	protein_coding	FZD1-001	FZD1	-0.627775	0.000321095	0.0107622		ENST00000303965	ENSG00000047365.7	protein_coding	ARAP2-001	ARAP2	1.0167	0.000160958	0.00702089
ENST00000398600	ENSG00000157601.9	protein_coding	MX1-001	MX1	1.71944	0.000364321	0.0354902		ENST00000288014	ENSG00000259431.1	protein_coding	THTPA-001	THTPA	1.29554	1.07691e-05	0.000682267		ENST00000304032	ENSG00000157985.12	protein_coding	AGAP1-001	AGAP1	-0.824637	0.000429361	0.0150662
ENST00000399365	ENSG00000133121.16	protein_coding	STARD13-001	STARD13	0.75336	0.00033586	0.0332671		ENST00000288383	ENSG00000157601.9	protein_coding	MX1-003	MX1	4.16675	4.08366e-12	2.93796e-09		ENST00000304195	ENSG00000172159.11	protein_coding	FRMD3-006	FRMD3	2.94571	4.67119e-08	8.02583e-06
ENST00000400245	ENSG00000125826.15	protein_coding	RBCK1-003	RBCK1	1.05119	0.000342183	0.0337048		ENST00000288466	ENSG00000157657.10	protein_coding	ZNF618-201	ZNF618	1.10238	4.57399e-06	0.000329048		ENST00000304312	ENSG00000169020.5	protein_coding	ATP5I-001	ATP5I	-0.584972	0.00116668	0.0324256
ENST00000400286	ENSG00000184564.8	protein_coding	SLITRK6-001	SLITRK6	-1.16444	0.000210752	0.023262		ENST00000288502	ENSG00000157693.10	protein_coding	C9orf91-002	C9orf91	1.74511	2.3405e-06	0.00018942		ENST00000304916	ENSG00000168672.3	protein_coding	FAM84B-001	FAM84B	0.628669	0.000175492	0.00746758
ENST00000402522	ENSG00000065882.11	protein_coding	TBC1D1-002	TBC1D1	1.80037	4.32645e-05	0.00683618		ENST00000288937	ENSG00000158042.8	protein_coding	MRPL17-001	MRPL17	1.04177	1.23951e-05	0.00076342		ENST00000304921	ENSG00000171863.8	protein_coding	RPS7-001	RPS7	-0.633164	6.18068e-05	0.00324247
ENST00000404168	ENSG00000134326.7	protein_coding	CMPK2-008	CMPK2	4.41091	3.09132e-06	0.000792856		ENST00000289269	ENSG00000243232.3	protein_coding	PCDHAC2-001	PCDHAC2	1.49819	1.07124e-07	1.42539e-05		ENST00000304987	ENSG00000170145.4	protein_coding	SIK2-001	SIK2	-0.647405	1.29878e-05	0.000884018
ENST00000404801	ENSG00000180884.9	protein_coding	ZNF792-001	ZNF792	-0.792343	7.21168e-05	0.0104326		ENST00000289316	ENSG00000158373.7	protein_coding	HIST1H2BD-001	HIST1H2BD	0.644174	0.000756022	0.0208077		ENST00000305123	ENSG00000169047.4	protein_coding	IRS1-001	IRS1	0.836609	1.56231e-05	0.00103681
ENST00000405737	ENSG00000120690.9	protein_coding	ELF1-002	ELF1	1.41433	1.06996e-06	0.000326466		ENST00000289352	ENSG00000158406.2	protein_coding	HIST1H4H-201	HIST1H4H	1.03091	0.000383545	0.0123411		ENST00000305135	ENSG00000163872.11	protein_coding	YEATS2-001	YEATS2	1.3263	5.20213e-07	6.01713e-05
ENST00000405767	ENSG00000170340.10	protein_coding	B3GNT2-002	B3GNT2	0.995352	8.03448e-05	0.0112733		ENST00000289361	ENSG00000026950.12	protein_coding	BTN3A1-001	BTN3A1	2.11328	7.85911e-11	3.09073e-08		ENST00000305363	ENSG00000087128.5	protein_coding	TMPRSS11E-001	TMPRSS11E	-1.41805	7.65982e-05	0.00387302
ENST00000405885	ENSG00000125347.9	protein_coding	IRF1-008	IRF1	3.3404	1.70767e-07	7.02806e-05		ENST00000289473	ENSG00000158517.9	protein_coding	NCF1-001	NCF1	2.68798	5.33508e-06	0.000377156		ENST00000306072	ENSG00000172183.10	protein_coding	ISG20-001	ISG20	3.79315	7.8125e-08	1.24932e-05
ENST00000406053	ENSG00000115239.17	protein_coding	GPR75-ASB3-006	GPR75-ASB3	-2.92466	0.000250832	0.0266339		ENST00000290158	ENSG00000108424.5	protein_coding	KPNB1-001	KPNB1	0.833644	6.38933e-07	6.32865e-05		ENST00000306085	ENSG00000169871.8	protein_coding	TRIM56-001	TRIM56	1.47404	3.42476e-06	0.000292321
ENST00000408968	ENSG00000185885.11	protein_coding	IFITM1-001	IFITM1	2.30081	1.31258e-06	0.000385007		ENST00000290291	ENSG00000060491.11	protein_coding	OGFR-001	OGFR	2.4766	3.05885e-10	9.6665e-08		ENST00000306117	ENSG00000124134.4	protein_coding	KCNS1-001	KCNS1	1.30298	0.000258646	0.0101043
ENST00000409112	ENSG00000067066.12	protein_coding	SP100-004	SP100	1.54442	0.000571719	0.0493547		ENST00000290299	ENSG00000241837.2	protein_coding	ATP5O-001	ATP5O	-0.678948	0.000820455	0.0220663		ENST00000306177	ENSG00000106346.7	protein_coding	USP42-005	USP42	0.82999	0.000161071	0.00702089
ENST00000409467	ENSG00000122643.13	protein_coding	NT5C3A-003	NT5C3A	2.96175	0.000322007	0.032317		ENST00000290354	ENSG00000159231.5	protein_coding	CBR3-001	CBR3	1.44014	7.23515e-05	0.00328342		ENST00000306200	ENSG00000168818.5	protein_coding	STX18-001	STX18	1.2954	0.000569294	0.0185818
ENST00000409652	ENSG00000221963.4	protein_coding	APOL6-001	APOL6	2.89277	3.60505e-13	1.73996e-09		ENST00000290524	ENSG00000143390.13	protein_coding	RFX5-001	RFX5	1.32673	3.66459e-06	0.000274024		ENST00000306384	ENSG00000168899.4	protein_coding	VAMP5-001	VAMP5	1.76602	3.20039e-06	0.000276729
ENST00000409774	ENSG00000152133.9	protein_coding	GPATCH11-002	GPATCH11	-0.878238	2.73241e-05	0.00469471		ENST00000290573	ENSG00000159399.5	protein_coding	HK2-001	HK2	2.38478	4.86294e-05	0.00238172		ENST00000306390	ENSG00000171236.9	protein_coding	LRG1-001	LRG1	-0.777475	0.000187184	0.00786218
ENST00000409815	ENSG00000135899.12	protein_coding	SP110-007	SP110	5.47186	2.80455e-05	0.0048031		ENST00000290942	ENSG00000159713.6	protein_coding	TPPP3-002	TPPP3	-1.26608	0.00229317	0.0453264		ENST00000306602	ENSG00000169245.4	protein_coding	CXCL10-001	CXCL10	8.66495	1.15908e-13	2.87255e-10
ENST00000411427	ENSG00000228318.1	antisense	AP001610.5-001	AP001610.5	4.42218	4.09731e-11	7.251e-08		ENST00000291281	ENSG00000105287.8	protein_coding	PRKD2-001	PRKD2	2.49799	0.000350226	0.0114635		ENST00000306621	ENSG00000169248.8	protein_coding	CXCL11-001	CXCL11	8.23223	7.05889e-15	3.74763e-11
ENST00000411482	ENSG00000135363.7	protein_coding	LMO2-003	LMO2	1.10323	0.000429209	0.0397681		ENST00000292303	ENSG00000160791.12	protein_coding	CCR5-001	CCR5	1.48112	1.21615e-05	0.000751651		ENST00000307076	ENSG00000168268.6	protein_coding	NT5DC2-001	NT5DC2	-3.00351	0.00020937	0.0085571
ENST00000411702	ENSG00000173821.15	protein_coding	RNF213-005	RNF213	2.40555	2.16314e-05	0.00394651		ENST00000292494	ENSG00000160932.6	protein_coding	LY6E-001	LY6E	2.52816	5.14364e-08	7.96154e-06		ENST00000307126	ENSG00000172432.14	protein_coding	GTPBP2-011	GTPBP2	1.28042	1.78945e-06	0.000168745
ENST00000412609	ENSG00000226025.5	pseudogene	LGALS17A-001	LGALS17A	10.8188	1.9425e-08	1.09712e-05		ENST00000292853	ENSG00000161243.4	protein_coding	FBXO27-001	FBXO27	-0.707858	0.00208841	0.0425363		ENST00000307271	ENSG00000171115.3	protein_coding	GIMAP8-001	GIMAP8	1.20789	0.000964067	0.0280764
ENST00000412615	ENSG00000135148.7	protein_coding	TRAFD1-001	TRAFD1	1.88814	2.47965e-09	1.99465e-06		ENST00000293272	ENSG00000161570.4	protein_coding	CCL5-001	CCL5	1.63627	0.000107657	0.00448988		ENST00000307360	ENSG00000250120.2	protein_coding	PCDHA10-002	PCDHA10	-1.42715	5.07457e-05	0.00276874
ENST00000412735	ENSG00000196843.11	protein_coding	ARID5A-002	ARID5A	2.84288	0.000306853	0.0309717		ENST00000293443	ENSG00000161682.10	protein_coding	FAM171A2-001	FAM171A2	-1.06853	0.000252704	0.00897413		ENST00000307637	ENSG00000171860.4	protein_coding	C3AR1-001	C3AR1	1.96581	2.7187e-07	3.52045e-05
ENST00000414676	ENSG00000225377.1	antisense	RP5-1103G7.4-001	RP5-1103G7.4	1.36427	8.41497e-06	0.00184611		ENST00000293778	ENSG00000161921.10	protein_coding	CXCL16-001	CXCL16	0.636734	0.000306499	0.0103844		ENST00000307851	ENSG00000135077.4	protein_coding	HAVCR2-001	HAVCR2	1.88394	1.3955e-08	2.91686e-06
ENST00000415050	ENSG00000153485.5	protein_coding	TMEM251-001	TMEM251	1.86365	0.000512769	0.0452969		ENST00000295317	ENSG00000163162.4	protein_coding	RNF149-001	RNF149	1.19281	1.06963e-07	1.42539e-05		ENST00000307940	ENSG00000143384.8	protein_coding	MCL1-002	MCL1	1.01169	0.000904905	0.0267794
ENST00000415067	ENSG00000204261.4	lincRNA	XXbac-BPG246D15.8-006	XXbac-BPG246D15.8	5.79087	1.33208e-08	8.12893e-06		ENST00000295417	ENSG00000163251.3	protein_coding	FZD5-001	FZD5	0.606645	1.17598e-05	0.000731078		ENST00000308423	ENSG00000131471.2	protein_coding	AOC3-001	AOC3	-0.997789	0.000663092	0.0209924
ENST00000415374	ENSG00000138035.10	protein_coding	PNPT1-007	PNPT1	1.7581	3.10325e-05	0.00516473		ENST00000295713	ENSG00000163486.8	protein_coding	SRGAP2-001	SRGAP2	0.74729	1.91536e-06	0.000160143		ENST00000308521	ENSG00000128394.12	protein_coding	APOBEC3F-001	APOBEC3F	1.95094	4.64448e-08	8.00585e-06
ENST00000415489	ENSG00000138035.10	protein_coding	PNPT1-008	PNPT1	1.80516	0.000140597	0.0171992		ENST00000295748	ENSG00000163512.9	protein_coding	AZI2-003	AZI2	1.31427	7.85639e-07	7.52894e-05		ENST00000308721	ENSG00000121380.8	protein_coding	BCL2L14-001	BCL2L14	1.80975	1.79465e-05	0.00116337
ENST00000415816	ENSG00000068079.3	protein_coding	IFI35-002	IFI35	1.93891	8.61297e-05	0.0118158		ENST00000295749	ENSG00000163510.9	protein_coding	CWC22-201	CWC22	0.778806	0.000345629	0.0113755		ENST00000308731	ENSG00000010671.11	protein_coding	BTK-006	BTK	1.81467	0.000504692	0.0168732
ENST00000416601	ENSG00000152778.7	protein_coding	IFIT5-201	IFIT5	1.79941	1.75871e-11	3.89049e-08		ENST00000295809	ENSG00000163565.14	protein_coding	IFI16-013	IFI16	5.0479	0.00105748	0.0263703		ENST00000308807	ENSG00000168404.8	protein_coding	MLKL-001	MLKL	3.66483	4.84259e-07	5.7077e-05
ENST00000418905	ENSG00000177842.7	protein_coding	ZNF620-002	ZNF620	1.40058	4.3124e-05	0.00683431		ENST00000295908	ENSG00000163644.9	protein_coding	PPM1K-001	PPM1K	3.15639	1.02691e-10	3.83942e-08		ENST00000309276	ENSG00000155367.11	protein_coding	PPM1J-001	PPM1J	1.89242	7.16326e-05	0.00365326
ENST00000419044	ENSG00000157601.9	protein_coding	MX1-008	MX1	4.92281	1.35464e-07	5.79993e-05		ENST00000295934	ENSG00000163666.4	protein_coding	HESX1-001	HESX1	3.77453	8.21239e-12	5.19053e-09		ENST00000309311	ENSG00000167658.11	protein_coding	EEF2-001	EEF2	-0.898886	1.76304e-08	3.58627e-06
ENST00000420541	ENSG00000121858.6	protein_coding	TNFSF10-002	TNFSF10	1.72534	0.000223666	0.0244334		ENST00000295958	ENSG00000163683.6	protein_coding	SMIM14-001	SMIM14	0.719102	0.000476429	0.0146632		ENST00000309447	ENSG00000174145.7	protein_coding	KIAA1239-001	KIAA1239	1.62101	0.000126642	0.00583137
ENST00000421004	ENSG00000245556.2	lincRNA	CTD-2037K23.2-001	CTD-2037K23.2	1.75158	2.80702e-09	2.19158e-06		ENST00000296129	ENSG00000163814.3	protein_coding	CDCP1-001	CDCP1	0.587752	3.15748e-06	0.000242947		ENST00000309481	ENSG00000073605.14	protein_coding	GSDMB-002	GSDMB	2.73571	5.12368e-06	0.000411801
ENST00000421365	ENSG00000115267.5	protein_coding	IFIH1-002	IFIH1	2.89414	6.90834e-08	3.21729e-05		ENST00000296140	ENSG00000163823.3	protein_coding	CCR1-001	CCR1	1.51324	4.14209e-06	0.000303321		ENST00000309951	ENSG00000122729.13	protein_coding	ACO1-001	ACO1	-2.39071	2.72405e-13	5.06892e-10
ENST00000421388	ENSG00000235711.3	protein_coding	ANKRD34C-201	ANKRD34C	-1.03057	8.92626e-06	0.00192644		ENST00000296161	ENSG00000163840.5	protein_coding	DTX3L-001	DTX3L	2.77572	5.84542e-14	1.3493e-10		ENST00000310045	ENSG00000171451.13	protein_coding	DSEL-001	DSEL	-0.64128	0.00128762	0.0348235
ENST00000421516	ENSG00000172936.8	protein_coding	MYD88-006	MYD88	2.16808	3.02979e-08	1.60854e-05		ENST00000296414	ENSG00000070190.8	protein_coding	DAPP1-001	DAPP1	1.79364	2.2544e-07	2.63051e-05		ENST00000310865	ENSG00000163121.5	pseudogene	NEURL3-002	NEURL3	2.08301	7.48756e-08	1.20461e-05
ENST00000423313	ENSG00000235750.5	protein_coding	KIAA0040-002	KIAA0040	1.68111	3.32889e-08	1.73269e-05		ENST00000296444	ENSG00000164054.11	protein_coding	SHISA5-001	SHISA5	1.28723	2.07566e-06	0.000170942		ENST00000311075	ENSG00000173702.3	protein_coding	MUC13-001	MUC13	0.720533	1.06326e-05	0.00075372
ENST00000423981	ENSG00000178171.6	protein_coding	AMER3-201	AMER3	-1.28865	0.000386822	0.0369366		ENST00000296632	ENSG00000164211.8	protein_coding	STARD4-001	STARD4	1.92841	6.00151e-06	0.000414878		ENST00000311417	ENSG00000172667.6	protein_coding	ZMAT3-001	ZMAT3	-0.744337	2.23044e-06	0.000204872
ENST00000424365	ENSG00000157601.9	protein_coding	MX1-009	MX1	1.36709	0.000348318	0.0341821		ENST00000296795	ENSG00000164342.7	protein_coding	TLR3-001	TLR3	3.39246	8.95947e-12	5.46744e-09		ENST00000311521	ENSG00000155368.12	protein_coding	DBI-002	DBI	-1.93532	0.000871336	0.0259888
ENST00000424384	ENSG00000122068.7	protein_coding	FYTTD1-006	FYTTD1	1.68329	2.62768e-05	0.00460416		ENST00000297239	ENSG00000164674.11	protein_coding	SYTL3-001	SYTL3	1.45468	0.000507537	0.0153536		ENST00000311550	ENSG00000166206.9	protein_coding	GABRB3-002	GABRB3	-0.809061	0.000138011	0.00622
ENST00000424722	ENSG00000115415.14	protein_coding	STAT1-004	STAT1	2.0275	5.63319e-05	0.00854491		ENST00000297494	ENSG00000164867.6	protein_coding	NOS3-001	NOS3	1.54946	0.000386063	0.0124071		ENST00000311922	ENSG00000173334.3	protein_coding	TRIB1-001	TRIB1	0.638016	0.00044754	0.0154891
ENST00000425277	ENSG00000228133.2	lincRNA	AC099684.1-001	AC099684.1	1.73746	0.000293487	0.030055		ENST00000297591	ENSG00000164944.7	protein_coding	KIAA1429-001	KIAA1429	0.680045	0.00188054	0.0394472		ENST00000312431	ENSG00000151914.13	protein_coding	DST-201	DST	-2.78149	0.000226077	0.00912056
ENST00000427522	ENSG00000130589.11	protein_coding	HELZ2-001	HELZ2	1.98411	7.54241e-05	0.0107355		ENST00000297905	ENSG00000165178.8	pseudogene	NCF1C-201	NCF1C	2.37005	0.000136391	0.00541191		ENST00000312541	ENSG00000112763.11	protein_coding	BTN2A1-001	BTN2A1	0.892788	1.19169e-06	0.000120281
ENST00000427646	ENSG00000095380.10	protein_coding	NANS-002	NANS	1.60805	5.88994e-05	0.00880852		ENST00000297977	ENSG00000165259.9	protein_coding	HDX-003	HDX	1.70195	0.00131698	0.030723		ENST00000312584	ENSG00000173530.5	protein_coding	TNFRSF10D-001	TNFRSF10D	-1.15689	0.000112522	0.00529132
ENST00000430773	ENSG00000108771.8	protein_coding	DHX58-003	DHX58	3.77888	0.000356461	0.0348353		ENST00000298125	ENSG00000139668.7	protein_coding	WDFY2-001	WDFY2	0.967873	4.80489e-08	7.63762e-06		ENST00000312635	ENSG00000135655.9	protein_coding	USP15-003	USP15	1.3022	4.77801e-05	0.00263416
ENST00000430881	ENSG00000121858.6	protein_coding	TNFSF10-007	TNFSF10	2.61866	4.55237e-08	2.25878e-05		ENST00000298694	ENSG00000165801.5	protein_coding	ARHGEF40-001	ARHGEF40	0.652618	0.000456299	0.0141503		ENST00000312814	ENSG00000146802.7	protein_coding	TMEM168-001	TMEM168	-0.800424	0.000232652	0.00931668
ENST00000432855	ENSG00000175166.12	protein_coding	PSMD2-017	PSMD2	-1.6502	0.000450494	0.0411656		ENST00000298743	ENSG00000180447.5	protein_coding	GAS1-001	GAS1	-1.22163	9.66402e-06	0.000621153		ENST00000312865	ENSG00000104973.10	protein_coding	MED25-001	MED25	0.661902	0.000153007	0.00673574
ENST00000433165	ENSG00000153721.13	protein_coding	CNKSR3-004	CNKSR3	-1.14961	0.000121813	0.0153614		ENST00000298902	ENSG00000165949.8	protein_coding	IFI27-006	IFI27	4.70763	5.02827e-05	0.00245138		ENST00000313059	ENSG00000178685.9	protein_coding	PARP10-005	PARP10	4.25264	0.00103471	0.0296778
ENST00000433541	ENSG00000213689.5	protein_coding	TREX1-003	TREX1	4.94674	1.39498e-08	8.3987e-06		ENST00000298992	ENSG00000166016.4	protein_coding	ABTB2-201	ABTB2	0.86621	0.00252778	0.0485537		ENST00000313164	ENSG00000112936.14	protein_coding	C7-001	C7	-0.777748	0.000421898	0.0149128
ENST00000434701	ENSG00000155287.6	protein_coding	SLC25A28-006	SLC25A28	2.03831	4.14612e-10	4.89159e-07		ENST00000299297	ENSG00000166224.12	protein_coding	SGPL1-004	SGPL1	-1.10909	0.00067993	0.0192523		ENST00000313342	ENSG00000215861.4	pseudogene	WI2-1896O14.1-001	WI2-1896O14.1	-0.728045	0.000581597	0.0188854
ENST00000435989	ENSG00000204514.5	protein_coding	ZNF814-001	ZNF814	-0.962192	0.00051268	0.0452969		ENST00000299413	ENSG00000166326.5	protein_coding	TRIM44-001	TRIM44	0.695954	6.91268e-07	6.76794e-05		ENST00000313624	ENSG00000133106.10	protein_coding	EPSTI1-001	EPSTI1	4.46193	2.02298e-09	5.86897e-07
ENST00000436066	ENSG00000166289.5	protein_coding	PLEKHF1-001	PLEKHF1	1.39677	2.71698e-07	0.000106064		ENST00000299977	ENSG00000166750.5	protein_coding	SLFN5-001	SLFN5	2.08985	1.78862e-09	4.31634e-07		ENST00000313640	ENSG00000133106.10	protein_coding	EPSTI1-003	EPSTI1	3.44016	9.04296e-05	0.00443255
ENST00000436171	ENSG00000110218.4	protein_coding	PANX1-002	PANX1	5.05683	0.000105998	0.0139641		ENST00000300146	ENSG00000166889.13	protein_coding	PATL1-001	PATL1	1.38175	1.62361e-11	8.13201e-09		ENST00000314088	ENSG00000180573.8	protein_coding	HIST1H2AC-001	HIST1H2AC	1.83161	5.37313e-07	6.18796e-05
ENST00000436410	ENSG00000183486.8	protein_coding	MX2-006	MX2	6.94592	0.000137856	0.0170207		ENST00000300433	ENSG00000167105.3	protein_coding	TMEM92-001	TMEM92	1.63845	1.69159e-06	0.000143463		ENST00000314103	ENSG00000159259.6	protein_coding	CHAF1B-001	CHAF1B	0.740336	0.000490318	0.0164965
ENST00000436616	ENSG00000223960.2	antisense	AC009948.5-006	AC009948.5	1.14605	5.53519e-05	0.0084445		ENST00000300456	ENSG00000167114.7	protein_coding	SLC27A4-001	SLC27A4	-0.604427	0.000389517	0.0124728		ENST00000314118	ENSG00000163964.9	protein_coding	PIGX-201	PIGX	-0.793123	0.00101905	0.0293398
ENST00000436941	ENSG00000101342.5	protein_coding	TLDC2-001	TLDC2	2.66052	6.7427e-11	1.05287e-07		ENST00000300589	ENSG00000167207.7	protein_coding	NOD2-001	NOD2	2.62258	6.7634e-06	0.000459176		ENST00000314128	ENSG00000170581.9	protein_coding	STAT2-002	STAT2	2.86776	1.31893e-10	5.64703e-08
ENST00000437601	ENSG00000227630.2	lincRNA	RP4-781K5.8-001	RP4-781K5.8	2.23498	4.455e-06	0.00107509		ENST00000300870	ENSG00000185947.9	protein_coding	ZNF267-001	ZNF267	1.01282	2.77494e-07	3.10157e-05		ENST00000314332	ENSG00000180596.7	protein_coding	HIST1H2BC-003	HIST1H2BC	1.68362	3.18273e-08	5.80667e-06
ENST00000437654	ENSG00000125347.9	protein_coding	IRF1-002	IRF1	2.72136	8.91765e-11	1.27959e-07		ENST00000300935	ENSG00000167461.7	protein_coding	RAB8A-001	RAB8A	1.10274	4.55196e-09	9.90443e-07		ENST00000314574	ENSG00000176105.9	protein_coding	YES1-003	YES1	0.603123	0.000706658	0.022108
ENST00000438077	ENSG00000113916.13	protein_coding	BCL6-007	BCL6	1.83128	7.77023e-05	0.0110008		ENST00000301071	ENSG00000167552.9	protein_coding	TUBA1A-001	TUBA1A	-0.788688	0.00110701	0.0272724		ENST00000315377	ENSG00000137154.8	protein_coding	RPS6-003	RPS6	-1.00299	2.47199e-07	3.2405e-05
ENST00000438323	ENSG00000068079.3	protein_coding	IFI35-001	IFI35	1.85962	1.08426e-06	0.000328939		ENST00000301178	ENSG00000167601.7	protein_coding	AXL-001	AXL	1.60751	2.51964e-06	0.000201765		ENST00000315563	ENSG00000052749.9	protein_coding	RRP12-008	RRP12	7.63194	0.00132821	0.0356501
ENST00000438495	ENSG00000111912.14	protein_coding	NCOA7-002	NCOA7	1.3063	3.65568e-07	0.000139629		ENST00000301194	ENSG00000167614.9	protein_coding	TTYH1-001	TTYH1	2.1915	0.000772992	0.0210888		ENST00000315741	ENSG00000122406.8	protein_coding	RPL5-006	RPL5	-1.18623	1.66969e-05	0.00109982
ENST00000438980	ENSG00000173264.9	protein_coding	GPR137-001	GPR137	-3.05162	8.0715e-05	0.0112769		ENST00000301219	ENSG00000187116.9	protein_coding	LILRA5-001	LILRA5	1.67877	0.000198718	0.00734177		ENST00000315792	ENSG00000176907.3	protein_coding	C8orf4-001	C8orf4	0.891176	8.53091e-05	0.00423285
ENST00000439332	ENSG00000235398.3	lincRNA	LINC00623-003	LINC00623	1.3372	5.51983e-05	0.0084445		ENST00000301587	ENSG00000167863.7	protein_coding	ATP5H-001	ATP5H	-0.591798	9.68716e-05	0.00414091		ENST00000315985	ENSG00000221914.4	protein_coding	PPP2R2A-002	PPP2R2A	1.21737	0.000103785	0.00496847
ENST00000439555	ENSG00000125347.9	protein_coding	IRF1-009	IRF1	2.63645	0.000457147	0.0415589		ENST00000301807	ENSG00000168016.9	protein_coding	TRANK1-201	TRANK1	1.72021	0.00123145	0.0293574		ENST00000316082	ENSG00000168256.13	protein_coding	NKIRAS2-008	NKIRAS2	2.90104	0.00061076	0.0196759
ENST00000441170	ENSG00000213492.2	pseudogene	NT5C3AP1-002	NT5C3AP1	1.93129	5.22091e-07	0.000186029		ENST00000301887	ENSG00000168062.5	protein_coding	BATF2-001	BATF2	3.8417	2.27049e-05	0.00127558		ENST00000316292	ENSG00000156508.13	protein_coding	EEF1A1-001	EEF1A1	-0.899839	1.05392e-05	0.000749046
ENST00000441677	ENSG00000157601.9	protein_coding	MX1-012	MX1	3.04879	0.000174271	0.0204696		ENST00000301998	ENSG00000170340.10	protein_coding	B3GNT2-001	B3GNT2	0.841768	9.57327e-05	0.00409552		ENST00000316495	ENSG00000178381.7	protein_coding	ZFAND2A-001	ZFAND2A	0.870809	0.000427608	0.0150308
ENST00000442509	ENSG00000236943.1	antisense	RP11-640M9.1-003	RP11-640M9.1	0.815835	0.000440451	0.0404618		ENST00000302014	ENSG00000170458.9	protein_coding	CD14-001	CD14	-1.0625	0.0012686	0.0299473		ENST00000316660	ENSG00000141682.11	protein_coding	PMAIP1-001	PMAIP1	0.957354	0.000547343	0.0180477
ENST00000442639	ENSG00000134321.7	protein_coding	RSAD2-003	RSAD2	4.76226	1.27425e-06	0.000378424		ENST00000302228	ENSG00000168961.12	protein_coding	LGALS9-002	LGALS9	1.62191	0.000219984	0.0080049		ENST00000316881	ENSG00000121060.10	protein_coding	TRIM25-001	TRIM25	2.38312	8.7063e-10	2.80137e-07
ENST00000442747	ENSG00000164054.11	protein_coding	SHISA5-007	SHISA5	1.92217	0.000155789	0.0187127		ENST00000302326	ENSG00000169184.5	protein_coding	MN1-001	MN1	-1.02007	5.29316e-05	0.00255009		ENST00000317135	ENSG00000130224.10	protein_coding	LRCH2-001	LRCH2	1.0578	0.00103004	0.029592
ENST00000443093	ENSG00000234290.2	antisense	AC116366.6-001	AC116366.6	1.95101	1.73823e-05	0.00333156		ENST00000302445	ENSG00000065427.10	protein_coding	KARS-001	KARS	0.889573	3.8599e-06	0.000286209		ENST00000317552	ENSG00000101871.10	protein_coding	MID1-201	MID1	1.09493	0.00163545	0.04117
ENST00000444177	ENSG00000213689.5	protein_coding	TREX1-004	TREX1	7.80811	7.7856e-06	0.00171513		ENST00000302517	ENSG00000171604.7	protein_coding	CXXC5-001	CXXC5	-0.633424	0.00153329	0.0339892		ENST00000318238	ENSG00000177409.7	protein_coding	SAMD9L-001	SAMD9L	4.43013	1.13329e-13	2.87255e-10
ENST00000444255	ENSG00000116194.8	protein_coding	ANGPTL1-002	ANGPTL1	2.42771	3.78566e-06	0.000934811		ENST00000302536	ENSG00000171724.2	protein_coding	VAT1L-001	VAT1L	0.890969	0.00156947	0.0345747		ENST00000318348	ENSG00000139433.5	protein_coding	GLTP-001	GLTP	-0.685904	0.000657491	0.0208617
ENST00000444581	ENSG00000269501.1	pseudogene	RP11-353N4.6-010	RP11-353N4.6	0.813302	0.000511606	0.0452969		ENST00000302541	ENSG00000170011.9	protein_coding	MYRIP-001	MYRIP	0.86995	0.00102751	0.0258537		ENST00000318683	ENSG00000179913.6	protein_coding	B3GNT3-001	B3GNT3	0.602686	0.000451798	0.0155756
ENST00000445403	ENSG00000197122.7	protein_coding	SRC-203	SRC	2.28066	0.000333777	0.0331226		ENST00000302759	ENSG00000169679.10	protein_coding	BUB1-001	BUB1	1.47387	0.000632681	0.0181959		ENST00000319136	ENSG00000100342.16	protein_coding	APOL1-003	APOL1	3.24337	0.000583246	0.0189217
ENST00000448104	ENSG00000111912.14	protein_coding	NCOA7-004	NCOA7	1.48154	3.70291e-06	0.000922964		ENST00000302824	ENSG00000172345.9	protein_coding	STARD5-001	STARD5	3.328	2.43271e-12	1.89934e-09		ENST00000319331	ENSG00000175928.5	protein_coding	LRRN1-001	LRRN1	-0.743689	0.000431898	0.0151353
ENST00000449768	ENSG00000111335.8	protein_coding	OAS2-003	OAS2	5.55615	8.23758e-09	5.60694e-06		ENST00000302926	ENSG00000169992.5	protein_coding	NLGN2-001	NLGN2	1.04616	1.22018e-06	0.000109612		ENST00000319441	ENSG00000124253.9	protein_coding	PCK1-001	PCK1	1.36859	0.000778216	0.0238961
ENST00000450720	ENSG00000163016.5	pseudogene	ALMS1P-002	ALMS1P	2.47035	0.000559776	0.0485606		ENST00000303230	ENSG00000164588.4	protein_coding	HCN1-001	HCN1	-1.44001	2.06131e-05	0.00116547		ENST00000319694	ENSG00000176532.3	protein_coding	PRR15-001	PRR15	1.05716	0.000725681	0.0225569
ENST00000451256	ENSG00000128335.9	protein_coding	APOL2-008	APOL2	3.2193	6.08742e-11	1.04254e-07		ENST00000303809	ENSG00000170684.4	protein_coding	ZNF296-001	ZNF296	2.20335	2.49159e-08	4.26713e-06		ENST00000319921	ENSG00000173821.15	protein_coding	RNF213-002	RNF213	3.57477	1.16504e-07	1.70866e-05
ENST00000452655	ENSG00000122257.14	protein_coding	RBBP6-003	RBBP6	1.10716	0.000101756	0.013557		ENST00000303921	ENSG00000170775.2	protein_coding	GPR37-001	GPR37	1.46679	2.746e-09	6.47946e-07		ENST00000319928	ENSG00000142961.10	protein_coding	MOB3C-201	MOB3C	1.38155	0.00013305	0.00604256
ENST00000453026	ENSG00000223960.2	antisense	AC009948.5-005	AC009948.5	1.33417	6.43065e-07	0.000218852		ENST00000303965	ENSG00000047365.7	protein_coding	ARAP2-001	ARAP2	1.39736	2.30422e-06	0.000186769		ENST00000320172	ENSG00000112773.11	protein_coding	FAM46A-004	FAM46A	0.667547	0.00124808	0.0340328
ENST00000454158	ENSG00000181826.5	protein_coding	RELL1-002	RELL1	0.938433	4.11702e-06	0.000998068		ENST00000304056	ENSG00000170852.6	protein_coding	KBTBD2-001	KBTBD2	0.692495	3.17891e-07	3.50148e-05		ENST00000320676	ENSG00000147274.10	protein_coding	RBMX-001	RBMX	-0.592841	7.73645e-06	0.000583003
ENST00000454414	ENSG00000115415.14	protein_coding	STAT1-008	STAT1	2.12451	1.15069e-05	0.00241467		ENST00000304101	ENSG00000170745.7	protein_coding	KCNS3-001	KCNS3	1.10837	2.01161e-06	0.000166612		ENST00000320717	ENSG00000115419.8	protein_coding	GLS-001	GLS	-1.30368	5.8482e-10	1.95275e-07
ENST00000454497	ENSG00000164164.11	protein_coding	OTUD4-001	OTUD4	0.785735	0.000109442	0.0142762		ENST00000304195	ENSG00000172159.11	protein_coding	FRMD3-006	FRMD3	3.01552	3.08434e-08	5.11721e-06		ENST00000320767	ENSG00000179674.2	protein_coding	ARL14-001	ARL14	2.3638	3.26719e-11	1.73458e-08
ENST00000455164	ENSG00000157601.9	protein_coding	MX1-201	MX1	3.99668	2.82704e-07	0.000109555		ENST00000304222	ENSG00000170425.3	protein_coding	ADORA2B-001	ADORA2B	-1.06566	0.00114886	0.0280304		ENST00000320876	ENSG00000101596.9	protein_coding	SMCHD1-001	SMCHD1	1.37644	2.37046e-07	3.12283e-05
ENST00000456089	ENSG00000213689.5	protein_coding	TREX1-005	TREX1	3.464	2.24524e-06	0.000614445		ENST00000304411	ENSG00000170837.2	protein_coding	GPR27-001	GPR27	-0.912897	3.2602e-05	0.00172742		ENST00000320954	ENSG00000170275.10	protein_coding	CRTAP-001	CRTAP	-0.588876	8.59752e-05	0.00426191
ENST00000456504	ENSG00000140563.10	protein_coding	MCTP2-004	MCTP2	2.63946	6.02441e-05	0.00898433		ENST00000304661	ENSG00000171155.7	protein_coding	C1GALT1C1-001	C1GALT1C1	0.721073	0.000300836	0.0102773		ENST00000321358	ENSG00000065978.13	protein_coding	YBX1-001	YBX1	-0.615839	0.000859232	0.0257726
ENST00000458296	ENSG00000204261.4	lincRNA	XXbac-BPG246D15.8-002	XXbac-BPG246D15.8	2.05724	0.000403681	0.0378655		ENST00000304685	ENSG00000143344.10	protein_coding	RGL1-201	RGL1	0.956343	0.00173567	0.0373724		ENST00000321437	ENSG00000166128.8	protein_coding	RAB8B-001	RAB8B	0.64838	0.00177852	0.0439177
ENST00000458653	ENSG00000177410.8	antisense	ZFAS1-005	ZFAS1	1.96489	0.000337016	0.0333121		ENST00000304916	ENSG00000168672.3	protein_coding	FAM84B-001	FAM84B	0.842996	3.60138e-06	0.000270439		ENST00000322203	ENSG00000198755.6	protein_coding	RPL10A-001	RPL10A	-0.777717	6.60271e-08	1.072e-05
ENST00000460407	ENSG00000241732.1	lincRNA	RP11-38P22.2-001	RP11-38P22.2	-1.15256	6.0555e-06	0.00139174		ENST00000305123	ENSG00000169047.4	protein_coding	IRS1-001	IRS1	1.44327	1.59217e-09	3.89538e-07		ENST00000322244	ENSG00000033178.7	protein_coding	UBA6-001	UBA6	0.652272	9.84267e-05	0.00475052
ENST00000460712	ENSG00000013374.11	protein_coding	NUB1-014	NUB1	1.34383	0.000290718	0.0299119		ENST00000305135	ENSG00000163872.11	protein_coding	YEATS2-001	YEATS2	1.87222	1.13165e-09	2.90243e-07		ENST00000322475	ENSG00000150510.11	protein_coding	FAM124A-001	FAM124A	1.20794	0.000183013	0.00771751
ENST00000460845	ENSG00000105939.8	protein_coding	ZC3HAV1-004	ZC3HAV1	3.36592	2.15935e-10	2.79615e-07		ENST00000305363	ENSG00000087128.5	protein_coding	TMPRSS11E-001	TMPRSS11E	-1.2553	0.000314673	0.0105792		ENST00000322875	ENSG00000117335.14	protein_coding	CD46-007	CD46	-14.0117	0.00119423	0.0329527
ENST00000463764	ENSG00000168016.9	protein_coding	TRANK1-002	TRANK1	2.24461	6.16757e-07	0.000212625		ENST00000305747	ENSG00000172292.10	protein_coding	CERS6-001	CERS6	0.656979	0.00215613	0.0435749		ENST00000323345	ENSG00000148303.12	protein_coding	RPL7A-009	RPL7A	-0.75099	1.94239e-07	2.65783e-05
ENST00000463784	ENSG00000125347.9	protein_coding	IRF1-003	IRF1	3.31629	3.26357e-05	0.0053977		ENST00000305934	ENSG00000233247.2	pseudogene	GS1-257G1.1-201	GS1-257G1.1	-0.934335	0.00177288	0.0379885		ENST00000323578	ENSG00000177830.13	protein_coding	CHID1-001	CHID1	-2.76851	0.000314672	0.011765
ENST00000463934	ENSG00000239713.3	protein_coding	APOBEC3G-002	APOBEC3G	2.0826	1.14282e-05	0.00240768		ENST00000306072	ENSG00000172183.10	protein_coding	ISG20-001	ISG20	3.30788	6.37214e-07	6.32865e-05		ENST00000323584	ENSG00000102893.11	protein_coding	PHKB-002	PHKB	-0.925761	0.00106619	0.0303024
ENST00000464129	ENSG00000115267.5	protein_coding	IFIH1-003	IFIH1	3.29098	0.000495766	0.0442365		ENST00000306085	ENSG00000169871.8	protein_coding	TRIM56-001	TRIM56	2.21597	3.94998e-09	8.80431e-07		ENST00000324076	ENSG00000213928.4	protein_coding	IRF9-002	IRF9	2.83246	6.01216e-06	0.00047279
ENST00000464606	ENSG00000105939.8	protein_coding	ZC3HAV1-002	ZC3HAV1	2.06696	0.000381896	0.036753		ENST00000306117	ENSG00000124134.4	protein_coding	KCNS1-001	KCNS1	1.72797	7.50994e-06	0.000502787		ENST00000324103	ENSG00000092098.12	protein_coding	RNF31-001	RNF31	1.13659	9.22212e-05	0.00448773
ENST00000464839	ENSG00000162645.8	protein_coding	GBP2-001	GBP2	1.39412	6.37844e-07	0.000218476		ENST00000306121	ENSG00000162627.12	protein_coding	SNX7-001	SNX7	0.757716	0.00017881	0.00675191		ENST00000324301	ENSG00000133313.10	protein_coding	CNDP2-006	CNDP2	1.03796	0.00150162	0.038908
ENST00000467148	ENSG00000130589.11	protein_coding	HELZ2-003	HELZ2	3.17357	5.0699e-08	2.49228e-05		ENST00000306149	ENSG00000172346.10	protein_coding	CSDC2-001	CSDC2	-0.905103	0.00053172	0.015904		ENST00000324453	ENSG00000180354.11	protein_coding	C7orf41-001	C7orf41	-3.16962	4.07438e-05	0.00231599
ENST00000469266	ENSG00000188313.8	protein_coding	PLSCR1-004	PLSCR1	1.92902	5.83278e-06	0.00135819		ENST00000306156	ENSG00000171132.9	protein_coding	PRKCE-001	PRKCE	0.86096	8.33835e-05	0.00370143		ENST00000324862	ENSG00000117360.8	protein_coding	PRPF3-001	PRPF3	0.608324	0.000101672	0.00488493
ENST00000470202	ENSG00000161133.12	protein_coding	USP41-002	USP41	7.96213	2.26204e-06	0.000615866		ENST00000306177	ENSG00000106346.7	protein_coding	USP42-005	USP42	1.27997	3.77194e-07	4.0293e-05		ENST00000324873	ENSG00000176046.7	protein_coding	NUPR1-001	NUPR1	3.01368	2.03958e-11	1.23049e-08
ENST00000470479	ENSG00000134326.7	protein_coding	CMPK2-006	CMPK2	5.20008	2.20389e-06	0.000606253		ENST00000306243	ENSG00000169105.6	protein_coding	CHST14-001	CHST14	-0.831536	0.00184048	0.0389604		ENST00000324953	ENSG00000135535.10	protein_coding	CD164-002	CD164	1.29864	1.73839e-05	0.00113661
ENST00000471652	ENSG00000105939.8	protein_coding	ZC3HAV1-003	ZC3HAV1	3.76849	6.1344e-13	2.60011e-09		ENST00000306376	ENSG00000244405.3	protein_coding	ETV5-001	ETV5	0.595454	0.00112439	0.0275945		ENST00000325110	ENSG00000112972.10	protein_coding	HMGCS1-001	HMGCS1	1.89236	0.00130933	0.0352681
ENST00000471938	ENSG00000162654.8	protein_coding	GBP4-003	GBP4	9.35003	3.87892e-06	0.000951718		ENST00000306384	ENSG00000168899.4	protein_coding	VAMP5-001	VAMP5	2.10095	2.24134e-07	2.62104e-05		ENST00000325279	ENSG00000135686.8	protein_coding	KLHL36-004	KLHL36	-0.88109	4.26398e-07	5.14498e-05
ENST00000474223	ENSG00000130066.12	protein_coding	SAT1-006	SAT1	1.60511	8.5505e-05	0.0117605		ENST00000306602	ENSG00000169245.4	protein_coding	CXCL10-001	CXCL10	8.34814	2.1496e-13	3.3566e-10		ENST00000325346	ENSG00000172345.9	protein_coding	STARD5-002	STARD5	6.52901	9.6149e-07	0.000101283
ENST00000474629	ENSG00000173193.9	protein_coding	PARP14-001	PARP14	1.85055	2.29781e-06	0.00062046		ENST00000306621	ENSG00000169248.8	protein_coding	CXCL11-001	CXCL11	7.76027	1.86724e-14	5.8314e-11		ENST00000326092	ENSG00000122026.6	protein_coding	RPL21-005	RPL21	-0.671957	0.00150962	0.039077
ENST00000474931	ENSG00000095794.15	protein_coding	CREM-007	CREM	1.83251	0.000337569	0.0333121		ENST00000306858	ENSG00000168143.8	protein_coding	FAM83B-001	FAM83B	0.716	0.000223101	0.00807375		ENST00000326624	ENSG00000177485.6	protein_coding	ZBTB33-001	ZBTB33	0.626824	0.000481714	0.0163626
ENST00000475640	ENSG00000173193.9	protein_coding	PARP14-004	PARP14	1.9565	2.72107e-05	0.00469434		ENST00000307126	ENSG00000172432.14	protein_coding	GTPBP2-011	GTPBP2	1.49019	1.51027e-07	1.90455e-05		ENST00000326639	ENSG00000138709.13	protein_coding	LARP1B-001	LARP1B	-0.829376	0.00145137	0.0380117
ENST00000476510	ENSG00000172432.14	protein_coding	GTPBP2-001	GTPBP2	1.24694	0.000299548	0.0304661		ENST00000307142	ENSG00000172403.6	protein_coding	SYNPO2-001	SYNPO2	4.01111	0.00109419	0.0270824		ENST00000326739	ENSG00000178035.7	protein_coding	IMPDH2-001	IMPDH2	-0.835677	1.77269e-05	0.00115668
ENST00000476513	ENSG00000128394.12	protein_coding	APOBEC3F-004	APOBEC3F	2.08818	0.000232077	0.0251967		ENST00000307522	ENSG00000169515.5	protein_coding	CCDC8-001	CCDC8	-0.784675	0.000116661	0.00479013		ENST00000327490	ENSG00000185262.7	protein_coding	UBALD2-001	UBALD2	0.848611	0.000187626	0.00787018
ENST00000477068	ENSG00000135899.12	protein_coding	SP110-005	SP110	4.04268	1.05805e-09	9.68498e-07		ENST00000307637	ENSG00000171860.4	protein_coding	C3AR1-001	C3AR1	1.68079	2.90367e-06	0.000227038		ENST00000327535	ENSG00000185436.7	protein_coding	IFNLR1-001	IFNLR1	0.760001	0.000141158	0.00634566
ENST00000477522	ENSG00000138496.12	protein_coding	PARP9-002	PARP9	1.60209	1.78408e-07	7.28606e-05		ENST00000307714	ENSG00000121774.12	protein_coding	KHDRBS1-002	KHDRBS1	1.7698	0.000406899	0.012959		ENST00000327792	ENSG00000214967.4	protein_coding	NPIPA7-201	NPIPA7	1.10374	0.000102044	0.00489837
ENST00000477536	ENSG00000173706.8	protein_coding	HEG1-003	HEG1	1.51468	6.08946e-05	0.00905589		ENST00000307851	ENSG00000135077.4	protein_coding	HAVCR2-001	HAVCR2	1.70195	9.51398e-08	1.30476e-05		ENST00000327877	ENSG00000185753.8	protein_coding	CXorf38-003	CXorf38	0.817418	0.000836812	0.0252284
ENST00000478268	ENSG00000157601.9	protein_coding	MX1-004	MX1	2.80459	1.1069e-08	6.99603e-06		ENST00000307980	ENSG00000172613.3	protein_coding	RAD9A-001	RAD9A	2.2608	0.00124272	0.0295595		ENST00000328221	ENSG00000185885.11	protein_coding	IFITM1-003	IFITM1	11.2964	9.98794e-05	0.00481189
ENST00000478442	ENSG00000152061.17	protein_coding	RABGAP1L-010	RABGAP1L	1.73122	0.000478009	0.0428682		ENST00000307998	ENSG00000172638.8	protein_coding	EFEMP2-001	EFEMP2	1.6794	0.00193335	0.0402524		ENST00000328405	ENSG00000183960.4	protein_coding	KCNH8-001	KCNH8	1.2056	4.54182e-06	0.000372114
ENST00000478449	ENSG00000061676.9	protein_coding	NCKAP1-006	NCKAP1	-2.41729	0.000106813	0.0140366		ENST00000308497	ENSG00000173320.5	protein_coding	STOX2-001	STOX2	-0.955346	6.90168e-06	0.000466662		ENST00000328902	ENSG00000133561.11	protein_coding	GIMAP6-001	GIMAP6	1.50229	0.000205401	0.00842081
ENST00000478738	ENSG00000134326.7	protein_coding	CMPK2-004	CMPK2	4.30697	7.36757e-10	7.66964e-07		ENST00000308511	ENSG00000158941.12	protein_coding	KIAA1967-001	KIAA1967	0.66506	0.000253993	0.00899691		ENST00000328916	ENSG00000182326.10	protein_coding	C1S-003	C1S	0.737064	0.0014234	0.0374478
ENST00000478808	ENSG00000256262.1	antisense	USP30-AS1-001	USP30-AS1	1.98719	1.76582e-05	0.00337227		ENST00000308521	ENSG00000128394.12	protein_coding	APOBEC3F-001	APOBEC3F	2.87712	3.76375e-11	1.65314e-08		ENST00000328965	ENSG00000184232.4	protein_coding	OAF-001	OAF	0.6869	0.000282709	0.0107903
ENST00000478861	ENSG00000130589.11	protein_coding	HELZ2-002	HELZ2	2.32778	2.67492e-08	1.44912e-05		ENST00000308721	ENSG00000121380.8	protein_coding	BCL2L14-001	BCL2L14	2.56051	1.07816e-07	1.43046e-05		ENST00000329099	ENSG00000183688.4	protein_coding	FAM101B-001	FAM101B	-1.37512	3.03663e-05	0.0017973
ENST00000480000	ENSG00000239713.3	protein_coding	APOBEC3G-005	APOBEC3G	2.12594	0.000140476	0.0171992		ENST00000308807	ENSG00000168404.8	protein_coding	MLKL-001	MLKL	4.48214	2.87794e-08	4.80481e-06		ENST00000329251	ENSG00000254772.5	protein_coding	EEF1G-001	EEF1G	-0.832986	5.23616e-06	0.000418972
ENST00000482953	ENSG00000183486.8	protein_coding	MX2-002	MX2	2.96852	3.18941e-06	0.000810186		ENST00000308924	ENSG00000063244.8	protein_coding	U2AF2-002	U2AF2	1.57083	0.00059596	0.0173942		ENST00000329281	ENSG00000117475.9	protein_coding	BLZF1-002	BLZF1	1.58898	0.000264115	0.0102877
ENST00000483300	ENSG00000188313.8	protein_coding	PLSCR1-018	PLSCR1	1.63059	2.45457e-05	0.00440255		ENST00000309027	ENSG00000173905.4	protein_coding	GOLIM4-002	GOLIM4	-1.68783	0.00102681	0.0258537		ENST00000329421	ENSG00000175130.6	protein_coding	MARCKSL1-001	MARCKSL1	0.866455	5.74919e-05	0.00306456
ENST00000483358	ENSG00000013374.11	protein_coding	NUB1-008	NUB1	1.38703	1.53664e-05	0.00307596		ENST00000309033	ENSG00000173960.8	protein_coding	UBXN2A-001	UBXN2A	0.914246	7.27842e-07	7.06432e-05		ENST00000329474	ENSG00000079691.15	protein_coding	LRRC16A-001	LRRC16A	0.709555	0.000362692	0.0132524
ENST00000483404	ENSG00000059588.5	protein_coding	TARBP1-002	TARBP1	1.93294	1.76002e-06	0.000497028		ENST00000309190	ENSG00000153113.19	protein_coding	CAST-003	CAST	1.07043	0.00033699	0.0111541		ENST00000329608	ENSG00000184371.9	protein_coding	CSF1-001	CSF1	1.19579	0.000276072	0.0105903
ENST00000483900	ENSG00000153207.10	protein_coding	AHCTF1-004	AHCTF1	-0.986857	1.57436e-05	0.00311882		ENST00000309276	ENSG00000155367.11	protein_coding	PPM1J-001	PPM1J	1.59768	0.000567485	0.0167287		ENST00000330287	ENSG00000185010.9	protein_coding	F8-003	F8	-2.31011	0.00135733	0.036212
ENST00000484464	ENSG00000143727.11	protein_coding	ACP1-010	ACP1	-4.25771	0.000391584	0.0372573		ENST00000309318	ENSG00000173457.6	protein_coding	PPP1R14B-001	PPP1R14B	-0.640727	0.00242844	0.0472785		ENST00000330687	ENSG00000183723.8	protein_coding	CMTM4-001	CMTM4	-1.12749	1.89271e-05	0.00121359
ENST00000485114	ENSG00000152061.17	protein_coding	RABGAP1L-016	RABGAP1L	1.96807	4.23173e-08	2.1195e-05		ENST00000309481	ENSG00000073605.14	protein_coding	GSDMB-002	GSDMB	1.71992	0.000999106	0.0254284		ENST00000330701	ENSG00000181638.13	protein_coding	ZFP41-001	ZFP41	1.6577	1.06488e-05	0.000753804
ENST00000485631	ENSG00000099968.13	protein_coding	BCL2L13-007	BCL2L13	2.88404	5.65073e-09	4.12334e-06		ENST00000309950	ENSG00000163331.6	protein_coding	DAPL1-001	DAPL1	-0.690394	0.000654334	0.0187173		ENST00000330714	ENSG00000183486.8	protein_coding	MX2-001	MX2	7.02034	2.0576e-12	2.1848e-09
ENST00000486220	ENSG00000152061.17	protein_coding	RABGAP1L-011	RABGAP1L	1.14251	0.000459196	0.0416738		ENST00000309951	ENSG00000122729.13	protein_coding	ACO1-001	ACO1	-0.901557	1.72933e-05	0.00100341		ENST00000330753	ENSG00000185070.6	protein_coding	FLRT2-001	FLRT2	-0.855271	1.51386e-05	0.00100843
ENST00000486275	ENSG00000157601.9	protein_coding	MX1-015	MX1	4.09395	6.0042e-09	4.19433e-06		ENST00000310396	ENSG00000106034.13	protein_coding	CPED1-001	CPED1	1.98007	0.000831734	0.0222905		ENST00000330794	ENSG00000184584.8	protein_coding	TMEM173-001	TMEM173	1.74185	8.64446e-06	0.000639197
ENST00000486536	ENSG00000161133.12	protein_coding	USP41-003	USP41	2.61134	1.21702e-09	1.07688e-06		ENST00000310421	ENSG00000175073.7	protein_coding	VCPIP1-001	VCPIP1	0.61661	1.64213e-05	0.000966546		ENST00000330899	ENSG00000086061.11	protein_coding	DNAJA1-001	DNAJA1	0.882957	2.40132e-05	0.00148415
ENST00000487252	ENSG00000169871.8	protein_coding	TRIM56-004	TRIM56	1.40298	7.96068e-05	0.0112106		ENST00000310754	ENSG00000174599.4	protein_coding	TRAM1L1-001	TRAM1L1	-0.65487	0.000724208	0.0202683		ENST00000331222	ENSG00000182372.6	protein_coding	CLN8-001	CLN8	-1.42796	5.85838e-11	2.79644e-08
ENST00000487625	ENSG00000124486.7	protein_coding	USP9X-004	USP9X	3.18618	3.82849e-05	0.00621586		ENST00000310786	ENSG00000135535.10	protein_coding	CD164-003	CD164	0.982069	1.07132e-06	9.83352e-05		ENST00000331426	ENSG00000184898.6	protein_coding	RBM43-001	RBM43	2.01261	5.71448e-09	1.4447e-06
ENST00000487774	ENSG00000122783.12	protein_coding	C7orf49-011	C7orf49	1.88907	5.46352e-07	0.000192095		ENST00000310799	ENSG00000174370.5	protein_coding	C11orf45-001	C11orf45	1.19959	0.000330848	0.0109791		ENST00000331523	ENSG00000156508.13	protein_coding	EEF1A1-004	EEF1A1	-0.717899	9.07922e-06	0.000662122
ENST00000488328	ENSG00000095794.15	protein_coding	CREM-004	CREM	1.50695	0.000469539	0.0423231		ENST00000310865	ENSG00000163121.5	pseudogene	NEURL3-002	NEURL3	1.42963	2.43323e-05	0.0013527		ENST00000331615	ENSG00000184988.4	protein_coding	TMEM106A-001	TMEM106A	2.15463	7.92302e-06	0.000594126
ENST00000489597	ENSG00000135899.12	protein_coding	SP110-012	SP110	2.37769	2.28951e-07	9.11825e-05		ENST00000310926	ENSG00000174640.8	protein_coding	SLCO2A1-001	SLCO2A1	1.26275	0.00143818	0.0324498		ENST00000331662	ENSG00000185818.7	protein_coding	NAT8L-001	NAT8L	-1.09385	2.14866e-05	0.00135641
ENST00000489749	ENSG00000134321.7	protein_coding	RSAD2-005	RSAD2	5.31383	6.40342e-08	3.03539e-05		ENST00000310974	ENSG00000173852.9	protein_coding	DPY19L1-001	DPY19L1	1.18615	4.92597e-06	0.000351985		ENST00000331683	ENSG00000144451.14	protein_coding	SPAG16-001	SPAG16	12.1745	0.00206047	0.049055
ENST00000490164	ENSG00000180628.10	protein_coding	PCGF5-002	PCGF5	0.817968	0.000282691	0.029544		ENST00000311001	ENSG00000029153.10	protein_coding	ARNTL2-005	ARNTL2	1.0463	0.000874578	0.0230718		ENST00000331710	ENSG00000183735.5	protein_coding	TBK1-001	TBK1	0.631467	7.22752e-05	0.00367897
ENST00000492235	ENSG00000213689.5	protein_coding	TREX1-006	TREX1	4.71256	1.24375e-06	0.000373061		ENST00000311075	ENSG00000173702.3	protein_coding	MUC13-001	MUC13	0.788487	2.81172e-06	0.000220824		ENST00000332029	ENSG00000185338.4	protein_coding	SOCS1-001	SOCS1	1.50175	7.15177e-05	0.00365091
ENST00000492382	ENSG00000138496.12	protein_coding	PARP9-004	PARP9	1.80553	1.46311e-06	0.000424468		ENST00000311124	ENSG00000173638.14	protein_coding	SLC19A1-001	SLC19A1	-1.02281	0.00114415	0.0279786		ENST00000332135	ENSG00000170616.9	protein_coding	SCRT1-001	SCRT1	-3.20111	3.00158e-10	1.11438e-07
ENST00000492877	ENSG00000130775.11	protein_coding	THEMIS2-004	THEMIS2	2.43551	2.68505e-05	0.00467383		ENST00000311127	ENSG00000173706.8	protein_coding	HEG1-001	HEG1	1.92678	3.15124e-06	0.000242819		ENST00000332180	ENSG00000136051.9	protein_coding	KIAA1033-001	KIAA1033	0.90635	2.09334e-05	0.00132781
ENST00000494568	ENSG00000188313.8	protein_coding	PLSCR1-013	PLSCR1	2.11156	1.33289e-05	0.00273222		ENST00000311181	ENSG00000174684.6	protein_coding	B3GNT1-001	B3GNT1	-0.684349	0.000563961	0.0166544		ENST00000333486	ENSG00000182179.6	protein_coding	UBA7-001	UBA7	2.80851	2.9674e-14	1.1253e-10
ENST00000495892	ENSG00000183486.8	protein_coding	MX2-013	MX2	3.60482	1.17114e-07	5.09648e-05		ENST00000311322	ENSG00000175445.10	protein_coding	LPL-001	LPL	-1.25045	0.000495855	0.0151035		ENST00000333896	ENSG00000115306.11	protein_coding	SPTBN1-002	SPTBN1	1.06771	0.000110162	0.00520805
ENST00000498824	ENSG00000120690.9	protein_coding	ELF1-001	ELF1	1.44882	0.000183354	0.021116		ENST00000311380	ENSG00000165322.13	protein_coding	ARHGAP12-001	ARHGAP12	0.882955	0.0016009	0.0350777		ENST00000334100	ENSG00000163512.9	protein_coding	AZI2-014	AZI2	2.52481	0.00182749	0.0447318
ENST00000502913	ENSG00000138646.4	protein_coding	HERC5-003	HERC5	3.88674	1.91174e-05	0.0035738		ENST00000311412	ENSG00000173083.10	protein_coding	HPSE-002	HPSE	0.898312	1.77819e-06	0.000150089		ENST00000334304	ENSG00000152990.9	protein_coding	GPR125-001	GPR125	-0.974032	0.00071211	0.0222392
ENST00000503860	ENSG00000169248.8	protein_coding	CXCL11-003	CXCL11	6.17286	0.000254104	0.0268738		ENST00000311420	ENSG00000135679.17	protein_coding	MDM2-010	MDM2	-1.28987	0.00215359	0.0435401		ENST00000334370	ENSG00000105429.8	protein_coding	MEGF8-001	MEGF8	-0.603625	0.000598298	0.0193213
ENST00000504367	ENSG00000164342.7	protein_coding	TLR3-003	TLR3	1.18429	0.000455083	0.0414429		ENST00000312499	ENSG00000175643.7	protein_coding	RMI2-001	RMI2	2.04658	0.00110393	0.0272473		ENST00000334668	ENSG00000204642.9	protein_coding	HLA-F-203	HLA-F	2.73479	0.000648621	0.0206327
ENST00000504614	ENSG00000002549.8	protein_coding	LAP3-008	LAP3	1.90268	0.000567514	0.0491516		ENST00000312541	ENSG00000112763.11	protein_coding	BTN2A1-001	BTN2A1	1.13067	1.99389e-08	3.47074e-06		ENST00000334816	ENSG00000186132.10	protein_coding	C2orf76-003	C2orf76	-0.855219	0.00105172	0.0300472
ENST00000505838	ENSG00000164038.10	protein_coding	SLC9B2-008	SLC9B2	1.81491	0.000284047	0.0296274		ENST00000312584	ENSG00000173530.5	protein_coding	TNFRSF10D-001	TNFRSF10D	-1.01572	0.000465983	0.0143918		ENST00000334869	ENSG00000100600.10	protein_coding	LGMN-001	LGMN	1.53748	3.15954e-07	3.96556e-05
ENST00000508159	ENSG00000138646.4	protein_coding	HERC5-002	HERC5	3.23207	1.73992e-10	2.30935e-07		ENST00000312635	ENSG00000135655.9	protein_coding	USP15-003	USP15	0.885922	0.00228665	0.0452493		ENST00000335272	ENSG00000180957.13	protein_coding	PITPNB-001	PITPNB	0.880718	7.50866e-06	0.00057194
ENST00000508237	ENSG00000198740.4	protein_coding	ZNF652-003	ZNF652	-0.662308	2.12229e-05	0.00389733		ENST00000312865	ENSG00000104973.10	protein_coding	MED25-001	MED25	1.0381	2.28048e-07	2.65383e-05		ENST00000335987	ENSG00000172818.5	protein_coding	OVOL1-001	OVOL1	0.952561	0.00175124	0.0434057
ENST00000508256	ENSG00000163644.9	protein_coding	PPM1K-004	PPM1K	1.88277	1.12748e-05	0.00239435		ENST00000313342	ENSG00000215861.4	pseudogene	WI2-1896O14.1-001	WI2-1896O14.1	-1.04442	6.92198e-06	0.000466662		ENST00000336126	ENSG00000180628.10	protein_coding	PCGF5-001	PCGF5	0.936703	5.22829e-05	0.0028353
ENST00000509425	ENSG00000113328.14	protein_coding	CCNG1-015	CCNG1	1.1503	0.000197073	0.0220734		ENST00000313624	ENSG00000133106.10	protein_coding	EPSTI1-001	EPSTI1	4.21893	5.86919e-09	1.21246e-06		ENST00000336233	ENSG00000107798.13	protein_coding	LIPA-001	LIPA	0.942095	1.4516e-07	2.06614e-05
ENST00000510223	ENSG00000138646.4	protein_coding	HERC5-004	HERC5	3.70611	4.07452e-08	2.0602e-05		ENST00000313640	ENSG00000133106.10	protein_coding	EPSTI1-003	EPSTI1	4.20496	9.50715e-06	0.000611811		ENST00000337190	ENSG00000123933.10	protein_coding	MXD4-001	MXD4	-0.621059	0.0004342	0.0152059
ENST00000510503	ENSG00000112576.8	protein_coding	CCND3-020	CCND3	3.35448	6.91424e-05	0.0100571		ENST00000313735	ENSG00000007171.12	protein_coding	NOS2-001	NOS2	1.573	0.00197954	0.040925		ENST00000337339	ENSG00000005302.13	protein_coding	MSL3-001	MSL3	1.09143	0.000174943	0.00745416
ENST00000510590	ENSG00000181381.9	protein_coding	DDX60L-005	DDX60L	2.31458	1.86245e-05	0.00350635		ENST00000314103	ENSG00000159259.6	protein_coding	CHAF1B-001	CHAF1B	1.14625	1.68575e-06	0.000143197		ENST00000337478	ENSG00000148841.11	protein_coding	ITPRIP-001	ITPRIP	0.85593	0.000390185	0.0140348
ENST00000510769	ENSG00000114670.9	protein_coding	NEK11-005	NEK11	-2.50271	1.13219e-05	0.00239479		ENST00000314128	ENSG00000170581.9	protein_coding	STAT2-002	STAT2	3.06557	3.3476e-11	1.50617e-08		ENST00000337495	ENSG00000010803.12	protein_coding	SCMH1-003	SCMH1	-1.07778	8.76209e-05	0.00432677
ENST00000511317	ENSG00000137628.12	protein_coding	DDX60-006	DDX60	2.50732	1.62836e-06	0.000469843		ENST00000314332	ENSG00000180596.7	protein_coding	HIST1H2BC-003	HIST1H2BC	0.950135	0.000161387	0.00619968		ENST00000337752	ENSG00000197536.6	protein_coding	C5orf56-001	C5orf56	4.04647	6.37313e-10	2.10159e-07
ENST00000511577	ENSG00000181381.9	protein_coding	DDX60L-001	DDX60L	1.74021	0.000438656	0.0404618		ENST00000314485	ENSG00000162729.9	protein_coding	IGSF8-001	IGSF8	0.595454	8.24792e-05	0.00366742		ENST00000337836	ENSG00000039537.9	protein_coding	C6-002	C6	-1.07497	0.000981578	0.0284926
ENST00000511624	ENSG00000198961.5	protein_coding	PJA2-003	PJA2	-1.75616	0.000187173	0.0213776		ENST00000314529	ENSG00000177842.7	protein_coding	ZNF620-001	ZNF620	1.61332	1.54685e-05	0.000920671		ENST00000338230	ENSG00000189190.7	protein_coding	ZNF600-001	ZNF600	0.62778	5.86195e-05	0.00310906
ENST00000511969	ENSG00000151611.9	protein_coding	MMAA-002	MMAA	1.42284	5.2166e-07	0.000186029		ENST00000314574	ENSG00000176105.9	protein_coding	YES1-003	YES1	0.71444	0.000109652	0.00455875		ENST00000338244	ENSG00000089057.10	protein_coding	SLC23A2-002	SLC23A2	-1.19842	5.34056e-09	1.36315e-06
ENST00000512371	ENSG00000181381.9	protein_coding	DDX60L-008	DDX60L	2.53198	2.70939e-05	0.00469434		ENST00000314845	ENSG00000110497.10	protein_coding	AMBRA1-006	AMBRA1	1.3806	0.000351218	0.0114889		ENST00000338556	ENSG00000135899.12	protein_coding	SP110-201	SP110	2.35781	0.000220055	0.0089251
ENST00000513638	ENSG00000225492.2	pseudogene	GBP1P1-002	GBP1P1	6.51422	1.01809e-08	6.67302e-06		ENST00000315367	ENSG00000175895.3	protein_coding	PLEKHF2-001	PLEKHF2	0.62493	8.68005e-05	0.00380832		ENST00000338578	ENSG00000182487.8	pseudogene	NCF1B-201	NCF1B	2.57046	0.000147446	0.00655067
ENST00000514711	ENSG00000163625.11	protein_coding	WDFY3-013	WDFY3	-9.52539	0.000238096	0.0256637		ENST00000315792	ENSG00000176907.3	protein_coding	C8orf4-001	C8orf4	0.794437	0.000318459	0.0106825		ENST00000338784	ENSG00000161955.12	protein_coding	TNFSF13-001	TNFSF13	2.02547	0.00178341	0.0439976
ENST00000515088	ENSG00000181381.9	protein_coding	DDX60L-004	DDX60L	2.20643	2.38924e-06	0.000634236		ENST00000315872	ENSG00000134318.9	protein_coding	ROCK2-001	ROCK2	1.01424	8.50396e-06	0.000557387		ENST00000338797	ENSG00000105662.11	protein_coding	CRTC1-001	CRTC1	-0.647199	0.000457948	0.0157008
ENST00000517458	ENSG00000168672.3	protein_coding	FAM84B-002	FAM84B	1.59224	2.82894e-05	0.00482147		ENST00000315985	ENSG00000221914.4	protein_coding	PPP2R2A-002	PPP2R2A	1.34058	3.14908e-05	0.00167859		ENST00000338821	ENSG00000054793.9	protein_coding	ATP9A-003	ATP9A	-0.608399	0.000116381	0.00542951
ENST00000518049	ENSG00000254389.2	antisense	RHPN1-AS1-001	RHPN1-AS1	1.38743	0.000436973	0.040417		ENST00000316170	ENSG00000111846.11	protein_coding	GCNT2-001	GCNT2	2.0792	0.000435694	0.0136549		ENST00000339145	ENSG00000126709.10	protein_coding	IFI6-003	IFI6	4.96468	8.48976e-14	2.65135e-10
ENST00000521352	ENSG00000120992.13	protein_coding	LYPLA1-013	LYPLA1	5.82157	0.000213925	0.0235149		ENST00000316549	ENSG00000181804.10	protein_coding	SLC9A9-001	SLC9A9	0.656207	0.00231579	0.0456546		ENST00000339223	ENSG00000187474.4	protein_coding	FPR3-001	FPR3	2.16579	3.84499e-08	6.82723e-06
ENST00000522495	ENSG00000131203.8	protein_coding	IDO1-005	IDO1	6.86349	0.000403665	0.0378655		ENST00000316562	ENSG00000125779.16	protein_coding	PANK2-007	PANK2	0.703117	0.000245718	0.00875532		ENST00000339275	ENSG00000135114.8	protein_coding	OASL-002	OASL	6.09525	5.58944e-11	2.72247e-08
ENST00000523161	ENSG00000164463.8	protein_coding	CREBRF-008	CREBRF	2.7041	0.00045509	0.0414429		ENST00000316660	ENSG00000141682.11	protein_coding	PMAIP1-001	PMAIP1	1.18038	5.12341e-05	0.00248863		ENST00000339303	ENSG00000214940.4	protein_coding	NPIPA8-201	NPIPA8	2.00761	0.00122739	0.033624
ENST00000523487	ENSG00000113269.8	protein_coding	RNF130-008	RNF130	-2.36859	4.63598e-05	0.00723908		ENST00000316793	ENSG00000180914.6	protein_coding	OXTR-001	OXTR	-1.04143	0.000203995	0.00750542		ENST00000339364	ENSG00000155629.10	protein_coding	PIK3AP1-001	PIK3AP1	1.63536	2.47023e-09	6.93898e-07
ENST00000523505	ENSG00000253276.1	protein_coding	CCDC71L-001	CCDC71L	0.989603	5.43809e-06	0.00128317		ENST00000316881	ENSG00000121060.10	protein_coding	TRIM25-001	TRIM25	3.0226	1.037e-11	5.98428e-09		ENST00000339468	ENSG00000100027.10	protein_coding	YPEL1-001	YPEL1	-0.63282	0.00147194	0.0383944
ENST00000524320	ENSG00000254010.1	antisense	RP11-103H7.5-001	RP11-103H7.5	1.12814	1.78321e-05	0.00339329		ENST00000317058	ENSG00000176476.4	protein_coding	CCDC101-001	CCDC101	0.94244	0.00134876	0.0311399		ENST00000340020	ENSG00000186063.8	protein_coding	AIDA-001	AIDA	0.757994	7.71395e-06	0.000582563
ENST00000525997	ENSG00000134644.11	protein_coding	PUM1-022	PUM1	-2.42824	9.14038e-05	0.0123801		ENST00000317135	ENSG00000130224.10	protein_coding	LRCH2-001	LRCH2	2.10763	1.28328e-07	1.66173e-05		ENST00000340124	ENSG00000166123.9	protein_coding	GPT2-001	GPT2	0.60301	8.04592e-05	0.00403367
ENST00000529194	ENSG00000128335.9	protein_coding	APOL2-009	APOL2	2.4749	0.000288048	0.0298264		ENST00000317837	ENSG00000166025.13	protein_coding	AMOTL1-201	AMOTL1	0.763722	0.00229632	0.045355		ENST00000340126	ENSG00000067066.12	protein_coding	SP100-002	SP100	2.63834	7.26521e-06	0.000554192
ENST00000529311	ENSG00000178685.9	protein_coding	PARP10-018	PARP10	1.45875	0.000289318	0.0298652		ENST00000317868	ENSG00000125703.10	protein_coding	ATG4C-001	ATG4C	-0.651333	0.00213662	0.043263		ENST00000340181	ENSG00000010030.9	protein_coding	ETV7-001	ETV7	4.04447	2.00961e-07	2.71481e-05
ENST00000529611	ENSG00000137500.5	protein_coding	CCDC90B-004	CCDC90B	1.88953	0.000219785	0.0241087		ENST00000317995	ENSG00000178538.5	protein_coding	CA8-001	CA8	0.653449	0.000579711	0.0170324		ENST00000340573	ENSG00000156587.11	protein_coding	UBE2L6-002	UBE2L6	2.22247	0.000298813	0.0112592
ENST00000529958	ENSG00000158042.8	protein_coding	MRPL17-002	MRPL17	2.27144	6.41203e-05	0.00939557		ENST00000318238	ENSG00000177409.7	protein_coding	SAMD9L-001	SAMD9L	4.29339	2.00392e-13	3.22395e-10		ENST00000340595	ENSG00000080493.9	protein_coding	SLC4A4-001	SLC4A4	-1.47874	7.09166e-05	0.0036307
ENST00000530660	ENSG00000165494.6	protein_coding	PCF11-003	PCF11	-0.647165	0.000545328	0.0476969		ENST00000318627	ENSG00000176971.2	protein_coding	FIBIN-001	FIBIN	-1.09015	0.00040355	0.0128678		ENST00000340687	ENSG00000149131.11	protein_coding	SERPING1-006	SERPING1	1.03036	0.000453506	0.0156243
ENST00000531912	ENSG00000185507.15	protein_coding	IRF7-013	IRF7	5.65796	1.89654e-05	0.00355792		ENST00000318631	ENSG00000180834.3	protein_coding	MAP6D1-001	MAP6D1	-1.4064	0.000102418	0.00432573		ENST00000340855	ENSG00000010404.13	protein_coding	IDS-001	IDS	-0.704118	5.73831e-06	0.000454705
ENST00000532676	ENSG00000158042.8	protein_coding	MRPL17-003	MRPL17	2.02229	0.000182228	0.0210777		ENST00000319084	ENSG00000204859.7	protein_coding	ZBTB48-004	ZBTB48	-3.69083	0.000508799	0.0153743		ENST00000340857	ENSG00000189060.4	protein_coding	H1F0-001	H1F0	0.955105	1.72237e-06	0.000163875
ENST00000532980	ENSG00000254704.3	pseudogene	RP11-1036E20.7-001	RP11-1036E20.7	1.76353	5.73086e-06	0.00134282		ENST00000319331	ENSG00000175928.5	protein_coding	LRRN1-001	LRRN1	-0.917955	3.68844e-05	0.00191047		ENST00000340913	ENSG00000135486.13	protein_coding	HNRNPA1-002	HNRNPA1	-0.961267	3.3479e-06	0.000286683
ENST00000534177	ENSG00000168062.5	protein_coding	BATF2-005	BATF2	4.74991	0.000114406	0.0146775		ENST00000319441	ENSG00000124253.9	protein_coding	PCK1-001	PCK1	2.67246	1.43473e-07	1.82664e-05		ENST00000340989	ENSG00000075651.11	protein_coding	PLD1-201	PLD1	14.6112	0.000222413	0.00901383
ENST00000535677	ENSG00000133106.10	protein_coding	EPSTI1-009	EPSTI1	3.83249	1.31025e-05	0.00271029		ENST00000319694	ENSG00000176532.3	protein_coding	PRR15-001	PRR15	1.43692	2.06373e-05	0.00116559		ENST00000341446	ENSG00000184992.10	protein_coding	BRI3BP-001	BRI3BP	-1.02267	3.23672e-06	0.00027902
ENST00000536441	ENSG00000149212.6	protein_coding	SESN3-001	SESN3	-0.642124	0.000151614	0.0183356		ENST00000319715	ENSG00000122257.14	protein_coding	RBBP6-001	RBBP6	0.920151	1.93713e-05	0.00110585		ENST00000341469	ENSG00000106785.10	protein_coding	TRIM14-001	TRIM14	3.34212	1.0418e-12	1.33941e-09
ENST00000537055	ENSG00000127903.12	protein_coding	ZNF835-001	ZNF835	-0.785972	0.000549007	0.047861		ENST00000319921	ENSG00000173821.15	protein_coding	RNF213-002	RNF213	3.41602	2.18038e-07	2.5765e-05		ENST00000341491	ENSG00000162772.12	protein_coding	ATF3-001	ATF3	1.26808	0.000272222	0.0105033
ENST00000537235	ENSG00000165821.7	protein_coding	SALL2-008	SALL2	-1.85209	0.000102142	0.013557		ENST00000319928	ENSG00000142961.10	protein_coding	MOB3C-201	MOB3C	2.00795	1.08593e-06	9.92311e-05		ENST00000342190	ENSG00000129103.13	protein_coding	SUMF2-015	SUMF2	-2.01	0.00124042	0.033911
ENST00000538992	ENSG00000010030.9	protein_coding	ETV7-203	ETV7	3.99685	3.05742e-05	0.00510444		ENST00000320172	ENSG00000112773.11	protein_coding	FAM46A-004	FAM46A	1.22009	5.28112e-07	5.36099e-05		ENST00000342280	ENSG00000187513.8	protein_coding	GJA4-001	GJA4	2.6715	4.10203e-06	0.000341886
ENST00000540286	ENSG00000146731.6	protein_coding	CCT6A-201	CCT6A	-0.986823	0.000484321	0.043361		ENST00000320230	ENSG00000177542.6	protein_coding	SLC25A22-001	SLC25A22	0.645074	0.00103844	0.0260302		ENST00000342282	ENSG00000137959.10	protein_coding	IFI44L-201	IFI44L	7.08596	3.51936e-08	6.31238e-06
ENST00000540470	ENSG00000133106.10	protein_coding	EPSTI1-004	EPSTI1	1.44704	0.000187236	0.0213776		ENST00000320330	ENSG00000185928.6	protein_coding	PAGR1-001	PAGR1	-0.924009	9.85473e-05	0.00419565		ENST00000342315	ENSG00000111335.8	protein_coding	OAS2-001	OAS2	7.19007	2.74639e-06	0.000241405
ENST00000540593	ENSG00000119725.13	protein_coding	ZNF410-002	ZNF410	1.3974	0.000448608	0.0410639		ENST00000320542	ENSG00000177669.3	protein_coding	MBOAT4-001	MBOAT4	0.743555	0.00132585	0.0307652		ENST00000342343	ENSG00000113231.9	protein_coding	PDE8B-004	PDE8B	-1.79067	7.915e-05	0.00397931
ENST00000541728	ENSG00000134321.7	protein_coding	RSAD2-201	RSAD2	6.15106	1.15468e-13	8.75757e-10		ENST00000320578	ENSG00000179331.2	protein_coding	RAB39A-001	RAB39A	1.3666	1.1136e-05	0.000698015		ENST00000342362	ENSG00000113494.12	protein_coding	PRLR-201	PRLR	0.743392	0.00210785	0.0499365
ENST00000541754	ENSG00000166741.3	protein_coding	NNMT-007	NNMT	1.49789	0.000160784	0.0191394		ENST00000320650	ENSG00000164136.12	protein_coding	IL15-002	IL15	2.79483	0.000150571	0.00583926		ENST00000342435	ENSG00000188313.8	protein_coding	PLSCR1-001	PLSCR1	2.07935	1.67911e-05	0.00110465
ENST00000542096	ENSG00000107201.5	protein_coding	DDX58-202	DDX58	2.5747	7.41626e-06	0.00164057		ENST00000320676	ENSG00000147274.10	protein_coding	RBMX-001	RBMX	-0.818881	3.84845e-08	6.28671e-06		ENST00000342537	ENSG00000179627.9	protein_coding	ZBTB42-002	ZBTB42	0.891382	5.07419e-06	0.000408792
ENST00000543141	ENSG00000140853.11	protein_coding	NLRC5-018	NLRC5	4.93442	1.93509e-06	0.000535082		ENST00000320717	ENSG00000115419.8	protein_coding	GLS-001	GLS	-1.0184	6.40977e-08	9.57184e-06		ENST00000343262	ENSG00000140988.11	protein_coding	RPS2-001	RPS2	-1.62074	0.00103114	0.0296075
ENST00000543625	ENSG00000132109.8	protein_coding	TRIM21-201	TRIM21	1.67962	5.60969e-05	0.00853364		ENST00000320767	ENSG00000179674.2	protein_coding	ARL14-001	ARL14	1.81058	5.81055e-09	1.20503e-06		ENST00000343435	ENSG00000154451.10	protein_coding	GBP5-201	GBP5	4.59195	3.80967e-08	6.78722e-06
ENST00000543666	ENSG00000124253.9	protein_coding	PCK1-202	PCK1	1.85123	0.000158651	0.0189706		ENST00000320876	ENSG00000101596.9	protein_coding	SMCHD1-001	SMCHD1	1.61972	1.42275e-08	2.57763e-06		ENST00000343677	ENSG00000187837.2	protein_coding	HIST1H1C-001	HIST1H1C	0.871524	6.53685e-06	0.000506955
ENST00000543677	ENSG00000135114.8	protein_coding	OASL-003	OASL	5.24374	8.87405e-07	0.000278776		ENST00000320963	ENSG00000117906.9	protein_coding	RCN2-002	RCN2	-0.797443	0.000703157	0.0197834		ENST00000343738	ENSG00000250251.2	pseudogene	PKD1P6-001	PKD1P6	0.843482	0.00132396	0.0355902
ENST00000543692	ENSG00000183486.8	protein_coding	MX2-201	MX2	2.92314	2.47935e-05	0.00441445		ENST00000321319	ENSG00000152242.6	protein_coding	C18orf25-002	C18orf25	0.656113	0.000312464	0.0105262		ENST00000343813	ENSG00000116237.11	protein_coding	ICMT-001	ICMT	-0.64928	2.76709e-06	0.000242823
ENST00000544417	ENSG00000166710.13	protein_coding	B2M-201	B2M	1.80891	0.000190414	0.021555		ENST00000321437	ENSG00000166128.8	protein_coding	RAB8B-001	RAB8B	1.12173	2.50193e-06	0.00020065		ENST00000343958	ENSG00000180263.9	protein_coding	FGD6-001	FGD6	0.766408	0.000288901	0.0109598
ENST00000545044	ENSG00000107201.5	protein_coding	DDX58-203	DDX58	4.36286	1.74594e-06	0.000495688		ENST00000321757	ENSG00000038274.11	protein_coding	MAT2B-002	MAT2B	0.722499	1.37526e-05	0.000835402		ENST00000343986	ENSG00000171858.13	protein_coding	RPS21-001	RPS21	-0.780628	0.000146021	0.00650631
ENST00000545255	ENSG00000166741.3	protein_coding	NNMT-008	NNMT	2.59921	0.000189751	0.0215292		ENST00000321764	ENSG00000185015.3	protein_coding	CA13-001	CA13	1.15464	0.000168601	0.00643045		ENST00000344042	ENSG00000101294.12	protein_coding	HM13-014	HM13	-1.99815	0.000232093	0.00931372
ENST00000545822	ENSG00000138029.9	protein_coding	HADHB-202	HADHB	-2.81554	7.67695e-05	0.0108978		ENST00000321792	ENSG00000213516.5	protein_coding	RBMXL1-001	RBMXL1	2.54962	0.00187248	0.0393554		ENST00000344351	ENSG00000095794.15	protein_coding	CREM-008	CREM	1.57945	0.00194604	0.0470909
ENST00000546313	ENSG00000166741.3	protein_coding	NNMT-005	NNMT	1.3221	1.71409e-05	0.00329721		ENST00000322054	ENSG00000013016.10	protein_coding	EHD3-001	EHD3	0.819449	0.000174559	0.00662437		ENST00000344636	ENSG00000187510.3	protein_coding	PLEKHG7-001	PLEKHG7	3.00768	9.33711e-12	6.35534e-09
ENST00000546318	ENSG00000185745.8	protein_coding	IFIT1-201	IFIT1	4.44993	3.16267e-12	9.67046e-09		ENST00000322244	ENSG00000033178.7	protein_coding	UBA6-001	UBA6	1.14126	1.76043e-08	3.1469e-06		ENST00000344698	ENSG00000135749.13	protein_coding	PCNXL2-001	PCNXL2	1.09454	0.00154598	0.0397855
ENST00000546638	ENSG00000111331.8	protein_coding	OAS3-004	OAS3	6.96504	0.000181951	0.0210777		ENST00000322475	ENSG00000150510.11	protein_coding	FAM124A-001	FAM124A	1.72754	1.80199e-06	0.000151856		ENST00000344754	ENSG00000088827.8	protein_coding	SIGLEC1-001	SIGLEC1	6.01652	0.00112778	0.0316799
ENST00000547063	ENSG00000135148.7	protein_coding	TRAFD1-007	TRAFD1	1.47763	0.000518153	0.0456965		ENST00000322522	ENSG00000151689.8	protein_coding	INPP1-001	INPP1	0.967216	0.000979051	0.025082		ENST00000344785	ENSG00000132819.12	protein_coding	RBM38-003	RBM38	1.06656	0.000350023	0.0128336
ENST00000548514	ENSG00000111331.8	protein_coding	OAS3-003	OAS3	4.71432	8.3235e-10	8.33779e-07		ENST00000322644	ENSG00000181222.10	protein_coding	POLR2A-001	POLR2A	0.726321	9.14121e-06	0.000592474		ENST00000344930	ENSG00000196247.7	protein_coding	ZNF107-002	ZNF107	1.38573	2.66149e-06	0.000236685
ENST00000548941	ENSG00000111335.8	protein_coding	OAS2-004	OAS2	6.55197	0.000330785	0.0328871		ENST00000322652	ENSG00000178691.6	protein_coding	SUZ12-001	SUZ12	0.635863	0.000511259	0.0154313		ENST00000345042	ENSG00000144381.12	protein_coding	HSPD1-201	HSPD1	-0.593271	3.0207e-05	0.00179387
ENST00000549918	ENSG00000111331.8	protein_coding	OAS3-007	OAS3	5.56302	5.34909e-05	0.00825548		ENST00000323037	ENSG00000180233.9	protein_coding	ZNRF2-001	ZNRF2	0.726786	1.17335e-05	0.0007303		ENST00000345941	ENSG00000139679.11	protein_coding	LPAR6-001	LPAR6	1.26764	6.62098e-07	7.44734e-05
ENST00000551007	ENSG00000111331.8	protein_coding	OAS3-002	OAS3	4.88907	6.38186e-11	1.05287e-07		ENST00000323169	ENSG00000177599.8	protein_coding	ZNF491-001	ZNF491	-0.753769	0.000976851	0.025042		ENST00000346085	ENSG00000049618.16	protein_coding	ARID1B-001	ARID1B	0.676743	0.000901864	0.0267043
ENST00000551883	ENSG00000120833.9	protein_coding	SOCS2-012	SOCS2	1.41005	1.67803e-05	0.00323957		ENST00000323468	ENSG00000178202.8	protein_coding	KDELC2-001	KDELC2	0.638047	0.000287568	0.00993963		ENST00000346874	ENSG00000148498.11	protein_coding	PARD3-004	PARD3	2.70064	0.00117565	0.0325765
ENST00000553152	ENSG00000089127.8	protein_coding	OAS1-011	OAS1	3.35258	5.74017e-05	0.00865911		ENST00000323578	ENSG00000177830.13	protein_coding	CHID1-001	CHID1	-2.48311	0.00100392	0.0254653		ENST00000347230	ENSG00000072121.11	protein_coding	ZFYVE26-001	ZFYVE26	1.10837	9.07115e-05	0.00443609
ENST00000554015	ENSG00000126804.9	protein_coding	ZBTB1-002	ZBTB1	-0.623766	4.75843e-06	0.00113483		ENST00000323646	ENSG00000176485.6	protein_coding	PLA2G16-001	PLA2G16	0.940477	3.83139e-05	0.00196969		ENST00000347300	ENSG00000163913.7	protein_coding	IFT122-001	IFT122	2.06204	0.000172894	0.00739653
ENST00000556544	ENSG00000165949.8	protein_coding	IFI27-005	IFI27	1.84836	2.72335e-05	0.00469434		ENST00000323959	ENSG00000176102.7	protein_coding	CSTF3-001	CSTF3	1.03454	2.49958e-07	2.84165e-05		ENST00000347613	ENSG00000109572.9	protein_coding	CLCN3-002	CLCN3	-1.08355	0.00194932	0.0471271
ENST00000557006	ENSG00000198133.4	protein_coding	TMEM229B-003	TMEM229B	0.868492	0.000175926	0.0205729		ENST00000324076	ENSG00000213928.4	protein_coding	IRF9-002	IRF9	4.21311	1.96119e-08	3.43635e-06		ENST00000347652	ENSG00000162692.6	protein_coding	VCAM1-002	VCAM1	1.21193	0.000448198	0.0154927
ENST00000557373	ENSG00000258738.1	antisense	RP11-73E17.2-001	RP11-73E17.2	0.689061	0.000352778	0.0345559		ENST00000324301	ENSG00000133313.10	protein_coding	CNDP2-006	CNDP2	1.48173	3.38025e-05	0.00177333		ENST00000347941	ENSG00000126432.9	protein_coding	PRDX5-003	PRDX5	-1.18154	0.000161637	0.00703108
ENST00000557894	ENSG00000213928.4	protein_coding	IRF9-004	IRF9	2.03452	3.14086e-06	0.000801688		ENST00000324559	ENSG00000171714.10	protein_coding	ANO5-001	ANO5	0.770486	1.31679e-05	0.000806091		ENST00000348225	ENSG00000105894.7	protein_coding	PTN-001	PTN	2.91013	5.23442e-07	6.04132e-05
ENST00000559192	ENSG00000140455.12	protein_coding	USP3-002	USP3	-0.854374	9.77827e-05	0.0132096		ENST00000324873	ENSG00000176046.7	protein_coding	NUPR1-001	NUPR1	2.50009	6.7658e-10	1.86116e-07		ENST00000348655	ENSG00000185507.15	protein_coding	IRF7-005	IRF7	3.72187	8.15146e-05	0.00407667
ENST00000559876	ENSG00000172183.10	protein_coding	ISG20-006	ISG20	4.59983	3.31683e-07	0.000127604		ENST00000324953	ENSG00000135535.10	protein_coding	CD164-002	CD164	1.07851	0.000166872	0.00637814		ENST00000349238	ENSG00000110514.14	protein_coding	MADD-005	MADD	-14.1001	0.00124399	0.0339614
ENST00000560141	ENSG00000185880.8	protein_coding	TRIM69-005	TRIM69	1.33776	7.21208e-08	3.32954e-05		ENST00000325279	ENSG00000135686.8	protein_coding	KLHL36-004	KLHL36	-0.637061	5.306e-05	0.00255395		ENST00000349458	ENSG00000112343.8	protein_coding	TRIM38-201	TRIM38	2.2016	3.23688e-12	2.86014e-09
ENST00000560311	ENSG00000213928.4	protein_coding	IRF9-010	IRF9	2.14051	0.000198913	0.0221859		ENST00000325346	ENSG00000172345.9	protein_coding	STARD5-002	STARD5	5.98042	2.61695e-06	0.000207368		ENST00000350028	ENSG00000100347.10	protein_coding	SAMM50-001	SAMM50	-0.658124	0.00181334	0.0444673
ENST00000560573	ENSG00000172183.10	protein_coding	ISG20-004	ISG20	1.93585	5.97891e-06	0.00138012		ENST00000325718	ENSG00000108292.12	protein_coding	MLLT6-001	MLLT6	0.840615	8.01897e-08	1.13529e-05		ENST00000350527	ENSG00000174938.10	protein_coding	SEZ6L2-001	SEZ6L2	1.70384	0.000132375	0.00602221
ENST00000560723	ENSG00000172345.9	protein_coding	STARD5-003	STARD5	4.03353	4.09052e-05	0.00652162		ENST00000325870	ENSG00000176399.2	protein_coding	DMRTA1-001	DMRTA1	-0.622606	0.000220416	0.00800973		ENST00000352435	ENSG00000126432.9	protein_coding	PRDX5-002	PRDX5	-3.76419	5.90382e-08	9.70402e-06
ENST00000560741	ENSG00000172183.10	protein_coding	ISG20-009	ISG20	4.46927	0.00010037	0.0134564		ENST00000325875	ENSG00000178966.11	protein_coding	RMI1-002	RMI1	0.593942	0.000736736	0.0204716		ENST00000353334	ENSG00000019582.10	protein_coding	CD74-001	CD74	0.995606	3.63444e-05	0.0020928
ENST00000560843	ENSG00000259466.1	pseudogene	NPM1P47-001	NPM1P47	2.49468	0.000165528	0.0196563		ENST00000326270	ENSG00000146872.13	protein_coding	TLK2-004	TLK2	1.36456	5.56308e-05	0.0026465		ENST00000353364	ENSG00000135655.9	protein_coding	USP15-001	USP15	1.06497	1.71666e-05	0.00112518
ENST00000561237	ENSG00000185880.8	protein_coding	TRIM69-009	TRIM69	1.38967	4.2286e-07	0.000157928		ENST00000326474	ENSG00000180044.3	protein_coding	C3orf80-201	C3orf80	-1.08734	0.00115446	0.0281411		ENST00000354258	ENSG00000168394.9	protein_coding	TAP1-001	TAP1	2.78526	3.40798e-11	1.79141e-08
ENST00000561342	ENSG00000213928.4	protein_coding	IRF9-014	IRF9	2.34725	5.14069e-08	2.5039e-05		ENST00000326624	ENSG00000177485.6	protein_coding	ZBTB33-001	ZBTB33	1.17744	6.51675e-08	9.69134e-06		ENST00000354666	ENSG00000197977.3	protein_coding	ELOVL2-001	ELOVL2	-0.754125	0.000390764	0.0140461
ENST00000563897	ENSG00000261005.1	lincRNA	CTB-58E17.1-001	CTB-58E17.1	0.850261	0.000112334	0.0145817		ENST00000326764	ENSG00000167615.12	protein_coding	LENG8-001	LENG8	0.66073	0.000465942	0.0143918		ENST00000354757	ENSG00000197479.4	protein_coding	PCDHB11-001	PCDHB11	-1.33003	0.000550977	0.0181351
ENST00000564033	ENSG00000065054.9	protein_coding	SLC9A3R2-004	SLC9A3R2	1.98065	3.43299e-06	0.000859722		ENST00000326956	ENSG00000157216.11	protein_coding	SSBP3-012	SSBP3	0.801258	9.39331e-07	8.7645e-05		ENST00000355028	ENSG00000099968.13	protein_coding	BCL2L13-005	BCL2L13	0.797311	6.92134e-05	0.00355722
ENST00000564124	ENSG00000102921.3	protein_coding	N4BP1-002	N4BP1	1.14715	5.7214e-08	2.73653e-05		ENST00000326974	ENSG00000124702.13	protein_coding	KLHDC3-001	KLHDC3	-0.603217	0.00074332	0.0205754		ENST00000355105	ENSG00000159592.6	protein_coding	GPBP1L1-201	GPBP1L1	1.4752	0.000243136	0.00959015
ENST00000564494	ENSG00000137842.2	protein_coding	TMEM62-002	TMEM62	1.26206	3.77534e-06	0.000934811		ENST00000327237	ENSG00000140688.12	protein_coding	C16orf58-001	C16orf58	0.817732	0.00200377	0.0412974		ENST00000355295	ENSG00000196116.6	protein_coding	TDRD7-001	TDRD7	2.49189	2.28798e-11	1.33485e-08
ENST00000564725	ENSG00000140464.15	protein_coding	PML-016	PML	2.11246	0.000140312	0.0171992		ENST00000327381	ENSG00000206579.6	protein_coding	XKR4-001	XKR4	1.46721	2.47273e-05	0.00137178		ENST00000355354	ENSG00000196776.10	protein_coding	CD47-002	CD47	0.921722	5.67058e-07	6.47434e-05
ENST00000564948	ENSG00000006210.6	protein_coding	CX3CL1-004	CX3CL1	2.70468	1.3766e-07	5.84679e-05		ENST00000327441	ENSG00000151338.14	protein_coding	MIPOL1-001	MIPOL1	1.70732	0.000148549	0.00578621		ENST00000355415	ENSG00000161091.8	protein_coding	MFSD12-001	MFSD12	1.24584	1.39578e-06	0.000137135
ENST00000565291	ENSG00000137842.2	protein_coding	TMEM62-004	TMEM62	1.60381	8.18691e-05	0.0114082		ENST00000327473	ENSG00000185361.4	protein_coding	TNFAIP8L1-001	TNFAIP8L1	-0.945854	0.00175086	0.0376357		ENST00000355558	ENSG00000003402.14	protein_coding	CFLAR-202	CFLAR	2.14509	0.00160194	0.0407322
ENST00000565423	ENSG00000102921.3	protein_coding	N4BP1-005	N4BP1	1.96367	2.30142e-07	9.11825e-05		ENST00000327490	ENSG00000185262.7	protein_coding	UBALD2-001	UBALD2	0.871212	0.000136312	0.00541191		ENST00000355653	ENSG00000108828.11	protein_coding	VAT1-001	VAT1	-0.747426	8.57728e-09	1.97133e-06
ENST00000565898	ENSG00000140464.15	protein_coding	PML-005	PML	2.45982	3.02377e-05	0.00506419		ENST00000327535	ENSG00000185436.7	protein_coding	IFNLR1-001	IFNLR1	1.0542	1.59485e-06	0.000136568		ENST00000355666	ENSG00000182670.9	protein_coding	TTC3-201	TTC3	-1.80979	4.11535e-07	4.98831e-05
ENST00000566856	ENSG00000013374.11	protein_coding	NUB1-202	NUB1	1.24024	0.000224953	0.0244936		ENST00000327564	ENSG00000185158.8	protein_coding	LRRC37B-001	LRRC37B	13.1529	0.00168943	0.0366695		ENST00000355710	ENSG00000165731.13	protein_coding	RET-001	RET	2.60886	4.49247e-08	7.76905e-06
ENST00000567606	ENSG00000140464.15	protein_coding	PML-017	PML	3.22258	6.24116e-06	0.00142579		ENST00000327582	ENSG00000198754.5	protein_coding	OXCT2-001	OXCT2	-1.03012	0.000284102	0.00984546		ENST00000355716	ENSG00000157873.13	protein_coding	TNFRSF14-001	TNFRSF14	0.89981	0.000321326	0.0119716
ENST00000567646	ENSG00000176046.7	protein_coding	NUPR1-003	NUPR1	1.36528	0.000120557	0.0152392		ENST00000327877	ENSG00000185753.8	protein_coding	CXorf38-003	CXorf38	1.20699	8.03845e-06	0.000533462		ENST00000355740	ENSG00000026103.15	protein_coding	FAS-005	FAS	0.62279	0.00178276	0.0439976
ENST00000568316	ENSG00000122257.14	protein_coding	RBBP6-012	RBBP6	1.10761	2.06459e-05	0.00380632		ENST00000328089	ENSG00000171621.9	protein_coding	SPSB1-001	SPSB1	0.698405	0.000313435	0.0105494		ENST00000355754	ENSG00000162654.8	protein_coding	GBP4-001	GBP4	5.59972	1.2045e-12	1.42107e-09
ENST00000569535	ENSG00000137842.2	protein_coding	TMEM62-005	TMEM62	1.79896	0.000206695	0.0229095		ENST00000328405	ENSG00000183960.4	protein_coding	KCNH8-001	KCNH8	1.25176	2.55344e-06	0.000203857		ENST00000356136	ENSG00000198382.4	protein_coding	UVRAG-001	UVRAG	0.670952	2.80817e-05	0.00168272
ENST00000574826	ENSG00000262112.1	antisense	RP11-670E13.5-001	RP11-670E13.5	2.23708	2.61239e-08	1.42984e-05		ENST00000328902	ENSG00000133561.11	protein_coding	GIMAP6-001	GIMAP6	1.30473	0.000889797	0.0233516		ENST00000356244	ENSG00000100401.15	protein_coding	RANGAP1-001	RANGAP1	0.647381	0.000247292	0.00971797
ENST00000575379	ENSG00000170175.6	protein_coding	CHRNB1-008	CHRNB1	0.912415	0.000526772	0.0463795		ENST00000328965	ENSG00000184232.4	protein_coding	OAF-001	OAF	0.800145	4.64405e-05	0.00229569		ENST00000356286	ENSG00000125826.15	protein_coding	RBCK1-010	RBCK1	1.61962	6.79647e-09	1.64014e-06
ENST00000581302	ENSG00000101782.10	protein_coding	RIOK3-003	RIOK3	-1.21144	0.000266306	0.0279416		ENST00000329099	ENSG00000183688.4	protein_coding	FAM101B-001	FAM101B	-1.2541	9.5403e-05	0.00408801		ENST00000356315	ENSG00000048707.9	protein_coding	VPS13D-003	VPS13D	5.28383	0.000545836	0.0180106
ENST00000582126	ENSG00000108424.5	protein_coding	KPNB1-013	KPNB1	2.07032	8.37411e-05	0.0116081		ENST00000329281	ENSG00000117475.9	protein_coding	BLZF1-002	BLZF1	1.87726	4.08503e-05	0.00206945		ENST00000356386	ENSG00000186470.9	protein_coding	BTN3A2-001	BTN3A2	1.72413	3.36334e-08	6.07357e-06
ENST00000587012	ENSG00000267745.1	processed_transcript	RP11-686D22.8-001	RP11-686D22.8	1.32653	0.00023381	0.025333		ENST00000329421	ENSG00000175130.6	protein_coding	MARCKSL1-001	MARCKSL1	0.611282	0.00224285	0.0447188		ENST00000356387	ENSG00000160991.10	protein_coding	ORAI2-201	ORAI2	-1.14373	0.00175547	0.0434903
ENST00000588041	ENSG00000267194.1	lincRNA	RP1-193H18.2-001	RP1-193H18.2	0.956867	0.000194333	0.0218588		ENST00000329474	ENSG00000079691.15	protein_coding	LRRC16A-001	LRRC16A	1.4755	6.41963e-09	1.30086e-06		ENST00000356464	ENSG00000197728.5	protein_coding	RPS26-001	RPS26	-0.772434	0.000225324	0.0090971
ENST00000590478	ENSG00000266947.1	antisense	RP11-799D4.4-001	RP11-799D4.4	1.36068	1.6117e-05	0.00317192		ENST00000329608	ENSG00000184371.9	protein_coding	CSF1-001	CSF1	1.60792	6.95788e-06	0.000468189		ENST00000356509	ENSG00000112312.5	protein_coding	GMNN-002	GMNN	0.785799	0.000567386	0.0185373
ENST00000590979	ENSG00000267548.1	3prime_overlapping_ncrna	RP11-229E13.2-001	RP11-229E13.2	0.883839	2.83344e-05	0.00482147		ENST00000329713	ENSG00000183496.5	protein_coding	MEX3B-001	MEX3B	-0.799953	0.00082661	0.0221816		ENST00000356884	ENSG00000185963.9	protein_coding	BICD2-001	BICD2	-0.60614	0.00113725	0.0318448
ENST00000591497	ENSG00000175354.14	protein_coding	PTPN2-005	PTPN2	4.95079	0.000174734	0.0204786		ENST00000330055	ENSG00000184160.6	protein_coding	ADRA2C-002	ADRA2C	-0.90463	0.00150875	0.0335853		ENST00000356990	ENSG00000116514.12	protein_coding	RNF19B-002	RNF19B	1.63351	2.95125e-09	8.11839e-07
ENST00000592024	ENSG00000108771.8	protein_coding	DHX58-011	DHX58	3.0705	2.36808e-06	0.000631778		ENST00000330288	ENSG00000184785.4	protein_coding	SMIM10-201	SMIM10	-0.721364	0.00208045	0.0424331		ENST00000357003	ENSG00000144843.7	protein_coding	ADPRH-004	ADPRH	0.701038	0.000125423	0.00578528
ENST00000592105	ENSG00000173786.11	protein_coding	CNP-012	CNP	1.57902	0.000252124	0.0267176		ENST00000330339	ENSG00000184779.8	protein_coding	RPS17-001	RPS17	-1.20537	0.00221689	0.0443805		ENST00000357085	ENSG00000112343.8	protein_coding	TRIM38-001	TRIM38	1.83639	2.58338e-09	7.21865e-07
ENST00000594934	ENSG00000268362.1	lincRNA	CTD-2017D11.1-001	CTD-2017D11.1	-3.07542	0.00042122	0.0392333		ENST00000330714	ENSG00000183486.8	protein_coding	MX2-001	MX2	6.89986	3.43277e-12	2.64129e-09		ENST00000357387	ENSG00000164327.8	protein_coding	RICTOR-001	RICTOR	0.906037	0.00148078	0.0385183
ENST00000595265	ENSG00000269728.1	lincRNA	RP11-145M9.4-001	RP11-145M9.4	1.82502	1.61788e-07	6.76338e-05		ENST00000330753	ENSG00000185070.6	protein_coding	FLRT2-001	FLRT2	-1.12188	2.28438e-07	2.65383e-05		ENST00000357443	ENSG00000155363.14	protein_coding	MOV10-005	MOV10	4.96557	0.000341295	0.0125831
ENST00000598304	ENSG00000226025.5	pseudogene	LGALS17A-004	LGALS17A	7.57136	1.42056e-05	0.00287859		ENST00000330794	ENSG00000184584.8	protein_coding	TMEM173-001	TMEM173	1.3392	0.00025725	0.00907484		ENST00000357485	ENSG00000196843.11	protein_coding	ARID5A-001	ARID5A	1.16018	4.44034e-05	0.00248673
ENST00000598857	ENSG00000242539.2	antisense	AC007620.3-002	AC007620.3	1.75429	0.0001707	0.0201841		ENST00000330847	ENSG00000119508.13	protein_coding	NR4A3-003	NR4A3	1.35821	0.000148861	0.00578988		ENST00000357596	ENSG00000136147.12	protein_coding	PHF11-201	PHF11	19.2527	9.05871e-06	0.000661535
ENST00000600539	ENSG00000242539.2	antisense	AC007620.3-001	AC007620.3	1.84372	3.88998e-06	0.000951718		ENST00000330899	ENSG00000086061.11	protein_coding	DNAJA1-001	DNAJA1	1.29577	5.75051e-08	8.67331e-06		ENST00000357602	ENSG00000065150.14	protein_coding	IPO5-002	IPO5	-0.881721	2.36215e-05	0.00146849
ENST00000602172	ENSG00000268001.1	antisense	CTC-241F20.3-001	CTC-241F20.3	1.29233	0.00053651	0.0470807		ENST00000331161	ENSG00000151023.12	protein_coding	ENKUR-002	ENKUR	1.46077	0.000288613	0.0099577		ENST00000357604	ENSG00000151461.15	protein_coding	UPF2-002	UPF2	0.740664	0.000348274	0.012796
ENST00000605834	ENSG00000271646.1	lincRNA	RP11-326I11.3-001	RP11-326I11.3	1.04498	6.25735e-06	0.00142579		ENST00000331222	ENSG00000182372.6	protein_coding	CLN8-001	CLN8	-0.899021	4.05369e-07	4.25325e-05		ENST00000357790	ENSG00000137818.7	protein_coding	RPLP1-002	RPLP1	-0.593267	0.000838981	0.0252651
ENST00000605942	ENSG00000272003.1	lincRNA	RP11-23P13.7-001	RP11-23P13.7	1.49041	0.000261346	0.0274755		ENST00000331426	ENSG00000184898.6	protein_coding	RBM43-001	RBM43	2.70377	2.12752e-11	1.0085e-08		ENST00000357949	ENSG00000197019.4	protein_coding	SERTAD1-001	SERTAD1	0.82799	0.000128889	0.00589025
ENST00000606142	ENSG00000002549.8	protein_coding	LAP3-010	LAP3	1.72042	6.82806e-06	0.00152315		ENST00000331615	ENSG00000184988.4	protein_coding	TMEM106A-001	TMEM106A	1.77408	0.000104826	0.00439599		ENST00000357992	ENSG00000158711.9	protein_coding	ELK4-001	ELK4	0.848056	1.00286e-05	0.000720471
ENST00000606285	ENSG00000272463.1	lincRNA	RP11-532F6.3-001	RP11-532F6.3	2.56289	5.45994e-08	2.63521e-05		ENST00000331662	ENSG00000185818.7	protein_coding	NAT8L-001	NAT8L	-1.19707	6.12895e-06	0.000423137		ENST00000358181	ENSG00000170004.12	protein_coding	CHD3-002	CHD3	-1.20118	0.00020882	0.00854201
									ENST00000331664	ENSG00000179270.6	protein_coding	C2orf71-001	C2orf71	2.25837	0.000876077	0.0230718		ENST00000358402	ENSG00000125952.14	protein_coding	MAX-001	MAX	2.14837	0.000392401	0.0140833
									ENST00000331710	ENSG00000183735.5	protein_coding	TBK1-001	TBK1	0.907633	3.67365e-07	3.94813e-05		ENST00000358406	ENSG00000197448.9	protein_coding	GSTK1-001	GSTK1	0.681846	0.00160627	0.0407835
									ENST00000331858	ENSG00000182747.4	protein_coding	SLC35D3-001	SLC35D3	-1.26659	0.00050594	0.0153179		ENST00000358502	ENSG00000128335.9	protein_coding	APOL2-002	APOL2	2.24303	6.0007e-09	1.49857e-06
									ENST00000331872	ENSG00000135821.11	protein_coding	GLUL-001	GLUL	1.86444	0.000307898	0.0104251		ENST00000358514	ENSG00000205220.7	protein_coding	PSMB10-001	PSMB10	2.20638	4.73058e-08	8.10165e-06
									ENST00000332029	ENSG00000185338.4	protein_coding	SOCS1-001	SOCS1	2.40624	6.67434e-08	9.89797e-06		ENST00000358537	ENSG00000136068.10	protein_coding	FLNB-003	FLNB	-21.424	0.00139581	0.0369309
									ENST00000332135	ENSG00000170616.9	protein_coding	SCRT1-001	SCRT1	-2.89135	1.85607e-09	4.45885e-07		ENST00000358662	ENSG00000135899.12	protein_coding	SP110-003	SP110	5.84106	1.17801e-05	0.000814342
									ENST00000332149	ENSG00000184012.7	protein_coding	TMPRSS2-001	TMPRSS2	0.78295	3.4998e-05	0.00182523		ENST00000358752	ENSG00000196371.2	protein_coding	FUT4-001	FUT4	1.12692	2.71496e-06	0.000239834
									ENST00000332180	ENSG00000136051.9	protein_coding	KIAA1033-001	KIAA1033	1.53849	3.45463e-09	7.87165e-07		ENST00000358789	ENSG00000129451.7	protein_coding	KLK10-002	KLK10	3.11495	1.83133e-07	2.51233e-05
									ENST00000332262	ENSG00000158301.13	protein_coding	GPRASP2-001	GPRASP2	-0.810701	0.00257153	0.0491275		ENST00000358888	ENSG00000229117.4	protein_coding	RPL41-003	RPL41	-0.787768	0.000955527	0.0279042
									ENST00000332780	ENSG00000185909.10	protein_coding	KLHDC8B-001	KLHDC8B	-0.786228	0.000735581	0.0204716		ENST00000359092	ENSG00000167601.7	protein_coding	AXL-002	AXL	2.57509	0.00189687	0.0459848
									ENST00000332811	ENSG00000183579.11	protein_coding	ZNRF3-201	ZNRF3	-0.970959	5.23638e-05	0.00253423		ENST00000359314	ENSG00000198087.7	protein_coding	CD2AP-001	CD2AP	0.714996	3.03336e-05	0.0017973
									ENST00000333082	ENSG00000125818.12	protein_coding	PSMF1-201	PSMF1	0.962538	2.59581e-10	8.50706e-08		ENST00000359415	ENSG00000095139.9	protein_coding	ARCN1-003	ARCN1	-1.9722	1.39687e-05	0.000941135
									ENST00000333486	ENSG00000182179.6	protein_coding	UBA7-001	UBA7	2.3676	1.05008e-12	9.78068e-10		ENST00000359470	ENSG00000182795.12	protein_coding	C1orf116-001	C1orf116	0.644787	6.55852e-05	0.0034037
									ENST00000333552	ENSG00000125970.7	protein_coding	RALY-005	RALY	-0.653782	0.00131485	0.0307218		ENST00000359595	ENSG00000140511.7	protein_coding	HAPLN3-001	HAPLN3	3.88181	0.00101323	0.0292354
									ENST00000333781	ENSG00000182093.9	protein_coding	WRB-001	WRB	-0.663204	0.000792202	0.0214805		ENST00000359634	ENSG00000196950.9	protein_coding	SLC39A10-001	SLC39A10	-1.01471	0.000153432	0.00673767
									ENST00000333896	ENSG00000115306.11	protein_coding	SPTBN1-002	SPTBN1	0.867378	0.00100791	0.025529		ENST00000359803	ENSG00000110492.11	protein_coding	MDK-001	MDK	1.16453	0.00044404	0.0154183
									ENST00000334035	ENSG00000113742.8	protein_coding	CPEB4-002	CPEB4	-0.725351	0.00048092	0.0147587		ENST00000359872	ENSG00000108684.10	protein_coding	ASIC2-003	ASIC2	-1.84362	0.0015548	0.0399544
									ENST00000334141	ENSG00000176371.9	protein_coding	ZSCAN2-002	ZSCAN2	-2.49488	3.32582e-05	0.00175546		ENST00000360096	ENSG00000196503.2	protein_coding	ARL9-001	ARL9	1.19928	0.00138213	0.0366526
									ENST00000334342	ENSG00000139971.11	protein_coding	C14orf37-002	C14orf37	-1.07464	0.00255944	0.0489669		ENST00000360105	ENSG00000008441.12	protein_coding	NFIX-003	NFIX	1.02838	0.00198489	0.0477676
									ENST00000334696	ENSG00000187097.8	protein_coding	ENTPD5-001	ENTPD5	0.862512	2.44126e-05	0.00135574		ENST00000360214	ENSG00000157557.7	protein_coding	ETS2-001	ETS2	1.62653	0.000127796	0.0058687
									ENST00000334869	ENSG00000100600.10	protein_coding	LGMN-001	LGMN	1.46371	7.34753e-07	7.10542e-05		ENST00000360356	ENSG00000138496.12	protein_coding	PARP9-001	PARP9	3.44391	3.45766e-11	1.79971e-08
									ENST00000335272	ENSG00000180957.13	protein_coding	PITPNB-001	PITPNB	0.972833	1.68264e-06	0.000143162		ENST00000360535	ENSG00000105270.10	protein_coding	CLIP3-001	CLIP3	1.69763	4.20853e-07	5.08964e-05
									ENST00000335507	ENSG00000186162.6	pseudogene	CIDECP-008	CIDECP	-4.82176	0.00073164	0.020444		ENST00000360540	ENSG00000168300.9	protein_coding	PCMTD1-002	PCMTD1	-1.54012	0.000377827	0.0136643
									ENST00000335585	ENSG00000074211.9	protein_coding	PPP2R2C-002	PPP2R2C	-1.01653	2.84254e-05	0.00154624		ENST00000360642	ENSG00000109572.9	protein_coding	CLCN3-004	CLCN3	-1.09014	0.000279675	0.010713
									ENST00000335877	ENSG00000125818.12	protein_coding	PSMF1-006	PSMF1	1.11549	2.0197e-06	0.000167022		ENST00000360682	ENSG00000198561.8	protein_coding	CTNND1-201	CTNND1	13.4327	0.000604582	0.0195005
									ENST00000335987	ENSG00000172818.5	protein_coding	OVOL1-001	OVOL1	1.13877	0.00031484	0.0105792		ENST00000360760	ENSG00000196141.7	protein_coding	SPATS2L-008	SPATS2L	1.67402	1.12935e-08	2.43733e-06
									ENST00000336126	ENSG00000180628.10	protein_coding	PCGF5-001	PCGF5	1.86309	6.75045e-10	1.86116e-07		ENST00000360790	ENSG00000101773.12	protein_coding	RBBP8-005	RBBP8	1.64857	0.000946635	0.027675
									ENST00000336233	ENSG00000107798.13	protein_coding	LIPA-001	LIPA	0.821267	1.39782e-06	0.000121863		ENST00000360938	ENSG00000157557.7	protein_coding	ETS2-002	ETS2	1.4436	4.70999e-09	1.22578e-06
									ENST00000336976	ENSG00000267680.1	protein_coding	ZNF224-001	ZNF224	0.766855	0.00241909	0.0471482		ENST00000361099	ENSG00000115415.14	protein_coding	STAT1-001	STAT1	3.69224	1.84875e-13	3.92607e-10
									ENST00000337080	ENSG00000167685.10	protein_coding	ZNF444-001	ZNF444	5.62288	0.000524137	0.0157214		ENST00000361115	ENSG00000151882.7	protein_coding	CCL28-002	CCL28	0.749366	0.000635074	0.0202868
									ENST00000337190	ENSG00000123933.10	protein_coding	MXD4-001	MXD4	-0.72325	7.58777e-05	0.00341103		ENST00000361157	ENSG00000126709.10	protein_coding	IFI6-001	IFI6	4.66084	1.5736e-15	1.19349e-11
									ENST00000337339	ENSG00000005302.13	protein_coding	MSL3-001	MSL3	0.924552	0.000942775	0.0243921		ENST00000361171	ENSG00000196814.10	protein_coding	MVB12B-001	MVB12B	0.950085	3.54705e-05	0.00204691
									ENST00000337478	ENSG00000148841.11	protein_coding	ITPRIP-001	ITPRIP	0.756608	0.00132498	0.0307607		ENST00000361175	ENSG00000198682.8	protein_coding	PAPSS2-001	PAPSS2	-0.758134	0.00039335	0.0141008
									ENST00000337752	ENSG00000197536.6	protein_coding	C5orf56-001	C5orf56	4.56105	8.16743e-11	3.16509e-08		ENST00000361227	ENSG00000198840.2	protein_coding	MT-ND3-201	MT-ND3	-0.779688	0.00036623	0.0133358
									ENST00000338205	ENSG00000136813.10	protein_coding	KIAA0368-001	KIAA0368	0.814573	2.00349e-06	0.000166199		ENST00000361309	ENSG00000196776.10	protein_coding	CD47-004	CD47	1.24159	4.65599e-07	5.53e-05
									ENST00000338206	ENSG00000196620.4	protein_coding	UGT2B15-001	UGT2B15	-1.33718	4.2369e-05	0.00213013		ENST00000361335	ENSG00000212907.2	protein_coding	MT-ND4L-201	MT-ND4L	-0.702751	0.00037479	0.0135822
									ENST00000338230	ENSG00000189190.7	protein_coding	ZNF600-001	ZNF600	0.855691	6.4245e-07	6.35164e-05		ENST00000361383	ENSG00000132792.14	protein_coding	CTNNBL1-001	CTNNBL1	0.734524	0.000810221	0.0246648
									ENST00000338244	ENSG00000089057.10	protein_coding	SLC23A2-002	SLC23A2	-0.751834	1.3179e-05	0.000806091		ENST00000361475	ENSG00000198959.7	protein_coding	TGM2-002	TGM2	1.16642	0.000281378	0.0107627
									ENST00000338556	ENSG00000135899.12	protein_coding	SP110-201	SP110	2.84198	3.08013e-05	0.00164846		ENST00000361567	ENSG00000198786.2	protein_coding	MT-ND5-201	MT-ND5	-0.641887	6.97579e-06	0.000536741
									ENST00000338578	ENSG00000182487.8	pseudogene	NCF1B-201	NCF1B	2.86025	5.07198e-05	0.00246816		ENST00000361573	ENSG00000197818.7	protein_coding	SLC9A8-001	SLC9A8	-1.38282	0.0011769	0.0325941
									ENST00000339083	ENSG00000155366.11	protein_coding	RHOC-001	RHOC	2.59709	6.22406e-06	0.000428588		ENST00000361658	ENSG00000083290.15	protein_coding	ULK2-002	ULK2	-1.15557	2.18867e-08	4.27383e-06
									ENST00000339092	ENSG00000188971.3	sense_intronic	RP11-427H3.2-201	RP11-427H3.2	1.16289	2.26979e-06	0.000184541		ENST00000361681	ENSG00000198695.2	protein_coding	MT-ND6-201	MT-ND6	-0.613837	4.60334e-05	0.00255912
									ENST00000339145	ENSG00000126709.10	protein_coding	IFI6-003	IFI6	3.35677	1.09119e-10	4.05123e-08		ENST00000361682	ENSG00000093010.7	protein_coding	COMT-011	COMT	1.78154	0.000374355	0.0135757
									ENST00000339208	ENSG00000006114.11	protein_coding	SYNRG-001	SYNRG	0.962685	0.00209021	0.0425504		ENST00000361758	ENSG00000112531.12	protein_coding	QKI-010	QKI	1.01057	8.23274e-06	0.000613883
									ENST00000339275	ENSG00000135114.8	protein_coding	OASL-002	OASL	5.44493	3.69717e-10	1.1346e-07		ENST00000361789	ENSG00000198727.2	protein_coding	MT-CYB-201	MT-CYB	-0.684173	0.000120983	0.00559992
									ENST00000339364	ENSG00000155629.10	protein_coding	PIK3AP1-001	PIK3AP1	1.9393	8.85255e-11	3.39128e-08		ENST00000361813	ENSG00000198952.6	protein_coding	SMG5-001	SMG5	0.670251	8.33511e-07	9.08664e-05
									ENST00000339431	ENSG00000128606.8	protein_coding	LRRC17-002	LRRC17	-2.363	0.000119009	0.00486399		ENST00000361842	ENSG00000132530.12	protein_coding	XAF1-001	XAF1	6.73871	2.89673e-09	8.00991e-07
									ENST00000339438	ENSG00000009307.11	protein_coding	CSDE1-001	CSDE1	0.727623	4.23738e-06	0.000308596		ENST00000361851	ENSG00000228253.1	protein_coding	MT-ATP8-201	MT-ATP8	-0.719592	0.00161998	0.0409555
									ENST00000339488	ENSG00000244694.3	protein_coding	PTCHD4-002	PTCHD4	1.3906	0.00025356	0.0089925		ENST00000361901	ENSG00000122786.15	protein_coding	CALD1-001	CALD1	0.952385	0.000542254	0.0179705
									ENST00000339754	ENSG00000089818.12	protein_coding	NECAP1-001	NECAP1	0.885863	5.9011e-07	5.91124e-05		ENST00000361927	ENSG00000198756.6	protein_coding	COLGALT2-001	COLGALT2	-1.08332	1.32648e-06	0.0001309
									ENST00000340020	ENSG00000186063.8	protein_coding	AIDA-001	AIDA	1.42763	9.02239e-11	3.42149e-08		ENST00000361937	ENSG00000128908.11	protein_coding	INO80-001	INO80	1.20672	9.02846e-07	9.6251e-05
									ENST00000340087	ENSG00000188613.5	protein_coding	NANOS1-001	NANOS1	-0.844488	0.00224399	0.0447188		ENST00000362020	ENSG00000126709.10	protein_coding	IFI6-002	IFI6	4.25006	3.98872e-09	1.04318e-06
									ENST00000340124	ENSG00000166123.9	protein_coding	GPT2-001	GPT2	0.642137	3.64614e-05	0.0018941		ENST00000362031	ENSG00000129515.14	protein_coding	SNX6-002	SNX6	1.54418	8.99747e-08	1.39267e-05
									ENST00000340126	ENSG00000067066.12	protein_coding	SP100-002	SP100	3.14146	5.82447e-07	5.87884e-05		ENST00000366690	ENSG00000168118.7	protein_coding	RAB4A-001	RAB4A	-0.785612	0.000178605	0.00757981
									ENST00000340181	ENSG00000010030.9	protein_coding	ETV7-001	ETV7	4.84052	1.33123e-08	2.42874e-06		ENST00000366756	ENSG00000198719.7	protein_coding	DLL1-001	DLL1	0.809374	0.000483854	0.0164142
									ENST00000340217	ENSG00000145451.8	protein_coding	GLRA3-002	GLRA3	2.11475	0.000607739	0.0176772		ENST00000366835	ENSG00000196187.7	protein_coding	TMEM63A-001	TMEM63A	0.799194	9.96528e-07	0.000103739
									ENST00000340573	ENSG00000156587.11	protein_coding	UBE2L6-002	UBE2L6	2.22411	0.000381308	0.012284		ENST00000366960	ENSG00000136643.7	protein_coding	RPS6KC1-001	RPS6KC1	0.59977	0.000750633	0.0231914
									ENST00000340687	ENSG00000149131.11	protein_coding	SERPING1-006	SERPING1	0.864752	0.00221951	0.0443827		ENST00000367021	ENSG00000117595.6	protein_coding	IRF6-001	IRF6	0.625989	1.0676e-05	0.000754057
									ENST00000340892	ENSG00000165929.8	protein_coding	TC2N-004	TC2N	-0.726408	0.000109901	0.00456198		ENST00000367041	ENSG00000117335.14	protein_coding	CD46-005	CD46	3.359	0.00129728	0.0350148
									ENST00000340913	ENSG00000135486.13	protein_coding	HNRNPA1-002	HNRNPA1	-0.68758	0.00026713	0.0093612		ENST00000367066	ENSG00000164691.12	protein_coding	TAGAP-001	TAGAP	5.90389	0.000140832	0.00633635
									ENST00000340978	ENSG00000113231.9	protein_coding	PDE8B-002	PDE8B	-1.57559	0.000204243	0.00750933		ENST00000367089	ENSG00000146425.6	protein_coding	DYNLT1-001	DYNLT1	1.14874	9.85163e-08	1.48589e-05
									ENST00000341259	ENSG00000111252.6	protein_coding	SH2B3-001	SH2B3	0.763517	1.20674e-06	0.000108773		ENST00000367157	ENSG00000163545.7	protein_coding	NUAK2-001	NUAK2	0.906123	0.000425393	0.0149964
									ENST00000341285	ENSG00000118564.10	protein_coding	FBXL5-001	FBXL5	0.788849	0.000848174	0.0225943		ENST00000367253	ENSG00000131018.18	protein_coding	SYNE1-010	SYNE1	12.7102	0.000296568	0.0111905
									ENST00000341446	ENSG00000184992.10	protein_coding	BRI3BP-001	BRI3BP	-0.830949	5.6098e-05	0.00266395		ENST00000367424	ENSG00000244414.1	protein_coding	CFHR1-002	CFHR1	1.52698	0.000380739	0.0137509
									ENST00000341469	ENSG00000106785.10	protein_coding	TRIM14-001	TRIM14	3.80343	8.51356e-14	1.80797e-10		ENST00000367429	ENSG00000000971.11	protein_coding	CFH-001	CFH	1.37002	2.09062e-07	2.7958e-05
									ENST00000341485	ENSG00000143549.15	protein_coding	TPM3-003	TPM3	0.77473	0.00122547	0.0292883		ENST00000367459	ENSG00000090104.7	protein_coding	RGS1-001	RGS1	1.83662	3.44122e-05	0.0019967
									ENST00000341491	ENSG00000162772.12	protein_coding	ATF3-001	ATF3	1.43751	6.49506e-05	0.00300898		ENST00000367568	ENSG00000135604.9	protein_coding	STX11-001	STX11	1.23096	2.359e-05	0.00146825
									ENST00000341657	ENSG00000185722.12	protein_coding	ANKFY1-008	ANKFY1	2.12547	0.000775435	0.0211338		ENST00000367629	ENSG00000116194.8	protein_coding	ANGPTL1-003	ANGPTL1	4.06333	1.67652e-12	1.85434e-09
									ENST00000341983	ENSG00000105327.11	protein_coding	BBC3-002	BBC3	1.02668	5.78268e-05	0.00272896		ENST00000367808	ENSG00000117475.9	protein_coding	BLZF1-001	BLZF1	1.22049	1.30665e-06	0.000129424
									ENST00000342280	ENSG00000187513.8	protein_coding	GJA4-001	GJA4	3.23629	2.60747e-07	2.95166e-05		ENST00000367884	ENSG00000143198.7	protein_coding	MGST3-004	MGST3	-1.2012	0.00114973	0.0320926
									ENST00000342282	ENSG00000137959.10	protein_coding	IFI44L-201	IFI44L	5.91299	4.04593e-07	4.25325e-05		ENST00000368046	ENSG00000117091.5	protein_coding	CD48-001	CD48	1.66348	5.95339e-06	0.000469645
									ENST00000342315	ENSG00000111335.8	protein_coding	OAS2-001	OAS2	5.85847	6.54877e-05	0.00302858		ENST00000368108	ENSG00000158716.4	protein_coding	DUSP23-002	DUSP23	-0.706298	0.000850145	0.0255578
									ENST00000342427	ENSG00000131061.9	protein_coding	ZNF341-001	ZNF341	-2.25748	0.000365142	0.0118398		ENST00000368131	ENSG00000163565.14	protein_coding	IFI16-001	IFI16	3.76422	0.000934057	0.027413
									ENST00000342435	ENSG00000188313.8	protein_coding	PLSCR1-001	PLSCR1	2.15279	1.19668e-05	0.000740474		ENST00000368141	ENSG00000163563.7	protein_coding	MNDA-001	MNDA	3.8862	0.000239382	0.00948346
									ENST00000342537	ENSG00000179627.9	protein_coding	ZBTB42-002	ZBTB42	1.48208	7.06546e-10	1.93357e-07		ENST00000368357	ENSG00000111912.14	protein_coding	NCOA7-005	NCOA7	0.838971	0.00157051	0.0402997
									ENST00000342683	ENSG00000189227.4	protein_coding	C15orf61-001	C15orf61	-0.901609	0.000761164	0.0208734		ENST00000368474	ENSG00000160710.11	protein_coding	ADAR-001	ADAR	2.6516	3.28717e-12	2.86014e-09
									ENST00000342745	ENSG00000100647.7	protein_coding	KIAA0247-002	KIAA0247	0.592029	0.00044405	0.0138677		ENST00000368799	ENSG00000143631.10	protein_coding	FLG-001	FLG	-0.744858	0.000936824	0.0274486
									ENST00000342972	ENSG00000187601.3	protein_coding	MAGEH1-001	MAGEH1	-0.667599	1.11252e-05	0.000698015		ENST00000368850	ENSG00000112394.12	protein_coding	SLC16A10-002	SLC16A10	-1.07797	0.000209871	0.0085644
									ENST00000343242	ENSG00000198517.5	protein_coding	MAFK-001	MAFK	0.922736	4.11271e-06	0.000301585		ENST00000368923	ENSG00000203797.4	protein_coding	DDO-002	DDO	1.61624	0.000106719	0.00507688
									ENST00000343388	ENSG00000146872.13	protein_coding	TLK2-002	TLK2	2.27295	4.07986e-05	0.0020688		ENST00000368924	ENSG00000203797.4	protein_coding	DDO-001	DDO	1.97876	5.2018e-07	6.01713e-05
									ENST00000343435	ENSG00000154451.10	protein_coding	GBP5-201	GBP5	5.09596	8.9448e-09	1.72687e-06		ENST00000368985	ENSG00000163131.6	protein_coding	CTSS-001	CTSS	1.29295	1.95746e-08	3.9069e-06
									ENST00000343605	ENSG00000100036.11	protein_coding	SLC35E4-001	SLC35E4	-0.668753	0.00253935	0.0487231		ENST00000369026	ENSG00000143384.8	protein_coding	MCL1-001	MCL1	0.808547	9.08477e-07	9.64639e-05
									ENST00000343958	ENSG00000180263.9	protein_coding	FGD6-001	FGD6	0.845242	9.55979e-05	0.00409305		ENST00000369066	ENSG00000112297.10	protein_coding	AIM1-001	AIM1	1.08502	2.07946e-06	0.000193685
									ENST00000343979	ENSG00000196646.7	protein_coding	ZNF136-001	ZNF136	0.591747	5.47609e-06	0.000386097		ENST00000369140	ENSG00000014914.15	protein_coding	MTMR11-001	MTMR11	1.49934	0.000437288	0.0152613
									ENST00000343987	ENSG00000244567.1	lincRNA	AC096772.6-001	AC096772.6	-0.655841	0.00182738	0.0387914		ENST00000369155	ENSG00000184678.8	protein_coding	HIST2H2BE-001	HIST2H2BE	1.49653	2.96792e-07	3.79686e-05
									ENST00000344348	ENSG00000138293.15	protein_coding	NCOA4-003	NCOA4	1.81978	0.000684219	0.0193226		ENST00000369159	ENSG00000203812.2	protein_coding	HIST2H2AA4-001	HIST2H2AA4	2.08422	6.87802e-09	1.65231e-06
									ENST00000344351	ENSG00000095794.15	protein_coding	CREM-008	CREM	1.8101	0.000547294	0.0162872		ENST00000369161	ENSG00000183558.5	protein_coding	HIST2H2AA3-001	HIST2H2AA3	2.08163	5.78417e-09	1.45539e-06
									ENST00000344548	ENSG00000070831.11	protein_coding	CDC42-001	CDC42	0.892565	0.00153315	0.0339892		ENST00000369168	ENSG00000150337.9	protein_coding	FCGR1A-001	FCGR1A	1.75945	7.73971e-05	0.00390598
									ENST00000344636	ENSG00000187510.3	protein_coding	PLEKHG7-001	PLEKHG7	3.12846	4.32632e-12	3.06252e-09		ENST00000369317	ENSG00000117289.7	protein_coding	TXNIP-001	TXNIP	0.664136	0.000437424	0.0152613
									ENST00000344785	ENSG00000132819.12	protein_coding	RBM38-003	RBM38	1.13899	0.000163389	0.00626318		ENST00000369318	ENSG00000165806.15	protein_coding	CASP7-001	CASP7	1.20266	9.43945e-08	1.43853e-05
									ENST00000344894	ENSG00000188566.7	protein_coding	NDOR1-001	NDOR1	0.749151	0.00145414	0.032719		ENST00000369410	ENSG00000197142.6	protein_coding	ACSL5-202	ACSL5	1.55467	0.000908166	0.026861
									ENST00000344930	ENSG00000196247.7	protein_coding	ZNF107-002	ZNF107	2.01856	4.70808e-09	1.01608e-06		ENST00000369466	ENSG00000116830.6	protein_coding	TTF2-001	TTF2	0.629592	0.000370997	0.0134908
									ENST00000345941	ENSG00000139679.11	protein_coding	LPAR6-001	LPAR6	1.23186	1.02501e-06	9.44774e-05		ENST00000369583	ENSG00000138166.5	protein_coding	DUSP5-001	DUSP5	0.97312	5.24477e-05	0.00284133
									ENST00000346049	ENSG00000120899.13	protein_coding	PTK2B-001	PTK2B	1.97501	0.000389002	0.0124638		ENST00000369645	ENSG00000155363.14	protein_coding	MOV10-006	MOV10	2.25234	7.30511e-09	1.71609e-06
									ENST00000346752	ENSG00000132530.12	protein_coding	XAF1-002	XAF1	7.53888	0.00222243	0.0443959		ENST00000369721	ENSG00000116459.6	protein_coding	ATP5F1-004	ATP5F1	-0.937393	0.000311345	0.0116652
									ENST00000347230	ENSG00000072121.11	protein_coding	ZFYVE26-001	ZFYVE26	1.8373	5.12752e-08	7.9598e-06		ENST00000369754	ENSG00000112773.11	protein_coding	FAM46A-003	FAM46A	1.09498	0.00121686	0.0333527
									ENST00000348225	ENSG00000105894.7	protein_coding	PTN-001	PTN	2.01991	7.01239e-05	0.00320391		ENST00000369756	ENSG00000112773.11	protein_coding	FAM46A-005	FAM46A	1.32897	1.52673e-08	3.15391e-06
									ENST00000348655	ENSG00000185507.15	protein_coding	IRF7-005	IRF7	3.28563	0.000255217	0.00901511		ENST00000369825	ENSG00000173915.8	protein_coding	USMG5-004	USMG5	-1.22118	0.00199703	0.0479097
									ENST00000349228	ENSG00000161955.12	protein_coding	TNFSF13-003	TNFSF13	1.43289	0.000386573	0.0124136		ENST00000370005	ENSG00000119915.4	protein_coding	ELOVL3-001	ELOVL3	4.18098	3.17939e-08	5.80667e-06
									ENST00000349310	ENSG00000142208.11	protein_coding	AKT1-001	AKT1	0.976073	0.00105511	0.0263255		ENST00000370082	ENSG00000130589.11	protein_coding	HELZ2-004	HELZ2	4.06736	5.88584e-12	4.33474e-09
									ENST00000349458	ENSG00000112343.8	protein_coding	TRIM38-201	TRIM38	2.4659	3.0389e-13	4.13688e-10		ENST00000370223	ENSG00000107816.13	protein_coding	LZTS2-002	LZTS2	0.674722	0.000264505	0.0102953
									ENST00000349655	ENSG00000152795.13	protein_coding	HNRNPDL-201	HNRNPDL	-0.706955	0.00228842	0.0452493		ENST00000370315	ENSG00000164430.11	protein_coding	MB21D1-002	MB21D1	1.52738	8.16241e-05	0.00407667
									ENST00000350527	ENSG00000174938.10	protein_coding	SEZ6L2-001	SEZ6L2	1.89064	3.10597e-05	0.00166061		ENST00000370321	ENSG00000122406.8	protein_coding	RPL5-001	RPL5	-0.923355	4.56874e-06	0.000373743
									ENST00000350771	ENSG00000105968.14	protein_coding	H2AFV-003	H2AFV	-0.919655	0.00226687	0.0449908		ENST00000370459	ENSG00000154451.10	protein_coding	GBP5-001	GBP5	5.0485	0.000440141	0.0153029
									ENST00000350997	ENSG00000149485.12	protein_coding	FADS1-001	FADS1	-0.674628	0.000322275	0.0107881		ENST00000370461	ENSG00000060491.11	protein_coding	OGFR-002	OGFR	1.82993	0.00202446	0.0483929
									ENST00000352171	ENSG00000078618.15	protein_coding	NRD1-001	NRD1	0.742641	1.31429e-06	0.000116489		ENST00000370466	ENSG00000162645.8	protein_coding	GBP2-002	GBP2	1.40047	9.05012e-07	9.62886e-05
									ENST00000352435	ENSG00000126432.9	protein_coding	PRDX5-002	PRDX5	-2.6253	1.37971e-05	0.000837146		ENST00000370473	ENSG00000117228.9	protein_coding	GBP1-001	GBP1	4.57783	2.4138e-13	4.74633e-10
									ENST00000352591	ENSG00000079385.17	protein_coding	CEACAM1-011	CEACAM1	4.63383	0.00154078	0.0341267		ENST00000370475	ENSG00000102081.9	protein_coding	FMR1-001	FMR1	1.47767	0.000596704	0.0192816
									ENST00000352645	ENSG00000100403.10	protein_coding	ZC3H7B-001	ZC3H7B	0.765293	6.81841e-06	0.00046173		ENST00000370477	ENSG00000102081.9	protein_coding	FMR1-005	FMR1	0.881658	0.00063638	0.0203148
									ENST00000353172	ENSG00000151364.11	protein_coding	KCTD14-001	KCTD14	0.863071	0.00140016	0.0318465		ENST00000370482	ENSG00000117226.7	protein_coding	GBP3-009	GBP3	2.13989	0.000202024	0.00831448
									ENST00000353364	ENSG00000135655.9	protein_coding	USP15-001	USP15	1.18069	4.0806e-06	0.000300476		ENST00000370495	ENSG00000155287.6	protein_coding	SLC25A28-001	SLC25A28	2.64125	1.30107e-12	1.50163e-09
									ENST00000353468	ENSG00000147955.12	protein_coding	SIGMAR1-003	SIGMAR1	-0.898521	0.00218321	0.0439547		ENST00000370500	ENSG00000137947.7	protein_coding	GTF2B-001	GTF2B	0.632334	0.000156113	0.0068441
									ENST00000354105	ENSG00000095485.12	protein_coding	CWF19L1-201	CWF19L1	0.601032	0.00109572	0.027095		ENST00000370626	ENSG00000119986.6	protein_coding	AVPI1-001	AVPI1	0.629335	0.000133555	0.00606032
									ENST00000354115	ENSG00000136689.14	protein_coding	IL1RN-002	IL1RN	2.77368	0.00177232	0.0379885		ENST00000370645	ENSG00000174021.6	protein_coding	GNG5-002	GNG5	0.606668	0.000395595	0.0141526
									ENST00000354258	ENSG00000168394.9	protein_coding	TAP1-001	TAP1	3.2535	1.682e-12	1.40953e-09		ENST00000370747	ENSG00000137965.6	protein_coding	IFI44-001	IFI44	4.29707	7.2852e-13	9.9174e-10
									ENST00000354531	ENSG00000008869.7	protein_coding	HEATR5B-201	HEATR5B	4.54967	0.00107398	0.0266942		ENST00000370751	ENSG00000137959.10	protein_coding	IFI44L-001	IFI44L	6.34199	4.81871e-12	3.81836e-09
									ENST00000354624	ENSG00000156510.11	protein_coding	HKDC1-001	HKDC1	-0.690041	0.000169764	0.00647016		ENST00000370752	ENSG00000165359.9	protein_coding	DDX26B-001	DDX26B	0.772417	0.00146993	0.0383679
									ENST00000354854	ENSG00000197775.1	protein_coding	DHRS4-AS1-201	DHRS4-AS1	-0.802372	6.18475e-05	0.00288537		ENST00000371102	ENSG00000087460.18	protein_coding	GNAS-009	GNAS	-0.888752	0.00136641	0.0364178
									ENST00000354921	ENSG00000254154.3	protein_coding	RP4-798P15.3-003	RP4-798P15.3	2.22643	0.00155461	0.0343614		ENST00000371110	ENSG00000155629.10	protein_coding	PIK3AP1-002	PIK3AP1	1.06388	0.000934739	0.0274178
									ENST00000354952	ENSG00000114698.10	protein_coding	PLSCR4-001	PLSCR4	0.934453	3.43723e-06	0.000260322		ENST00000371204	ENSG00000134716.5	protein_coding	CYP2J2-001	CYP2J2	2.80494	2.74941e-10	1.0325e-07
									ENST00000354960	ENSG00000138735.11	protein_coding	PDE5A-001	PDE5A	-0.836754	0.000445354	0.0139002		ENST00000371655	ENSG00000169213.6	protein_coding	RAB3B-001	RAB3B	-0.887583	1.06807e-05	0.000754057
									ENST00000354989	ENSG00000197586.8	protein_coding	ENTPD6-004	ENTPD6	1.72482	3.07004e-06	0.000237944		ENST00000371752	ENSG00000124201.10	protein_coding	ZNFX1-001	ZNFX1	3.9989	1.19352e-10	5.15166e-08
									ENST00000355007	ENSG00000119383.15	protein_coding	PPP2R4-016	PPP2R4	1.44188	0.00238435	0.04664		ENST00000371795	ENSG00000152778.7	protein_coding	IFIT5-001	IFIT5	2.26338	3.647e-13	5.86736e-10
									ENST00000355028	ENSG00000099968.13	protein_coding	BCL2L13-005	BCL2L13	1.35182	1.97366e-08	3.44683e-06		ENST00000371804	ENSG00000185745.8	protein_coding	IFIT1-001	IFIT1	6.20546	7.9573e-16	7.04102e-12
									ENST00000355083	ENSG00000213533.7	protein_coding	TMEM110-004	TMEM110	1.15059	5.7251e-05	0.00270902		ENST00000371811	ENSG00000119917.9	protein_coding	IFIT3-002	IFIT3	4.5329	7.1862e-14	2.40808e-10
									ENST00000355105	ENSG00000159592.6	protein_coding	GPBP1L1-201	GPBP1L1	1.3099	0.000764414	0.0209301		ENST00000371818	ENSG00000119917.9	protein_coding	IFIT3-001	IFIT3	5.99972	1.47827e-16	2.61609e-12
									ENST00000355295	ENSG00000196116.6	protein_coding	TDRD7-001	TDRD7	3.03078	4.67396e-13	5.7474e-10		ENST00000371826	ENSG00000119922.7	protein_coding	IFIT2-001	IFIT2	6.05064	4.55998e-17	1.21047e-12
									ENST00000355354	ENSG00000196776.10	protein_coding	CD47-002	CD47	1.38642	2.98735e-10	9.49709e-08		ENST00000371852	ENSG00000138135.5	protein_coding	CH25H-001	CH25H	2.24426	0.000411794	0.0145996
									ENST00000355415	ENSG00000161091.8	protein_coding	MFSD12-001	MFSD12	1.24305	1.48509e-06	0.000128412		ENST00000371984	ENSG00000085998.9	protein_coding	POMGNT1-001	POMGNT1	-2.47998	0.000967842	0.0281709
									ENST00000355485	ENSG00000173218.9	protein_coding	VANGL1-201	VANGL1	0.746434	0.000610514	0.0177086		ENST00000372171	ENSG00000124688.9	protein_coding	MAD2L1BP-001	MAD2L1BP	0.66916	0.00135492	0.0361842
									ENST00000355496	ENSG00000105559.7	protein_coding	PLEKHA4-011	PLEKHA4	4.28347	0.00048859	0.0149336		ENST00000372209	ENSG00000142937.7	protein_coding	RPS8-003	RPS8	-1.05009	1.24971e-06	0.000125185
									ENST00000355558	ENSG00000003402.14	protein_coding	CFLAR-202	CFLAR	2.40653	0.000426805	0.0134478		ENST00000372285	ENSG00000101017.9	protein_coding	CD40-001	CD40	2.06209	6.3119e-09	1.55169e-06
									ENST00000355654	ENSG00000151353.10	protein_coding	TMEM18-201	TMEM18	-0.880878	0.000155364	0.00599015		ENST00000372310	ENSG00000196517.7	protein_coding	SLC6A9-003	SLC6A9	0.91498	0.00115233	0.0321322
									ENST00000355666	ENSG00000182670.9	protein_coding	TTC3-201	TTC3	-1.06787	0.000439789	0.0137589		ENST00000372408	ENSG00000156113.16	protein_coding	KCNMA1-005	KCNMA1	-12.5476	0.00106195	0.0302469
									ENST00000355710	ENSG00000165731.13	protein_coding	RET-001	RET	3.84128	4.72466e-11	1.99077e-08		ENST00000372829	ENSG00000126947.7	protein_coding	ARMCX1-001	ARMCX1	0.821304	6.44778e-06	0.000502267
									ENST00000355740	ENSG00000026103.15	protein_coding	FAS-005	FAS	1.07525	2.42806e-06	0.000195316		ENST00000372991	ENSG00000112576.8	protein_coding	CCND3-001	CCND3	1.35259	0.00033543	0.01241
									ENST00000355754	ENSG00000162654.8	protein_coding	GBP4-001	GBP4	5.88179	5.26748e-13	6.21458e-10		ENST00000373178	ENSG00000116863.10	protein_coding	ADPRHL2-001	ADPRHL2	0.933644	9.25025e-08	1.42226e-05
									ENST00000355946	ENSG00000107957.12	protein_coding	SH3PXD2A-201	SH3PXD2A	-14.7294	0.00172526	0.0372039		ENST00000373232	ENSG00000180817.6	protein_coding	PPA1-001	PPA1	0.749852	9.53269e-06	0.00068951
									ENST00000356107	ENSG00000104067.12	protein_coding	TJP1-009	TJP1	0.815329	0.000607985	0.0176772		ENST00000373451	ENSG00000137200.8	protein_coding	FTSJD2-001	FTSJD2	1.96842	9.75991e-11	4.35431e-08
									ENST00000356136	ENSG00000198382.4	protein_coding	UVRAG-001	UVRAG	0.982639	7.19436e-08	1.04933e-05		ENST00000373456	ENSG00000116514.12	protein_coding	RNF19B-001	RNF19B	1.93028	2.45528e-06	0.000220938
									ENST00000356147	ENSG00000132670.16	protein_coding	PTPRA-201	PTPRA	0.882718	1.55327e-08	2.78597e-06		ENST00000373626	ENSG00000198034.6	protein_coding	RPS4X-002	RPS4X	-1.01883	1.60004e-07	2.25608e-05
									ENST00000356151	ENSG00000168297.11	protein_coding	PXK-001	PXK	0.918507	0.00124532	0.0295595		ENST00000373694	ENSG00000101347.7	protein_coding	SAMHD1-201	SAMHD1	2.92836	7.40116e-11	3.41683e-08
									ENST00000356244	ENSG00000100401.15	protein_coding	RANGAP1-001	RANGAP1	1.00405	5.84539e-07	5.88529e-05		ENST00000373738	ENSG00000010030.9	protein_coding	ETV7-202	ETV7	2.05523	2.61746e-05	0.00158273
									ENST00000356260	ENSG00000198301.7	protein_coding	SDAD1-001	SDAD1	0.809546	0.00133162	0.0308587		ENST00000373826	ENSG00000188060.6	protein_coding	RAB42-001	RAB42	2.04647	9.0971e-08	1.40399e-05
									ENST00000356286	ENSG00000125826.15	protein_coding	RBCK1-010	RBCK1	1.78452	1.03975e-09	2.70595e-07		ENST00000373836	ENSG00000204138.8	protein_coding	PHACTR4-004	PHACTR4	2.30034	7.57984e-06	0.00057571
									ENST00000356315	ENSG00000048707.9	protein_coding	VPS13D-003	VPS13D	6.47971	0.000109892	0.00456198		ENST00000373872	ENSG00000118707.5	protein_coding	TGIF2-001	TGIF2	1.12997	1.87711e-05	0.00120651
									ENST00000356327	ENSG00000075651.11	protein_coding	PLD1-002	PLD1	-1.50215	0.00118995	0.0286772		ENST00000373921	ENSG00000130775.11	protein_coding	THEMIS2-002	THEMIS2	3.06492	2.98383e-06	0.000259271
									ENST00000356348	ENSG00000196911.5	protein_coding	KPNA5-201	KPNA5	0.814896	0.000333918	0.0110731		ENST00000373927	ENSG00000130775.11	protein_coding	THEMIS2-005	THEMIS2	2.08037	0.000464573	0.0159024
									ENST00000356386	ENSG00000186470.9	protein_coding	BTN3A2-001	BTN3A2	1.17472	1.47109e-05	0.000882504		ENST00000374007	ENSG00000204147.5	protein_coding	ASAH2B-002	ASAH2B	1.13422	0.000316377	0.0118038
									ENST00000356458	ENSG00000214595.7	protein_coding	EML6-001	EML6	-0.610253	0.00197567	0.0408769		ENST00000374045	ENSG00000181634.7	protein_coding	TNFSF15-001	TNFSF15	1.04283	8.77883e-05	0.00432677
									ENST00000356464	ENSG00000197728.5	protein_coding	RPS26-001	RPS26	-0.804737	0.000142157	0.00556583		ENST00000374049	ENSG00000157693.10	protein_coding	C9orf91-001	C9orf91	0.692116	1.86814e-06	0.000175854
									ENST00000356654	ENSG00000111676.10	protein_coding	ATN1-002	ATN1	3.12441	3.99632e-05	0.00203422		ENST00000374358	ENSG00000183726.6	protein_coding	TMEM50A-001	TMEM50A	0.874781	1.41473e-06	0.000138579
									ENST00000356990	ENSG00000116514.12	protein_coding	RNF19B-002	RNF19B	2.15856	1.08138e-11	6.17329e-09		ENST00000374391	ENSG00000012779.6	protein_coding	ALOX5-001	ALOX5	0.689202	6.33942e-05	0.00331919
									ENST00000357003	ENSG00000144843.7	protein_coding	ADPRH-004	ADPRH	1.02351	5.87206e-07	5.89326e-05		ENST00000374581	ENSG00000136805.4	protein_coding	FRRS1L-001	FRRS1L	-0.932375	0.00162773	0.0410433
									ENST00000357071	ENSG00000117298.10	protein_coding	ECE1-005	ECE1	-1.95947	0.000143731	0.00562328		ENST00000374640	ENSG00000159189.7	protein_coding	C1QC-003	C1QC	1.53339	3.99253e-05	0.00227677
									ENST00000357085	ENSG00000112343.8	protein_coding	TRIM38-001	TRIM38	2.48525	6.67902e-12	4.43245e-09		ENST00000374690	ENSG00000169083.11	protein_coding	AR-001	AR	-0.804706	4.42087e-05	0.00247844
									ENST00000357175	ENSG00000157502.8	protein_coding	MUM1L1-002	MUM1L1	-0.996677	0.000116758	0.00479043		ENST00000374720	ENSG00000070214.11	protein_coding	SLC44A1-003	SLC44A1	0.664149	5.17617e-06	0.000415118
									ENST00000357402	ENSG00000013364.14	protein_coding	MVP-001	MVP	0.925151	4.37448e-06	0.000317276		ENST00000374837	ENSG00000101460.8	protein_coding	MAP1LC3A-001	MAP1LC3A	-0.695456	0.00124482	0.0339614
									ENST00000357443	ENSG00000155363.14	protein_coding	MOV10-005	MOV10	6.17801	4.93036e-05	0.00241136		ENST00000374859	ENSG00000240065.3	protein_coding	PSMB9-001	PSMB9	4.80586	1.05796e-07	1.56894e-05
									ENST00000357461	ENSG00000198133.4	protein_coding	TMEM229B-201	TMEM229B	2.46986	0.00075927	0.0208646		ENST00000374881	ENSG00000204264.4	protein_coding	PSMB8-001	PSMB8	1.74681	0.000247267	0.00971797
									ENST00000357485	ENSG00000196843.11	protein_coding	ARID5A-001	ARID5A	1.79705	6.08057e-08	9.11931e-06		ENST00000374882	ENSG00000204264.4	protein_coding	PSMB8-002	PSMB8	2.22725	2.90165e-12	2.75092e-09
									ENST00000357500	ENSG00000167272.6	protein_coding	POP5-001	POP5	-1.31582	2.30692e-05	0.00129195		ENST00000374897	ENSG00000204267.9	protein_coding	TAP2-001	TAP2	3.68511	3.34009e-12	2.86014e-09
									ENST00000357596	ENSG00000136147.12	protein_coding	PHF11-201	PHF11	10.6585	0.00121692	0.029155		ENST00000374899	ENSG00000204267.9	protein_coding	TAP2-002	TAP2	3.77824	1.43151e-08	2.9804e-06
									ENST00000357602	ENSG00000065150.14	protein_coding	IPO5-002	IPO5	-0.84925	3.94863e-05	0.00201574		ENST00000375120	ENSG00000169914.5	protein_coding	OTUD3-001	OTUD3	-0.639312	0.000289213	0.0109598
									ENST00000357604	ENSG00000151461.15	protein_coding	UPF2-002	UPF2	0.832001	9.52816e-05	0.00408801		ENST00000375249	ENSG00000130956.9	protein_coding	HABP4-001	HABP4	-0.819152	2.16535e-06	0.000199585
									ENST00000357700	ENSG00000196372.8	protein_coding	ASB13-004	ASB13	-2.3763	0.00197047	0.0408218		ENST00000375391	ENSG00000150403.13	protein_coding	TMCO3-008	TMCO3	-1.07506	4.39191e-05	0.00246481
									ENST00000357949	ENSG00000197019.4	protein_coding	SERTAD1-001	SERTAD1	0.816027	0.000152537	0.00590259		ENST00000375704	ENSG00000204397.3	protein_coding	CARD16-001	CARD16	1.26379	0.00111673	0.0315147
									ENST00000357992	ENSG00000158711.9	protein_coding	ELK4-001	ELK4	1.0889	2.06914e-07	2.46306e-05		ENST00000375706	ENSG00000204397.3	protein_coding	CARD16-003	CARD16	2.75906	0.00198655	0.0477676
									ENST00000358024	ENSG00000133069.10	protein_coding	TMCC2-001	TMCC2	-0.868771	0.000425057	0.0134246		ENST00000375735	ENSG00000187240.9	protein_coding	DYNC2H1-001	DYNC2H1	-1.05157	2.42233e-06	0.000219087
									ENST00000358127	ENSG00000196092.8	protein_coding	PAX5-001	PAX5	3.39393	4.03064e-07	4.25325e-05		ENST00000375887	ENSG00000102524.7	protein_coding	TNFSF13B-001	TNFSF13B	4.0337	3.5017e-13	5.80964e-10
									ENST00000358173	ENSG00000196411.5	protein_coding	EPHB4-001	EPHB4	-1.07957	8.36886e-05	0.00370877		ENST00000375940	ENSG00000120539.10	protein_coding	MASTL-004	MASTL	2.86853	0.000209602	0.00855997
									ENST00000358196	ENSG00000128683.9	protein_coding	GAD1-001	GAD1	1.45433	0.000428168	0.0134817		ENST00000376091	ENSG00000171365.10	protein_coding	CLCN5-002	CLCN5	5.43998	0.000291161	0.0110257
									ENST00000358230	ENSG00000155957.12	protein_coding	TMBIM4-001	TMBIM4	0.585688	0.00133354	0.0308762		ENST00000376238	ENSG00000197506.6	protein_coding	SLC28A3-001	SLC28A3	1.05757	6.54092e-06	0.000506955
									ENST00000358402	ENSG00000125952.14	protein_coding	MAX-001	MAX	2.47485	0.000106588	0.0044545		ENST00000376630	ENSG00000204592.5	protein_coding	HLA-E-001	HLA-E	1.76469	6.01224e-09	1.49857e-06
									ENST00000358502	ENSG00000128335.9	protein_coding	APOL2-002	APOL2	3.07829	1.72821e-11	8.49558e-09		ENST00000376652	ENSG00000197586.8	protein_coding	ENTPD6-020	ENTPD6	1.20772	5.67008e-05	0.00303152
									ENST00000358514	ENSG00000205220.7	protein_coding	PSMB10-001	PSMB10	2.00373	2.32546e-07	2.68393e-05		ENST00000376734	ENSG00000204616.6	protein_coding	TRIM31-001	TRIM31	2.38211	0.000267078	0.0103575
									ENST00000358655	ENSG00000140105.13	protein_coding	WARS-004	WARS	5.07757	6.68942e-06	0.000455318		ENST00000376753	ENSG00000116663.6	protein_coding	FBXO6-001	FBXO6	2.07949	3.97053e-08	6.9801e-06
									ENST00000358662	ENSG00000135899.12	protein_coding	SP110-003	SP110	5.77515	1.00076e-05	0.000638597		ENST00000376922	ENSG00000159314.7	protein_coding	ARHGAP27-001	ARHGAP27	2.10823	7.61173e-06	0.000576578
									ENST00000358746	ENSG00000198677.6	protein_coding	TTC37-001	TTC37	0.630093	5.09178e-06	0.0003614		ENST00000376958	ENSG00000152749.7	protein_coding	GPR180-001	GPR180	1.11616	3.3009e-08	5.98903e-06
									ENST00000358752	ENSG00000196371.2	protein_coding	FUT4-001	FUT4	0.90303	5.95996e-05	0.0027977		ENST00000377050	ENSG00000213886.3	protein_coding	UBD-001	UBD	1.53641	6.06576e-06	0.000475683
									ENST00000358786	ENSG00000188419.8	protein_coding	CHM-002	CHM	1.38792	0.00243372	0.0473464		ENST00000377179	ENSG00000197935.6	protein_coding	ZNF311-001	ZNF311	1.67925	0.000175885	0.00747629
									ENST00000358789	ENSG00000129451.7	protein_coding	KLK10-002	KLK10	1.62378	0.000645418	0.0185021		ENST00000377275	ENSG00000165997.4	protein_coding	ARL5B-001	ARL5B	0.843744	2.13828e-06	0.000197776
									ENST00000359156	ENSG00000177575.8	protein_coding	CD163-001	CD163	1.90312	0.000866036	0.0229157		ENST00000377304	ENSG00000241058.1	protein_coding	NSUN6-001	NSUN6	0.627128	0.000389106	0.0140149
									ENST00000359175	ENSG00000196542.4	protein_coding	SPTSSB-001	SPTSSB	-0.650381	0.000649578	0.0186113		ENST00000377349	ENSG00000196873.11	protein_coding	CBWD3-004	CBWD3	-0.653233	0.000284658	0.0108335
									ENST00000359203	ENSG00000025039.9	protein_coding	RRAGD-002	RRAGD	-1.59172	0.000140605	0.00553362		ENST00000377376	ENSG00000188807.8	protein_coding	TMEM201-201	TMEM201	1.52677	3.9882e-06	0.000333971
									ENST00000359314	ENSG00000198087.7	protein_coding	CD2AP-001	CD2AP	1.0168	1.35629e-07	1.75198e-05		ENST00000377576	ENSG00000055163.14	protein_coding	CYFIP2-203	CYFIP2	-17.8425	0.000609291	0.0196405
									ENST00000359362	ENSG00000186197.8	protein_coding	EDARADD-002	EDARADD	0.629281	0.00245181	0.0475763		ENST00000377600	ENSG00000112763.11	protein_coding	BTN2A1-002	BTN2A1	1.3716	2.64534e-06	0.000235644
									ENST00000359415	ENSG00000095139.9	protein_coding	ARCN1-003	ARCN1	-2.17777	2.87047e-06	0.000225105		ENST00000377798	ENSG00000137054.11	protein_coding	POLR1E-001	POLR1E	-0.696996	0.00128823	0.0348235
									ENST00000359470	ENSG00000182795.12	protein_coding	C1orf116-001	C1orf116	0.673517	3.74266e-05	0.00193666		ENST00000377842	ENSG00000097021.14	protein_coding	ACOT7-005	ACOT7	2.99058	0.000544427	0.0180082
									ENST00000359579	ENSG00000198074.5	protein_coding	AKR1B10-001	AKR1B10	-0.880621	0.000565835	0.0166986		ENST00000377970	ENSG00000136997.10	protein_coding	MYC-001	MYC	1.13854	6.40635e-05	0.00335093
									ENST00000359595	ENSG00000140511.7	protein_coding	HAPLN3-001	HAPLN3	4.27774	0.000373503	0.0120545		ENST00000378004	ENSG00000145819.11	protein_coding	ARHGAP26-008	ARHGAP26	1.21247	4.03722e-06	0.000337013
									ENST00000359803	ENSG00000110492.11	protein_coding	MDK-001	MDK	1.32301	0.000109318	0.00455201		ENST00000378019	ENSG00000254772.5	protein_coding	EEF1G-201	EEF1G	-1.36668	0.00098505	0.0285777
									ENST00000359856	ENSG00000162704.11	protein_coding	ARPC5-001	ARPC5	0.606422	0.00209185	0.0425511		ENST00000378069	ENSG00000069535.11	protein_coding	MAOB-001	MAOB	-0.618165	6.76478e-05	0.00349027
									ENST00000360096	ENSG00000196503.2	protein_coding	ARL9-001	ARL9	1.80072	1.65911e-05	0.000972227		ENST00000378119	ENSG00000112308.8	protein_coding	C6orf62-001	C6orf62	1.05272	7.79056e-09	1.81407e-06
									ENST00000360105	ENSG00000008441.12	protein_coding	NFIX-003	NFIX	1.04434	0.00175931	0.0377847		ENST00000378142	ENSG00000171659.9	protein_coding	GPR34-001	GPR34	-1.21757	0.00100379	0.0290262
									ENST00000360214	ENSG00000157557.7	protein_coding	ETS2-001	ETS2	1.55271	0.000217067	0.00790962		ENST00000378180	ENSG00000176124.7	protein_coding	DLEU1-033	DLEU1	-1.29278	0.000201439	0.00829683
									ENST00000360228	ENSG00000141837.14	protein_coding	CACNA1A-001	CACNA1A	-1.5032	0.00137695	0.0315769		ENST00000378454	ENSG00000146038.7	protein_coding	DCDC2-001	DCDC2	0.787859	2.27052e-05	0.0014165
									ENST00000360351	ENSG00000078018.15	protein_coding	MAP2-001	MAP2	0.827236	0.000130094	0.00520766		ENST00000378667	ENSG00000164405.6	protein_coding	UQCRQ-002	UQCRQ	-0.61397	0.00159117	0.0406138
									ENST00000360356	ENSG00000138496.12	protein_coding	PARP9-001	PARP9	2.91008	7.48667e-10	2.02793e-07		ENST00000378748	ENSG00000123240.12	protein_coding	OPTN-005	OPTN	2.49845	3.06931e-07	3.88967e-05
									ENST00000360382	ENSG00000196636.7	protein_coding	ACN9-002	ACN9	-0.992076	0.000568165	0.0167394		ENST00000378752	ENSG00000123240.12	protein_coding	OPTN-004	OPTN	1.39963	0.0010714	0.0304343
									ENST00000360535	ENSG00000105270.10	protein_coding	CLIP3-001	CLIP3	2.6794	1.31279e-10	4.67766e-08		ENST00000378757	ENSG00000123240.12	protein_coding	OPTN-007	OPTN	1.58381	1.68457e-06	0.000160855
									ENST00000360568	ENSG00000072682.14	protein_coding	P4HA2-002	P4HA2	0.592159	0.000312106	0.0105262		ENST00000378764	ENSG00000123240.12	protein_coding	OPTN-009	OPTN	2.14405	3.57674e-07	4.40586e-05
									ENST00000360642	ENSG00000109572.9	protein_coding	CLCN3-004	CLCN3	-1.19825	9.18528e-05	0.00397508		ENST00000378953	ENSG00000197536.6	protein_coding	C5orf56-002	C5orf56	2.97169	2.59158e-10	9.96816e-08
									ENST00000360760	ENSG00000196141.7	protein_coding	SPATS2L-008	SPATS2L	1.99597	4.01976e-10	1.21258e-07		ENST00000378962	ENSG00000120280.5	protein_coding	CXorf21-001	CXorf21	2.46473	5.76364e-07	6.56647e-05
									ENST00000360851	ENSG00000143344.10	protein_coding	RGL1-002	RGL1	1.15528	5.56235e-05	0.0026465		ENST00000379270	ENSG00000130066.12	protein_coding	SAT1-001	SAT1	1.10091	5.91143e-05	0.00312675
									ENST00000360938	ENSG00000157557.7	protein_coding	ETS2-002	ETS2	1.80276	5.83054e-11	2.39961e-08		ENST00000379370	ENSG00000188157.9	protein_coding	AGRN-001	AGRN	1.15604	3.31215e-07	4.12782e-05
									ENST00000360998	ENSG00000165209.14	protein_coding	STRBP-003	STRBP	-0.77752	0.00118698	0.0286651		ENST00000379374	ENSG00000102174.7	protein_coding	PHEX-001	PHEX	-1.16107	0.00108647	0.0308294
									ENST00000361099	ENSG00000115415.14	protein_coding	STAT1-001	STAT1	3.92959	6.11604e-14	1.35294e-10		ENST00000379380	ENSG00000186687.11	protein_coding	LYRM7-001	LYRM7	-0.584808	0.000336811	0.0124437
									ENST00000361115	ENSG00000151882.7	protein_coding	CCL28-002	CCL28	0.651168	0.00238939	0.0467066		ENST00000379389	ENSG00000187608.5	protein_coding	ISG15-001	ISG15	7.03017	1.31558e-13	3.03677e-10
									ENST00000361131	ENSG00000198729.4	protein_coding	PPP1R14C-001	PPP1R14C	-0.671584	0.000312469	0.0105262		ENST00000379818	ENSG00000205364.3	protein_coding	MT1M-001	MT1M	2.32178	2.48253e-08	4.70713e-06
									ENST00000361157	ENSG00000126709.10	protein_coding	IFI6-001	IFI6	3.34191	9.56965e-13	9.58608e-10		ENST00000379852	ENSG00000115216.9	protein_coding	NRBP1-002	NRBP1	0.697217	2.61553e-05	0.00158273
									ENST00000361171	ENSG00000196814.10	protein_coding	MVB12B-001	MVB12B	1.2303	8.36907e-07	7.94216e-05		ENST00000379882	ENSG00000107201.5	protein_coding	DDX58-201	DDX58	3.97888	3.08071e-07	3.88967e-05
									ENST00000361309	ENSG00000196776.10	protein_coding	CD47-004	CD47	0.912533	4.1116e-05	0.00208092		ENST00000379883	ENSG00000107201.5	protein_coding	DDX58-001	DDX58	5.13976	9.18524e-13	1.21913e-09
									ENST00000361383	ENSG00000132792.14	protein_coding	CTNNBL1-001	CTNNBL1	0.973429	3.33551e-05	0.00175855		ENST00000379958	ENSG00000205413.3	protein_coding	SAMD9-001	SAMD9	4.79199	3.44327e-15	2.28508e-11
									ENST00000361475	ENSG00000198959.7	protein_coding	TGM2-002	TGM2	1.51043	1.08138e-05	0.000683472		ENST00000379965	ENSG00000132274.11	protein_coding	TRIM22-001	TRIM22	3.1912	3.10087e-13	5.48761e-10
									ENST00000361547	ENSG00000162430.12	protein_coding	SEPN1-001	SEPN1	-1.5736	0.00119579	0.0287396		ENST00000380034	ENSG00000132256.14	protein_coding	TRIM5-001	TRIM5	2.88701	2.96053e-08	5.49572e-06
									ENST00000361758	ENSG00000112531.12	protein_coding	QKI-010	QKI	1.29775	1.58465e-07	1.97955e-05		ENST00000380084	ENSG00000102054.13	protein_coding	RBBP7-008	RBBP7	-1.33497	0.00199431	0.0478662
									ENST00000361842	ENSG00000132530.12	protein_coding	XAF1-001	XAF1	6.61135	5.0519e-09	1.08587e-06		ENST00000380265	ENSG00000138642.10	protein_coding	HERC6-003	HERC6	3.83153	8.25623e-08	1.30845e-05
									ENST00000361895	ENSG00000043143.16	protein_coding	PHF15-001	PHF15	1.7183	4.29711e-05	0.00215428		ENST00000380342	ENSG00000147003.5	protein_coding	TMEM27-001	TMEM27	1.77864	7.18169e-08	1.15891e-05
									ENST00000361901	ENSG00000122786.15	protein_coding	CALD1-001	CALD1	1.45114	2.80712e-06	0.000220789		ENST00000380381	ENSG00000137154.8	protein_coding	RPS6-004	RPS6	-1.37471	2.73545e-05	0.00164285
									ENST00000361937	ENSG00000128908.11	protein_coding	INO80-001	INO80	0.690685	0.00106736	0.0265918		ENST00000380394	ENSG00000137154.8	protein_coding	RPS6-001	RPS6	-0.840167	0.000104243	0.0049859
									ENST00000361972	ENSG00000198879.7	protein_coding	SFMBT2-001	SFMBT2	1.15597	1.38808e-05	0.000841261		ENST00000380498	ENSG00000129226.9	protein_coding	CD68-002	CD68	2.73388	2.5597e-07	3.33081e-05
									ENST00000362020	ENSG00000126709.10	protein_coding	IFI6-002	IFI6	3.26108	2.66722e-07	2.99378e-05		ENST00000380618	ENSG00000183778.12	protein_coding	B3GALT5-002	B3GALT5	0.875365	3.42841e-05	0.00199362
									ENST00000362031	ENSG00000129515.14	protein_coding	SNX6-002	SNX6	1.51984	1.03558e-07	1.3919e-05		ENST00000380680	ENSG00000122042.9	protein_coding	UBL3-001	UBL3	-0.706686	1.43567e-07	2.05448e-05
									ENST00000366401	ENSG00000132359.9	protein_coding	RAP1GAP2-002	RAP1GAP2	1.37292	0.00191053	0.0399495		ENST00000380698	ENSG00000170542.5	protein_coding	SERPINB9-001	SERPINB9	1.50787	6.77217e-06	0.000522589
									ENST00000366514	ENSG00000162851.6	protein_coding	TFB2M-001	TFB2M	-0.634812	0.000740073	0.0205431		ENST00000380739	ENSG00000021355.8	protein_coding	SERPINB1-003	SERPINB1	0.753549	0.000244762	0.00963281
									ENST00000366584	ENSG00000116977.14	protein_coding	LGALS8-002	LGALS8	1.23127	0.000757968	0.0208504		ENST00000380871	ENSG00000167034.9	protein_coding	NKX3-1-001	NKX3-1	1.25731	2.23962e-06	0.000205134
									ENST00000366687	ENSG00000154429.6	protein_coding	CCSAP-001	CCSAP	0.70379	0.000674414	0.0191325		ENST00000380874	ENSG00000054598.5	protein_coding	FOXC1-001	FOXC1	1.2706	3.83912e-07	4.67483e-05
									ENST00000366756	ENSG00000198719.7	protein_coding	DLL1-001	DLL1	1.01611	3.43809e-05	0.00179657		ENST00000380986	ENSG00000119782.9	protein_coding	FKBP1B-001	FKBP1B	1.36971	0.000428069	0.0150308
									ENST00000366930	ENSG00000092969.7	protein_coding	TGFB2-001	TGFB2	-1.14429	0.00139741	0.0318002		ENST00000381031	ENSG00000075234.12	protein_coding	TTC38-001	TTC38	0.879014	1.28431e-05	0.000875294
									ENST00000366958	ENSG00000117707.11	protein_coding	PROX1-001	PROX1	1.02073	2.60132e-06	0.000206747		ENST00000381176	ENSG00000138944.7	protein_coding	KIAA1644-006	KIAA1644	-0.802729	0.000813159	0.0247259
									ENST00000366960	ENSG00000136643.7	protein_coding	RPS6KC1-001	RPS6KC1	1.12435	1.37979e-07	1.77372e-05		ENST00000381232	ENSG00000197555.5	protein_coding	SIPA1L1-003	SIPA1L1	0.644492	0.000993943	0.0288043
									ENST00000366977	ENSG00000117697.10	protein_coding	NSL1-001	NSL1	0.658449	0.000748983	0.020689		ENST00000381365	ENSG00000205710.3	protein_coding	C17orf107-001	C17orf107	-0.84929	0.000785196	0.024027
									ENST00000366985	ENSG00000162772.12	protein_coding	ATF3-007	ATF3	1.97516	0.000994251	0.0253534		ENST00000381401	ENSG00000169100.8	protein_coding	SLC25A6-001	SLC25A6	-1.0153	4.91952e-08	8.34449e-06
									ENST00000366987	ENSG00000162772.12	protein_coding	ATF3-201	ATF3	1.82065	0.00156157	0.0344721		ENST00000381513	ENSG00000066117.10	protein_coding	SMARCD1-002	SMARCD1	0.972763	0.00104775	0.0299711
									ENST00000367021	ENSG00000117595.6	protein_coding	IRF6-001	IRF6	0.810743	1.79655e-07	2.17764e-05		ENST00000381565	ENSG00000128394.12	protein_coding	APOBEC3F-002	APOBEC3F	1.75999	7.15984e-06	0.000546999
									ENST00000367033	ENSG00000076356.6	protein_coding	PLXNA2-001	PLXNA2	0.669108	5.26558e-05	0.00254141		ENST00000381577	ENSG00000120217.9	protein_coding	CD274-001	CD274	3.41938	2.51705e-12	2.47468e-09
									ENST00000367089	ENSG00000146425.6	protein_coding	DYNLT1-001	DYNLT1	1.48816	7.7715e-10	2.0944e-07		ENST00000381652	ENSG00000096968.8	protein_coding	JAK2-001	JAK2	1.50275	8.56162e-06	0.000634541
									ENST00000367120	ENSG00000143466.8	protein_coding	IKBKE-001	IKBKE	0.956984	0.0023993	0.0468658		ENST00000381862	ENSG00000129422.9	protein_coding	MTUS1-201	MTUS1	0.615291	0.0019875	0.0477676
									ENST00000367157	ENSG00000163545.7	protein_coding	NUAK2-001	NUAK2	0.941492	0.000279795	0.00970889		ENST00000381998	ENSG00000038945.10	protein_coding	MSR1-003	MSR1	1.64546	2.04788e-05	0.00130053
									ENST00000367187	ENSG00000133056.9	protein_coding	PIK3C2B-001	PIK3C2B	-0.639656	5.543e-05	0.00264364		ENST00000382040	ENSG00000134321.7	protein_coding	RSAD2-001	RSAD2	6.19004	7.25722e-14	2.40808e-10
									ENST00000367208	ENSG00000182004.8	protein_coding	SNRPE-004	SNRPE	-1.06889	5.38226e-05	0.00258363		ENST00000382159	ENSG00000176533.8	protein_coding	GNG7-001	GNG7	-0.719969	0.000115039	0.00537856
									ENST00000367219	ENSG00000058668.10	protein_coding	ATP2B4-202	ATP2B4	1.70109	0.000505083	0.0153056		ENST00000382175	ENSG00000205871.4	pseudogene	RPS3AP47-201	RPS3AP47	-1.07836	0.000149379	0.00661441
									ENST00000367253	ENSG00000131018.18	protein_coding	SYNE1-010	SYNE1	12.755	0.000273807	0.00954939		ENST00000382366	ENSG00000174373.11	protein_coding	RALGAPA1-003	RALGAPA1	-2.89765	0.000476084	0.0162024
									ENST00000367274	ENSG00000077152.5	protein_coding	UBE2T-001	UBE2T	-0.847786	0.00243838	0.0474024		ENST00000382368	ENSG00000155034.14	protein_coding	FBXL18-003	FBXL18	-0.985291	0.00161916	0.0409542
									ENST00000367313	ENSG00000159166.9	protein_coding	LAD1-002	LAD1	-0.963067	0.00253194	0.0486159		ENST00000382422	ENSG00000198604.6	protein_coding	BAZ1A-001	BAZ1A	1.38131	0.000274093	0.0105372
									ENST00000367385	ENSG00000151414.10	protein_coding	NEK7-001	NEK7	0.721261	3.96094e-05	0.00202008		ENST00000382496	ENSG00000112902.7	protein_coding	SEMA5A-001	SEMA5A	-0.81036	4.72398e-05	0.00260708
									ENST00000367429	ENSG00000000971.11	protein_coding	CFH-001	CFH	0.852521	0.000173828	0.0066061		ENST00000382545	ENSG00000111262.4	protein_coding	KCNA1-001	KCNA1	2.77458	5.62203e-06	0.000446158
									ENST00000367463	ENSG00000111962.7	protein_coding	UST-001	UST	-0.747006	0.00237865	0.0465482		ENST00000389039	ENSG00000140279.8	protein_coding	DUOX2-001	DUOX2	0.942322	0.000217539	0.00885008
									ENST00000367470	ENSG00000157181.10	protein_coding	C1orf27-201	C1orf27	0.978088	0.00225795	0.044881		ENST00000389395	ENSG00000161091.8	protein_coding	MFSD12-005	MFSD12	1.68995	1.25358e-06	0.000125337
									ENST00000367485	ENSG00000116690.7	protein_coding	PRG4-003	PRG4	1.25047	0.002197	0.044152		ENST00000389400	ENSG00000178429.9	pseudogene	RPS3AP5-001	RPS3AP5	-0.849863	1.09593e-05	0.000767596
									ENST00000367505	ENSG00000146414.11	protein_coding	SHPRH-001	SHPRH	-1.2987	0.00178882	0.0381681		ENST00000389658	ENSG00000101680.9	protein_coding	LAMA1-001	LAMA1	1.29796	0.000189673	0.00794158
									ENST00000367545	ENSG00000152818.13	protein_coding	UTRN-001	UTRN	1.6303	7.27249e-09	1.43563e-06		ENST00000389680	ENSG00000211459.2	Mt_rRNA	MT-RNR1-201	MT-RNR1	0.824173	6.52873e-05	0.00339155
									ENST00000367568	ENSG00000135604.9	protein_coding	STX11-001	STX11	1.10249	9.70025e-05	0.00414317		ENST00000389881	ENSG00000149328.10	protein_coding	GLB1L2-202	GLB1L2	12.9266	0.00172219	0.0428457
									ENST00000367580	ENSG00000153029.10	protein_coding	MR1-001	MR1	0.879572	2.13007e-07	2.52427e-05		ENST00000391418	ENSG00000212724.2	protein_coding	KRTAP2-3-001	KRTAP2-3	3.55591	0.000544747	0.0180082
									ENST00000367603	ENSG00000010818.4	protein_coding	HIVEP2-201	HIVEP2	1.07778	0.000520062	0.0156289		ENST00000391491	ENSG00000212802.3	pseudogene	RPL15P3-001	RPL15P3	-0.84362	2.37924e-06	0.000215557
									ENST00000367629	ENSG00000116194.8	protein_coding	ANGPTL1-003	ANGPTL1	4.20018	8.27381e-13	8.7853e-10		ENST00000391753	ENSG00000170889.9	protein_coding	RPS9-010	RPS9	-0.719126	8.45829e-05	0.00420074
									ENST00000367687	ENSG00000152061.17	protein_coding	RABGAP1L-008	RABGAP1L	-11.6102	0.00255821	0.0489631		ENST00000391826	ENSG00000104951.11	protein_coding	IL4I1-003	IL4I1	3.57291	2.82321e-06	0.000246525
									ENST00000367697	ENSG00000051620.6	protein_coding	HEBP2-003	HEBP2	-0.864525	0.000347963	0.0114106		ENST00000391857	ENSG00000142541.12	protein_coding	RPL13A-001	RPL13A	-0.823446	0.000134444	0.00607472
									ENST00000367808	ENSG00000117475.9	protein_coding	BLZF1-001	BLZF1	1.56833	1.84577e-08	3.27738e-06		ENST00000391976	ENSG00000115677.12	protein_coding	HDLBP-002	HDLBP	-0.686828	8.8219e-05	0.00434072
									ENST00000367840	ENSG00000143164.11	protein_coding	DCAF6-001	DCAF6	18.763	0.00023679	0.00847239		ENST00000392048	ENSG00000135899.12	protein_coding	SP110-004	SP110	4.89075	3.08072e-07	3.88967e-05
									ENST00000367871	ENSG00000028839.5	protein_coding	TBPL1-002	TBPL1	-1.04516	0.000426634	0.0134478		ENST00000392064	ENSG00000152061.17	protein_coding	RABGAP1L-202	RABGAP1L	2.20893	9.65072e-09	2.17104e-06
									ENST00000367884	ENSG00000143198.7	protein_coding	MGST3-004	MGST3	-1.47863	0.000132938	0.00529867		ENST00000392221	ENSG00000114942.9	protein_coding	EEF1B2-201	EEF1B2	-1.00031	0.000815583	0.0247854
									ENST00000367886	ENSG00000143198.7	protein_coding	MGST3-201	MGST3	-0.934896	0.00151045	0.0336057		ENST00000392322	ENSG00000115415.14	protein_coding	STAT1-003	STAT1	2.0571	5.83093e-05	0.0030988
									ENST00000368021	ENSG00000158773.10	protein_coding	USF1-001	USF1	0.987444	0.000254399	0.00900418		ENST00000392323	ENSG00000115415.14	protein_coding	STAT1-002	STAT1	2.95871	1.31929e-05	0.000894542
									ENST00000368131	ENSG00000163565.14	protein_coding	IFI16-001	IFI16	3.66106	0.000894438	0.0234618		ENST00000392367	ENSG00000132341.6	protein_coding	RAN-005	RAN	-0.844387	0.000144852	0.00647566
									ENST00000368141	ENSG00000163563.7	protein_coding	MNDA-001	MNDA	3.81065	0.000358632	0.0116882		ENST00000392400	ENSG00000061938.12	protein_coding	TNK2-202	TNK2	16.6965	0.000683669	0.0215283
									ENST00000368194	ENSG00000132694.14	protein_coding	ARHGEF11-001	ARHGEF11	0.603069	0.00113816	0.0278462		ENST00000392452	ENSG00000180611.6	protein_coding	MB21D2-001	MB21D2	0.612322	0.0012524	0.0340846
									ENST00000368300	ENSG00000160789.15	protein_coding	LMNA-001	LMNA	0.762089	0.00237652	0.0465235		ENST00000392533	ENSG00000135090.9	protein_coding	TAOK3-001	TAOK3	0.703776	0.00104138	0.0298532
									ENST00000368364	ENSG00000135547.4	protein_coding	HEY2-001	HEY2	0.782498	0.00205557	0.0420224		ENST00000392560	ENSG00000138430.11	protein_coding	OLA1-008	OLA1	-0.797961	0.000111296	0.00525226
									ENST00000368409	ENSG00000243364.3	protein_coding	EFNA4-001	EFNA4	-1.73629	0.00073295	0.0204453		ENST00000392583	ENSG00000111335.8	protein_coding	OAS2-002	OAS2	7.41621	1.67128e-08	3.41269e-06
									ENST00000368474	ENSG00000160710.11	protein_coding	ADAR-001	ADAR	2.38578	2.76413e-11	1.25428e-08		ENST00000392730	ENSG00000215030.4	pseudogene	RPL13P12-001	RPL13P12	-0.63998	0.000324948	0.0120642
									ENST00000368476	ENSG00000160716.4	protein_coding	CHRNB2-001	CHRNB2	-0.622911	0.00161864	0.0353597		ENST00000392811	ENSG00000082014.12	protein_coding	SMARCD3-001	SMARCD3	-1.7166	0.00152516	0.0393643
									ENST00000368564	ENSG00000196911.5	protein_coding	KPNA5-001	KPNA5	0.957567	1.92643e-05	0.00110211		ENST00000392845	ENSG00000169359.8	protein_coding	SLC33A1-002	SLC33A1	-0.584638	0.000751336	0.0231914
									ENST00000368642	ENSG00000176769.9	protein_coding	TCERG1L-002	TCERG1L	0.86214	0.00140848	0.0319563		ENST00000392871	ENSG00000121964.9	protein_coding	GTDC1-008	GTDC1	-2.95988	0.00157159	0.0403067
									ENST00000368671	ENSG00000180745.4	protein_coding	CLRN3-001	CLRN3	-1.42945	0.000189352	0.00705219		ENST00000392882	ENSG00000140105.13	protein_coding	WARS-001	WARS	2.10537	6.4425e-05	0.00335991
									ENST00000368850	ENSG00000112394.12	protein_coding	SLC16A10-002	SLC16A10	-1.47201	3.6159e-06	0.000271146		ENST00000392932	ENSG00000182217.7	protein_coding	HIST2H4B-003	HIST2H4B	1.55597	1.31956e-06	0.000130459
									ENST00000368914	ENSG00000143434.11	protein_coding	SEMA6C-001	SEMA6C	-1.09225	0.000112628	0.00465203		ENST00000392939	ENSG00000183941.7	protein_coding	HIST2H4A-003	HIST2H4A	1.6958	1.26639e-06	0.000126379
									ENST00000368921	ENSG00000213190.2	protein_coding	MLLT11-001	MLLT11	-1.12674	1.07783e-06	9.86604e-05		ENST00000393118	ENSG00000122786.15	protein_coding	CALD1-202	CALD1	1.45211	4.44815e-06	0.000366134
									ENST00000368923	ENSG00000203797.4	protein_coding	DDO-002	DDO	1.83754	1.97601e-05	0.00112442		ENST00000393136	ENSG00000137752.18	protein_coding	CASP1-202	CASP1	4.20459	8.7854e-05	0.00432677
									ENST00000368924	ENSG00000203797.4	protein_coding	DDO-001	DDO	2.23939	6.41837e-08	9.57184e-06		ENST00000393158	ENSG00000170962.8	protein_coding	PDGFD-001	PDGFD	-1.04546	4.32087e-07	5.2018e-05
									ENST00000368985	ENSG00000163131.6	protein_coding	CTSS-001	CTSS	0.941689	4.02261e-06	0.000297443		ENST00000393218	ENSG00000100600.10	protein_coding	LGMN-005	LGMN	2.53621	1.95827e-07	2.66581e-05
									ENST00000369022	ENSG00000146285.9	protein_coding	SCML4-008	SCML4	2.69572	0.000275942	0.00960658		ENST00000393220	ENSG00000107290.9	protein_coding	SETX-202	SETX	0.605166	0.00125013	0.034061
									ENST00000369026	ENSG00000143384.8	protein_coding	MCL1-001	MCL1	1.20346	6.28493e-10	1.76547e-07		ENST00000393375	ENSG00000171204.8	protein_coding	TMEM126B-201	TMEM126B	-8.23746	0.000936321	0.0274486
									ENST00000369031	ENSG00000164494.7	protein_coding	PDSS2-002	PDSS2	-3.33953	0.00137852	0.0315775		ENST00000393437	ENSG00000170500.8	protein_coding	LONRF2-001	LONRF2	-2.75737	5.86899e-12	4.33474e-09
									ENST00000369059	ENSG00000066468.16	protein_coding	FGFR2-007	FGFR2	-1.78269	2.91255e-05	0.00157144		ENST00000393593	ENSG00000168310.6	protein_coding	IRF2-001	IRF2	1.21635	0.000108483	0.00514699
									ENST00000369061	ENSG00000066468.16	protein_coding	FGFR2-203	FGFR2	-2.1876	9.1328e-05	0.00396783		ENST00000393743	ENSG00000137628.12	protein_coding	DDX60-001	DDX60	3.73702	3.63799e-10	1.30503e-07
									ENST00000369066	ENSG00000112297.10	protein_coding	AIM1-001	AIM1	1.48959	9.32095e-09	1.78649e-06		ENST00000393892	ENSG00000173786.11	protein_coding	CNP-001	CNP	2.52221	8.73064e-11	3.92812e-08
									ENST00000369114	ENSG00000143401.10	protein_coding	ANP32E-004	ANP32E	-2.03035	0.00131419	0.0307218		ENST00000394225	ENSG00000109390.7	protein_coding	NDUFC1-005	NDUFC1	1.53899	9.1589e-05	0.00446973
									ENST00000369140	ENSG00000014914.15	protein_coding	MTMR11-001	MTMR11	1.76938	7.03478e-05	0.00320862		ENST00000394252	ENSG00000170439.5	protein_coding	METTL7B-001	METTL7B	-0.919701	0.00134256	0.03599
									ENST00000369155	ENSG00000184678.8	protein_coding	HIST2H2BE-001	HIST2H2BE	0.975178	0.000129221	0.00517772		ENST00000394332	ENSG00000125691.8	protein_coding	RPL23-003	RPL23	-0.718922	8.73313e-06	0.000643959
									ENST00000369159	ENSG00000203812.2	protein_coding	HIST2H2AA4-001	HIST2H2AA4	1.85892	5.57997e-08	8.46418e-06		ENST00000394465	ENSG00000197262.8	protein_coding	CCL4L2-001	CCL4L2	2.86236	0.00047841	0.0162711
									ENST00000369161	ENSG00000183558.5	protein_coding	HIST2H2AA3-001	HIST2H2AA3	1.84626	5.22084e-08	8.05755e-06		ENST00000394562	ENSG00000172123.8	protein_coding	SLFN12-002	SLFN12	4.68012	0.00123867	0.0338807
									ENST00000369168	ENSG00000150337.9	protein_coding	FCGR1A-001	FCGR1A	1.79527	4.74997e-05	0.00233717		ENST00000394605	ENSG00000157224.10	protein_coding	CLDN12-002	CLDN12	-0.770521	0.000224805	0.00908996
									ENST00000369303	ENSG00000135333.9	protein_coding	EPHA7-001	EPHA7	2.7047	6.39423e-06	0.000438599		ENST00000394620	ENSG00000108700.4	protein_coding	CCL8-001	CCL8	5.29477	4.07028e-11	2.07784e-08
									ENST00000369317	ENSG00000117289.7	protein_coding	TXNIP-001	TXNIP	0.834641	2.8587e-05	0.00155281		ENST00000394660	ENSG00000172349.12	protein_coding	IL16-001	IL16	2.43657	0.000438861	0.0152977
									ENST00000369318	ENSG00000165806.15	protein_coding	CASP7-001	CASP7	1.45221	2.9248e-09	6.81055e-07		ENST00000394662	ENSG00000225492.2	pseudogene	GBP1P1-001	GBP1P1	8.94885	5.46868e-07	6.28436e-05
									ENST00000369331	ENSG00000165806.15	protein_coding	CASP7-003	CASP7	1.50411	0.00109499	0.0270896		ENST00000394667	ENSG00000109475.12	protein_coding	RPL34-001	RPL34	-0.694701	0.000456434	0.0156743
									ENST00000369466	ENSG00000116830.6	protein_coding	TTF2-001	TTF2	0.923566	2.57511e-06	0.00020497		ENST00000394668	ENSG00000109475.12	protein_coding	RPL34-003	RPL34	-0.669013	0.000733881	0.0227718
									ENST00000369583	ENSG00000138166.5	protein_coding	DUSP5-001	DUSP5	1.01087	3.20101e-05	0.00170456		ENST00000394709	ENSG00000126803.8	protein_coding	HSPA2-001	HSPA2	-0.609447	0.00180001	0.0442428
									ENST00000369645	ENSG00000155363.14	protein_coding	MOV10-006	MOV10	2.48851	1.17899e-09	2.98064e-07		ENST00000394878	ENSG00000213553.3	pseudogene	RPLP0P6-001	RPLP0P6	-1.05366	0.000202813	0.00833886
									ENST00000369687	ENSG00000203877.3	protein_coding	RIPPLY2-002	RIPPLY2	-0.870563	0.00100342	0.0254653		ENST00000395003	ENSG00000043143.16	protein_coding	PHF15-002	PHF15	1.244	8.85308e-07	9.51455e-05
									ENST00000369713	ENSG00000148834.8	protein_coding	GSTO1-001	GSTO1	0.98613	3.99937e-07	4.23764e-05		ENST00000395006	ENSG00000139644.8	protein_coding	TMBIM6-007	TMBIM6	-2.78972	0.00043068	0.0151025
									ENST00000369721	ENSG00000116459.6	protein_coding	ATP5F1-004	ATP5F1	-0.967444	0.000225343	0.00811098		ENST00000395127	ENSG00000055332.11	protein_coding	EIF2AK2-201	EIF2AK2	3.81243	0.000411421	0.0145996
									ENST00000369738	ENSG00000173947.9	protein_coding	PIFO-001	PIFO	-0.803846	8.22983e-05	0.00366245		ENST00000395148	ENSG00000003402.14	protein_coding	CFLAR-005	CFLAR	1.74145	8.15265e-08	1.29591e-05
									ENST00000369754	ENSG00000112773.11	protein_coding	FAM46A-003	FAM46A	1.18225	0.000564024	0.0166544		ENST00000395305	ENSG00000204257.10	protein_coding	HLA-DMA-004	HLA-DMA	1.90151	0.00186995	0.045582
									ENST00000369756	ENSG00000112773.11	protein_coding	FAM46A-005	FAM46A	1.60028	4.29518e-10	1.26686e-07		ENST00000395473	ENSG00000168961.12	protein_coding	LGALS9-001	LGALS9	2.73909	9.69721e-08	1.47096e-05
									ENST00000369764	ENSG00000107960.6	protein_coding	OBFC1-002	OBFC1	-0.68587	0.00202051	0.0414973		ENST00000395526	ENSG00000188611.9	protein_coding	ASAH2-001	ASAH2	0.809273	2.39254e-05	0.00148045
									ENST00000369799	ENSG00000168710.13	protein_coding	AHCYL1-001	AHCYL1	0.716793	9.35315e-07	8.75781e-05		ENST00000395566	ENSG00000110492.11	protein_coding	MDK-005	MDK	0.628492	0.000629034	0.0201831
									ENST00000369800	ENSG00000214357.4	protein_coding	NEURL1B-001	NEURL1B	-0.731092	8.21947e-05	0.00366091		ENST00000395569	ENSG00000110492.11	protein_coding	MDK-004	MDK	1.47285	0.000163568	0.00709474
									ENST00000369838	ENSG00000198478.6	protein_coding	SH3BGRL2-001	SH3BGRL2	-0.647002	3.06068e-06	0.000237565		ENST00000395641	ENSG00000176046.7	protein_coding	NUPR1-002	NUPR1	2.99993	1.97594e-10	7.82871e-08
									ENST00000369864	ENSG00000181754.6	protein_coding	AMIGO1-001	AMIGO1	-0.655839	5.07712e-05	0.0024684		ENST00000395676	ENSG00000130487.4	protein_coding	KLHDC7B-001	KLHDC7B	3.06555	1.51934e-12	1.71624e-09
									ENST00000369872	ENSG00000143028.7	protein_coding	SYPL2-001	SYPL2	-0.846151	0.00102508	0.0258417		ENST00000395743	ENSG00000174808.7	protein_coding	BTC-001	BTC	2.97054	2.20824e-12	2.29878e-09
									ENST00000370005	ENSG00000119915.4	protein_coding	ELOVL3-001	ELOVL3	4.60151	6.54976e-09	1.32218e-06		ENST00000395822	ENSG00000124256.10	protein_coding	ZBP1-003	ZBP1	8.34792	2.68731e-06	0.000238582
									ENST00000370082	ENSG00000130589.11	protein_coding	HELZ2-004	HELZ2	4.68871	4.76324e-13	5.7474e-10		ENST00000395866	ENSG00000148053.11	protein_coding	NTRK2-203	NTRK2	1.47033	6.17384e-05	0.00324209
									ENST00000370152	ENSG00000156875.9	protein_coding	HIAT1-001	HIAT1	0.783709	5.95552e-07	5.95451e-05		ENST00000395965	ENSG00000113391.12	protein_coding	FAM172A-001	FAM172A	-1.30737	6.09168e-10	2.02133e-07
									ENST00000370192	ENSG00000188641.8	protein_coding	DPYD-001	DPYD	0.5853	0.000306163	0.0103844		ENST00000396070	ENSG00000156482.6	protein_coding	RPL30-009	RPL30	-1.28354	0.000799826	0.0244184
									ENST00000370205	ENSG00000172339.8	protein_coding	ALG14-001	ALG14	-0.650159	0.000452539	0.0140748		ENST00000396077	ENSG00000185219.11	protein_coding	ZNF445-001	ZNF445	-0.729848	0.000148928	0.00659994
									ENST00000370206	ENSG00000117519.11	protein_coding	CNN3-001	CNN3	0.704248	0.00058675	0.0172106		ENST00000396085	ENSG00000166833.15	protein_coding	NAV2-002	NAV2	-1.22297	0.000409307	0.0145842
									ENST00000370223	ENSG00000107816.13	protein_coding	LZTS2-002	LZTS2	0.879957	9.14819e-06	0.000592474		ENST00000396152	ENSG00000122643.13	protein_coding	NT5C3A-004	NT5C3A	2.55631	1.08278e-05	0.000763426
									ENST00000370315	ENSG00000164430.11	protein_coding	MB21D1-002	MB21D1	1.60556	4.52341e-05	0.00224862		ENST00000396183	ENSG00000168036.12	protein_coding	CTNNB1-003	CTNNB1	0.915382	0.000692799	0.0217623
									ENST00000370435	ENSG00000119900.7	protein_coding	OGFRL1-001	OGFRL1	0.796082	2.13475e-05	0.00120187		ENST00000396203	ENSG00000188846.9	protein_coding	RPL14-002	RPL14	-1.0106	0.00158258	0.0404725
									ENST00000370459	ENSG00000154451.10	protein_coding	GBP5-001	GBP5	6.14699	7.33674e-05	0.00331784		ENST00000396334	ENSG00000172936.8	protein_coding	MYD88-001	MYD88	2.31704	1.59683e-10	6.62321e-08
									ENST00000370461	ENSG00000060491.11	protein_coding	OGFR-002	OGFR	2.75342	4.78311e-05	0.00234912		ENST00000396373	ENSG00000139083.6	protein_coding	ETV6-001	ETV6	0.799097	0.000148702	0.00659994
									ENST00000370466	ENSG00000162645.8	protein_coding	GBP2-002	GBP2	1.67135	4.59481e-08	7.36988e-06		ENST00000396423	ENSG00000164749.7	protein_coding	HNF4G-001	HNF4G	1.09107	4.06012e-05	0.00231283
									ENST00000370470	ENSG00000102081.9	protein_coding	FMR1-004	FMR1	1.23181	0.000827396	0.0221855		ENST00000396425	ENSG00000100167.15	protein_coding	SEPT3-001	2020-09-03	-0.70041	0.0015723	0.0403067
									ENST00000370473	ENSG00000117228.9	protein_coding	GBP1-001	GBP1	5.16838	2.65906e-14	7.84289e-11		ENST00000396466	ENSG00000147604.9	protein_coding	RPL7-004	RPL7	-0.975765	1.47207e-09	4.46593e-07
									ENST00000370475	ENSG00000102081.9	protein_coding	FMR1-001	FMR1	1.90045	3.51504e-05	0.00183138		ENST00000396526	ENSG00000129515.14	protein_coding	SNX6-001	SNX6	0.637277	0.000884846	0.0263326
									ENST00000370482	ENSG00000117226.7	protein_coding	GBP3-009	GBP3	3.14871	1.33339e-06	0.000117593		ENST00000396534	ENSG00000129515.14	protein_coding	SNX6-202	SNX6	1.12805	1.765e-06	0.000166736
									ENST00000370495	ENSG00000155287.6	protein_coding	SLC25A28-001	SLC25A28	2.81549	3.47078e-13	4.60667e-10		ENST00000396545	ENSG00000161955.12	protein_coding	TNFSF13-004	TNFSF13	1.61638	0.000451519	0.0155756
									ENST00000370500	ENSG00000137947.7	protein_coding	GTF2B-001	GTF2B	0.68931	5.1828e-05	0.00251288		ENST00000396599	ENSG00000213860.3	pseudogene	RPL21P75-001	RPL21P75	-0.98711	4.23999e-05	0.00239984
									ENST00000370626	ENSG00000119986.6	protein_coding	AVPI1-001	AVPI1	0.796073	5.94161e-06	0.000411272		ENST00000396651	ENSG00000142937.7	protein_coding	RPS8-001	RPS8	-0.634575	2.81105e-06	0.000245868
									ENST00000370645	ENSG00000174021.6	protein_coding	GNG5-002	GNG5	0.595404	0.000479028	0.0147176		ENST00000396655	ENSG00000139180.5	protein_coding	NDUFA9-002	NDUFA9	1.20602	2.7255e-06	0.000240365
									ENST00000370708	ENSG00000112200.12	protein_coding	ZNF451-002	ZNF451	0.650127	0.002466	0.0477645		ENST00000396680	ENSG00000128272.10	protein_coding	ATF4-201	ATF4	0.820188	0.000239774	0.00948573
									ENST00000370747	ENSG00000137965.6	protein_coding	IFI44-001	IFI44	4.31283	7.41115e-13	8.37161e-10		ENST00000396825	ENSG00000197296.5	protein_coding	FITM2-001	FITM2	-1.03628	1.38092e-08	2.89781e-06
									ENST00000370751	ENSG00000137959.10	protein_coding	IFI44L-001	IFI44L	6.20707	7.53229e-12	4.89614e-09		ENST00000396864	ENSG00000213928.4	protein_coding	IRF9-001	IRF9	2.01521	4.84466e-06	0.000392684
									ENST00000370752	ENSG00000165359.9	protein_coding	DDX26B-001	DDX26B	1.14908	1.71258e-05	0.000994775		ENST00000396891	ENSG00000197903.6	protein_coding	HIST1H2BK-201	HIST1H2BK	0.93519	2.71339e-06	0.000239834
									ENST00000370828	ENSG00000076716.7	protein_coding	GPC4-001	GPC4	0.699654	7.48573e-05	0.00337659		ENST00000396984	ENSG00000180596.7	protein_coding	HIST1H2BC-002	HIST1H2BC	1.81547	3.97959e-06	0.000333776
									ENST00000370918	ENSG00000012660.9	protein_coding	ELOVL5-201	ELOVL5	-3.00819	0.0015143	0.0336523		ENST00000397189	ENSG00000102221.9	protein_coding	PHF16-201	PHF16	0.677447	0.00104471	0.0299132
									ENST00000370963	ENSG00000170899.6	protein_coding	GSTA4-001	GSTA4	-0.708507	0.00191016	0.0399495		ENST00000397278	ENSG00000100342.16	protein_coding	APOL1-001	APOL1	2.36153	0.000240862	0.00952169
									ENST00000371019	ENSG00000181274.5	protein_coding	FRAT2-001	FRAT2	-0.590699	0.00118901	0.0286716		ENST00000397279	ENSG00000100342.16	protein_coding	APOL1-202	APOL1	5.45452	8.69367e-05	0.00430556
									ENST00000371064	ENSG00000188706.8	protein_coding	ZDHHC9-005	ZDHHC9	0.638295	6.46495e-05	0.00300027		ENST00000397293	ENSG00000128284.15	protein_coding	APOL3-201	APOL3	11.4557	0.000816746	0.0248065
									ENST00000371110	ENSG00000155629.10	protein_coding	PIK3AP1-002	PIK3AP1	1.35485	6.64346e-05	0.00305955		ENST00000397423	ENSG00000111846.11	protein_coding	GCNT2-002	GCNT2	1.9031	1.23421e-05	0.000847153
									ENST00000371129	ENSG00000132855.4	protein_coding	ANGPTL3-001	ANGPTL3	-1.28589	0.00107115	0.0266486		ENST00000397566	ENSG00000185507.15	protein_coding	IRF7-202	IRF7	3.14701	2.24283e-05	0.00140252
									ENST00000371199	ENSG00000101966.8	protein_coding	XIAP-002	XIAP	1.1783	3.46159e-07	3.7506e-05		ENST00000397668	ENSG00000095066.7	protein_coding	HOOK2-002	HOOK2	-2.00557	0.000980081	0.0284647
									ENST00000371204	ENSG00000134716.5	protein_coding	CYP2J2-001	CYP2J2	3.37363	8.6255e-12	5.35892e-09		ENST00000397766	ENSG00000182405.4	protein_coding	PGBD4-001	PGBD4	-0.886114	5.42333e-05	0.00291722
									ENST00000371319	ENSG00000157216.11	protein_coding	SSBP3-007	SSBP3	0.958353	0.000562825	0.0166522		ENST00000397977	ENSG00000104613.7	protein_coding	INTS10-001	INTS10	-0.708246	0.000194326	0.0080854
									ENST00000371322	ENSG00000158290.12	protein_coding	CUL4B-003	CUL4B	1.07914	2.19172e-07	2.58006e-05		ENST00000398030	ENSG00000100823.7	protein_coding	APEX1-008	APEX1	-2.40957	0.000579894	0.0188762
									ENST00000371369	ENSG00000125355.11	protein_coding	TMEM255A-002	TMEM255A	2.88095	0.000212482	0.00777456		ENST00000398074	ENSG00000104213.8	protein_coding	PDGFRL-201	PDGFRL	1.32657	8.81112e-06	0.000648809
									ENST00000371733	ENSG00000085832.12	protein_coding	EPS15-001	EPS15	0.696843	5.04982e-06	0.000359384		ENST00000398259	ENSG00000214389.2	pseudogene	RPS3AP26-001	RPS3AP26	-0.87587	4.15941e-06	0.000345582
									ENST00000371752	ENSG00000124201.10	protein_coding	ZNFX1-001	ZNFX1	3.09046	8.92779e-09	1.72687e-06		ENST00000398316	ENSG00000102531.12	protein_coding	FNDC3A-002	FNDC3A	2.57071	5.58744e-06	0.000444076
									ENST00000371795	ENSG00000152778.7	protein_coding	IFIT5-001	IFIT5	2.49687	4.33861e-14	1.09686e-10		ENST00000398341	ENSG00000160190.8	protein_coding	SLC37A1-001	SLC37A1	0.679603	3.87767e-05	0.00221603
									ENST00000371804	ENSG00000185745.8	protein_coding	IFIT1-001	IFIT1	6.10351	1.11708e-15	7.78195e-12		ENST00000398410	ENSG00000214485.5	pseudogene	CTB-13H5.1-201	CTB-13H5.1	-0.673417	0.000301361	0.0113391
									ENST00000371811	ENSG00000119917.9	protein_coding	IFIT3-002	IFIT3	5.05052	9.82469e-15	4.1355e-11		ENST00000398540	ENSG00000114541.10	protein_coding	FRMD4B-001	FRMD4B	0.627006	0.000400296	0.0143112
									ENST00000371818	ENSG00000119917.9	protein_coding	IFIT3-001	IFIT3	6.04676	1.31115e-16	2.32035e-12		ENST00000398576	ENSG00000136167.9	protein_coding	LCP1-006	LCP1	-15.2567	5.85208e-05	0.00310693
									ENST00000371822	ENSG00000131725.9	protein_coding	WDR44-201	WDR44	1.10019	0.0016123	0.0352693		ENST00000398594	ENSG00000254122.1	protein_coding	PCDHGB7-001	PCDHGB7	-0.796503	3.54335e-06	0.000301474
									ENST00000371826	ENSG00000119922.7	protein_coding	IFIT2-001	IFIT2	6.31902	2.0981e-17	5.7628e-13		ENST00000398598	ENSG00000157601.9	protein_coding	MX1-002	MX1	5.45193	2.05206e-13	4.19022e-10
									ENST00000371828	ENSG00000124214.15	protein_coding	STAU1-201	STAU1	0.624565	0.000638221	0.0183453		ENST00000398600	ENSG00000157601.9	protein_coding	MX1-001	MX1	2.09843	3.72854e-05	0.00213994
									ENST00000371852	ENSG00000138135.5	protein_coding	CH25H-001	CH25H	2.92801	1.82942e-05	0.00105114		ENST00000399017	ENSG00000182670.9	protein_coding	TTC3-003	TTC3	-1.46827	0.000180196	0.00763416
									ENST00000371940	ENSG00000142961.10	protein_coding	MOB3C-002	MOB3C	2.08866	1.82578e-05	0.00105019		ENST00000399292	ENSG00000205670.6	protein_coding	SMIM11-003	SMIM11	-0.831048	8.29509e-05	0.00412741
									ENST00000372037	ENSG00000107779.6	protein_coding	BMPR1A-001	BMPR1A	0.67144	8.10455e-06	0.000536507		ENST00000399639	ENSG00000143469.12	protein_coding	SYT14-201	SYT14	-14.5022	0.00147654	0.0384435
									ENST00000372086	ENSG00000070759.12	protein_coding	TESK2-001	TESK2	1.7565	0.00124138	0.0295412		ENST00000399688	ENSG00000128050.4	protein_coding	PAICS-003	PAICS	-0.632152	2.94634e-05	0.00175955
									ENST00000372106	ENSG00000101888.7	protein_coding	NXT2-002	NXT2	0.62505	0.000419827	0.013299		ENST00000399777	ENSG00000099968.13	protein_coding	BCL2L13-006	BCL2L13	1.73355	0.00024857	0.00974655
									ENST00000372209	ENSG00000142937.7	protein_coding	RPS8-003	RPS8	-0.585001	0.0017027	0.036894		ENST00000399808	ENSG00000142089.11	protein_coding	IFITM3-001	IFITM3	2.19818	3.31589e-10	1.2141e-07
									ENST00000372285	ENSG00000101017.9	protein_coding	CD40-001	CD40	1.71389	1.60824e-07	2.0043e-05		ENST00000399815	ENSG00000185201.12	protein_coding	IFITM2-004	IFITM2	5.39838	7.62296e-10	2.46775e-07
									ENST00000372441	ENSG00000204052.4	protein_coding	LRRC73-001	LRRC73	-0.891903	0.00012269	0.00497309		ENST00000399817	ENSG00000185201.12	protein_coding	IFITM2-001	IFITM2	2.14953	5.92969e-12	4.33474e-09
									ENST00000372621	ENSG00000171793.9	protein_coding	CTPS1-001	CTPS1	-0.83104	0.00110959	0.0273235		ENST00000400020	ENSG00000101745.10	protein_coding	ANKRD12-002	ANKRD12	1.93664	0.000283276	0.0108042
									ENST00000372642	ENSG00000167136.6	protein_coding	ENDOG-001	ENDOG	-0.766019	0.000511265	0.0154313		ENST00000400094	ENSG00000154723.8	protein_coding	ATP5J-007	ATP5J	-1.10115	0.000178918	0.007587
									ENST00000372680	ENSG00000204065.2	protein_coding	TCEAL5-001	TCEAL5	-0.937434	0.00177309	0.0379885		ENST00000400245	ENSG00000125826.15	protein_coding	RBCK1-003	RBCK1	1.62253	1.28561e-06	0.000127817
									ENST00000372684	ENSG00000117016.5	protein_coding	RIMS3-001	RIMS3	-0.657134	0.00252631	0.0485431		ENST00000400247	ENSG00000125826.15	protein_coding	RBCK1-002	RBCK1	3.22409	2.2238e-05	0.00139226
									ENST00000372717	ENSG00000244274.3	protein_coding	DBNDD2-008	DBNDD2	-1.39923	0.00195544	0.0406007		ENST00000400335	ENSG00000183762.8	protein_coding	KREMEN1-003	KREMEN1	-0.732516	4.11079e-06	0.000342078
									ENST00000372755	ENSG00000035403.12	protein_coding	VCL-001	VCL	0.695311	2.67728e-05	0.00146687		ENST00000400577	ENSG00000185272.9	protein_coding	RBM11-001	RBM11	3.93303	2.42164e-05	0.0014915
									ENST00000372829	ENSG00000126947.7	protein_coding	ARMCX1-001	ARMCX1	1.22784	7.04503e-09	1.40085e-06		ENST00000401089	ENSG00000055070.12	protein_coding	SZRD1-005	SZRD1	0.64989	0.00202902	0.04848
									ENST00000372899	ENSG00000024048.6	protein_coding	UBR2-001	UBR2	0.921879	0.000216358	0.00788918		ENST00000401418	ENSG00000220749.3	pseudogene	RPL21P28-001	RPL21P28	-0.768772	0.000411802	0.0145996
									ENST00000372901	ENSG00000024048.6	protein_coding	UBR2-002	UBR2	0.971754	3.39631e-07	3.69495e-05		ENST00000401609	ENSG00000100316.11	protein_coding	RPL3-003	RPL3	-0.878354	0.000109924	0.00520138
									ENST00000372902	ENSG00000126953.5	protein_coding	TIMM8A-001	TIMM8A	-0.726971	0.00235276	0.0460925		ENST00000402522	ENSG00000065882.11	protein_coding	TBC1D1-002	TBC1D1	2.65636	1.33147e-07	1.91051e-05
									ENST00000372979	ENSG00000122882.5	protein_coding	ECD-001	ECD	0.591836	0.000521431	0.0156491		ENST00000403444	ENSG00000079385.17	protein_coding	CEACAM1-002	CEACAM1	3.41878	4.62318e-05	0.00256746
									ENST00000372991	ENSG00000112576.8	protein_coding	CCND3-001	CCND3	2.08426	1.28075e-06	0.000113897		ENST00000403461	ENSG00000079385.17	protein_coding	CEACAM1-006	CEACAM1	2.81857	0.000474863	0.0161712
									ENST00000373001	ENSG00000116954.7	protein_coding	RRAGC-001	RRAGC	0.774793	5.42093e-08	8.29402e-06		ENST00000403564	ENSG00000171863.8	protein_coding	RPS7-008	RPS7	-1.07316	9.45633e-08	1.43853e-05
									ENST00000373178	ENSG00000116863.10	protein_coding	ADPRHL2-001	ADPRHL2	1.17735	1.16172e-09	2.95105e-07		ENST00000403590	ENSG00000218226.1	pseudogene	TATDN2P2-001	TATDN2P2	-0.714811	0.00159517	0.0406572
									ENST00000373189	ENSG00000198246.7	protein_coding	SLC29A3-001	SLC29A3	-0.76047	0.00029789	0.0102034		ENST00000403687	ENSG00000152689.13	protein_coding	RASGRP3-006	RASGRP3	2.07345	8.50271e-07	9.19384e-05
									ENST00000373231	ENSG00000124780.9	protein_coding	KCNK17-001	KCNK17	-0.794317	0.00156347	0.0344997		ENST00000403825	ENSG00000006652.9	protein_coding	IFRD1-002	IFRD1	0.982836	6.14153e-06	0.000480914
									ENST00000373232	ENSG00000180817.6	protein_coding	PPA1-001	PPA1	1.11148	1.30712e-08	2.39298e-06		ENST00000404168	ENSG00000134326.7	protein_coding	CMPK2-008	CMPK2	5.76362	1.06775e-07	1.57467e-05
									ENST00000373302	ENSG00000136854.13	protein_coding	STXBP1-001	STXBP1	0.702678	0.000562695	0.0166522		ENST00000404535	ENSG00000259431.1	protein_coding	THTPA-002	THTPA	0.888613	0.00103298	0.0296444
									ENST00000373451	ENSG00000137200.8	protein_coding	FTSJD2-001	FTSJD2	2.25211	6.29544e-12	4.23078e-09		ENST00000404895	ENSG00000156687.6	protein_coding	UNC5D-002	UNC5D	-1.45724	0.000813092	0.0247259
									ENST00000373456	ENSG00000116514.12	protein_coding	RNF19B-001	RNF19B	2.45689	5.0432e-08	7.87631e-06		ENST00000405308	ENSG00000110492.11	protein_coding	MDK-006	MDK	2.35211	1.82229e-07	2.51233e-05
									ENST00000373694	ENSG00000101347.7	protein_coding	SAMHD1-201	SAMHD1	3.1803	1.49854e-11	7.81626e-09		ENST00000405334	ENSG00000055332.11	protein_coding	EIF2AK2-002	EIF2AK2	4.48413	0.00106436	0.0302828
									ENST00000373738	ENSG00000010030.9	protein_coding	ETV7-202	ETV7	2.03129	3.24141e-05	0.0017209		ENST00000405460	ENSG00000164199.11	protein_coding	GPR98-001	GPR98	-1.80072	1.79083e-08	3.61509e-06
									ENST00000373826	ENSG00000188060.6	protein_coding	RAB42-001	RAB42	1.67861	2.20795e-06	0.000180342		ENST00000405737	ENSG00000120690.9	protein_coding	ELF1-002	ELF1	1.13661	2.41171e-05	0.00148711
									ENST00000373836	ENSG00000204138.8	protein_coding	PHACTR4-004	PHACTR4	2.65096	9.45869e-07	8.81002e-05		ENST00000405805	ENSG00000189403.10	protein_coding	HMGB1-012	HMGB1	-1.98514	0.000112975	0.00530323
									ENST00000373872	ENSG00000118707.5	protein_coding	TGIF2-001	TGIF2	1.09644	2.74183e-05	0.00150068		ENST00000405885	ENSG00000125347.9	protein_coding	IRF1-008	IRF1	2.20963	4.50478e-05	0.00251486
									ENST00000373921	ENSG00000130775.11	protein_coding	THEMIS2-002	THEMIS2	3.5871	3.19519e-07	3.50487e-05		ENST00000406078	ENSG00000214223.3	pseudogene	HNRNPA1P10-201	HNRNPA1P10	-0.612959	0.00104517	0.0299132
									ENST00000373925	ENSG00000130775.11	protein_coding	THEMIS2-001	THEMIS2	1.99684	5.94897e-05	0.00279502		ENST00000406246	ENSG00000173039.14	protein_coding	RELA-001	RELA	0.752507	3.33833e-05	0.00195624
									ENST00000373927	ENSG00000130775.11	protein_coding	THEMIS2-005	THEMIS2	3.09456	5.64125e-06	0.000396163		ENST00000407067	ENSG00000110492.11	protein_coding	MDK-002	MDK	1.14879	0.000648107	0.0206287
									ENST00000373954	ENSG00000009780.11	protein_coding	FAM76A-001	FAM76A	0.661104	9.9479e-05	0.00422854		ENST00000407280	ENSG00000216490.2	protein_coding	IFI30-001	IFI30	1.99187	4.5359e-11	2.25061e-08
									ENST00000374007	ENSG00000204147.5	protein_coding	ASAH2B-002	ASAH2B	2.06095	8.15806e-08	1.14582e-05		ENST00000407445	ENSG00000171863.8	protein_coding	RPS7-005	RPS7	-2.14782	0.00074378	0.0230117
									ENST00000374022	ENSG00000169562.9	protein_coding	GJB1-001	GJB1	-0.790174	0.00188056	0.0394472		ENST00000407797	ENSG00000197536.6	protein_coding	C5orf56-005	C5orf56	4.86309	1.04503e-09	3.30249e-07
									ENST00000374029	ENSG00000169562.9	protein_coding	GJB1-003	GJB1	-1.23885	0.00126671	0.029916		ENST00000407811	ENSG00000152689.13	protein_coding	RASGRP3-004	RASGRP3	1.74465	0.000353087	0.012937
									ENST00000374049	ENSG00000157693.10	protein_coding	C9orf91-001	C9orf91	0.99119	3.18283e-09	7.34694e-07		ENST00000407997	ENSG00000239713.3	protein_coding	APOBEC3G-001	APOBEC3G	1.0275	0.00071943	0.0224151
									ENST00000374098	ENSG00000204152.6	protein_coding	TIMM23B-001	TIMM23B	-1.49119	0.00185258	0.039092		ENST00000408936	ENSG00000136848.12	protein_coding	DAB2IP-009	DAB2IP	0.91085	0.000344588	0.0126864
									ENST00000374134	ENSG00000138835.18	protein_coding	RGS3-007	RGS3	2.08127	0.000529495	0.0158553		ENST00000408968	ENSG00000185885.11	protein_coding	IFITM1-001	IFITM1	5.85666	1.72782e-13	3.82215e-10
									ENST00000374232	ENSG00000148158.12	protein_coding	SNX30-001	SNX30	-0.713876	1.27283e-06	0.000113383		ENST00000409112	ENSG00000067066.12	protein_coding	SP100-004	SP100	2.93343	1.2258e-07	1.78788e-05
									ENST00000374276	ENSG00000158014.10	protein_coding	SLC30A2-004	SLC30A2	-1.08318	0.000548898	0.0163258		ENST00000409140	ENSG00000196141.7	protein_coding	SPATS2L-005	SPATS2L	1.82834	0.000457909	0.0157008
									ENST00000374291	ENSG00000117632.16	protein_coding	STMN1-005	STMN1	-0.985926	4.45498e-06	0.000322234		ENST00000409174	ENSG00000159399.5	protein_coding	HK2-002	HK2	2.7192	5.84473e-08	9.63672e-06
									ENST00000374296	ENSG00000182749.5	protein_coding	PAQR7-001	PAQR7	-0.923158	1.58909e-05	0.00094264		ENST00000409185	ENSG00000152102.13	protein_coding	FAM168B-001	FAM168B	-0.641905	1.4127e-05	0.000949391
									ENST00000374358	ENSG00000183726.6	protein_coding	TMEM50A-001	TMEM50A	1.23656	3.05762e-09	7.08873e-07		ENST00000409385	ENSG00000196141.7	protein_coding	SPATS2L-003	SPATS2L	3.36442	2.36849e-05	0.00147071
									ENST00000374580	ENSG00000204217.8	protein_coding	BMPR2-001	BMPR2	1.13676	2.35247e-07	2.70335e-05		ENST00000409467	ENSG00000122643.13	protein_coding	NT5C3A-003	NT5C3A	3.01573	0.000223886	0.00906662
									ENST00000374672	ENSG00000136826.10	protein_coding	KLF4-002	KLF4	0.888024	0.00125068	0.0296329		ENST00000409599	ENSG00000115604.6	protein_coding	IL18R1-001	IL18R1	2.74538	0.000138377	0.00623118
									ENST00000374720	ENSG00000070214.11	protein_coding	SLC44A1-003	SLC44A1	1.08598	8.71887e-10	2.3261e-07		ENST00000409650	ENSG00000071082.6	protein_coding	RPL31-009	RPL31	-0.95944	0.000724739	0.0225424
									ENST00000374724	ENSG00000070214.11	protein_coding	SLC44A1-004	SLC44A1	0.888473	1.07242e-06	9.83352e-05		ENST00000409652	ENSG00000221963.4	protein_coding	APOL6-001	APOL6	2.48274	7.33156e-12	5.18987e-09
									ENST00000374859	ENSG00000240065.3	protein_coding	PSMB9-001	PSMB9	3.72274	2.77068e-06	0.000218247		ENST00000409688	ENSG00000180354.11	protein_coding	C7orf41-004	C7orf41	-1.6619	0.000949191	0.0277345
									ENST00000374874	ENSG00000148123.10	protein_coding	LPPR1-002	LPPR1	-1.41583	0.000347159	0.0113979		ENST00000409774	ENSG00000152133.9	protein_coding	GPATCH11-002	GPATCH11	-1.25633	1.05569e-07	1.56894e-05
									ENST00000374882	ENSG00000204264.4	protein_coding	PSMB8-002	PSMB8	2.53857	1.89326e-13	3.14109e-10		ENST00000409787	ENSG00000122643.13	protein_coding	NT5C3A-008	NT5C3A	2.97836	0.000383029	0.0138242
									ENST00000374897	ENSG00000204267.9	protein_coding	TAP2-001	TAP2	4.11651	4.30411e-13	5.4407e-10		ENST00000409815	ENSG00000135899.12	protein_coding	SP110-007	SP110	6.00766	1.01939e-05	0.000729384
									ENST00000374899	ENSG00000204267.9	protein_coding	TAP2-002	TAP2	2.75434	2.05732e-06	0.000169868		ENST00000409921	ENSG00000042493.11	protein_coding	CAPG-004	CAPG	1.91012	0.000182599	0.00770616
									ENST00000375249	ENSG00000130956.9	protein_coding	HABP4-001	HABP4	-0.633545	7.95185e-05	0.00355814		ENST00000409930	ENSG00000136689.14	protein_coding	IL1RN-005	IL1RN	4.79775	0.00109705	0.0310797
									ENST00000375391	ENSG00000150403.13	protein_coding	TMCO3-008	TMCO3	-0.854964	0.000629835	0.0181337		ENST00000409987	ENSG00000106355.5	protein_coding	LSM5-010	LSM5	-0.997937	0.0014132	0.0372903
									ENST00000375490	ENSG00000076053.6	protein_coding	RBM7-002	RBM7	1.3057	0.000611067	0.0177086		ENST00000410110	ENSG00000082153.13	protein_coding	BZW1-008	BZW1	-1.11107	0.00136941	0.0364429
									ENST00000375734	ENSG00000115963.9	protein_coding	RND3-002	RND3	1.44745	0.000247037	0.00879051		ENST00000411427	ENSG00000228318.1	antisense	AP001610.5-001	AP001610.5	5.07912	3.41175e-12	2.87513e-09
									ENST00000375887	ENSG00000102524.7	protein_coding	TNFSF13B-001	TNFSF13B	4.54776	4.03383e-14	1.0708e-10		ENST00000411482	ENSG00000135363.7	protein_coding	LMO2-003	LMO2	1.45113	1.59935e-05	0.00105706
									ENST00000375940	ENSG00000120539.10	protein_coding	MASTL-004	MASTL	4.49286	9.15273e-07	8.60049e-05		ENST00000411578	ENSG00000164078.8	protein_coding	MST1R-007	MST1R	2.05948	0.0011227	0.0315707
									ENST00000376238	ENSG00000197506.6	protein_coding	SLC28A3-001	SLC28A3	1.59517	6.90101e-09	1.38257e-06		ENST00000411630	ENSG00000226950.2	processed_transcript	DANCR-001	DANCR	-2.01922	1.11458e-08	2.41527e-06
									ENST00000376281	ENSG00000165119.14	protein_coding	HNRNPK-011	HNRNPK	1.29436	0.00134904	0.0311399		ENST00000411647	ENSG00000125826.15	protein_coding	RBCK1-004	RBCK1	4.655	0.00162671	0.0410433
									ENST00000376441	ENSG00000068400.9	protein_coding	GRIPAP1-001	GRIPAP1	0.774139	7.90085e-08	1.1305e-05		ENST00000411702	ENSG00000173821.15	protein_coding	RNF213-005	RNF213	2.7845	2.79474e-06	0.000244844
									ENST00000376454	ENSG00000120549.11	protein_coding	KIAA1217-004	KIAA1217	1.63617	1.55968e-05	0.000927265		ENST00000411875	ENSG00000106588.6	protein_coding	PSMA2-002	PSMA2	0.902147	0.00188616	0.0458509
									ENST00000376547	ENSG00000102572.10	protein_coding	STK24-002	STK24	0.783724	0.000223615	0.00807617		ENST00000411955	ENSG00000177409.7	protein_coding	SAMD9L-007	SAMD9L	5.78768	1.01265e-07	1.51872e-05
									ENST00000376630	ENSG00000204592.5	protein_coding	HLA-E-001	HLA-E	1.68559	1.42741e-08	2.57763e-06		ENST00000412096	ENSG00000092929.7	protein_coding	UNC13D-004	UNC13D	5.81957	0.000583428	0.0189217
									ENST00000376652	ENSG00000197586.8	protein_coding	ENTPD6-020	ENTPD6	1.58714	1.39788e-06	0.000121863		ENST00000412097	ENSG00000174748.14	protein_coding	RPL15-011	RPL15	-1.17577	2.66846e-07	3.46384e-05
									ENST00000376730	ENSG00000187210.8	protein_coding	GCNT1-001	GCNT1	1.02513	0.000123777	0.00499729		ENST00000412347	ENSG00000226085.2	pseudogene	UQCRFS1P1-201	UQCRFS1P1	-1.48655	0.000287152	0.0109128
									ENST00000376734	ENSG00000204616.6	protein_coding	TRIM31-001	TRIM31	3.25522	7.95829e-06	0.00053013		ENST00000412609	ENSG00000226025.5	pseudogene	LGALS17A-001	LGALS17A	8.58669	8.62004e-08	1.34602e-05
									ENST00000376753	ENSG00000116663.6	protein_coding	FBXO6-001	FBXO6	2.75059	2.72122e-10	8.86334e-08		ENST00000412615	ENSG00000135148.7	protein_coding	TRAFD1-001	TRAFD1	1.85882	3.29581e-09	8.88212e-07
									ENST00000376795	ENSG00000102580.10	protein_coding	DNAJC3-002	DNAJC3	-1.91256	0.00230882	0.045551		ENST00000412653	ENSG00000196937.6	protein_coding	FAM3C-002	FAM3C	1.64085	0.000427917	0.0150308
									ENST00000376854	ENSG00000135045.6	protein_coding	C9orf40-001	C9orf40	-0.76398	4.42803e-05	0.00221034		ENST00000413052	ENSG00000155363.14	protein_coding	MOV10-001	MOV10	1.88301	2.49105e-05	0.00152365
									ENST00000376922	ENSG00000159314.7	protein_coding	ARHGAP27-001	ARHGAP27	2.75747	1.65546e-07	2.04872e-05		ENST00000413077	ENSG00000234327.3	processed_transcript	AC012146.7-001	AC012146.7	-2.08966	7.97482e-05	0.00400559
									ENST00000376958	ENSG00000152749.7	protein_coding	GPR180-001	GPR180	1.65709	1.25453e-11	6.86639e-09		ENST00000413196	ENSG00000108771.8	protein_coding	DHX58-002	DHX58	3.77892	8.67831e-07	9.36464e-05
									ENST00000377017	ENSG00000102265.7	protein_coding	TIMP1-003	TIMP1	1.23282	0.00234622	0.0460078		ENST00000413306	ENSG00000213553.3	pseudogene	RPLP0P6-201	RPLP0P6	-0.837144	1.19743e-06	0.000120632
									ENST00000377275	ENSG00000165997.4	protein_coding	ARL5B-001	ARL5B	1.30032	9.27239e-10	2.44916e-07		ENST00000413366	ENSG00000154229.7	protein_coding	PRKCA-002	PRKCA	-0.754857	1.13728e-05	0.000794464
									ENST00000377304	ENSG00000241058.1	protein_coding	NSUN6-001	NSUN6	0.719648	8.16997e-05	0.00364226		ENST00000413382	ENSG00000041357.11	protein_coding	PSMA4-004	PSMA4	1.42396	0.000833947	0.0251613
									ENST00000377475	ENSG00000101310.10	protein_coding	SEC23B-002	SEC23B	1.32662	0.000422541	0.013369		ENST00000413513	ENSG00000159640.10	protein_coding	ACE-009	ACE	13.6829	0.000924879	0.0272188
									ENST00000377484	ENSG00000170215.4	protein_coding	FAM27B-001	FAM27B	-0.794394	0.000170878	0.00650327		ENST00000413644	ENSG00000135535.10	protein_coding	CD164-001	CD164	0.839589	0.00188226	0.045791
									ENST00000377531	ENSG00000182368.4	protein_coding	FAM27A-001	FAM27A	-0.754744	0.000299678	0.010258		ENST00000413699	ENSG00000174748.14	protein_coding	RPL15-002	RPL15	-1.27155	1.84891e-09	5.46678e-07
									ENST00000377549	ENSG00000204816.4	pseudogene	RP11-475I24.1-001	RP11-475I24.1	-0.630277	0.00189233	0.0396628		ENST00000413728	ENSG00000163947.7	protein_coding	ARHGEF3-003	ARHGEF3	-0.912922	0.000865512	0.0259024
									ENST00000377600	ENSG00000112763.11	protein_coding	BTN2A1-002	BTN2A1	0.965698	0.000265517	0.00931696		ENST00000413778	ENSG00000157601.9	protein_coding	MX1-007	MX1	5.98727	0.000293797	0.0111176
									ENST00000377698	ENSG00000137124.6	protein_coding	ALDH1B1-001	ALDH1B1	-0.889883	2.65152e-05	0.00145433		ENST00000413914	ENSG00000168961.12	protein_coding	LGALS9-202	LGALS9	7.18066	1.04545e-05	0.000745019
									ENST00000377798	ENSG00000137054.11	protein_coding	POLR1E-001	POLR1E	-0.732782	0.0008263	0.0221816		ENST00000414046	ENSG00000206337.6	sense_overlapping	HCP5-001	HCP5	1.37417	1.19986e-08	2.57902e-06
									ENST00000377807	ENSG00000125844.10	protein_coding	RRBP1-202	RRBP1	1.56183	0.00228679	0.0452493		ENST00000414070	ENSG00000244716.2	pseudogene	RP11-20O24.4-001	RP11-20O24.4	-0.684275	1.31556e-05	0.000893152
									ENST00000377842	ENSG00000097021.14	protein_coding	ACOT7-005	ACOT7	3.04048	0.000418687	0.0132708		ENST00000414264	ENSG00000227877.2	lincRNA	LINC00948-001	LINC00948	-2.04602	9.92099e-05	0.00478397
									ENST00000377844	ENSG00000150361.7	protein_coding	KLHL1-001	KLHL1	-1.64353	1.80257e-05	0.00103796		ENST00000414316	ENSG00000100129.13	protein_coding	EIF3L-007	EIF3L	-1.24491	1.22479e-06	0.000122921
									ENST00000377845	ENSG00000097021.14	protein_coding	ACOT7-004	ACOT7	4.02206	0.00169226	0.0367093		ENST00000414546	ENSG00000134339.4	protein_coding	SAA2-001	SAA2	2.21734	3.10813e-06	0.00026963
									ENST00000377868	ENSG00000125864.7	protein_coding	BFSP1-002	BFSP1	-0.806519	0.00201544	0.0414415		ENST00000414641	ENSG00000132274.11	protein_coding	TRIM22-005	TRIM22	3.06481	3.41748e-05	0.00198944
									ENST00000377918	ENSG00000118946.7	protein_coding	PCDH17-001	PCDH17	1.58015	7.94253e-08	1.1305e-05		ENST00000414676	ENSG00000225377.1	antisense	RP5-1103G7.4-001	RP5-1103G7.4	1.08415	0.000153622	0.00674044
									ENST00000377950	ENSG00000159871.10	protein_coding	LYPD5-001	LYPD5	3.74308	0.000349877	0.0114592		ENST00000414880	ENSG00000125826.15	protein_coding	RBCK1-007	RBCK1	2.42777	0.000100785	0.00484671
									ENST00000378004	ENSG00000145819.11	protein_coding	ARHGAP26-008	ARHGAP26	1.48224	1.69614e-07	2.08449e-05		ENST00000414897	ENSG00000132274.11	protein_coding	TRIM22-007	TRIM22	3.65921	1.73959e-10	7.10435e-08
									ENST00000378075	ENSG00000204950.2	protein_coding	LRRC10B-001	LRRC10B	1.12204	0.000324456	0.0108338		ENST00000415067	ENSG00000204261.4	lincRNA	XXbac-BPG246D15.8-006	XXbac-BPG246D15.8	7.28904	4.52364e-10	1.55951e-07
									ENST00000378112	ENSG00000204959.3	pseudogene	ARHGEF34P-201	ARHGEF34P	0.683546	0.000768432	0.0210076		ENST00000415278	ENSG00000228502.1	pseudogene	EEF1A1P11-001	EEF1A1P11	-0.715749	0.00145697	0.0380872
									ENST00000378115	ENSG00000213214.3	protein_coding	ARHGEF35-001	ARHGEF35	1.30539	0.000851091	0.0226379		ENST00000415374	ENSG00000138035.10	protein_coding	PNPT1-007	PNPT1	4.05865	3.17166e-11	1.71219e-08
									ENST00000378116	ENSG00000148468.12	protein_coding	FAM171A1-001	FAM171A1	-0.775642	0.000305055	0.0103752		ENST00000415489	ENSG00000138035.10	protein_coding	PNPT1-008	PNPT1	4.12117	7.33096e-10	2.38778e-07
									ENST00000378119	ENSG00000112308.8	protein_coding	C6orf62-001	C6orf62	1.19432	6.74956e-10	1.86116e-07		ENST00000415816	ENSG00000068079.3	protein_coding	IFI35-002	IFI35	3.52194	1.91715e-08	3.84088e-06
									ENST00000378142	ENSG00000171659.9	protein_coding	GPR34-001	GPR34	-2.71463	2.17116e-08	3.74251e-06		ENST00000415826	ENSG00000176485.6	protein_coding	PLA2G16-201	PLA2G16	0.819837	0.000411647	0.0145996
									ENST00000378150	ENSG00000152465.13	protein_coding	NMT2-002	NMT2	-0.926177	0.00125533	0.0297133		ENST00000415912	ENSG00000117298.10	protein_coding	ECE1-001	ECE1	0.686207	1.8655e-05	0.0012005
									ENST00000378180	ENSG00000176124.7	protein_coding	DLEU1-033	DLEU1	-1.21654	0.000412749	0.0131217		ENST00000416283	ENSG00000006576.12	protein_coding	PHTF2-201	PHTF2	2.61932	0.0011189	0.0315324
									ENST00000378204	ENSG00000182197.6	protein_coding	EXT1-001	EXT1	0.727328	6.60647e-05	0.0030473		ENST00000416601	ENSG00000152778.7	protein_coding	IFIT5-201	IFIT5	2.18289	2.76881e-13	5.06892e-10
									ENST00000378454	ENSG00000146038.7	protein_coding	DCDC2-001	DCDC2	0.697781	0.000110186	0.00457022		ENST00000416673	ENSG00000240356.2	pseudogene	RPL23AP7-003	RPL23AP7	-0.791007	0.00102246	0.0294219
									ENST00000378460	ENSG00000030066.9	protein_coding	NUP160-001	NUP160	0.590056	8.27144e-06	0.000545514		ENST00000417069	ENSG00000197217.8	protein_coding	ENTPD4-002	ENTPD4	-0.723548	0.00138663	0.0367352
									ENST00000378491	ENSG00000152954.7	protein_coding	NRSN1-001	NRSN1	-1.51932	0.000886373	0.0232847		ENST00000417461	ENSG00000151779.8	protein_coding	NBAS-003	NBAS	-14.2123	0.000542721	0.0179746
									ENST00000378535	ENSG00000049130.9	protein_coding	KITLG-003	KITLG	-0.724555	0.000229646	0.00825468		ENST00000417615	ENSG00000232573.1	pseudogene	RPL3P4-001	RPL3P4	-0.757694	0.000275577	0.0105789
									ENST00000378565	ENSG00000136156.8	protein_coding	ITM2B-001	ITM2B	0.609568	0.000865862	0.0229157		ENST00000417961	ENSG00000197818.7	protein_coding	SLC9A8-201	SLC9A8	1.28907	1.79926e-05	0.00116493
									ENST00000378700	ENSG00000172201.6	protein_coding	ID4-001	ID4	0.637379	0.000866284	0.0229157		ENST00000418123	ENSG00000153827.9	protein_coding	TRIP12-016	TRIP12	0.679491	0.00194781	0.0471122
									ENST00000378748	ENSG00000123240.12	protein_coding	OPTN-005	OPTN	2.73816	7.92344e-08	1.1305e-05		ENST00000418740	ENSG00000062582.9	protein_coding	MRPS24-004	MRPS24	-1.80598	0.000227355	0.00915821
									ENST00000378752	ENSG00000123240.12	protein_coding	OPTN-004	OPTN	2.33573	2.37515e-06	0.000191931		ENST00000418824	ENSG00000238103.3	pseudogene	RPL9P7-201	RPL9P7	-0.65816	0.0016415	0.0412943
									ENST00000378757	ENSG00000123240.12	protein_coding	OPTN-007	OPTN	2.65248	2.04078e-10	6.90109e-08		ENST00000418905	ENSG00000177842.7	protein_coding	ZNF620-002	ZNF620	1.35201	7.01281e-05	0.00359727
									ENST00000378764	ENSG00000123240.12	protein_coding	OPTN-009	OPTN	2.82406	3.74841e-09	8.46837e-07		ENST00000418931	ENSG00000223865.6	protein_coding	HLA-DPB1-001	HLA-DPB1	0.725214	0.000461464	0.0158062
									ENST00000378863	ENSG00000088766.6	protein_coding	CRLS1-001	CRLS1	-0.788687	0.000234603	0.00841005		ENST00000418976	ENSG00000175854.6	protein_coding	SWI5-002	SWI5	-0.965003	7.82916e-07	8.64154e-05
									ENST00000378953	ENSG00000197536.6	protein_coding	C5orf56-002	C5orf56	3.43821	1.8236e-11	8.80964e-09		ENST00000419044	ENSG00000157601.9	protein_coding	MX1-008	MX1	6.09545	7.09634e-09	1.69206e-06
									ENST00000378962	ENSG00000120280.5	protein_coding	CXorf21-001	CXorf21	2.36161	1.26789e-06	0.000113323		ENST00000419249	ENSG00000188157.9	protein_coding	AGRN-009	AGRN	1.36343	0.00152359	0.039343
									ENST00000379198	ENSG00000176022.3	protein_coding	B3GALT6-001	B3GALT6	-0.781296	4.16067e-06	0.000304015		ENST00000419364	ENSG00000236502.1	antisense	SIX3-AS1-001	SIX3-AS1	-1.70441	4.36299e-06	0.000360803
									ENST00000379270	ENSG00000130066.12	protein_coding	SAT1-001	SAT1	0.968895	0.000248614	0.00883478		ENST00000419625	ENSG00000104537.12	protein_coding	ANXA13-002	ANXA13	-2.19339	0.000439229	0.0152977
									ENST00000379370	ENSG00000188157.9	protein_coding	AGRN-001	AGRN	0.745833	0.000166989	0.00637814		ENST00000419791	ENSG00000178425.9	protein_coding	NT5DC1-003	NT5DC1	-0.712871	0.000961215	0.0280241
									ENST00000379388	ENSG00000095951.12	protein_coding	HIVEP1-001	HIVEP1	0.88007	8.30614e-07	7.91708e-05		ENST00000420463	ENSG00000063046.13	protein_coding	EIF4B-007	EIF4B	-1.1928	1.45985e-06	0.000142472
									ENST00000379389	ENSG00000187608.5	protein_coding	ISG15-001	ISG15	6.9839	1.63744e-13	2.88865e-10		ENST00000420536	ENSG00000100316.11	protein_coding	RPL3-014	RPL3	-1.01216	4.578e-05	0.0025477
									ENST00000379516	ENSG00000205302.2	protein_coding	SNX2-001	SNX2	0.973765	2.20121e-07	2.5855e-05		ENST00000420541	ENSG00000121858.6	protein_coding	TNFSF10-002	TNFSF10	2.58064	9.81147e-07	0.000102539
									ENST00000379542	ENSG00000137210.9	protein_coding	TMEM14B-001	TMEM14B	-0.734429	0.00088827	0.023323		ENST00000420712	ENSG00000197756.5	protein_coding	RPL37A-006	RPL37A	-0.700467	0.000394412	0.0141198
									ENST00000379597	ENSG00000111846.11	protein_coding	GCNT2-003	GCNT2	1.19014	1.04685e-05	0.000664924		ENST00000421004	ENSG00000245556.2	lincRNA	CTD-2037K23.2-001	CTD-2037K23.2	2.44645	3.88382e-12	3.12418e-09
									ENST00000379716	ENSG00000147010.13	protein_coding	SH3KBP1-008	SH3KBP1	2.40837	0.00023853	0.00851061		ENST00000421365	ENSG00000115267.5	protein_coding	IFIH1-002	IFIH1	2.35859	1.4898e-06	0.000144863
									ENST00000379795	ENSG00000205356.5	protein_coding	TECPR1-201	TECPR1	-16.7983	0.00156626	0.0345399		ENST00000421516	ENSG00000172936.8	protein_coding	MYD88-006	MYD88	1.80596	4.85935e-07	5.7077e-05
									ENST00000379802	ENSG00000096696.9	protein_coding	DSP-001	DSP	0.792992	2.12302e-06	0.000173941		ENST00000421573	ENSG00000196141.7	protein_coding	SPATS2L-019	SPATS2L	1.98786	1.43672e-05	0.000963094
									ENST00000379818	ENSG00000205364.3	protein_coding	MT1M-001	MT1M	1.54939	1.22916e-05	0.000757926		ENST00000421743	ENSG00000117152.9	protein_coding	RGS4-005	RGS4	1.14128	0.00201257	0.0481955
									ENST00000379852	ENSG00000115216.9	protein_coding	NRBP1-002	NRBP1	0.769605	6.48832e-06	0.000443335		ENST00000422139	ENSG00000196116.6	protein_coding	TDRD7-201	TDRD7	2.28424	1.42394e-05	0.000955729
									ENST00000379882	ENSG00000107201.5	protein_coding	DDX58-201	DDX58	4.32163	8.61484e-08	1.20678e-05		ENST00000422156	ENSG00000166908.13	protein_coding	PIP4K2C-002	PIP4K2C	-2.30744	0.0005411	0.0179435
									ENST00000379883	ENSG00000107201.5	protein_coding	DDX58-001	DDX58	5.56804	2.4135e-13	3.661e-10		ENST00000422218	ENSG00000174748.14	protein_coding	RPL15-009	RPL15	-0.820766	5.90901e-07	6.68903e-05
									ENST00000379958	ENSG00000205413.3	protein_coding	SAMD9-001	SAMD9	5.19085	8.23507e-16	7.2868e-12		ENST00000422329	ENSG00000198162.8	protein_coding	MAN1A2-005	MAN1A2	-1.30554	0.00048353	0.0164137
									ENST00000379965	ENSG00000132274.11	protein_coding	TRIM22-001	TRIM22	3.03784	8.44828e-13	8.79466e-10		ENST00000422486	ENSG00000229638.1	pseudogene	RPL4P4-001	RPL4P4	-1.05469	4.44497e-07	5.32704e-05
									ENST00000379996	ENSG00000008086.6	protein_coding	CDKL5-002	CDKL5	1.32415	0.000146537	0.00572044		ENST00000422706	ENSG00000100342.16	protein_coding	APOL1-203	APOL1	1.67586	0.000218101	0.00886614
									ENST00000380009	ENSG00000164291.12	protein_coding	ARSK-001	ARSK	0.673643	9.18692e-05	0.00397508		ENST00000422713	ENSG00000075234.12	protein_coding	TTC38-003	TTC38	2.83553	3.08456e-05	0.0018216
									ENST00000380034	ENSG00000132256.14	protein_coding	TRIM5-001	TRIM5	3.24282	4.66566e-09	1.01104e-06		ENST00000423313	ENSG00000235750.5	protein_coding	KIAA0040-002	KIAA0040	0.883936	0.000323179	0.0120237
									ENST00000380084	ENSG00000102054.13	protein_coding	RBBP7-008	RBBP7	-1.39553	0.0011789	0.0285789		ENST00000423372	ENSG00000237683.5	protein_coding	AL627309.1-201	AL627309.1	0.908895	0.000757791	0.0233499
									ENST00000380138	ENSG00000164176.8	protein_coding	EDIL3-003	EDIL3	1.98292	0.00201792	0.0414638		ENST00000423777	ENSG00000169136.4	protein_coding	ATF5-001	ATF5	1.00963	0.000494279	0.0165982
									ENST00000380152	ENSG00000139618.10	protein_coding	BRCA2-001	BRCA2	9.01831	0.00201137	0.0413973		ENST00000424008	ENSG00000100139.9	protein_coding	MICALL1-005	MICALL1	1.76682	0.00111682	0.0315147
									ENST00000380265	ENSG00000138642.10	protein_coding	HERC6-003	HERC6	3.99026	4.49162e-08	7.2262e-06		ENST00000424365	ENSG00000157601.9	protein_coding	MX1-009	MX1	2.38281	2.11226e-07	2.81764e-05
									ENST00000380342	ENSG00000147003.5	protein_coding	TMEM27-001	TMEM27	1.63774	2.80037e-07	3.12269e-05		ENST00000424614	ENSG00000123240.12	protein_coding	OPTN-001	OPTN	1.78006	7.88091e-05	0.00396969
									ENST00000380498	ENSG00000129226.9	protein_coding	CD68-002	CD68	2.09764	1.12733e-05	0.000705791		ENST00000424722	ENSG00000115415.14	protein_coding	STAT1-004	STAT1	2.77847	7.91918e-07	8.69982e-05
									ENST00000380579	ENSG00000196459.9	protein_coding	TRAPPC2-002	TRAPPC2	-13.8476	0.000983251	0.0251575		ENST00000425081	ENSG00000236618.2	antisense	PITPNA-AS1-001	PITPNA-AS1	-1.24068	6.58542e-07	7.42307e-05
									ENST00000380680	ENSG00000122042.9	protein_coding	UBL3-001	UBL3	-0.670362	3.56721e-07	3.84933e-05		ENST00000425148	ENSG00000168394.9	protein_coding	TAP1-201	TAP1	3.01877	0.000271662	0.0104893
									ENST00000380698	ENSG00000170542.5	protein_coding	SERPINB9-001	SERPINB9	1.57059	3.76936e-06	0.000281066		ENST00000425234	ENSG00000026950.12	protein_coding	BTN3A1-007	BTN3A1	1.55936	8.73311e-05	0.00432106
									ENST00000380737	ENSG00000221914.4	protein_coding	PPP2R2A-001	PPP2R2A	1.30755	0.000119791	0.0048884		ENST00000425277	ENSG00000228133.2	lincRNA	AC099684.1-001	AC099684.1	1.89732	0.000118357	0.00550238
									ENST00000380739	ENSG00000021355.8	protein_coding	SERPINB1-003	SERPINB1	1.04164	3.53148e-06	0.000266321		ENST00000425368	ENSG00000243649.4	protein_coding	CFB-001	CFB	0.718099	0.000998073	0.0289082
									ENST00000380751	ENSG00000205572.5	protein_coding	SERF1B-004	SERF1B	-0.778911	5.4078e-05	0.00258887		ENST00000425496	ENSG00000237094.6	lincRNA	RP4-669L17.10-201	RP4-669L17.10	1.12033	0.000555676	0.0182445
									ENST00000380871	ENSG00000167034.9	protein_coding	NKX3-1-001	NKX3-1	1.49586	1.39413e-07	1.78351e-05		ENST00000425608	ENSG00000004534.10	protein_coding	RBM6-005	RBM6	-2.15775	9.95363e-06	0.000716054
									ENST00000380874	ENSG00000054598.5	protein_coding	FOXC1-001	FOXC1	0.918406	4.57266e-05	0.00226673		ENST00000425653	ENSG00000226950.2	processed_transcript	DANCR-002	DANCR	-2.6307	8.18172e-11	3.73767e-08
									ENST00000380985	ENSG00000123213.18	protein_coding	NLN-001	NLN	-0.819206	0.0023332	0.0458785		ENST00000425699	ENSG00000188613.5	protein_coding	NANOS1-002	NANOS1	-0.830223	7.16061e-06	0.000546999
									ENST00000381031	ENSG00000075234.12	protein_coding	TTC38-001	TTC38	1.52566	1.0216e-09	2.67181e-07		ENST00000425708	ENSG00000185219.11	protein_coding	ZNF445-201	ZNF445	7.31652	0.000333551	0.0123492
									ENST00000381039	ENSG00000122257.14	protein_coding	RBBP6-005	RBBP6	1.10745	0.00202972	0.0416544		ENST00000425847	ENSG00000114686.4	protein_coding	MRPL3-003	MRPL3	-2.80671	1.26442e-05	0.000862843
									ENST00000381232	ENSG00000197555.5	protein_coding	SIPA1L1-003	SIPA1L1	0.800706	9.72455e-05	0.00415021		ENST00000425929	ENSG00000151470.7	protein_coding	C4orf33-201	C4orf33	1.36088	2.33809e-07	3.08784e-05
									ENST00000381565	ENSG00000128394.12	protein_coding	APOBEC3F-002	APOBEC3F	2.03507	8.37733e-07	7.94216e-05		ENST00000426002	ENSG00000164054.11	protein_coding	SHISA5-002	SHISA5	1.36996	0.000167993	0.00722617
									ENST00000381568	ENSG00000243811.2	protein_coding	APOBEC3D-201	APOBEC3D	1.76422	0.00128358	0.0302201		ENST00000426053	ENSG00000100342.16	protein_coding	APOL1-204	APOL1	2.08206	0.000213441	0.00869001
									ENST00000381577	ENSG00000120217.9	protein_coding	CD274-001	CD274	4.66587	6.91007e-15	3.66862e-11		ENST00000426695	ENSG00000167930.11	protein_coding	ITFG3-005	ITFG3	1.95353	0.00134871	0.0360908
									ENST00000381652	ENSG00000096968.8	protein_coding	JAK2-001	JAK2	2.53991	1.55033e-09	3.81058e-07		ENST00000427003	ENSG00000173821.15	protein_coding	RNF213-006	RNF213	3.41356	0.00169129	0.0421877
									ENST00000381782	ENSG00000179299.12	protein_coding	NSUN7-001	NSUN7	-0.967595	0.000277413	0.00964516		ENST00000427063	ENSG00000224597.4	antisense	PTCHD3P1-003	PTCHD3P1	1.23622	0.000142587	0.00640445
									ENST00000381800	ENSG00000205791.2	protein_coding	LOH12CR2-201	LOH12CR2	-0.809777	0.00132665	0.0307704		ENST00000427340	ENSG00000225864.1	pseudogene	HCG4P11-001	HCG4P11	1.92372	6.56555e-09	1.60632e-06
									ENST00000381862	ENSG00000129422.9	protein_coding	MTUS1-201	MTUS1	0.844552	7.10538e-05	0.00323249		ENST00000427464	ENSG00000157601.9	protein_coding	MX1-013	MX1	5.67692	1.01354e-05	0.000727159
									ENST00000381989	ENSG00000102699.5	protein_coding	PARP4-001	PARP4	1.01989	5.70157e-09	1.1876e-06		ENST00000427494	ENSG00000243811.2	protein_coding	APOBEC3D-202	APOBEC3D	1.89598	0.000872286	0.0259951
									ENST00000381998	ENSG00000038945.10	protein_coding	MSR1-003	MSR1	2.32138	1.41321e-07	1.80357e-05		ENST00000427522	ENSG00000130589.11	protein_coding	HELZ2-001	HELZ2	4.1582	9.15207e-10	2.92706e-07
									ENST00000382040	ENSG00000134321.7	protein_coding	RSAD2-001	RSAD2	7.00963	9.81015e-15	4.1355e-11		ENST00000427646	ENSG00000095380.10	protein_coding	NANS-002	NANS	2.54197	9.42361e-08	1.43853e-05
									ENST00000382181	ENSG00000125826.15	protein_coding	RBCK1-006	RBCK1	2.3067	0.000394918	0.0126175		ENST00000427905	ENSG00000100316.11	protein_coding	RPL3-011	RPL3	-1.01738	3.35974e-05	0.00196013
									ENST00000382199	ENSG00000073792.11	protein_coding	IGF2BP2-001	IGF2BP2	1.75907	0.000266262	0.00933692		ENST00000428216	ENSG00000088888.13	protein_coding	MAVS-001	MAVS	-0.77136	0.000827464	0.0249891
									ENST00000382353	ENSG00000102678.6	protein_coding	FGF9-001	FGF9	-1.16557	2.95426e-05	0.00158903		ENST00000428713	ENSG00000106829.14	protein_coding	TLE4-003	TLE4	2.43314	0.00166294	0.041671
									ENST00000382422	ENSG00000198604.6	protein_coding	BAZ1A-001	BAZ1A	1.72888	1.93247e-05	0.00110438		ENST00000428956	ENSG00000244731.3	protein_coding	C4A-001	C4A	1.10317	5.34266e-06	0.000425897
									ENST00000382426	ENSG00000234432.2	protein_coding	AC092171.1-201	AC092171.1	-0.938605	0.00135457	0.0312134		ENST00000428977	ENSG00000168016.9	protein_coding	TRANK1-001	TRANK1	4.0203	0.000410037	0.0145906
									ENST00000382545	ENSG00000111262.4	protein_coding	KCNA1-001	KCNA1	4.62263	2.91346e-09	6.81055e-07		ENST00000428995	ENSG00000231389.3	protein_coding	HLA-DPA1-205	HLA-DPA1	0.939627	7.21994e-05	0.00367864
									ENST00000382899	ENSG00000147050.10	protein_coding	KDM6A-201	KDM6A	0.681197	0.00184744	0.0389989		ENST00000429120	ENSG00000160932.6	protein_coding	LY6E-002	LY6E	3.03597	1.85652e-05	0.00119617
									ENST00000382927	ENSG00000082212.7	protein_coding	ME2-002	ME2	0.736152	0.000130322	0.00521002		ENST00000429260	ENSG00000160345.8	protein_coding	C9orf116-004	C9orf116	-1.12529	0.000770135	0.0237012
									ENST00000382952	ENSG00000159692.11	protein_coding	CTBP1-003	CTBP1	-1.24166	0.00189792	0.0397328		ENST00000429294	ENSG00000204642.9	protein_coding	HLA-F-006	HLA-F	2.97504	0.000288604	0.0109598
									ENST00000383374	ENSG00000183323.8	protein_coding	CCDC125-003	CCDC125	1.51019	0.000131256	0.00524206		ENST00000429381	ENSG00000112763.11	protein_coding	BTN2A1-003	BTN2A1	0.734167	0.00126254	0.0343212
									ENST00000383694	ENSG00000168386.14	protein_coding	FILIP1L-201	FILIP1L	-0.99205	5.99333e-05	0.0028084		ENST00000429691	ENSG00000115271.6	protein_coding	GCA-012	GCA	2.07859	2.21197e-05	0.00138803
									ENST00000388942	ENSG00000169758.8	protein_coding	C15orf27-001	C15orf27	3.90418	3.2671e-05	0.00172935		ENST00000429713	ENSG00000172403.6	protein_coding	SYNPO2-003	SYNPO2	2.64118	0.000103301	0.00494979
									ENST00000389039	ENSG00000140279.8	protein_coding	DUOX2-001	DUOX2	0.959902	0.000180459	0.00679638		ENST00000429805	ENSG00000138035.10	protein_coding	PNPT1-003	PNPT1	3.42989	2.35207e-08	4.52441e-06
									ENST00000389045	ENSG00000153827.9	protein_coding	TRIP12-005	TRIP12	1.00905	0.000141661	0.00555216		ENST00000429814	ENSG00000258659.2	protein_coding	TRIM34-001	TRIM34	2.66297	5.75522e-08	9.51871e-06
									ENST00000389048	ENSG00000171094.11	protein_coding	ALK-001	ALK	1.25734	0.000644193	0.0184869		ENST00000429985	ENSG00000228474.1	protein_coding	OST4-003	OST4	-0.660067	0.00124452	0.0339614
									ENST00000389395	ENSG00000161091.8	protein_coding	MFSD12-005	MFSD12	1.32694	3.84836e-05	0.0019726		ENST00000429998	ENSG00000225339.2	lincRNA	RP11-513I15.6-001	RP11-513I15.6	-0.758661	0.000105093	0.00502204
									ENST00000389416	ENSG00000155093.13	protein_coding	PTPRN2-004	PTPRN2	1.74469	0.00013658	0.00541535		ENST00000430081	ENSG00000123240.12	protein_coding	OPTN-011	OPTN	1.73012	0.0013961	0.0369309
									ENST00000389583	ENSG00000187783.7	protein_coding	TMEM72-001	TMEM72	-1.23519	0.000175405	0.006647		ENST00000430559	ENSG00000102524.7	protein_coding	TNFSF13B-201	TNFSF13B	6.3029	6.45206e-06	0.000502267
									ENST00000389658	ENSG00000101680.9	protein_coding	LAMA1-001	LAMA1	1.93813	9.70547e-07	8.99255e-05		ENST00000430773	ENSG00000108771.8	protein_coding	DHX58-003	DHX58	4.19014	0.000129185	0.00589731
									ENST00000389677	ENSG00000146267.11	protein_coding	FAXC-001	FAXC	-0.742894	6.33151e-05	0.00294865		ENST00000430881	ENSG00000121858.6	protein_coding	TNFSF10-007	TNFSF10	2.85918	1.03122e-08	2.29073e-06
									ENST00000389760	ENSG00000129667.8	protein_coding	RHBDF2-201	RHBDF2	1.90115	0.000127887	0.00513591		ENST00000431231	ENSG00000225485.3	protein_coding	ARHGAP23-006	ARHGAP23	1.40394	6.27057e-05	0.00328639
									ENST00000391753	ENSG00000170889.9	protein_coding	RPS9-010	RPS9	-0.59111	0.000741904	0.0205576		ENST00000431388	ENSG00000224877.3	protein_coding	C17orf89-001	C17orf89	-1.19932	0.00012346	0.00570463
									ENST00000391826	ENSG00000104951.11	protein_coding	IL4I1-003	IL4I1	2.36593	0.000455436	0.0141401		ENST00000431936	ENSG00000197258.5	pseudogene	EIF4BP6-001	EIF4BP6	-0.837266	1.46351e-05	0.00097858
									ENST00000392048	ENSG00000135899.12	protein_coding	SP110-004	SP110	5.04225	2.66395e-07	2.99378e-05		ENST00000431952	ENSG00000067066.12	protein_coding	SP100-003	SP100	4.02117	5.35984e-08	8.9484e-06
									ENST00000392062	ENSG00000144468.12	protein_coding	RHBDD1-201	RHBDD1	2.83213	0.000268649	0.00940822		ENST00000432132	ENSG00000224546.2	pseudogene	EIF4BP3-001	EIF4BP3	-0.767359	4.70815e-05	0.00260104
									ENST00000392064	ENSG00000152061.17	protein_coding	RABGAP1L-202	RABGAP1L	3.17419	1.18366e-11	6.61493e-09		ENST00000432307	ENSG00000225031.1	pseudogene	EIF4BP7-001	EIF4BP7	-0.866455	1.58345e-07	2.24778e-05
									ENST00000392097	ENSG00000213062.3	pseudogene	AL021068.1-201	AL021068.1	-0.767594	0.00168588	0.0366075		ENST00000432473	ENSG00000229891.1	lincRNA	Z83851.1-003	Z83851.1	-2.02633	5.00759e-05	0.00273516
									ENST00000392185	ENSG00000130340.10	protein_coding	SNX9-001	SNX9	0.750403	1.86317e-07	2.24302e-05		ENST00000433084	ENSG00000235999.1	lincRNA	RP11-403I13.8-001	RP11-403I13.8	1.24329	2.31509e-06	0.000210824
									ENST00000392194	ENSG00000078018.15	protein_coding	MAP2-002	MAP2	1.05805	4.50801e-07	4.67451e-05		ENST00000433259	ENSG00000197586.8	protein_coding	ENTPD6-019	ENTPD6	1.72837	0.00038742	0.0139732
									ENST00000392210	ENSG00000173457.6	protein_coding	PPP1R14B-002	PPP1R14B	-0.648577	0.00126917	0.0299474		ENST00000433351	ENSG00000116005.7	protein_coding	PCYOX1-001	PCYOX1	-0.700407	3.55203e-07	4.3856e-05
									ENST00000392221	ENSG00000114942.9	protein_coding	EEF1B2-201	EEF1B2	-1.0259	0.000742965	0.0205754		ENST00000433477	ENSG00000256043.2	protein_coding	CTSO-001	CTSO	1.50576	2.06656e-11	1.23276e-08
									ENST00000392322	ENSG00000115415.14	protein_coding	STAT1-003	STAT1	2.78315	1.12769e-06	0.000102518		ENST00000433541	ENSG00000213689.5	protein_coding	TREX1-003	TREX1	4.96056	1.34304e-08	2.84077e-06
									ENST00000392323	ENSG00000115415.14	protein_coding	STAT1-002	STAT1	2.2773	0.000232798	0.00835099		ENST00000433688	ENSG00000188070.8	lincRNA	C11orf95-201	C11orf95	-0.710794	2.12309e-06	0.000197058
									ENST00000392328	ENSG00000151690.10	protein_coding	MFSD6-001	MFSD6	-0.759495	0.000123293	0.00498534		ENST00000433961	ENSG00000132256.14	protein_coding	TRIM5-005	TRIM5	4.46281	5.94346e-05	0.00313662
									ENST00000392367	ENSG00000132341.6	protein_coding	RAN-005	RAN	-1.23449	7.66174e-07	7.38239e-05		ENST00000434031	ENSG00000174748.14	protein_coding	RPL15-014	RPL15	-0.82546	4.75891e-07	5.62924e-05
									ENST00000392533	ENSG00000135090.9	protein_coding	TAOK3-001	TAOK3	0.709379	0.000992003	0.0253204		ENST00000434101	ENSG00000196655.5	protein_coding	TRAPPC4-002	TRAPPC4	1.30321	0.000362681	0.0132524
									ENST00000392560	ENSG00000138430.11	protein_coding	OLA1-008	OLA1	-0.81316	9.01841e-05	0.00393319		ENST00000434316	ENSG00000150403.13	protein_coding	TMCO3-007	TMCO3	-1.04486	8.39839e-08	1.32308e-05
									ENST00000392583	ENSG00000111335.8	protein_coding	OAS2-002	OAS2	7.91323	7.8322e-09	1.53439e-06		ENST00000434407	ENSG00000204642.9	protein_coding	HLA-F-002	HLA-F	1.72034	4.56475e-05	0.00254299
									ENST00000392720	ENSG00000196704.7	protein_coding	AMZ2-003	AMZ2	-1.38499	0.000741138	0.0205471		ENST00000434571	ENSG00000153029.10	protein_coding	MR1-201	MR1	0.87475	0.000422519	0.0149211
									ENST00000392932	ENSG00000182217.7	protein_coding	HIST2H4B-003	HIST2H4B	1.14997	8.49287e-05	0.00375121		ENST00000434618	ENSG00000231925.7	protein_coding	TAPBP-001	TAPBP	1.14144	7.73657e-08	1.24091e-05
									ENST00000392939	ENSG00000183941.7	protein_coding	HIST2H4A-003	HIST2H4A	1.16034	0.000192386	0.00714763		ENST00000434701	ENSG00000155287.6	protein_coding	SLC25A28-006	SLC25A28	2.48825	8.00016e-12	5.58864e-09
									ENST00000393099	ENSG00000167526.9	protein_coding	RPL13-002	RPL13	-4.69845	0.000255712	0.00902659		ENST00000434851	ENSG00000233426.2	pseudogene	EIF3FP3-001	EIF3FP3	-0.690479	0.00196402	0.0474394
									ENST00000393118	ENSG00000122786.15	protein_coding	CALD1-202	CALD1	1.88397	7.44878e-08	1.0805e-05		ENST00000434930	ENSG00000100124.7	protein_coding	ANKRD54-005	ANKRD54	-14.2599	0.00177503	0.0438725
									ENST00000393218	ENSG00000100600.10	protein_coding	LGMN-005	LGMN	1.31235	0.000954686	0.0246045		ENST00000435363	ENSG00000224389.4	protein_coding	C4B-001	C4B	1.15164	2.91897e-06	0.000254051
									ENST00000393220	ENSG00000107290.9	protein_coding	SETX-202	SETX	1.03105	1.69821e-06	0.000143795		ENST00000435611	ENSG00000183486.8	protein_coding	MX2-007	MX2	10.4063	1.59617e-07	2.25608e-05
									ENST00000393405	ENSG00000002919.10	protein_coding	SNX11-001	SNX11	1.33822	0.00110352	0.0272473		ENST00000435786	ENSG00000140464.15	protein_coding	PML-010	PML	2.33957	0.00126871	0.0344538
									ENST00000393437	ENSG00000170500.8	protein_coding	LONRF2-001	LONRF2	-1.71995	4.84203e-08	7.67368e-06		ENST00000436066	ENSG00000166289.5	protein_coding	PLEKHF1-001	PLEKHF1	0.96552	6.01766e-05	0.00316948
									ENST00000393537	ENSG00000213337.4	protein_coding	ANKRD39-001	ANKRD39	-0.820982	0.00182019	0.0386853		ENST00000436171	ENSG00000110218.4	protein_coding	PANX1-002	PANX1	4.36144	0.000740871	0.0229618
									ENST00000393562	ENSG00000160211.11	protein_coding	G6PD-001	G6PD	1.67886	0.000114822	0.00473292		ENST00000436344	ENSG00000108244.12	protein_coding	KRT23-005	KRT23	2.17187	0.000127828	0.0058687
									ENST00000393593	ENSG00000168310.6	protein_coding	IRF2-001	IRF2	1.71613	9.53171e-07	8.86249e-05		ENST00000436410	ENSG00000183486.8	protein_coding	MX2-006	MX2	13.8852	3.433e-07	4.26842e-05
									ENST00000393743	ENSG00000137628.12	protein_coding	DDX60-001	DDX60	4.46042	1.83387e-11	8.80964e-09		ENST00000436452	ENSG00000100129.13	protein_coding	EIF3L-008	EIF3L	-1.51393	5.58452e-10	1.88846e-07
									ENST00000393888	ENSG00000173786.11	protein_coding	CNP-002	CNP	1.62493	0.0010376	0.0260214		ENST00000436459	ENSG00000196205.7	pseudogene	EEF1A1P5-001	EEF1A1P5	-0.623762	0.000800372	0.024421
									ENST00000393892	ENSG00000173786.11	protein_coding	CNP-001	CNP	2.62576	4.45477e-11	1.91856e-08		ENST00000436473	ENSG00000147403.12	protein_coding	RPL10-015	RPL10	-0.689574	1.42913e-06	0.000139731
									ENST00000394106	ENSG00000183723.8	protein_coding	CMTM4-002	CMTM4	-2.14955	0.000916795	0.0239065		ENST00000436507	ENSG00000213839.4	pseudogene	RP11-3J10.4-001	RP11-3J10.4	-0.752163	0.00016145	0.00703108
									ENST00000394214	ENSG00000213442.4	pseudogene	RPL18AP3-201	RPL18AP3	-0.668381	0.00131903	0.0307412		ENST00000436612	ENSG00000167920.4	protein_coding	TMEM99-002	TMEM99	-1.15373	0.00135567	0.0361858
									ENST00000394225	ENSG00000109390.7	protein_coding	NDUFC1-005	NDUFC1	1.37946	0.000300875	0.0102773		ENST00000436616	ENSG00000223960.2	antisense	AC009948.5-006	AC009948.5	2.5316	1.17473e-10	5.1121e-08
									ENST00000394252	ENSG00000170439.5	protein_coding	METTL7B-001	METTL7B	-1.05586	0.000340643	0.0112399		ENST00000436941	ENSG00000101342.5	protein_coding	TLDC2-001	TLDC2	3.48672	3.23968e-13	5.54832e-10
									ENST00000394456	ENSG00000125651.9	protein_coding	GTF2F1-001	GTF2F1	0.604973	8.99571e-06	0.000585283		ENST00000437043	ENSG00000164308.12	protein_coding	ERAP2-001	ERAP2	2.56847	2.39234e-08	4.57055e-06
									ENST00000394464	ENSG00000113580.10	protein_coding	NR3C1-002	NR3C1	0.752755	7.68131e-05	0.00344724		ENST00000437089	ENSG00000234127.4	protein_coding	TRIM26-003	TRIM26	2.25109	4.09839e-05	0.00232714
									ENST00000394465	ENSG00000197262.8	protein_coding	CCL4L2-001	CCL4L2	2.52099	0.0012269	0.0292883		ENST00000437184	ENSG00000152689.13	protein_coding	RASGRP3-007	RASGRP3	1.49568	0.000485086	0.0164215
									ENST00000394605	ENSG00000157224.10	protein_coding	CLDN12-002	CLDN12	-0.671625	0.000944968	0.0244252		ENST00000437196	ENSG00000182197.6	protein_coding	EXT1-004	EXT1	0.998318	1.09107e-05	0.000765204
									ENST00000394613	ENSG00000176485.6	protein_coding	PLA2G16-002	PLA2G16	0.808839	3.60954e-05	0.00187692		ENST00000437654	ENSG00000125347.9	protein_coding	IRF1-002	IRF1	2.30764	1.85346e-09	5.46678e-07
									ENST00000394620	ENSG00000108700.4	protein_coding	CCL8-001	CCL8	6.00401	5.18471e-12	3.57483e-09		ENST00000437805	ENSG00000177409.7	protein_coding	SAMD9L-005	SAMD9L	7.42672	0.000106405	0.0050665
									ENST00000394641	ENSG00000075142.9	protein_coding	SRI-012	SRI	-1.24834	0.00221822	0.0443827		ENST00000437833	ENSG00000235477.1	antisense	RP11-122G18.5-001	RP11-122G18.5	-0.903759	5.91452e-06	0.000467274
									ENST00000394660	ENSG00000172349.12	protein_coding	IL16-001	IL16	3.06073	5.77103e-05	0.00272831		ENST00000438323	ENSG00000068079.3	protein_coding	IFI35-001	IFI35	4.21685	5.43529e-13	8.0157e-10
									ENST00000394662	ENSG00000225492.2	pseudogene	GBP1P1-001	GBP1P1	7.19666	3.75914e-06	0.000280698		ENST00000438419	ENSG00000113597.13	protein_coding	TRAPPC13-004	TRAPPC13	2.22347	0.000244339	0.00963044
									ENST00000394730	ENSG00000138780.10	protein_coding	GSTCD-001	GSTCD	-13.0147	5.89877e-05	0.00277389		ENST00000438495	ENSG00000111912.14	protein_coding	NCOA7-002	NCOA7	1.60941	8.77522e-09	2.00813e-06
									ENST00000394801	ENSG00000109332.15	protein_coding	UBE2D3-004	UBE2D3	0.816141	0.00209373	0.0425718		ENST00000438607	ENSG00000232112.3	protein_coding	TMA7-001	TMA7	-0.850167	1.27287e-06	0.000126788
									ENST00000394947	ENSG00000169375.11	protein_coding	SIN3A-001	SIN3A	0.934987	3.54741e-05	0.00184643		ENST00000438761	ENSG00000196141.7	protein_coding	SPATS2L-021	SPATS2L	2.05771	4.26309e-05	0.00241035
									ENST00000394987	ENSG00000167173.14	protein_coding	C15orf39-002	C15orf39	0.814911	0.000297262	0.010195		ENST00000438793	ENSG00000145730.16	protein_coding	PAM-004	PAM	-0.975415	0.00159076	0.0406138
									ENST00000395003	ENSG00000043143.16	protein_coding	PHF15-002	PHF15	1.69293	3.84089e-09	8.60409e-07		ENST00000439013	ENSG00000133321.6	protein_coding	RARRES3-002	RARRES3	1.19309	0.000340065	0.0125465
									ENST00000395135	ENSG00000140464.15	protein_coding	PML-006	PML	2.73006	0.000626735	0.0180641		ENST00000439461	ENSG00000196214.6	protein_coding	ZNF766-001	ZNF766	0.884488	3.62701e-08	6.48356e-06
									ENST00000395148	ENSG00000003402.14	protein_coding	CFLAR-005	CFLAR	1.44258	1.75396e-06	0.000148279		ENST00000439764	ENSG00000133067.13	protein_coding	LGR6-003	LGR6	6.45449	0.00127143	0.0345101
									ENST00000395211	ENSG00000136842.8	protein_coding	TMOD1-201	TMOD1	0.582651	0.000986857	0.0252254		ENST00000439860	ENSG00000189343.6	pseudogene	RPS2P46-201	RPS2P46	-0.671676	1.50373e-06	0.00014595
									ENST00000395473	ENSG00000168961.12	protein_coding	LGALS9-001	LGALS9	2.98529	2.50505e-08	4.27639e-06		ENST00000439904	ENSG00000234635.3	lincRNA	LINC00849-001	LINC00849	-1.12697	0.000167304	0.00721557
									ENST00000395526	ENSG00000188611.9	protein_coding	ASAH2-001	ASAH2	1.46004	1.19709e-09	3.00448e-07		ENST00000439997	ENSG00000100129.13	protein_coding	EIF3L-005	EIF3L	-2.40102	2.2799e-08	4.4176e-06
									ENST00000395641	ENSG00000176046.7	protein_coding	NUPR1-002	NUPR1	2.37855	1.20174e-08	2.24653e-06		ENST00000440180	ENSG00000003402.14	protein_coding	CFLAR-010	CFLAR	2.31953	8.77085e-05	0.00432677
									ENST00000395676	ENSG00000130487.4	protein_coding	KLHDC7B-001	KLHDC7B	2.27393	5.36185e-10	1.54299e-07		ENST00000440615	ENSG00000214013.5	protein_coding	GANC-003	GANC	2.04436	0.000192414	0.00801841
									ENST00000395678	ENSG00000025708.8	protein_coding	TYMP-005	TYMP	2.5925	0.000154298	0.00595823		ENST00000440702	ENSG00000116199.7	protein_coding	FAM20B-002	FAM20B	-1.8025	0.000509168	0.0170014
									ENST00000395693	ENSG00000130489.8	protein_coding	SCO2-001	SCO2	1.36345	0.00195261	0.0405737		ENST00000440965	ENSG00000232133.1	pseudogene	IMPDH1P10-001	IMPDH1P10	1.65289	4.73167e-06	0.00038529
									ENST00000395743	ENSG00000174808.7	protein_coding	BTC-001	BTC	3.2884	2.87149e-13	4.01184e-10		ENST00000441170	ENSG00000213492.2	pseudogene	NT5C3AP1-002	NT5C3AP1	3.07646	1.34854e-10	5.72764e-08
									ENST00000395822	ENSG00000124256.10	protein_coding	ZBP1-003	ZBP1	7.47252	7.82462e-06	0.000522537		ENST00000441359	ENSG00000214194.4	protein_coding	AC073346.2-002	AC073346.2	-0.825146	0.00155831	0.0400253
									ENST00000395866	ENSG00000148053.11	protein_coding	NTRK2-203	NTRK2	1.4641	6.39227e-05	0.00297173		ENST00000441611	ENSG00000196072.7	protein_coding	BLOC1S2-001	BLOC1S2	1.0123	0.000456273	0.0156743
									ENST00000395882	ENSG00000148053.11	protein_coding	NTRK2-204	NTRK2	1.94341	8.16634e-05	0.00364226		ENST00000441615	ENSG00000173786.11	protein_coding	CNP-004	CNP	2.46224	0.000182086	0.00769064
									ENST00000395925	ENSG00000106571.8	protein_coding	GLI3-001	GLI3	1.13217	0.000158653	0.00610364		ENST00000441677	ENSG00000157601.9	protein_coding	MX1-012	MX1	5.31155	1.78695e-07	2.47705e-05
									ENST00000395957	ENSG00000164924.13	protein_coding	YWHAZ-001	YWHAZ	0.587949	0.00219192	0.0440799		ENST00000441802	ENSG00000083857.9	protein_coding	FAT1-001	FAT1	-1.01022	2.0373e-06	0.000190092
									ENST00000395965	ENSG00000113391.12	protein_coding	FAM172A-001	FAM172A	-0.882958	8.28335e-07	7.90955e-05		ENST00000441832	ENSG00000162971.6	protein_coding	TYW5-003	TYW5	1.31931	0.000911274	0.0269307
									ENST00000396033	ENSG00000150093.14	protein_coding	ITGB1-202	ITGB1	1.33045	0.00180061	0.0383305		ENST00000442046	ENSG00000127603.19	protein_coding	MACF1-007	MACF1	11.9976	0.000191042	0.00798003
									ENST00000396070	ENSG00000156482.6	protein_coding	RPL30-009	RPL30	-1.25604	0.000964182	0.0247771		ENST00000442544	ENSG00000187323.7	protein_coding	DCC-001	DCC	3.13888	0.00128551	0.0348209
									ENST00000396152	ENSG00000122643.13	protein_coding	NT5C3A-004	NT5C3A	3.24147	3.80713e-07	4.05059e-05		ENST00000442639	ENSG00000134321.7	protein_coding	RSAD2-003	RSAD2	4.5854	2.20914e-06	0.000203267
									ENST00000396203	ENSG00000188846.9	protein_coding	RPL14-002	RPL14	-1.05231	0.00103701	0.026019		ENST00000442747	ENSG00000164054.11	protein_coding	SHISA5-007	SHISA5	2.43716	4.92896e-06	0.000397695
									ENST00000396307	ENSG00000069974.11	protein_coding	RAB27A-001	RAB27A	0.771014	0.00191827	0.0400512		ENST00000443093	ENSG00000234290.2	antisense	AC116366.6-001	AC116366.6	3.14318	1.25885e-08	2.69491e-06
									ENST00000396334	ENSG00000172936.8	protein_coding	MYD88-001	MYD88	2.74929	5.66906e-12	3.85867e-09		ENST00000443227	ENSG00000003402.14	protein_coding	CFLAR-002	CFLAR	2.20055	0.00200498	0.0480787
									ENST00000396373	ENSG00000139083.6	protein_coding	ETV6-001	ETV6	1.20588	4.63283e-07	4.79458e-05		ENST00000443439	ENSG00000164307.8	protein_coding	ERAP1-002	ERAP1	1.1155	9.39032e-06	0.000680138
									ENST00000396384	ENSG00000196230.8	protein_coding	TUBB-004	TUBB	-0.602108	0.00162213	0.0354114		ENST00000443884	ENSG00000269501.1	pseudogene	RP11-353N4.6-008	RP11-353N4.6	2.93937	0.000187671	0.00787018
									ENST00000396423	ENSG00000164749.7	protein_coding	HNF4G-001	HNF4G	1.18694	1.34335e-05	0.000818827		ENST00000444115	ENSG00000164054.11	protein_coding	SHISA5-012	SHISA5	2.39803	2.87715e-08	5.35968e-06
									ENST00000396425	ENSG00000100167.15	protein_coding	SEPT3-001	2020-09-03	-0.664673	0.00245852	0.0476892		ENST00000444177	ENSG00000213689.5	protein_coding	TREX1-004	TREX1	8.9879	1.35149e-06	0.000133121
									ENST00000396432	ENSG00000107863.12	protein_coding	ARHGAP21-001	ARHGAP21	0.6589	0.000932558	0.0241986		ENST00000444210	ENSG00000230733.2	lincRNA	AC092171.4-001	AC092171.4	-0.605044	0.00119481	0.0329527
									ENST00000396467	ENSG00000147604.9	protein_coding	RPL7-002	RPL7	-2.7037	0.000807818	0.0218196		ENST00000444255	ENSG00000116194.8	protein_coding	ANGPTL1-002	ANGPTL1	4.54307	2.16958e-10	8.53225e-08
									ENST00000396526	ENSG00000129515.14	protein_coding	SNX6-001	SNX6	1.14415	4.0923e-07	4.2853e-05		ENST00000444352	ENSG00000172985.8	protein_coding	SH3RF3-001	SH3RF3	-1.02447	0.000411885	0.0145996
									ENST00000396534	ENSG00000129515.14	protein_coding	SNX6-202	SNX6	1.3567	8.10309e-08	1.14112e-05		ENST00000444414	ENSG00000205020.7	protein_coding	CCL4L1-203	CCL4L1	3.46713	0.000653265	0.0207555
									ENST00000396545	ENSG00000161955.12	protein_coding	TNFSF13-004	TNFSF13	1.87976	9.49427e-05	0.00408146		ENST00000444498	ENSG00000103202.8	protein_coding	NME4-012	NME4	-1.52958	0.000470878	0.0160458
									ENST00000396563	ENSG00000185404.12	protein_coding	SP140L-202	SP140L	2.02438	0.00206699	0.0422072		ENST00000444736	ENSG00000006757.7	protein_coding	PNPLA4-201	PNPLA4	-1.26633	0.000454328	0.0156362
									ENST00000396655	ENSG00000139180.5	protein_coding	NDUFA9-002	NDUFA9	1.33089	5.63768e-07	5.70115e-05		ENST00000444946	ENSG00000112096.11	protein_coding	SOD2-006	SOD2	-2.29111	0.00143307	0.0376836
									ENST00000396825	ENSG00000197296.5	protein_coding	FITM2-001	FITM2	-1.0414	1.21546e-08	2.2563e-06		ENST00000444961	ENSG00000165949.8	protein_coding	IFI27-201	IFI27	7.64429	6.68271e-05	0.00345801
									ENST00000396847	ENSG00000132256.14	protein_coding	TRIM5-004	TRIM5	3.40592	9.87539e-06	0.00063168		ENST00000445409	ENSG00000089127.8	protein_coding	OAS1-003	OAS1	6.52588	2.68113e-05	0.00161663
									ENST00000396864	ENSG00000213928.4	protein_coding	IRF9-001	IRF9	1.92169	8.78218e-06	0.000572795		ENST00000445517	ENSG00000106588.6	protein_coding	PSMA2-006	PSMA2	0.708909	4.14935e-05	0.00235105
									ENST00000396981	ENSG00000132388.8	protein_coding	UBE2G1-001	UBE2G1	-0.599622	4.12865e-05	0.00208756		ENST00000445606	ENSG00000237767.1	lincRNA	RP11-101E14.2-002	RP11-101E14.2	-0.809289	0.00120776	0.0331374
									ENST00000397189	ENSG00000102221.9	protein_coding	PHF16-201	PHF16	0.701895	0.00076079	0.0208734		ENST00000445822	ENSG00000224861.1	pseudogene	YBX1P1-001	YBX1P1	-0.644747	0.00031046	0.0116403
									ENST00000397201	ENSG00000186076.4	pseudogene	RP11-887P2.3-201	RP11-887P2.3	0.698649	0.000751751	0.0207439		ENST00000446101	ENSG00000180771.10	pseudogene	SRSF8-201	SRSF8	-0.616599	5.6522e-05	0.00302501
									ENST00000397278	ENSG00000100342.16	protein_coding	APOL1-001	APOL1	1.99696	0.00146892	0.0329196		ENST00000446231	ENSG00000157106.12	protein_coding	SMG1-001	SMG1	0.681221	0.000225211	0.0090971
									ENST00000397279	ENSG00000100342.16	protein_coding	APOL1-202	APOL1	3.72334	0.0022103	0.0442818		ENST00000446271	ENSG00000115271.6	protein_coding	GCA-011	GCA	3.39966	5.02563e-08	8.49731e-06
									ENST00000397282	ENSG00000133627.13	protein_coding	ACTR3B-002	ACTR3B	-1.01274	0.00135023	0.0311539		ENST00000446486	ENSG00000137965.6	protein_coding	IFI44-009	IFI44	4.85793	3.50023e-05	0.0020243
									ENST00000397323	ENSG00000157110.11	protein_coding	RBPMS-001	RBPMS	-2.04934	0.00146789	0.0329104		ENST00000446916	ENSG00000088812.13	protein_coding	ATRN-001	ATRN	-0.81017	0.000119484	0.00554018
									ENST00000397332	ENSG00000116990.9	protein_coding	MYCL-001	MYCL	-1.18479	5.43426e-07	5.50593e-05		ENST00000447432	ENSG00000242071.2	pseudogene	RPL7AP6-201	RPL7AP6	-0.685614	2.53694e-06	0.000227514
									ENST00000397426	ENSG00000100225.13	protein_coding	FBXO7-002	FBXO7	0.848059	7.0946e-05	0.00323036		ENST00000447619	ENSG00000228474.1	protein_coding	OST4-002	OST4	-0.670879	0.000629426	0.0201831
									ENST00000397566	ENSG00000185507.15	protein_coding	IRF7-202	IRF7	2.80808	0.000100707	0.00426028		ENST00000447944	ENSG00000138035.10	protein_coding	PNPT1-001	PNPT1	3.2759	6.11649e-11	2.87372e-08
									ENST00000397762	ENSG00000129472.8	protein_coding	RAB2B-001	RAB2B	0.751558	1.65008e-05	0.000969745		ENST00000448104	ENSG00000111912.14	protein_coding	NCOA7-004	NCOA7	1.77992	2.0625e-07	2.76515e-05
									ENST00000397766	ENSG00000182405.4	protein_coding	PGBD4-001	PGBD4	-1.29557	1.84389e-07	2.22487e-05		ENST00000448202	ENSG00000143819.8	protein_coding	EPHX1-003	EPHX1	-0.848442	0.000372543	0.0135378
									ENST00000397821	ENSG00000147010.13	protein_coding	SH3KBP1-001	SH3KBP1	2.06491	0.000330576	0.0109791		ENST00000448281	ENSG00000157014.6	protein_coding	TATDN2-002	TATDN2	0.709344	0.000147389	0.00655067
									ENST00000398030	ENSG00000100823.7	protein_coding	APEX1-008	APEX1	-2.85777	0.000141577	0.00555216		ENST00000448301	ENSG00000163131.6	protein_coding	CTSS-006	CTSS	1.62038	1.78209e-10	7.22237e-08
									ENST00000398074	ENSG00000104213.8	protein_coding	PDGFRL-201	PDGFRL	1.26238	1.70751e-05	0.000993023		ENST00000448787	ENSG00000188313.8	protein_coding	PLSCR1-003	PLSCR1	4.20098	3.70226e-07	4.53942e-05
									ENST00000398090	ENSG00000003989.12	protein_coding	SLC7A2-202	SLC7A2	-18.6142	0.00159864	0.0350526		ENST00000448875	ENSG00000234648.1	pseudogene	AL162151.3-001	AL162151.3	-0.787142	0.000168231	0.00722617
									ENST00000398316	ENSG00000102531.12	protein_coding	FNDC3A-002	FNDC3A	3.06216	4.78936e-07	4.93732e-05		ENST00000448882	ENSG00000165949.8	protein_coding	IFI27-202	IFI27	6.12504	9.94561e-11	4.40019e-08
									ENST00000398341	ENSG00000160190.8	protein_coding	SLC37A1-001	SLC37A1	1.05299	4.1961e-08	6.77128e-06		ENST00000448970	ENSG00000168961.12	protein_coding	LGALS9-004	LGALS9	5.54991	3.41232e-05	0.00198862
									ENST00000398511	ENSG00000173276.9	protein_coding	ZBTB21-002	ZBTB21	0.670679	0.00190258	0.0398147		ENST00000449067	ENSG00000116663.6	protein_coding	FBXO6-003	FBXO6	2.39574	3.77137e-06	0.000319849
									ENST00000398540	ENSG00000114541.10	protein_coding	FRMD4B-001	FRMD4B	0.817636	1.59872e-05	0.000946236		ENST00000449175	ENSG00000236901.3	sense_intronic	MIR600HG-001	MIR600HG	-1.95463	9.269e-08	1.42226e-05
									ENST00000398591	ENSG00000214575.5	protein_coding	CPEB1-008	CPEB1	-10.2361	0.000524746	0.0157308		ENST00000449228	ENSG00000105327.11	protein_coding	BBC3-001	BBC3	1.43083	0.000586821	0.0190085
									ENST00000398598	ENSG00000157601.9	protein_coding	MX1-002	MX1	5.59465	1.58457e-13	2.88865e-10		ENST00000449323	ENSG00000143947.8	protein_coding	RPS27A-004	RPS27A	-10.7109	0.00151751	0.0392623
									ENST00000398600	ENSG00000157601.9	protein_coding	MX1-001	MX1	3.14829	1.62859e-07	2.02017e-05		ENST00000449486	ENSG00000214106.3	protein_coding	AC093726.6-003	AC093726.6	1.37662	0.000145995	0.00650631
									ENST00000398640	ENSG00000249158.2	protein_coding	PCDHA11-001	PCDHA11	-0.826337	0.000912848	0.0238415		ENST00000449542	ENSG00000225415.1	pseudogene	RP3-509I19.1-010	RP3-509I19.1	2.07255	6.5044e-05	0.00338223
									ENST00000398738	ENSG00000244694.3	protein_coding	PTCHD4-001	PTCHD4	1.34621	0.00178535	0.0381598		ENST00000449647	ENSG00000196141.7	protein_coding	SPATS2L-022	SPATS2L	3.03296	1.91681e-05	0.00122757
									ENST00000398753	ENSG00000182093.9	protein_coding	WRB-002	WRB	-0.895039	0.000501341	0.0152357		ENST00000449768	ENSG00000111335.8	protein_coding	OAS2-003	OAS2	7.01832	2.37055e-10	9.1865e-08
									ENST00000399002	ENSG00000172296.8	protein_coding	SPTLC3-006	SPTLC3	1.26754	0.000592834	0.0173411		ENST00000449802	ENSG00000144426.14	protein_coding	NBEAL1-001	NBEAL1	-0.997783	0.0016141	0.0408845
									ENST00000399075	ENSG00000164096.10	protein_coding	C4orf3-002	C4orf3	0.649099	0.00123626	0.0294457		ENST00000450066	ENSG00000168883.15	protein_coding	USP39-201	USP39	9.1294	3.80147e-05	0.00217483
									ENST00000399218	ENSG00000141441.11	protein_coding	GAREM-001	GAREM	0.669281	0.000354685	0.0115738		ENST00000450376	ENSG00000100129.13	protein_coding	EIF3L-011	EIF3L	-1.70055	1.15532e-05	0.000803207
									ENST00000399292	ENSG00000205670.6	protein_coding	SMIM11-003	SMIM11	-0.870061	4.68556e-05	0.00231191		ENST00000450720	ENSG00000163016.5	pseudogene	ALMS1P-002	ALMS1P	4.35824	1.11603e-06	0.000114384
									ENST00000399423	ENSG00000092330.11	protein_coding	TINF2-002	TINF2	0.674835	0.00124335	0.0295595		ENST00000451256	ENSG00000128335.9	protein_coding	APOL2-008	APOL2	2.95287	3.93549e-10	1.40228e-07
									ENST00000399775	ENSG00000168913.6	protein_coding	ENHO-001	ENHO	-0.896955	0.00183739	0.0389274		ENST00000451279	ENSG00000116005.7	protein_coding	PCYOX1-004	PCYOX1	-1.11994	6.11115e-05	0.00321427
									ENST00000399777	ENSG00000099968.13	protein_coding	BCL2L13-006	BCL2L13	2.46014	3.12654e-06	0.000241266		ENST00000451365	ENSG00000147403.12	protein_coding	RPL10-017	RPL10	-1.1607	0.00124334	0.0339614
									ENST00000399808	ENSG00000142089.11	protein_coding	IFITM3-001	IFITM3	1.53328	2.39703e-07	2.74861e-05		ENST00000451482	ENSG00000236155.2	pseudogene	RP11-231P20.2-002	RP11-231P20.2	-1.42134	0.000417473	0.014776
									ENST00000399815	ENSG00000185201.12	protein_coding	IFITM2-004	IFITM2	5.13163	1.68432e-09	4.10193e-07		ENST00000451522	ENSG00000132405.14	protein_coding	TBC1D14-005	TBC1D14	-0.968579	0.000127332	0.00585806
									ENST00000399817	ENSG00000185201.12	protein_coding	IFITM2-001	IFITM2	1.77071	3.23569e-10	1.01051e-07		ENST00000451794	ENSG00000163121.5	pseudogene	NEURL3-201	NEURL3	1.9075	0.00157859	0.0404094
									ENST00000400094	ENSG00000154723.8	protein_coding	ATP5J-007	ATP5J	-0.844982	0.00242498	0.0472458		ENST00000451863	ENSG00000063601.12	protein_coding	MTMR1-201	MTMR1	9.05544	0.000869642	0.0259821
									ENST00000400153	ENSG00000187667.6	pseudogene	WHAMMP3-001	WHAMMP3	0.753678	0.00131767	0.030723		ENST00000452345	ENSG00000067066.12	protein_coding	SP100-017	SP100	3.14033	3.82401e-07	4.66714e-05
									ENST00000400228	ENSG00000088387.13	protein_coding	DOCK9-010	DOCK9	1.21834	4.91423e-07	5.05623e-05		ENST00000452357	ENSG00000089127.8	protein_coding	OAS1-002	OAS1	7.01811	1.73413e-06	0.000164561
									ENST00000400245	ENSG00000125826.15	protein_coding	RBCK1-003	RBCK1	1.60943	1.29946e-06	0.000115368		ENST00000452551	ENSG00000100031.14	protein_coding	GGT1-004	GGT1	13.2243	0.00112116	0.031544
									ENST00000400247	ENSG00000125826.15	protein_coding	RBCK1-002	RBCK1	3.1021	3.40858e-05	0.00178291		ENST00000452957	ENSG00000239713.3	protein_coding	APOBEC3G-201	APOBEC3G	4.78094	8.83351e-08	1.37129e-05
									ENST00000400335	ENSG00000183762.8	protein_coding	KREMEN1-003	KREMEN1	-0.706045	6.92122e-06	0.000466662		ENST00000453026	ENSG00000223960.2	antisense	AC009948.5-005	AC009948.5	2.41733	1.12538e-11	7.46845e-09
									ENST00000400577	ENSG00000185272.9	protein_coding	RBM11-001	RBM11	3.15689	0.000195007	0.00723673		ENST00000453426	ENSG00000204261.4	lincRNA	XXbac-BPG246D15.8-001	XXbac-BPG246D15.8	1.68106	0.000125942	0.00580413
									ENST00000402522	ENSG00000065882.11	protein_coding	TBC1D1-002	TBC1D1	2.98746	2.01645e-08	3.49854e-06		ENST00000453712	ENSG00000138698.10	protein_coding	RAP1GDS1-007	RAP1GDS1	-1.42557	0.000413335	0.0146393
									ENST00000402714	ENSG00000196405.8	protein_coding	EVL-006	EVL	-2.83203	0.00250012	0.0481967		ENST00000454414	ENSG00000115415.14	protein_coding	STAT1-008	STAT1	4.13254	3.13609e-10	1.15624e-07
									ENST00000403444	ENSG00000079385.17	protein_coding	CEACAM1-002	CEACAM1	3.42235	4.27255e-05	0.00214602		ENST00000454497	ENSG00000164164.11	protein_coding	OTUD4-001	OTUD4	0.910772	1.57679e-05	0.00104511
									ENST00000403490	ENSG00000177971.7	protein_coding	IMP3-201	IMP3	-1.44022	0.00167201	0.036336		ENST00000454828	ENSG00000132274.11	protein_coding	TRIM22-006	TRIM22	3.60489	1.69062e-09	5.04251e-07
									ENST00000403593	ENSG00000139410.10	protein_coding	SDSL-002	SDSL	0.754313	0.000436124	0.0136603		ENST00000455164	ENSG00000157601.9	protein_coding	MX1-201	MX1	5.81959	9.29153e-10	2.95387e-07
									ENST00000403687	ENSG00000152689.13	protein_coding	RASGRP3-006	RASGRP3	2.2995	1.78132e-07	2.17012e-05		ENST00000455601	ENSG00000169550.8	protein_coding	MUC15-001	MUC15	2.19577	0.000134258	0.00607472
									ENST00000403825	ENSG00000006652.9	protein_coding	IFRD1-002	IFRD1	0.728746	0.000288654	0.0099577		ENST00000455674	ENSG00000135899.12	protein_coding	SP110-008	SP110	5.52755	2.17446e-05	0.00136782
									ENST00000404022	ENSG00000102054.13	protein_coding	RBBP7-010	RBBP7	-0.650478	0.00196921	0.0408218		ENST00000455725	ENSG00000166181.8	protein_coding	API5-004	API5	1.08293	0.00179486	0.0441775
									ENST00000404168	ENSG00000134326.7	protein_coding	CMPK2-008	CMPK2	5.58555	1.89274e-07	2.26833e-05		ENST00000455918	ENSG00000156508.13	protein_coding	EEF1A1-003	EEF1A1	-0.826967	3.2761e-06	0.000281443
									ENST00000404535	ENSG00000259431.1	protein_coding	THTPA-002	THTPA	1.43265	3.16909e-06	0.000243136		ENST00000456089	ENSG00000213689.5	protein_coding	TREX1-005	TREX1	4.70822	3.04988e-08	5.63762e-06
									ENST00000404674	ENSG00000157778.4	protein_coding	PSMG3-002	PSMG3	-0.897209	0.000123894	0.00499822		ENST00000456292	ENSG00000071082.6	protein_coding	RPL31-005	RPL31	-0.833083	0.000310417	0.0116403
									ENST00000405308	ENSG00000110492.11	protein_coding	MDK-006	MDK	1.22992	0.000720422	0.0202087		ENST00000456397	ENSG00000169490.12	protein_coding	TM2D2-001	TM2D2	0.635867	0.000162444	0.00705755
									ENST00000405333	ENSG00000115758.8	protein_coding	ODC1-002	ODC1	-0.848676	0.000273242	0.00953759		ENST00000456481	ENSG00000230383.1	pseudogene	AC009245.3-001	AC009245.3	-1.118	8.15662e-06	0.00060992
									ENST00000405334	ENSG00000055332.11	protein_coding	EIF2AK2-002	EIF2AK2	4.03662	0.00204125	0.0418169		ENST00000456586	ENSG00000197756.5	protein_coding	RPL37A-007	RPL37A	-0.790591	0.000143779	0.00644168
									ENST00000405409	ENSG00000100320.18	protein_coding	RBFOX2-001	RBFOX2	0.580781	0.000201534	0.00743549		ENST00000456917	ENSG00000234883.2	lincRNA	MIR155HG-001	MIR155HG	3.07466	3.45439e-05	0.00200215
									ENST00000405460	ENSG00000164199.11	protein_coding	GPR98-001	GPR98	-0.972011	0.000176884	0.00669347		ENST00000456966	ENSG00000157557.7	protein_coding	ETS2-004	ETS2	1.40755	2.96558e-05	0.00176857
									ENST00000405486	ENSG00000100401.15	protein_coding	RANGAP1-003	RANGAP1	1.42759	7.29586e-05	0.00330217		ENST00000457041	ENSG00000102547.14	protein_coding	CAB39L-010	CAB39L	-4.71514	0.00178832	0.0440369
									ENST00000405737	ENSG00000120690.9	protein_coding	ELF1-002	ELF1	1.47553	5.07469e-07	5.19114e-05		ENST00000457107	ENSG00000181126.9	pseudogene	HLA-V-003	HLA-V	2.61301	0.000199069	0.00824472
									ENST00000405767	ENSG00000170340.10	protein_coding	B3GNT2-002	B3GNT2	1.22261	5.02571e-06	0.000358148		ENST00000457119	ENSG00000231006.1	pseudogene	CTB-54D4.1-001	CTB-54D4.1	-0.706746	0.000850697	0.0255599
									ENST00000405885	ENSG00000125347.9	protein_coding	IRF1-008	IRF1	3.29705	2.31379e-07	2.67628e-05		ENST00000457422	ENSG00000180329.9	protein_coding	CCDC43-003	CCDC43	1.33012	0.00178496	0.0440156
									ENST00000406078	ENSG00000214223.3	pseudogene	HNRNPA1P10-201	HNRNPA1P10	-0.624806	0.000864396	0.0229157		ENST00000457444	ENSG00000106588.6	protein_coding	PSMA2-007	PSMA2	0.842293	0.000783305	0.0239968
									ENST00000406174	ENSG00000198517.5	protein_coding	MAFK-003	MAFK	1.60506	0.00122756	0.0292908		ENST00000457540	ENSG00000225630.1	pseudogene	MTND2P28-001	MTND2P28	-0.612809	0.00168765	0.0421246
									ENST00000406246	ENSG00000173039.14	protein_coding	RELA-001	RELA	0.760105	2.87663e-05	0.00155681		ENST00000457623	ENSG00000116299.12	protein_coding	KIAA1324-006	KIAA1324	-1.10177	1.94131e-05	0.00124027
									ENST00000406875	ENSG00000064393.11	protein_coding	HIPK2-001	HIPK2	0.661325	0.000139095	0.00548638		ENST00000457757	ENSG00000196141.7	protein_coding	SPATS2L-015	SPATS2L	1.798	1.29318e-06	0.00012833
									ENST00000407032	ENSG00000104805.11	protein_coding	NUCB1-002	NUCB1	1.3036	1.60455e-05	0.00094863		ENST00000457998	ENSG00000233006.2	processed_transcript	AC034220.3-005	AC034220.3	-0.873745	0.000692582	0.0217623
									ENST00000407073	ENSG00000204406.7	protein_coding	MBD5-001	MBD5	0.600689	0.0013853	0.0316876		ENST00000458296	ENSG00000204261.4	lincRNA	XXbac-BPG246D15.8-002	XXbac-BPG246D15.8	2.22305	0.00023248	0.00931668
									ENST00000407280	ENSG00000216490.2	protein_coding	IFI30-001	IFI30	1.26082	2.48924e-07	2.83701e-05		ENST00000458420	ENSG00000158258.11	protein_coding	CLSTN2-001	CLSTN2	-0.906574	0.00172989	0.0430082
									ENST00000407797	ENSG00000197536.6	protein_coding	C5orf56-005	C5orf56	3.93269	2.66186e-08	4.50066e-06		ENST00000458469	ENSG00000107130.6	protein_coding	NCS1-201	NCS1	-12.7444	0.00165356	0.0414882
									ENST00000407811	ENSG00000152689.13	protein_coding	RASGRP3-004	RASGRP3	1.96625	0.000100462	0.00425823		ENST00000458478	ENSG00000168028.9	protein_coding	RPSA-008	RPSA	-0.961348	0.000638439	0.0203576
									ENST00000407997	ENSG00000239713.3	protein_coding	APOBEC3G-001	APOBEC3G	2.0533	5.65889e-08	8.55943e-06		ENST00000458669	ENSG00000244257.4	pseudogene	PKD1P1-001	PKD1P1	1.13525	2.1008e-05	0.00133095
									ENST00000408011	ENSG00000134504.8	protein_coding	KCTD1-003	KCTD1	1.136	4.42976e-05	0.00221034		ENST00000459775	ENSG00000168883.15	protein_coding	USP39-012	USP39	-3.12085	5.0105e-07	5.84643e-05
									ENST00000408936	ENSG00000136848.12	protein_coding	DAB2IP-009	DAB2IP	1.08372	4.49635e-05	0.00223726		ENST00000459784	ENSG00000137959.10	protein_coding	IFI44L-003	IFI44L	5.54172	0.000134198	0.00607472
									ENST00000408968	ENSG00000185885.11	protein_coding	IFITM1-001	IFITM1	4.68526	8.68069e-12	5.35892e-09		ENST00000460006	ENSG00000101290.9	protein_coding	CDS2-004	CDS2	-0.611005	0.00160356	0.0407539
									ENST00000409068	ENSG00000115977.14	protein_coding	AAK1-011	AAK1	1.08209	0.000475435	0.0146411		ENST00000460090	ENSG00000183323.8	protein_coding	CCDC125-002	CCDC125	3.29824	0.00185669	0.0453002
									ENST00000409112	ENSG00000067066.12	protein_coding	SP100-004	SP100	3.6039	4.19794e-09	9.17172e-07		ENST00000460563	ENSG00000198830.6	protein_coding	HMGN2-004	HMGN2	1.45835	0.00161643	0.0409241
									ENST00000409126	ENSG00000182957.10	protein_coding	SPATA13-011	SPATA13	2.3988	0.000723936	0.0202683		ENST00000460638	ENSG00000100129.13	protein_coding	EIF3L-012	EIF3L	-1.40655	2.25907e-09	6.44819e-07
									ENST00000409140	ENSG00000196141.7	protein_coding	SPATS2L-005	SPATS2L	1.53321	0.00208872	0.0425363		ENST00000460712	ENSG00000013374.11	protein_coding	NUB1-014	NUB1	2.06224	1.06434e-06	0.000110174
									ENST00000409174	ENSG00000159399.5	protein_coding	HK2-002	HK2	3.11446	5.67207e-09	1.1876e-06		ENST00000460845	ENSG00000105939.8	protein_coding	ZC3HAV1-004	ZC3HAV1	2.93008	3.21249e-09	8.74233e-07
									ENST00000409244	ENSG00000178826.6	protein_coding	TMEM139-003	TMEM139	-3.5185	0.00246874	0.0477828		ENST00000461022	ENSG00000214784.4	pseudogene	AC010468.1-001	AC010468.1	-0.867906	8.86888e-05	0.00435576
									ENST00000409261	ENSG00000176771.11	protein_coding	NCKAP5-001	NCKAP5	2.10035	1.40179e-06	0.000122004		ENST00000461135	ENSG00000182795.12	protein_coding	C1orf116-003	C1orf116	1.2234	6.49211e-08	1.05728e-05
									ENST00000409385	ENSG00000196141.7	protein_coding	SPATS2L-003	SPATS2L	2.66882	0.000292291	0.010044		ENST00000461263	ENSG00000146701.7	protein_coding	MDH2-003	MDH2	-1.60255	1.83298e-05	0.00118388
									ENST00000409467	ENSG00000122643.13	protein_coding	NT5C3A-003	NT5C3A	4.02064	1.13456e-05	0.000709478		ENST00000461384	ENSG00000117226.7	protein_coding	GBP3-007	GBP3	2.82248	0.000417931	0.0147824
									ENST00000409548	ENSG00000142102.11	protein_coding	ATHL1-004	ATHL1	1.31247	0.0013793	0.0315775		ENST00000461422	ENSG00000003402.14	protein_coding	CFLAR-020	CFLAR	2.10346	4.30661e-05	0.0024272
									ENST00000409599	ENSG00000115604.6	protein_coding	IL18R1-001	IL18R1	2.41309	0.000448975	0.0139956		ENST00000461827	ENSG00000239713.3	protein_coding	APOBEC3G-004	APOBEC3G	5.75009	0.000160493	0.00700718
									ENST00000409652	ENSG00000221963.4	protein_coding	APOL6-001	APOL6	3.3301	1.84885e-14	5.8314e-11		ENST00000462042	ENSG00000137955.11	protein_coding	RABGGTB-011	RABGGTB	3.66962	0.0016115	0.0408773
									ENST00000409753	ENSG00000189159.11	protein_coding	HN1-001	HN1	-0.855799	0.000372382	0.0120329		ENST00000462232	ENSG00000135899.12	protein_coding	SP110-009	SP110	5.93326	4.33507e-06	0.000359053
									ENST00000409774	ENSG00000152133.9	protein_coding	GPATCH11-002	GPATCH11	-1.65923	5.69894e-10	1.62668e-07		ENST00000462259	ENSG00000059588.5	protein_coding	TARBP1-003	TARBP1	1.98444	0.000511792	0.0170587
									ENST00000409787	ENSG00000122643.13	protein_coding	NT5C3A-008	NT5C3A	3.99309	1.368e-05	0.000832893		ENST00000462315	ENSG00000138496.12	protein_coding	PARP9-003	PARP9	2.1914	4.47046e-05	0.00249833
									ENST00000409815	ENSG00000135899.12	protein_coding	SP110-007	SP110	7.22046	1.15198e-06	0.000104485		ENST00000462666	ENSG00000188313.8	protein_coding	PLSCR1-014	PLSCR1	4.44097	3.71273e-05	0.00213325
									ENST00000409882	ENSG00000115339.9	protein_coding	GALNT3-010	GALNT3	0.78441	0.000330875	0.0109791		ENST00000463236	ENSG00000130066.12	protein_coding	SAT1-009	SAT1	1.30381	9.27585e-07	9.81005e-05
									ENST00000409895	ENSG00000138032.16	protein_coding	PPM1B-201	PPM1B	-1.15727	0.000154128	0.00595823		ENST00000463764	ENSG00000168016.9	protein_coding	TRANK1-002	TRANK1	2.05937	2.10145e-06	0.00019539
									ENST00000409988	ENSG00000196141.7	protein_coding	SPATS2L-004	SPATS2L	1.54373	8.66011e-06	0.000566377		ENST00000463934	ENSG00000239713.3	protein_coding	APOBEC3G-002	APOBEC3G	1.67161	0.000176894	0.0075132
									ENST00000411416	ENSG00000145287.6	protein_coding	PLAC8-005	PLAC8	1.9838	0.000956122	0.0246295		ENST00000463941	ENSG00000161570.4	protein_coding	CCL5-003	CCL5	2.43405	8.95731e-06	0.00065684
									ENST00000411427	ENSG00000228318.1	antisense	AP001610.5-001	AP001610.5	5.39597	1.22725e-12	1.12338e-09		ENST00000464100	ENSG00000204267.9	protein_coding	TAP2-004	TAP2	3.83879	1.17284e-06	0.000118604
									ENST00000411482	ENSG00000135363.7	protein_coding	LMO2-003	LMO2	2.36292	7.621e-09	1.49854e-06		ENST00000464129	ENSG00000115267.5	protein_coding	IFIH1-003	IFIH1	3.28379	0.00044276	0.0153839
									ENST00000411578	ENSG00000164078.8	protein_coding	MST1R-007	MST1R	2.1743	0.00079475	0.0215386		ENST00000464154	ENSG00000116459.6	protein_coding	ATP5F1-002	ATP5F1	-0.642092	0.00120685	0.0331298
									ENST00000411630	ENSG00000226950.2	processed_transcript	DANCR-001	DANCR	-0.986513	0.000368583	0.0119247		ENST00000464428	ENSG00000254154.3	protein_coding	RP4-798P15.3-001	RP4-798P15.3	1.95858	3.29405e-05	0.0019367
									ENST00000411647	ENSG00000125826.15	protein_coding	RBCK1-004	RBCK1	4.44367	0.00132189	0.030743		ENST00000464559	ENSG00000125637.10	protein_coding	PSD4-006	PSD4	0.725256	0.00104323	0.02989
									ENST00000411702	ENSG00000173821.15	protein_coding	RNF213-005	RNF213	2.21151	5.7147e-05	0.00270651		ENST00000464839	ENSG00000162645.8	protein_coding	GBP2-001	GBP2	1.71565	1.66625e-08	3.41269e-06
									ENST00000411827	ENSG00000070831.11	protein_coding	CDC42-004	CDC42	-0.910685	0.000100062	0.0042499		ENST00000465045	ENSG00000136147.12	protein_coding	PHF11-011	PHF11	1.66873	0.000751068	0.0231914
									ENST00000411955	ENSG00000177409.7	protein_coding	SAMD9L-007	SAMD9L	5.17578	3.99855e-07	4.23764e-05		ENST00000465387	ENSG00000116251.5	protein_coding	RPL22-005	RPL22	-0.809446	0.000626097	0.020109
									ENST00000411986	ENSG00000116761.7	protein_coding	CTH-201	CTH	0.829254	0.0017095	0.0369695		ENST00000465619	ENSG00000134326.7	protein_coding	CMPK2-003	CMPK2	10.0503	2.38272e-05	0.00147609
									ENST00000412050	ENSG00000107864.10	protein_coding	CPEB3-001	CPEB3	1.04071	0.000294558	0.0101154		ENST00000465875	ENSG00000183405.5	pseudogene	RPS7P1-001	RPS7P1	-1.06458	0.000118154	0.00549856
									ENST00000412055	ENSG00000163704.7	protein_coding	PRRT3-001	PRRT3	-1.49214	0.00114647	0.0279979		ENST00000465971	ENSG00000243302.3	pseudogene	RP11-274B21.2-001	RP11-274B21.2	1.35184	9.07423e-05	0.00443609
									ENST00000412095	ENSG00000204261.4	lincRNA	XXbac-BPG246D15.8-005	XXbac-BPG246D15.8	4.31655	0.00124582	0.0295595		ENST00000466032	ENSG00000115561.10	protein_coding	CHMP3-011	CHMP3	-2.27635	0.00127537	0.0345991
									ENST00000412285	ENSG00000081377.12	protein_coding	CDC14B-011	CDC14B	-0.628865	0.00131117	0.0306793		ENST00000466095	ENSG00000134716.5	protein_coding	CYP2J2-003	CYP2J2	2.72166	9.84214e-07	0.000102658
									ENST00000412609	ENSG00000226025.5	pseudogene	LGALS17A-001	LGALS17A	11.4653	4.11089e-09	9.01865e-07		ENST00000466126	ENSG00000138496.12	protein_coding	PARP9-007	PARP9	4.79916	1.05166e-05	0.000748437
									ENST00000412615	ENSG00000135148.7	protein_coding	TRAFD1-001	TRAFD1	2.8217	8.11887e-13	8.7853e-10		ENST00000466377	ENSG00000243199.1	pseudogene	RP11-408P14.1-001	RP11-408P14.1	-1.15084	3.43465e-06	0.000292695
									ENST00000412735	ENSG00000196843.11	protein_coding	ARID5A-002	ARID5A	2.2908	0.00251294	0.0483386		ENST00000466501	ENSG00000237550.4	pseudogene	RPL9P9-001	RPL9P9	-0.791994	9.03738e-06	0.000661353
									ENST00000413052	ENSG00000155363.14	protein_coding	MOV10-001	MOV10	2.45335	5.85304e-07	5.88529e-05		ENST00000466704	ENSG00000122786.15	protein_coding	CALD1-015	CALD1	1.9143	0.000486231	0.0164325
									ENST00000413196	ENSG00000108771.8	protein_coding	DHX58-002	DHX58	3.41879	3.1796e-06	0.00024359		ENST00000466830	ENSG00000187118.8	protein_coding	CMC1-002	CMC1	0.842647	4.03651e-06	0.000337013
									ENST00000413382	ENSG00000041357.11	protein_coding	PSMA4-004	PSMA4	1.49809	0.000497192	0.0151356		ENST00000466939	ENSG00000078081.3	protein_coding	LAMP3-002	LAMP3	6.68388	0.00201238	0.0481955
									ENST00000413602	ENSG00000231013.1	antisense	AC013275.2-001	AC013275.2	-0.728561	0.000154312	0.00595823		ENST00000467020	ENSG00000198755.6	protein_coding	RPL10A-005	RPL10A	-1.76196	0.000930592	0.0273415
									ENST00000413644	ENSG00000135535.10	protein_coding	CD164-001	CD164	1.41888	4.86021e-06	0.000348223		ENST00000467036	ENSG00000230903.5	pseudogene	RPL9P8-001	RPL9P8	-0.791769	9.04376e-06	0.000661353
									ENST00000413778	ENSG00000157601.9	protein_coding	MX1-007	MX1	5.62719	0.000470772	0.0145144		ENST00000467148	ENSG00000130589.11	protein_coding	HELZ2-003	HELZ2	3.96577	1.05424e-09	3.31189e-07
									ENST00000414264	ENSG00000227877.2	lincRNA	LINC00948-001	LINC00948	-1.81818	0.000362742	0.0117839		ENST00000467625	ENSG00000155629.10	protein_coding	PIK3AP1-006	PIK3AP1	2.04805	0.00106555	0.0303005
									ENST00000414316	ENSG00000100129.13	protein_coding	EIF3L-007	EIF3L	-0.744848	0.000840617	0.0224606		ENST00000467636	ENSG00000150459.8	protein_coding	SAP18-005	SAP18	0.668416	0.000796262	0.0243376
									ENST00000414404	ENSG00000236780.1	lincRNA	AC078941.1-002	AC078941.1	-1.36692	8.41113e-05	0.00371979		ENST00000467847	ENSG00000169871.8	protein_coding	TRIM56-003	TRIM56	2.22864	4.82465e-05	0.00265161
									ENST00000414546	ENSG00000134339.4	protein_coding	SAA2-001	SAA2	1.39175	0.000689879	0.0194511		ENST00000467867	ENSG00000171314.8	protein_coding	PGAM1-003	PGAM1	2.28146	1.21178e-05	0.000834433
									ENST00000414641	ENSG00000132274.11	protein_coding	TRIM22-005	TRIM22	2.90656	8.36138e-05	0.00370855		ENST00000467930	ENSG00000244313.2	pseudogene	RP11-425L10.1-001	RP11-425L10.1	-0.961763	0.00055628	0.0182531
									ENST00000414676	ENSG00000225377.1	antisense	RP5-1103G7.4-001	RP5-1103G7.4	1.32531	1.26289e-05	0.000776021		ENST00000468119	ENSG00000131504.11	protein_coding	DIAPH1-009	DIAPH1	-2.79645	0.000543053	0.0179746
									ENST00000414723	ENSG00000115271.6	protein_coding	GCA-010	GCA	1.26979	0.00227901	0.045206		ENST00000468237	ENSG00000224389.4	protein_coding	C4B-002	C4B	1.5884	8.44019e-09	1.94825e-06
									ENST00000414880	ENSG00000125826.15	protein_coding	RBCK1-007	RBCK1	3.015	1.0869e-05	0.00068533		ENST00000468272	ENSG00000125826.15	protein_coding	RBCK1-008	RBCK1	2.59875	8.91364e-07	9.54101e-05
									ENST00000414897	ENSG00000132274.11	protein_coding	TRIM22-007	TRIM22	3.08213	3.70879e-09	8.41468e-07		ENST00000468404	ENSG00000013374.11	protein_coding	NUB1-003	NUB1	1.80213	0.00188898	0.0458684
									ENST00000415067	ENSG00000204261.4	lincRNA	XXbac-BPG246D15.8-006	XXbac-BPG246D15.8	3.23407	3.04356e-05	0.00163218		ENST00000468715	ENSG00000137970.7	pseudogene	RP11-122C9.1-001	RP11-122C9.1	-0.971697	7.27711e-09	1.71609e-06
									ENST00000415076	ENSG00000106603.13	protein_coding	COA1-007	COA1	-1.9528	0.000257965	0.00908801		ENST00000468788	ENSG00000185272.9	protein_coding	RBM11-004	RBM11	2.31159	0.00117177	0.032503
									ENST00000415149	ENSG00000114439.14	protein_coding	BBX-001	BBX	0.807427	8.60773e-07	8.1171e-05		ENST00000469048	ENSG00000185507.15	protein_coding	IRF7-004	IRF7	10.3259	0.00132589	0.035606
									ENST00000415374	ENSG00000138035.10	protein_coding	PNPT1-007	PNPT1	4.37735	9.24607e-12	5.57822e-09		ENST00000469086	ENSG00000100242.11	protein_coding	SUN2-013	SUN2	2.07721	0.000657785	0.0208617
									ENST00000415432	ENSG00000134215.11	protein_coding	VAV3-005	VAV3	-1.29764	5.44277e-05	0.00260326		ENST00000469266	ENSG00000188313.8	protein_coding	PLSCR1-004	PLSCR1	2.83981	9.86888e-09	2.21075e-06
									ENST00000415489	ENSG00000138035.10	protein_coding	PNPT1-008	PNPT1	3.64439	5.60551e-09	1.18096e-06		ENST00000469308	ENSG00000173812.6	protein_coding	EIF1-005	EIF1	-0.928659	0.000173306	0.00740225
									ENST00000415673	ENSG00000185404.12	protein_coding	SP140L-009	SP140L	2.48973	2.36851e-05	0.00132087		ENST00000469406	ENSG00000134716.5	protein_coding	CYP2J2-005	CYP2J2	2.18015	0.00105211	0.0300472
									ENST00000415816	ENSG00000068079.3	protein_coding	IFI35-002	IFI35	3.78443	5.46954e-09	1.1662e-06		ENST00000469975	ENSG00000244731.3	protein_coding	C4A-002	C4A	1.60717	3.73061e-09	9.85381e-07
									ENST00000415912	ENSG00000117298.10	protein_coding	ECE1-001	ECE1	1.29778	2.9507e-10	9.49427e-08		ENST00000470202	ENSG00000161133.12	protein_coding	USP41-002	USP41	10.0261	2.00526e-07	2.71481e-05
									ENST00000416037	ENSG00000237037.4	antisense	NDUFA6-AS1-001	NDUFA6-AS1	-0.615219	0.00117995	0.0285789		ENST00000470229	ENSG00000013374.11	protein_coding	NUB1-007	NUB1	1.83327	3.35301e-05	0.00195836
									ENST00000416601	ENSG00000152778.7	protein_coding	IFIT5-201	IFIT5	2.19481	2.52608e-13	3.72534e-10		ENST00000470316	ENSG00000013374.11	protein_coding	NUB1-005	NUB1	2.21671	8.43544e-05	0.00419331
									ENST00000416673	ENSG00000240356.2	pseudogene	RPL23AP7-003	RPL23AP7	-0.790438	0.00100049	0.0254402		ENST00000470323	ENSG00000137965.6	protein_coding	IFI44-002	IFI44	6.67303	0.000581251	0.0188854
									ENST00000416698	ENSG00000158516.7	protein_coding	CPA2-004	CPA2	-1.49003	0.00126417	0.0298824		ENST00000470360	ENSG00000003989.12	protein_coding	SLC7A2-002	SLC7A2	8.03572	0.00189446	0.0459684
									ENST00000417220	ENSG00000041880.10	protein_coding	PARP3-002	PARP3	2.49085	0.00201251	0.0413973		ENST00000470365	ENSG00000244731.3	protein_coding	C4A-017	C4A	1.24826	6.15366e-07	6.95115e-05
									ENST00000417461	ENSG00000151779.8	protein_coding	NBAS-003	NBAS	-12.0826	0.00140326	0.0318923		ENST00000470479	ENSG00000134326.7	protein_coding	CMPK2-006	CMPK2	5.71766	5.82826e-07	6.61172e-05
									ENST00000417602	ENSG00000134504.8	protein_coding	KCTD1-202	KCTD1	1.02242	0.000133884	0.00532838		ENST00000470543	ENSG00000181061.9	protein_coding	HIGD1A-004	HIGD1A	-3.04828	3.31179e-05	0.00194283
									ENST00000417748	ENSG00000003402.14	protein_coding	CFLAR-018	CFLAR	2.70128	0.000733229	0.0204453		ENST00000470646	ENSG00000125691.8	protein_coding	RPL23-005	RPL23	-0.748419	0.000329815	0.0122363
									ENST00000417822	ENSG00000175730.7	pseudogene	BAK1P1-201	BAK1P1	0.69416	0.00030965	0.0104578		ENST00000470671	ENSG00000198034.6	protein_coding	RPS4X-004	RPS4X	-0.788516	0.00129693	0.0350148
									ENST00000418123	ENSG00000153827.9	protein_coding	TRIP12-016	TRIP12	0.876971	0.000150075	0.00582856		ENST00000470721	ENSG00000143164.11	protein_coding	DCAF6-002	DCAF6	1.24604	0.000228702	0.0091932
									ENST00000418169	ENSG00000122068.7	protein_coding	FYTTD1-009	FYTTD1	1.08307	0.000155789	0.00600216		ENST00000471152	ENSG00000234851.3	pseudogene	RP11-3P17.3-001	RP11-3P17.3	-0.61385	0.000848873	0.025534
									ENST00000418539	ENSG00000236824.1	lincRNA	BCYRN1-001	BCYRN1	0.736138	0.00169265	0.0367093		ENST00000471160	ENSG00000155363.14	protein_coding	MOV10-014	MOV10	10.847	0.000274485	0.0105446
									ENST00000418601	ENSG00000100226.11	protein_coding	GTPBP1-004	GTPBP1	3.61541	3.66139e-05	0.00190016		ENST00000471204	ENSG00000116251.5	protein_coding	RPL22-007	RPL22	-0.639917	0.000728842	0.0226286
									ENST00000418664	ENSG00000096696.9	protein_coding	DSP-002	DSP	0.990714	1.01048e-06	9.33431e-05		ENST00000471353	ENSG00000111801.11	protein_coding	BTN3A3-007	BTN3A3	2.09416	0.00143601	0.0377422
									ENST00000418905	ENSG00000177842.7	protein_coding	ZNF620-002	ZNF620	1.12596	0.000531507	0.015904		ENST00000471652	ENSG00000105939.8	protein_coding	ZC3HAV1-003	ZC3HAV1	3.06764	2.8813e-11	1.58927e-08
									ENST00000418919	ENSG00000135677.6	protein_coding	GNS-007	GNS	0.857609	0.000104186	0.00438298		ENST00000471722	ENSG00000226084.4	pseudogene	RP4-706A16.3-001	RP4-706A16.3	-0.626172	0.000184358	0.00776804
									ENST00000418945	ENSG00000228506.1	antisense	RP11-98I9.4-001	RP11-98I9.4	-0.814233	0.00161108	0.0352572		ENST00000471877	ENSG00000171130.13	protein_coding	ATP6V0E2-004	ATP6V0E2	-1.43578	0.00164546	0.0413436
									ENST00000418949	ENSG00000166278.10	protein_coding	C2-002	C2	1.58921	0.000263016	0.0092414		ENST00000471938	ENSG00000162654.8	protein_coding	GBP4-003	GBP4	10.5348	8.22824e-07	8.98859e-05
									ENST00000419044	ENSG00000157601.9	protein_coding	MX1-008	MX1	6.12045	6.98748e-09	1.39463e-06		ENST00000472045	ENSG00000125347.9	protein_coding	IRF1-006	IRF1	1.10034	0.00201725	0.048264
									ENST00000419068	ENSG00000118939.13	protein_coding	UCHL3-003	UCHL3	1.4886	0.0011845	0.0286368		ENST00000472152	ENSG00000137965.6	protein_coding	IFI44-004	IFI44	5.1822	0.000491993	0.0165424
									ENST00000419364	ENSG00000236502.1	antisense	SIX3-AS1-001	SIX3-AS1	-1.17319	0.000470643	0.0145144		ENST00000472349	ENSG00000188313.8	protein_coding	PLSCR1-007	PLSCR1	3.40158	8.89441e-05	0.00436426
									ENST00000419497	ENSG00000172432.14	protein_coding	GTPBP2-004	GTPBP2	1.61072	0.00234295	0.0459848		ENST00000472679	ENSG00000013441.11	protein_coding	CLK1-015	CLK1	8.05935	0.00120524	0.0331199
									ENST00000419617	ENSG00000104375.11	protein_coding	STK3-001	STK3	1.08432	7.29315e-06	0.000489508		ENST00000472977	ENSG00000163131.6	protein_coding	CTSS-004	CTSS	1.49777	9.68985e-06	0.000698972
									ENST00000419791	ENSG00000178425.9	protein_coding	NT5DC1-003	NT5DC1	-0.745967	0.000626414	0.0180641		ENST00000473240	ENSG00000115271.6	protein_coding	GCA-013	GCA	3.67788	3.5076e-10	1.26682e-07
									ENST00000420195	ENSG00000224660.1	antisense	SH3BP5-AS1-001	SH3BP5-AS1	-0.619192	0.00100101	0.0254402		ENST00000473306	ENSG00000065802.7	protein_coding	ASB1-008	ASB1	-1.68298	0.0014724	0.0383944
									ENST00000420463	ENSG00000063046.13	protein_coding	EIF4B-007	EIF4B	-0.88576	9.27728e-05	0.00400765		ENST00000473341	ENSG00000059378.8	protein_coding	PARP12-002	PARP12	2.86071	0.00145199	0.0380117
									ENST00000420541	ENSG00000121858.6	protein_coding	TNFSF10-002	TNFSF10	2.49494	1.63392e-06	0.000139463		ENST00000473377	ENSG00000143375.10	protein_coding	CGN-002	CGN	0.726875	0.00109534	0.0310478
									ENST00000420843	ENSG00000137486.12	protein_coding	ARRB1-001	ARRB1	-0.998081	0.000644933	0.0184982		ENST00000473391	ENSG00000214022.7	protein_coding	REPIN1-005	REPIN1	-1.10865	0.00137625	0.0365882
									ENST00000420911	ENSG00000271079.1	protein_coding	CTAGE15-001	CTAGE15	0.880863	9.3139e-05	0.0040202		ENST00000473900	ENSG00000117691.5	protein_coding	NENF-003	NENF	1.54668	1.69761e-05	0.00111406
									ENST00000421004	ENSG00000245556.2	lincRNA	CTD-2037K23.2-001	CTD-2037K23.2	2.36163	7.5731e-12	4.89614e-09		ENST00000474223	ENSG00000130066.12	protein_coding	SAT1-006	SAT1	1.35368	0.000679537	0.0214491
									ENST00000421365	ENSG00000115267.5	protein_coding	IFIH1-002	IFIH1	2.86995	7.85425e-08	1.127e-05		ENST00000474368	ENSG00000183486.8	protein_coding	MX2-004	MX2	7.49987	4.86163e-06	0.000393458
									ENST00000421516	ENSG00000172936.8	protein_coding	MYD88-006	MYD88	2.48316	2.07417e-09	4.96034e-07		ENST00000474484	ENSG00000240891.2	protein_coding	PLCXD2-005	PLCXD2	-0.802478	0.000180318	0.00763416
									ENST00000421573	ENSG00000196141.7	protein_coding	SPATS2L-019	SPATS2L	1.91848	2.31457e-05	0.0012935		ENST00000474629	ENSG00000173193.9	protein_coding	PARP14-001	PARP14	3.53089	2.52308e-11	1.44035e-08
									ENST00000422139	ENSG00000196116.6	protein_coding	TDRD7-201	TDRD7	2.37086	9.81516e-06	0.000629344		ENST00000474872	ENSG00000134321.7	protein_coding	RSAD2-004	RSAD2	4.1084	1.36254e-11	8.71553e-09
									ENST00000422706	ENSG00000100342.16	protein_coding	APOL1-203	APOL1	2.65601	4.94267e-07	5.06585e-05		ENST00000474926	ENSG00000116793.11	protein_coding	PHTF1-003	PHTF1	4.22422	0.000282023	0.0107727
									ENST00000422713	ENSG00000075234.12	protein_coding	TTC38-003	TTC38	3.45797	2.13148e-06	0.000174364		ENST00000475361	ENSG00000156500.10	protein_coding	FAM122C-006	FAM122C	2.78206	1.96353e-06	0.000183855
									ENST00000422900	ENSG00000180694.9	protein_coding	TMEM64-002	TMEM64	-0.94419	0.000441209	0.0137952		ENST00000475429	ENSG00000155363.14	protein_coding	MOV10-010	MOV10	5.29487	0.000455215	0.0156527
									ENST00000423241	ENSG00000003402.14	protein_coding	CFLAR-008	CFLAR	1.8512	0.000122647	0.00497309		ENST00000475640	ENSG00000173193.9	protein_coding	PARP14-004	PARP14	3.52894	2.31188e-09	6.52873e-07
									ENST00000423313	ENSG00000235750.5	protein_coding	KIAA0040-002	KIAA0040	1.11494	2.01454e-05	0.00114023		ENST00000475853	ENSG00000117226.7	protein_coding	GBP3-004	GBP3	2.62519	7.15864e-09	1.69669e-06
									ENST00000423372	ENSG00000237683.5	protein_coding	AL627309.1-201	AL627309.1	0.907849	0.000765342	0.0209339		ENST00000475945	ENSG00000110651.7	protein_coding	CD81-002	CD81	-1.27238	0.000226407	0.00912694
									ENST00000423477	ENSG00000225439.2	antisense	BOLA3-AS1-001	BOLA3-AS1	-1.36267	0.000430221	0.0135313		ENST00000475996	ENSG00000204642.9	protein_coding	HLA-F-013	HLA-F	2.43904	1.84874e-08	3.71785e-06
									ENST00000423516	ENSG00000163931.11	protein_coding	TKT-004	TKT	-1.3847	0.000277641	0.00964675		ENST00000476176	ENSG00000078070.7	protein_coding	MCCC1-003	MCCC1	-2.82215	0.00208905	0.0496199
									ENST00000423627	ENSG00000196247.7	protein_coding	ZNF107-201	ZNF107	12.416	0.00117577	0.0285374		ENST00000476510	ENSG00000172432.14	protein_coding	GTPBP2-001	GTPBP2	1.27723	0.000198275	0.00822861
									ENST00000423777	ENSG00000169136.4	protein_coding	ATF5-001	ATF5	1.35758	1.44036e-05	0.000866026		ENST00000476513	ENSG00000128394.12	protein_coding	APOBEC3F-004	APOBEC3F	3.46398	4.37319e-07	5.25288e-05
									ENST00000424365	ENSG00000157601.9	protein_coding	MX1-009	MX1	2.12661	1.16841e-06	0.000105676		ENST00000476521	ENSG00000137959.10	protein_coding	IFI44L-005	IFI44L	3.48714	0.00012892	0.00589025
									ENST00000424384	ENSG00000122068.7	protein_coding	FYTTD1-006	FYTTD1	2.01396	1.92348e-06	0.000160313		ENST00000476784	ENSG00000182670.9	protein_coding	TTC3-007	TTC3	-1.24937	4.9363e-07	5.78528e-05
									ENST00000424459	ENSG00000062194.11	protein_coding	GPBP1-001	GPBP1	2.18577	0.000390351	0.0124919		ENST00000477068	ENSG00000135899.12	protein_coding	SP110-005	SP110	4.92954	3.19276e-11	1.71219e-08
									ENST00000424614	ENSG00000123240.12	protein_coding	OPTN-001	OPTN	2.0084	1.66662e-05	0.000975551		ENST00000477256	ENSG00000100129.13	protein_coding	EIF3L-004	EIF3L	-1.06156	2.56969e-05	0.00155914
									ENST00000424722	ENSG00000115415.14	protein_coding	STAT1-004	STAT1	3.07571	1.73388e-07	2.12595e-05		ENST00000477522	ENSG00000138496.12	protein_coding	PARP9-002	PARP9	3.07051	7.19189e-13	9.9174e-10
									ENST00000425081	ENSG00000236618.2	antisense	PITPNA-AS1-001	PITPNA-AS1	-1.05205	8.02867e-06	0.000533462		ENST00000478268	ENSG00000157601.9	protein_coding	MX1-004	MX1	1.66752	2.72137e-05	0.00163625
									ENST00000425148	ENSG00000168394.9	protein_coding	TAP1-201	TAP1	3.53923	5.81085e-05	0.00273496		ENST00000478442	ENSG00000152061.17	protein_coding	RABGAP1L-010	RABGAP1L	3.65134	2.29576e-08	4.43215e-06
									ENST00000425277	ENSG00000228133.2	lincRNA	AC099684.1-001	AC099684.1	2.89975	3.78464e-07	4.03475e-05		ENST00000478738	ENSG00000134326.7	protein_coding	CMPK2-004	CMPK2	5.97586	3.57902e-12	2.93585e-09
									ENST00000425653	ENSG00000226950.2	processed_transcript	DANCR-002	DANCR	-1.82708	6.00169e-08	9.02651e-06		ENST00000478808	ENSG00000256262.1	antisense	USP30-AS1-001	USP30-AS1	4.32284	5.89933e-11	2.79644e-08
									ENST00000425699	ENSG00000188613.5	protein_coding	NANOS1-002	NANOS1	-0.87694	3.11309e-06	0.000240928		ENST00000478861	ENSG00000130589.11	protein_coding	HELZ2-002	HELZ2	4.00304	1.08518e-12	1.33985e-09
									ENST00000425929	ENSG00000151470.7	protein_coding	C4orf33-201	C4orf33	1.42885	1.01597e-07	1.37599e-05		ENST00000479134	ENSG00000168297.11	protein_coding	PXK-009	PXK	1.52352	0.000365559	0.0133236
									ENST00000426002	ENSG00000164054.11	protein_coding	SHISA5-002	SHISA5	1.16739	0.000966694	0.0248296		ENST00000479241	ENSG00000168297.11	protein_coding	PXK-006	PXK	2.13963	0.000716932	0.0223503
									ENST00000426053	ENSG00000100342.16	protein_coding	APOL1-204	APOL1	3.38687	4.29348e-07	4.46951e-05		ENST00000479563	ENSG00000188846.9	protein_coding	RPL14-003	RPL14	-2.47653	0.000132038	0.00601202
									ENST00000426156	ENSG00000196937.6	protein_coding	FAM3C-004	FAM3C	-2.33257	0.00178939	0.0381681		ENST00000479672	ENSG00000114354.8	protein_coding	TFG-006	TFG	1.88528	0.000332206	0.0123165
									ENST00000426610	ENSG00000072444.10	protein_coding	ASAH2C-201	ASAH2C	1.20323	7.03708e-06	0.000472919		ENST00000479715	ENSG00000125818.12	protein_coding	PSMF1-001	PSMF1	0.665835	0.0016016	0.0407322
									ENST00000426956	ENSG00000057252.8	protein_coding	SOAT1-002	SOAT1	1.0363	0.00249965	0.0481967		ENST00000479853	ENSG00000196636.7	protein_coding	ACN9-003	ACN9	-0.889176	4.64901e-05	0.00257641
									ENST00000427003	ENSG00000173821.15	protein_coding	RNF213-006	RNF213	3.43364	0.00150356	0.0334979		ENST00000479889	ENSG00000117228.9	protein_coding	GBP1-004	GBP1	5.38363	0.00133878	0.0359157
									ENST00000427340	ENSG00000225864.1	pseudogene	HCG4P11-001	HCG4P11	1.45511	8.59443e-07	8.1171e-05		ENST00000479939	ENSG00000106080.6	protein_coding	FKBP14-003	FKBP14	-1.3524	0.00173115	0.0430082
									ENST00000427464	ENSG00000157601.9	protein_coding	MX1-013	MX1	4.75082	5.26378e-05	0.00254141		ENST00000480000	ENSG00000239713.3	protein_coding	APOBEC3G-005	APOBEC3G	2.56875	1.73559e-05	0.00113618
									ENST00000427494	ENSG00000243811.2	protein_coding	APOBEC3D-202	APOBEC3D	2.56445	2.32668e-05	0.0012989		ENST00000480246	ENSG00000184319.11	pseudogene	AC002055.4-006	AC002055.4	-1.35218	7.68378e-07	8.51648e-05
									ENST00000427522	ENSG00000130589.11	protein_coding	HELZ2-001	HELZ2	4.61617	1.52593e-10	5.36511e-08		ENST00000480348	ENSG00000142675.13	protein_coding	CNKSR1-010	CNKSR1	2.29565	7.28965e-05	0.00370704
									ENST00000427548	ENSG00000228623.2	lincRNA	ZNF883-001	ZNF883	-0.764768	5.29001e-05	0.00255009		ENST00000480395	ENSG00000132274.11	protein_coding	TRIM22-002	TRIM22	2.61304	0.000270315	0.0104525
									ENST00000427577	ENSG00000219201.3	pseudogene	RP11-181C21.4-001	RP11-181C21.4	1.48366	5.17142e-07	5.27992e-05		ENST00000480465	ENSG00000229605.4	pseudogene	RP11-492M23.2-001	RP11-492M23.2	-0.887773	0.000394239	0.0141198
									ENST00000427646	ENSG00000095380.10	protein_coding	NANS-002	NANS	2.83561	1.24705e-08	2.30686e-06		ENST00000480760	ENSG00000163131.6	protein_coding	CTSS-002	CTSS	1.44358	9.37428e-09	2.11783e-06
									ENST00000427660	ENSG00000120526.6	protein_coding	NUDCD1-003	NUDCD1	1.10025	5.06415e-05	0.00246661		ENST00000480907	ENSG00000013374.11	protein_coding	NUB1-010	NUB1	2.16667	2.53564e-05	0.00154558
									ENST00000427980	ENSG00000224470.2	protein_coding	ATXN1L-001	ATXN1L	0.729015	0.00199771	0.0412044		ENST00000480937	ENSG00000183726.6	protein_coding	TMEM50A-004	TMEM50A	1.02808	0.00159635	0.0406644
									ENST00000428956	ENSG00000244731.3	protein_coding	C4A-001	C4A	0.790531	0.000366675	0.0118702		ENST00000481145	ENSG00000154451.10	protein_coding	GBP5-003	GBP5	7.06229	0.000684231	0.0215332
									ENST00000428959	ENSG00000153827.9	protein_coding	TRIP12-008	TRIP12	1.99677	0.00111954	0.0275047		ENST00000481838	ENSG00000183486.8	protein_coding	MX2-003	MX2	9.34726	1.10993e-06	0.000113979
									ENST00000428977	ENSG00000168016.9	protein_coding	TRANK1-001	TRANK1	5.1763	3.76505e-05	0.00194446		ENST00000481849	ENSG00000234745.5	protein_coding	HLA-B-008	HLA-B	1.31209	2.46393e-08	4.68861e-06
									ENST00000429381	ENSG00000112763.11	protein_coding	BTN2A1-003	BTN2A1	0.720301	0.00151769	0.0337136		ENST00000481974	ENSG00000099204.14	protein_coding	ABLIM1-006	ABLIM1	-2.57458	0.0016497	0.0414306
									ENST00000429617	ENSG00000165806.15	protein_coding	CASP7-004	CASP7	1.09255	0.0022881	0.0452493		ENST00000482087	ENSG00000164134.8	protein_coding	NAA15-004	NAA15	-9.59371	0.00196784	0.0474668
									ENST00000429691	ENSG00000115271.6	protein_coding	GCA-012	GCA	2.79619	3.23649e-07	3.53139e-05		ENST00000482116	ENSG00000136153.15	protein_coding	LMO7-009	LMO7	1.86643	0.00148639	0.0386266
									ENST00000429713	ENSG00000172403.6	protein_coding	SYNPO2-003	SYNPO2	3.46242	4.31027e-06	0.000313046		ENST00000482140	ENSG00000123240.12	protein_coding	OPTN-002	OPTN	4.48589	4.69879e-05	0.00259858
									ENST00000429798	ENSG00000230530.1	antisense	LIMD1-AS1-002	LIMD1-AS1	0.808126	0.000180499	0.00679638		ENST00000482257	ENSG00000204642.9	protein_coding	HLA-F-009	HLA-F	2.49379	1.6123e-06	0.000155351
									ENST00000429805	ENSG00000138035.10	protein_coding	PNPT1-003	PNPT1	2.63782	1.45597e-06	0.000126099		ENST00000482258	ENSG00000198682.8	protein_coding	PAPSS2-003	PAPSS2	-2.31188	0.00130826	0.0352572
									ENST00000429814	ENSG00000258659.2	protein_coding	TRIM34-001	TRIM34	2.84236	1.95787e-08	3.43635e-06		ENST00000482600	ENSG00000100129.13	protein_coding	EIF3L-003	EIF3L	-1.51367	1.30947e-07	1.88404e-05
									ENST00000430081	ENSG00000123240.12	protein_coding	OPTN-011	OPTN	2.74743	9.11436e-06	0.000592277		ENST00000482857	ENSG00000152689.13	protein_coding	RASGRP3-011	RASGRP3	1.10706	0.00144324	0.0378572
									ENST00000430085	ENSG00000122786.15	protein_coding	CALD1-004	CALD1	1.25661	0.00219716	0.044152		ENST00000482953	ENSG00000183486.8	protein_coding	MX2-002	MX2	7.25689	2.73315e-12	2.63829e-09
									ENST00000430330	ENSG00000116171.12	protein_coding	SCP2-008	SCP2	-1.07349	0.000434544	0.013635		ENST00000482958	ENSG00000114200.5	protein_coding	BCHE-004	BCHE	-4.52593	0.00170786	0.0425491
									ENST00000430559	ENSG00000102524.7	protein_coding	TNFSF13B-201	TNFSF13B	5.65276	2.83106e-05	0.00154158		ENST00000483004	ENSG00000243649.4	protein_coding	CFB-013	CFB	0.641564	0.000551834	0.0181521
									ENST00000430627	ENSG00000167258.9	protein_coding	CDK12-008	CDK12	-0.622831	0.00249627	0.0481701		ENST00000483133	ENSG00000169894.13	protein_coding	MUC3A-002	MUC3A	0.764986	0.000212274	0.00865581
									ENST00000430773	ENSG00000108771.8	protein_coding	DHX58-003	DHX58	3.16705	0.00166173	0.0361273		ENST00000483300	ENSG00000188313.8	protein_coding	PLSCR1-018	PLSCR1	3.0312	1.2506e-09	3.86021e-07
									ENST00000430881	ENSG00000121858.6	protein_coding	TNFSF10-007	TNFSF10	2.88881	8.09419e-09	1.57989e-06		ENST00000483358	ENSG00000013374.11	protein_coding	NUB1-008	NUB1	2.06229	2.56716e-08	4.85028e-06
									ENST00000431231	ENSG00000225485.3	protein_coding	ARHGAP23-006	ARHGAP23	1.62365	8.4516e-06	0.000555464		ENST00000483404	ENSG00000059588.5	protein_coding	TARBP1-002	TARBP1	2.17168	3.50441e-07	4.34703e-05
									ENST00000431387	ENSG00000196712.12	protein_coding	NF1-010	NF1	1.10401	0.00010464	0.00439513		ENST00000483406	ENSG00000162438.7	protein_coding	CTRC-002	CTRC	-1.02773	0.00168575	0.0421112
									ENST00000431952	ENSG00000067066.12	protein_coding	SP100-003	SP100	3.69784	1.87807e-07	2.25585e-05		ENST00000483659	ENSG00000042493.11	protein_coding	CAPG-014	CAPG	1.91816	1.67647e-06	0.00016037
									ENST00000432278	ENSG00000157557.7	protein_coding	ETS2-003	ETS2	1.95443	0.00128864	0.0302989		ENST00000484240	ENSG00000213326.4	pseudogene	RPS7P11-001	RPS7P11	-0.702579	0.000145934	0.00650631
									ENST00000432485	ENSG00000183530.9	protein_coding	PRR14L-004	PRR14L	-5.60106	0.00139239	0.0317404		ENST00000484430	ENSG00000234797.4	pseudogene	RPS3AP6-001	RPS3AP6	-0.87446	1.09042e-05	0.000765204
									ENST00000432493	ENSG00000088727.8	protein_coding	KIF9-004	KIF9	-1.83552	0.000832337	0.0222955		ENST00000484462	ENSG00000220793.4	pseudogene	RPL21P119-001	RPL21P119	-0.806172	0.000173088	0.0073989
									ENST00000433084	ENSG00000235999.1	lincRNA	RP11-403I13.8-001	RP11-403I13.8	1.89215	1.53705e-09	3.79552e-07		ENST00000484517	ENSG00000168243.6	protein_coding	GNG4-003	GNG4	-0.940892	0.00111289	0.0314613
									ENST00000433165	ENSG00000153721.13	protein_coding	CNKSR3-004	CNKSR3	-1.01298	0.00049238	0.0150149		ENST00000484527	ENSG00000105835.7	protein_coding	NAMPT-005	NAMPT	0.785231	0.00134489	0.036025
									ENST00000433259	ENSG00000197586.8	protein_coding	ENTPD6-019	ENTPD6	1.60847	0.000760872	0.0208734		ENST00000484810	ENSG00000138495.2	protein_coding	COX17-005	COX17	-3.75819	0.000255602	0.0100001
									ENST00000433477	ENSG00000256043.2	protein_coding	CTSO-001	CTSO	1.32457	2.98515e-10	9.49709e-08		ENST00000485114	ENSG00000152061.17	protein_coding	RABGAP1L-016	RABGAP1L	1.74605	2.81593e-07	3.63749e-05
									ENST00000433541	ENSG00000213689.5	protein_coding	TREX1-003	TREX1	6.5854	2.09986e-10	7.05592e-08		ENST00000485512	ENSG00000112031.11	protein_coding	MTRF1L-010	MTRF1L	-10.9528	0.0015547	0.0399544
									ENST00000433642	ENSG00000189114.6	protein_coding	BLOC1S3-001	BLOC1S3	0.906148	0.00100311	0.0254653		ENST00000485543	ENSG00000224389.4	protein_coding	C4B-004	C4B	1.03674	0.00136178	0.0363126
									ENST00000433644	ENSG00000237857.2	lincRNA	RP11-435O5.2-001	RP11-435O5.2	-1.10043	0.000490471	0.0149653		ENST00000485631	ENSG00000099968.13	protein_coding	BCL2L13-007	BCL2L13	2.8471	9.20259e-09	2.09689e-06
									ENST00000433688	ENSG00000188070.8	lincRNA	C11orf95-201	C11orf95	-0.666091	5.68295e-06	0.000398039		ENST00000486275	ENSG00000157601.9	protein_coding	MX1-015	MX1	5.81505	1.7539e-11	1.08274e-08
									ENST00000433961	ENSG00000132256.14	protein_coding	TRIM5-005	TRIM5	5.50627	6.43149e-06	0.000440586		ENST00000486276	ENSG00000136147.12	protein_coding	PHF11-017	PHF11	1.96923	0.000273529	0.0105372
									ENST00000434407	ENSG00000204642.9	protein_coding	HLA-F-002	HLA-F	1.44728	0.000322119	0.0107881		ENST00000486536	ENSG00000161133.12	protein_coding	USP41-003	USP41	2.81855	2.69444e-10	1.02179e-07
									ENST00000434571	ENSG00000153029.10	protein_coding	MR1-201	MR1	1.0899	3.24874e-05	0.00172307		ENST00000486631	ENSG00000188313.8	protein_coding	PLSCR1-011	PLSCR1	2.70732	0.000337974	0.012478
									ENST00000434618	ENSG00000231925.7	protein_coding	TAPBP-001	TAPBP	1.17709	4.66982e-08	7.46763e-06		ENST00000486774	ENSG00000168961.12	protein_coding	LGALS9-006	LGALS9	3.28217	0.000484684	0.0164215
									ENST00000434701	ENSG00000155287.6	protein_coding	SLC25A28-006	SLC25A28	2.74028	1.01819e-12	9.68098e-10		ENST00000486882	ENSG00000137959.10	protein_coding	IFI44L-002	IFI44L	5.13903	8.00854e-05	0.00401873
									ENST00000434755	ENSG00000106100.6	protein_coding	NOD1-002	NOD1	2.937	6.95036e-05	0.00318379		ENST00000486992	ENSG00000224389.4	protein_coding	C4B-017	C4B	1.0949	7.07488e-06	0.000542009
									ENST00000434930	ENSG00000100124.7	protein_coding	ANKRD54-005	ANKRD54	-15.1323	0.00171021	0.0369695		ENST00000487252	ENSG00000169871.8	protein_coding	TRIM56-004	TRIM56	1.81272	2.59109e-06	0.000231367
									ENST00000435097	ENSG00000203499.6	lincRNA	FAM83H-AS1-201	FAM83H-AS1	-0.938704	0.0018709	0.0393379		ENST00000487577	ENSG00000025708.8	protein_coding	TYMP-007	TYMP	2.71461	6.11481e-05	0.00321427
									ENST00000435259	ENSG00000181904.8	protein_coding	C5orf24-004	C5orf24	-1.42471	0.00141351	0.0320293		ENST00000487774	ENSG00000122783.12	protein_coding	C7orf49-011	C7orf49	2.45213	6.31301e-09	1.55169e-06
									ENST00000435363	ENSG00000224389.4	protein_coding	C4B-001	C4B	0.766414	0.000513788	0.0154898		ENST00000488500	ENSG00000156508.13	protein_coding	EEF1A1-011	EEF1A1	-1.02875	4.526e-07	5.41193e-05
									ENST00000435611	ENSG00000183486.8	protein_coding	MX2-007	MX2	7.72139	3.22871e-06	0.000246287		ENST00000488726	ENSG00000059378.8	protein_coding	PARP12-003	PARP12	4.65322	0.000229067	0.00919925
									ENST00000435720	ENSG00000125818.12	protein_coding	PSMF1-004	PSMF1	1.32701	0.000549744	0.0163418		ENST00000488803	ENSG00000240342.2	pseudogene	RPS2P5-001	RPS2P5	-0.634203	0.000109433	0.00518278
									ENST00000436066	ENSG00000166289.5	protein_coding	PLEKHF1-001	PLEKHF1	1.19769	3.22782e-06	0.000246287		ENST00000488919	ENSG00000144837.4	protein_coding	PLA1A-002	PLA1A	3.67242	0.000991644	0.0287534
									ENST00000436171	ENSG00000110218.4	protein_coding	PANX1-002	PANX1	4.49836	0.000323184	0.0108049		ENST00000489056	ENSG00000173660.7	protein_coding	UQCRH-005	UQCRH	-0.757791	4.83021e-05	0.00265192
									ENST00000436216	ENSG00000182197.6	protein_coding	EXT1-003	EXT1	0.70211	0.000140413	0.00553018		ENST00000489394	ENSG00000130066.12	protein_coding	SAT1-002	SAT1	2.32852	1.16709e-06	0.000118248
									ENST00000436410	ENSG00000183486.8	protein_coding	MX2-006	MX2	8.19491	2.00019e-05	0.00113359		ENST00000489444	ENSG00000117226.7	protein_coding	GBP3-005	GBP3	2.90989	6.93953e-07	7.77272e-05
									ENST00000436452	ENSG00000100129.13	protein_coding	EIF3L-008	EIF3L	-0.954518	2.08013e-06	0.000170954		ENST00000489597	ENSG00000135899.12	protein_coding	SP110-012	SP110	2.25338	5.49714e-07	6.30342e-05
									ENST00000436507	ENSG00000213839.4	pseudogene	RP11-3J10.4-001	RP11-3J10.4	-0.834791	4.5313e-05	0.00224933		ENST00000489652	ENSG00000138496.12	protein_coding	PARP9-006	PARP9	2.93373	9.63677e-07	0.000101312
									ENST00000436612	ENSG00000167920.4	protein_coding	TMEM99-002	TMEM99	-1.76637	1.02975e-05	0.000656309		ENST00000489749	ENSG00000134321.7	protein_coding	RSAD2-005	RSAD2	5.52899	3.49337e-08	6.287e-06
									ENST00000436616	ENSG00000223960.2	antisense	AC009948.5-006	AC009948.5	2.78606	1.61616e-11	8.13201e-09		ENST00000489775	ENSG00000188313.8	protein_coding	PLSCR1-009	PLSCR1	3.00887	2.50661e-06	0.000225175
									ENST00000436624	ENSG00000196653.7	protein_coding	ZNF502-002	ZNF502	0.908181	0.00220739	0.0442403		ENST00000489915	ENSG00000235552.4	pseudogene	RPL6P27-001	RPL6P27	-1.0982	1.32205e-09	4.05718e-07
									ENST00000436941	ENSG00000101342.5	protein_coding	TLDC2-001	TLDC2	3.21703	1.51213e-12	1.338e-09		ENST00000490094	ENSG00000021355.8	protein_coding	SERPINB1-005	SERPINB1	0.846513	5.6784e-05	0.00303292
									ENST00000436986	ENSG00000106588.6	protein_coding	PSMA2-005	PSMA2	1.74696	0.002219	0.0443827		ENST00000490164	ENSG00000180628.10	protein_coding	PCGF5-002	PCGF5	1.76621	2.00626e-09	5.85244e-07
									ENST00000436996	ENSG00000235954.2	processed_transcript	TTC28-AS1-009	TTC28-AS1	1.88703	0.00130131	0.0305292		ENST00000490569	ENSG00000156508.13	protein_coding	EEF1A1-008	EEF1A1	-0.938519	7.06927e-06	0.000542009
									ENST00000437034	ENSG00000153113.19	protein_coding	CAST-041	CAST	2.09558	0.000844752	0.0225445		ENST00000490680	ENSG00000065150.14	protein_coding	IPO5-006	IPO5	-0.837566	0.00170902	0.042558
									ENST00000437043	ENSG00000164308.12	protein_coding	ERAP2-001	ERAP2	2.45477	4.13199e-08	6.68815e-06		ENST00000490777	ENSG00000175470.14	protein_coding	PPP2R2D-003	PPP2R2D	-2.88629	0.000664895	0.0210369
									ENST00000437089	ENSG00000234127.4	protein_coding	TRIM26-003	TRIM26	1.67827	0.000718577	0.0201745		ENST00000490880	ENSG00000135899.12	protein_coding	SP110-011	SP110	4.25932	0.00147718	0.0384435
									ENST00000437196	ENSG00000182197.6	protein_coding	EXT1-004	EXT1	0.918262	3.34838e-05	0.00176183		ENST00000491385	ENSG00000258659.2	protein_coding	TRIM34-004	TRIM34	2.45229	0.00172196	0.0428457
									ENST00000437199	ENSG00000164944.7	protein_coding	KIAA1429-201	KIAA1429	-0.766168	0.00225689	0.0448766		ENST00000491387	ENSG00000128394.12	protein_coding	APOBEC3F-003	APOBEC3F	5.16348	2.1911e-05	0.00137666
									ENST00000437654	ENSG00000125347.9	protein_coding	IRF1-002	IRF1	1.89136	7.02634e-08	1.03048e-05		ENST00000491435	ENSG00000244021.3	pseudogene	RP11-50D9.1-001	RP11-50D9.1	-0.790743	0.000164978	0.00713843
									ENST00000437765	ENSG00000119820.5	protein_coding	YIPF4-003	YIPF4	-3.1663	0.00093448	0.0242248		ENST00000491598	ENSG00000059378.8	protein_coding	PARP12-007	PARP12	3.48918	2.96811e-05	0.00176857
									ENST00000437805	ENSG00000177409.7	protein_coding	SAMD9L-005	SAMD9L	6.2706	0.000357446	0.0116567		ENST00000492235	ENSG00000213689.5	protein_coding	TREX1-006	TREX1	6.11036	5.09128e-08	8.56912e-06
									ENST00000438166	ENSG00000115159.11	protein_coding	GPD2-002	GPD2	0.756238	0.000855419	0.0227303		ENST00000492277	ENSG00000162244.6	protein_coding	RPL29-007	RPL29	-0.829807	0.000634369	0.0202799
									ENST00000438306	ENSG00000234545.3	protein_coding	FAM133B-004	FAM133B	1.62997	0.000760748	0.0208734		ENST00000492382	ENSG00000138496.12	protein_coding	PARP9-004	PARP9	3.57003	9.29709e-12	6.35534e-09
									ENST00000438323	ENSG00000068079.3	protein_coding	IFI35-001	IFI35	4.19979	5.79414e-13	6.68732e-10		ENST00000492478	ENSG00000108100.13	protein_coding	CCNY-003	CCNY	-0.844562	0.00032442	0.012053
									ENST00000438495	ENSG00000111912.14	protein_coding	NCOA7-002	NCOA7	1.51714	2.69227e-08	4.53763e-06		ENST00000492880	ENSG00000244503.1	pseudogene	RP11-278L15.6-001	RP11-278L15.6	1.31384	0.00132534	0.035606
									ENST00000438630	ENSG00000119782.9	protein_coding	FKBP1B-003	FKBP1B	2.04926	0.000302496	0.0103146		ENST00000492933	ENSG00000163636.6	protein_coding	PSMD6-002	PSMD6	-1.92187	8.44944e-08	1.32719e-05
									ENST00000438761	ENSG00000196141.7	protein_coding	SPATS2L-021	SPATS2L	2.24774	1.32674e-05	0.00080963		ENST00000493253	ENSG00000128422.11	protein_coding	KRT17-003	KRT17	2.27171	0.000774955	0.0238097
									ENST00000438796	ENSG00000186001.8	protein_coding	LRCH3-001	LRCH3	0.74231	0.000566375	0.0167052		ENST00000493262	ENSG00000059378.8	protein_coding	PARP12-008	PARP12	3.44388	0.000941182	0.0275611
									ENST00000438932	ENSG00000182013.13	protein_coding	PNMAL1-002	PNMAL1	-0.990925	0.000124268	0.00500949		ENST00000493317	ENSG00000122026.6	protein_coding	RPL21-009	RPL21	-0.85064	0.000834113	0.0251613
									ENST00000439013	ENSG00000133321.6	protein_coding	RARRES3-002	RARRES3	1.48211	2.76088e-05	0.00150956		ENST00000493594	ENSG00000117226.7	protein_coding	GBP3-003	GBP3	2.14257	2.69206e-08	5.06823e-06
									ENST00000439050	ENSG00000227403.1	lincRNA	AC009299.3-001	AC009299.3	0.854867	0.0019235	0.040105		ENST00000493669	ENSG00000204138.8	protein_coding	PHACTR4-002	PHACTR4	1.05767	0.000237428	0.00942804
									ENST00000439055	ENSG00000153093.14	protein_coding	ACOXL-013	ACOXL	2.22443	1.25114e-06	0.000112014		ENST00000493894	ENSG00000100263.9	protein_coding	RHBDD3-003	RHBDD3	1.44794	0.00045444	0.0156362
									ENST00000439403	ENSG00000122034.8	protein_coding	GTF3A-010	GTF3A	-0.882913	0.00143602	0.0324285		ENST00000493935	ENSG00000242265.1	protein_coding	PEG10-003	PEG10	2.01829	0.000205026	0.00841194
									ENST00000439531	ENSG00000234518.1	pseudogene	PTGES3P1-004	PTGES3P1	1.58813	0.000839897	0.0224526		ENST00000494150	ENSG00000239713.3	protein_coding	APOBEC3G-007	APOBEC3G	3.30233	1.15731e-05	0.000803207
									ENST00000439555	ENSG00000125347.9	protein_coding	IRF1-009	IRF1	3.07901	9.17132e-05	0.00397508		ENST00000494319	ENSG00000155363.14	protein_coding	MOV10-018	MOV10	5.79507	1.73578e-06	0.000164561
									ENST00000439764	ENSG00000133067.13	protein_coding	LGR6-003	LGR6	7.28154	0.000458026	0.0141956		ENST00000494568	ENSG00000188313.8	protein_coding	PLSCR1-013	PLSCR1	2.93717	8.7688e-08	1.36523e-05
									ENST00000439887	ENSG00000103342.8	protein_coding	GSPT1-002	GSPT1	-1.13845	0.00128927	0.0303004		ENST00000494606	ENSG00000167106.7	protein_coding	FAM102A-004	FAM102A	-1.22943	0.000488067	0.0164625
									ENST00000439904	ENSG00000234635.3	lincRNA	LINC00849-001	LINC00849	-1.11428	0.00018774	0.00700444		ENST00000494811	ENSG00000173193.9	protein_coding	PARP14-007	PARP14	2.73638	0.000486249	0.0164325
									ENST00000439943	ENSG00000223891.1	lincRNA	OSER1-AS1-002	OSER1-AS1	-2.76054	0.00172093	0.0371558		ENST00000494910	ENSG00000137959.10	protein_coding	IFI44L-008	IFI44L	5.78456	0.00020884	0.00854201
									ENST00000439997	ENSG00000100129.13	protein_coding	EIF3L-005	EIF3L	-1.4371	5.21659e-05	0.00252695		ENST00000495160	ENSG00000163666.4	protein_coding	HESX1-003	HESX1	3.55797	1.19274e-05	0.000823456
									ENST00000440097	ENSG00000144791.5	protein_coding	LIMD1-002	LIMD1	0.950332	5.24897e-05	0.002538		ENST00000495254	ENSG00000137965.6	protein_coding	IFI44-003	IFI44	3.98021	6.3444e-06	0.000495339
									ENST00000440284	ENSG00000005187.7	protein_coding	ACSM3-002	ACSM3	-7.24869	0.00209638	0.0425943		ENST00000495374	ENSG00000155363.14	protein_coding	MOV10-017	MOV10	7.66229	1.68136e-05	0.00110476
									ENST00000440446	ENSG00000178075.15	protein_coding	GRAMD1C-006	GRAMD1C	1.51519	1.45185e-06	0.000125948		ENST00000495401	ENSG00000114391.8	protein_coding	RPL24-003	RPL24	-0.931207	0.000516424	0.0171896
									ENST00000440465	ENSG00000229644.4	protein_coding	NAMPTL-001	NAMPTL	0.681556	0.000791897	0.0214805		ENST00000495531	ENSG00000220842.5	pseudogene	RP11-572P18.1-001	RP11-572P18.1	-0.945029	3.15904e-05	0.00186145
									ENST00000440587	ENSG00000204642.9	protein_coding	HLA-F-204	HLA-F	1.96036	0.00178604	0.0381598		ENST00000495596	ENSG00000135390.13	protein_coding	ATP5G2-001	ATP5G2	3.2913	0.000588504	0.0190514
									ENST00000440702	ENSG00000116199.7	protein_coding	FAM20B-002	FAM20B	-1.74477	0.000677909	0.0192156		ENST00000495598	ENSG00000174953.9	protein_coding	DHX36-010	DHX36	0.975485	9.28216e-05	0.00451281
									ENST00000440784	ENSG00000185753.8	protein_coding	CXorf38-202	CXorf38	1.29555	0.00110688	0.0272724		ENST00000495807	ENSG00000204386.6	protein_coding	NEU1-005	NEU1	-1.04763	5.33378e-05	0.00288366
									ENST00000440965	ENSG00000232133.1	pseudogene	IMPDH1P10-001	IMPDH1P10	1.36083	6.413e-05	0.00297876		ENST00000495892	ENSG00000183486.8	protein_coding	MX2-013	MX2	4.0039	2.39327e-08	4.57055e-06
									ENST00000441170	ENSG00000213492.2	pseudogene	NT5C3AP1-002	NT5C3AP1	3.50289	1.20946e-11	6.6887e-09		ENST00000495992	ENSG00000144837.4	protein_coding	PLA1A-003	PLA1A	3.52319	0.000805008	0.0245483
									ENST00000441359	ENSG00000214194.4	protein_coding	AC073346.2-002	AC073346.2	-0.985201	0.000270725	0.00946841		ENST00000496355	ENSG00000157014.6	protein_coding	TATDN2-005	TATDN2	1.66681	0.000411938	0.0145996
									ENST00000441423	ENSG00000235398.3	lincRNA	LINC00623-004	LINC00623	1.51934	0.00148031	0.033105		ENST00000497075	ENSG00000154518.5	protein_coding	ATP5G3-004	ATP5G3	-1.67141	0.000112199	0.00528548
									ENST00000441615	ENSG00000173786.11	protein_coding	CNP-004	CNP	2.6549	8.93315e-05	0.00390345		ENST00000497398	ENSG00000244270.1	pseudogene	RPL32P29-001	RPL32P29	-0.908753	0.000285945	0.0108747
									ENST00000441677	ENSG00000157601.9	protein_coding	MX1-012	MX1	4.83311	8.03668e-07	7.68784e-05		ENST00000497965	ENSG00000116251.5	protein_coding	RPL22-002	RPL22	-0.874008	0.00012937	0.00589818
									ENST00000441763	ENSG00000140750.12	protein_coding	ARHGAP17-201	ARHGAP17	1.08053	0.000410679	0.0130715		ENST00000497987	ENSG00000013374.11	protein_coding	NUB1-012	NUB1	2.40706	3.51627e-05	0.00203136
									ENST00000441802	ENSG00000083857.9	protein_coding	FAT1-001	FAT1	-0.781724	7.29505e-05	0.00330217		ENST00000498135	ENSG00000183726.6	protein_coding	TMEM50A-002	TMEM50A	0.810863	0.000157029	0.00687291
									ENST00000441946	ENSG00000131467.6	protein_coding	PSME3-004	PSME3	-22.7158	0.0017054	0.0369104		ENST00000498522	ENSG00000107140.11	protein_coding	TESK1-002	TESK1	1.28376	0.000244684	0.00963281
									ENST00000441972	ENSG00000100100.8	protein_coding	PIK3IP1-201	PIK3IP1	-1.3775	0.00179406	0.0382096		ENST00000498682	ENSG00000196456.4	protein_coding	ZNF775-006	ZNF775	2.20787	0.000273962	0.0105372
									ENST00000442118	ENSG00000130775.11	protein_coding	THEMIS2-008	THEMIS2	2.70433	0.00222352	0.0443959		ENST00000498824	ENSG00000120690.9	protein_coding	ELF1-001	ELF1	1.68255	2.40531e-05	0.00148489
									ENST00000442128	ENSG00000229689.1	protein_coding	FLJ14082-201	FLJ14082	-1.04712	0.000611059	0.0177086		ENST00000498917	ENSG00000248049.2	antisense	RP11-453E17.1-003	RP11-453E17.1	1.15524	0.00157502	0.0403374
									ENST00000442267	ENSG00000109436.7	protein_coding	TBC1D9-001	TBC1D9	0.714031	4.78842e-06	0.000344008		ENST00000499676	ENSG00000114126.13	protein_coding	TFDP2-204	TFDP2	-1.20954	0.000199548	0.00824472
									ENST00000442509	ENSG00000236943.1	antisense	RP11-640M9.1-003	RP11-640M9.1	0.709233	0.00172092	0.0371558		ENST00000500031	ENSG00000245748.1	antisense	RP11-367J11.2-001	RP11-367J11.2	-0.63221	1.44445e-07	2.06148e-05
									ENST00000442639	ENSG00000134321.7	protein_coding	RSAD2-003	RSAD2	6.3089	3.37868e-08	5.53635e-06		ENST00000501580	ENSG00000196205.7	pseudogene	EEF1A1P5-201	EEF1A1P5	-0.800738	2.63257e-05	0.00159005
									ENST00000442747	ENSG00000164054.11	protein_coding	SHISA5-007	SHISA5	3.05936	2.00217e-07	2.3887e-05		ENST00000501817	ENSG00000245571.2	lincRNA	AP001258.4-001	AP001258.4	1.11057	0.00147645	0.0384435
									ENST00000443035	ENSG00000174485.10	protein_coding	DENND4A-001	DENND4A	0.621766	0.000847629	0.0225911		ENST00000502482	ENSG00000152990.9	protein_coding	GPR125-014	GPR125	-1.3068	0.00200659	0.0480957
									ENST00000443093	ENSG00000234290.2	antisense	AC116366.6-001	AC116366.6	3.25331	6.3708e-09	1.29591e-06		ENST00000502505	ENSG00000249034.1	protein_coding	AC005609.1-201	AC005609.1	-1.31837	1.23385e-05	0.000847153
									ENST00000443308	ENSG00000164054.11	protein_coding	SHISA5-009	SHISA5	3.56529	0.00122029	0.0292225		ENST00000502585	ENSG00000154122.8	protein_coding	ANKH-005	ANKH	-1.03136	0.00130654	0.0352289
									ENST00000443439	ENSG00000164307.8	protein_coding	ERAP1-002	ERAP1	1.14549	6.28386e-06	0.000432146		ENST00000502843	ENSG00000004468.7	protein_coding	CD38-002	CD38	8.25703	0.000213065	0.00868136
									ENST00000444115	ENSG00000164054.11	protein_coding	SHISA5-012	SHISA5	1.78258	3.32713e-06	0.000253067		ENST00000502913	ENSG00000138646.4	protein_coding	HERC5-003	HERC5	5.63339	1.82915e-07	2.51233e-05
									ENST00000444177	ENSG00000213689.5	protein_coding	TREX1-004	TREX1	9.73447	6.54137e-07	6.44365e-05		ENST00000503012	ENSG00000135220.6	protein_coding	UGT2A3-002	UGT2A3	17.617	0.000921627	0.0271532
									ENST00000444207	ENSG00000100225.13	protein_coding	FBXO7-007	FBXO7	1.12169	0.000520168	0.0156289		ENST00000503040	ENSG00000163682.11	protein_coding	RPL9-011	RPL9	-0.713704	2.98181e-05	0.00177474
									ENST00000444210	ENSG00000230733.2	lincRNA	AC092171.4-001	AC092171.4	-0.699708	0.000261974	0.00921091		ENST00000503193	ENSG00000151883.12	protein_coding	PARP8-016	PARP8	1.36711	0.00143782	0.0377712
									ENST00000444255	ENSG00000116194.8	protein_coding	ANGPTL1-002	ANGPTL1	4.69107	1.10465e-10	4.07271e-08		ENST00000503250	ENSG00000174374.9	protein_coding	WBSCR16-201	WBSCR16	-1.04387	2.16512e-05	0.00136518
									ENST00000444498	ENSG00000103202.8	protein_coding	NME4-012	NME4	-1.39287	0.00124082	0.0295409		ENST00000503467	ENSG00000002549.8	protein_coding	LAP3-003	LAP3	2.35235	0.00136826	0.0364429
									ENST00000444581	ENSG00000269501.1	pseudogene	RP11-353N4.6-010	RP11-353N4.6	0.851354	0.000323111	0.0108049		ENST00000503860	ENSG00000169248.8	protein_coding	CXCL11-003	CXCL11	7.84323	3.94228e-05	0.00225053
									ENST00000444639	ENSG00000235750.5	protein_coding	KIAA0040-001	KIAA0040	4.08484	0.000479518	0.0147242		ENST00000503861	ENSG00000168818.5	protein_coding	STX18-006	STX18	1.54496	0.000566294	0.018513
									ENST00000444961	ENSG00000165949.8	protein_coding	IFI27-201	IFI27	10.4546	1.41322e-05	0.000850672		ENST00000504293	ENSG00000186468.8	protein_coding	RPS23-004	RPS23	-0.761166	0.000344814	0.0126864
									ENST00000445123	ENSG00000156500.10	protein_coding	FAM122C-203	FAM122C	3.10956	0.000199123	0.00735162		ENST00000504367	ENSG00000164342.7	protein_coding	TLR3-003	TLR3	1.73105	3.97669e-06	0.000333776
									ENST00000445221	ENSG00000204177.6	pseudogene	BMS1P1-003	BMS1P1	1.30786	0.000186185	0.0069709		ENST00000504470	ENSG00000163682.11	protein_coding	RPL9-009	RPL9	-0.700972	0.000163836	0.00710058
									ENST00000445409	ENSG00000089127.8	protein_coding	OAS1-003	OAS1	5.75152	6.65503e-05	0.00306172		ENST00000504520	ENSG00000251022.2	antisense	THAP9-AS1-001	THAP9-AS1	0.825014	1.98465e-07	2.69481e-05
									ENST00000445482	ENSG00000128564.5	protein_coding	VGF-003	VGF	1.26861	0.00154754	0.0342479		ENST00000504614	ENSG00000002549.8	protein_coding	LAP3-008	LAP3	3.75385	9.77347e-08	1.4783e-05
									ENST00000445517	ENSG00000106588.6	protein_coding	PSMA2-006	PSMA2	0.972572	3.68324e-07	3.95044e-05		ENST00000505283	ENSG00000113231.9	protein_coding	PDE8B-006	PDE8B	-1.03272	0.00112574	0.0316394
									ENST00000445606	ENSG00000237767.1	lincRNA	RP11-101E14.2-002	RP11-101E14.2	-1.30046	4.05321e-06	0.000298873		ENST00000505286	ENSG00000168818.5	protein_coding	STX18-002	STX18	2.69289	0.000181459	0.00767026
									ENST00000445954	ENSG00000150054.14	protein_coding	MPP7-202	MPP7	-1.14472	0.000286187	0.00989834		ENST00000505419	ENSG00000150712.6	protein_coding	MTMR12-004	MTMR12	-1.04488	0.000770532	0.0237012
									ENST00000446101	ENSG00000180771.10	pseudogene	SRSF8-201	SRSF8	-0.707923	8.79514e-06	0.000572936		ENST00000505826	ENSG00000159692.11	protein_coding	CTBP1-021	CTBP1	13.1513	0.00157489	0.0403374
									ENST00000446188	ENSG00000163435.11	protein_coding	ELF3-004	ELF3	1.07456	0.00247162	0.0478036		ENST00000505890	ENSG00000181381.9	protein_coding	DDX60L-002	DDX60L	5.43466	0.00142201	0.0374298
									ENST00000446231	ENSG00000157106.12	protein_coding	SMG1-001	SMG1	0.966603	2.09074e-06	0.00017156		ENST00000505962	ENSG00000168016.9	protein_coding	TRANK1-007	TRANK1	5.099	0.000824837	0.0249666
									ENST00000446271	ENSG00000115271.6	protein_coding	GCA-011	GCA	4.05456	3.23391e-09	7.43253e-07		ENST00000506184	ENSG00000062194.11	protein_coding	GPBP1-003	GPBP1	0.751792	0.00120384	0.0331155
									ENST00000446334	ENSG00000117632.16	protein_coding	STMN1-004	STMN1	-1.01339	0.00196254	0.0407005		ENST00000506271	ENSG00000159202.13	protein_coding	UBE2Z-010	UBE2Z	2.62636	9.27963e-06	0.000674343
									ENST00000446486	ENSG00000137965.6	protein_coding	IFI44-009	IFI44	3.43695	0.000811825	0.0218896		ENST00000506939	ENSG00000250120.2	protein_coding	PCDHA10-001	PCDHA10	-1.2635	8.12782e-06	0.000608623
									ENST00000447062	ENSG00000142784.11	protein_coding	WDTC1-003	WDTC1	-0.583051	0.00182392	0.0387334		ENST00000507859	ENSG00000164307.8	protein_coding	ERAP1-007	ERAP1	1.92607	0.00116389	0.0323857
									ENST00000447263	ENSG00000237624.1	pseudogene	OXCT2P1-001	OXCT2P1	-1.26239	0.000100335	0.00425809		ENST00000508121	ENSG00000171476.17	protein_coding	HOPX-011	HOPX	-9.30963	0.00196745	0.0474668
									ENST00000447411	ENSG00000139209.11	protein_coding	SLC38A4-001	SLC38A4	0.850434	0.000875326	0.0230718		ENST00000508159	ENSG00000138646.4	protein_coding	HERC5-002	HERC5	4.83515	9.16584e-14	2.65766e-10
									ENST00000447944	ENSG00000138035.10	protein_coding	PNPT1-001	PNPT1	3.45075	2.49915e-11	1.14381e-08		ENST00000508256	ENSG00000163644.9	protein_coding	PPM1K-004	PPM1K	2.4367	2.31421e-07	3.06919e-05
									ENST00000448104	ENSG00000111912.14	protein_coding	NCOA7-004	NCOA7	1.61845	9.63244e-07	8.94049e-05		ENST00000508495	ENSG00000169567.7	protein_coding	HINT1-002	HINT1	-4.02272	0.000712801	0.0222477
									ENST00000448301	ENSG00000163131.6	protein_coding	CTSS-006	CTSS	0.74556	7.62275e-05	0.00342385		ENST00000508595	ENSG00000163682.11	protein_coding	RPL9-007	RPL9	-1.15189	1.51591e-05	0.00100853
									ENST00000448507	ENSG00000132405.14	protein_coding	TBC1D14-202	TBC1D14	-1.7033	0.000932416	0.0241986		ENST00000508628	ENSG00000173821.15	protein_coding	RNF213-001	RNF213	1.49379	0.000118777	0.00551705
									ENST00000448587	ENSG00000223573.2	lincRNA	TINCR-001	TINCR	-1.24632	0.000188165	0.00701537		ENST00000509311	ENSG00000206127.6	protein_coding	GOLGA8O-001	GOLGA8O	-0.954625	0.000885411	0.0263347
									ENST00000448787	ENSG00000188313.8	protein_coding	PLSCR1-003	PLSCR1	4.15265	4.92534e-07	5.05786e-05		ENST00000509439	ENSG00000251624.1	pseudogene	UNC93B7-001	UNC93B7	3.04532	1.36317e-10	5.7438e-08
									ENST00000448803	ENSG00000176371.9	protein_coding	ZSCAN2-007	ZSCAN2	-1.09613	0.00197882	0.040925		ENST00000509570	ENSG00000178980.10	protein_coding	SEPW1-201	SEPW1	-3.02093	0.000200042	0.0082585
									ENST00000448882	ENSG00000165949.8	protein_coding	IFI27-202	IFI27	3.91772	7.37065e-08	1.0721e-05		ENST00000509583	ENSG00000002549.8	protein_coding	LAP3-002	LAP3	4.28651	0.0011082	0.0313455
									ENST00000448905	ENSG00000029993.10	protein_coding	HMGB3-201	HMGB3	-1.04903	0.000584943	0.0171671		ENST00000509698	ENSG00000112695.7	protein_coding	COX7A2-008	COX7A2	-0.590854	0.00187962	0.0457546
									ENST00000448926	ENSG00000105983.14	protein_coding	LMBR1-005	LMBR1	-19.9005	0.0013222	0.030743		ENST00000509788	ENSG00000250786.1	lincRNA	CTD-2001E22.2-002	CTD-2001E22.2	-1.38953	0.000927891	0.0272772
									ENST00000448970	ENSG00000168961.12	protein_coding	LGALS9-004	LGALS9	4.01467	0.000863222	0.0229032		ENST00000510070	ENSG00000249839.1	pseudogene	AC011330.5-001	AC011330.5	-0.656719	0.000503778	0.0168639
									ENST00000449067	ENSG00000116663.6	protein_coding	FBXO6-003	FBXO6	2.13839	1.99358e-05	0.00113199		ENST00000510223	ENSG00000138646.4	protein_coding	HERC5-004	HERC5	5.07024	2.26719e-10	8.85055e-08
									ENST00000449080	ENSG00000198898.7	protein_coding	CAPZA2-004	CAPZA2	-1.14461	0.000172711	0.00656833		ENST00000510590	ENSG00000181381.9	protein_coding	DDX60L-005	DDX60L	4.28841	1.40457e-09	4.28564e-07
									ENST00000449175	ENSG00000236901.3	sense_intronic	MIR600HG-001	MIR600HG	-1.55954	3.42317e-06	0.000259628		ENST00000510894	ENSG00000109220.6	protein_coding	CHIC2-005	CHIC2	1.06211	0.00118975	0.0328813
									ENST00000449250	ENSG00000186665.8	protein_coding	C17orf58-002	C17orf58	-0.87178	0.00146331	0.0328216		ENST00000511209	ENSG00000062194.11	protein_coding	GPBP1-006	GPBP1	1.91287	7.61299e-06	0.000576578
									ENST00000449284	ENSG00000139793.14	protein_coding	MBNL2-003	MBNL2	-1.05082	0.000884086	0.0232592		ENST00000511317	ENSG00000137628.12	protein_coding	DDX60-006	DDX60	4.16615	4.17965e-10	1.46955e-07
									ENST00000449486	ENSG00000214106.3	protein_coding	AC093726.6-003	AC093726.6	2.44242	4.72588e-08	7.53459e-06		ENST00000511363	ENSG00000151883.12	protein_coding	PARP8-003	PARP8	1.90043	9.60632e-07	0.000101283
									ENST00000449491	ENSG00000155313.11	protein_coding	USP25-006	USP25	1.4693	0.000470684	0.0145144		ENST00000511416	ENSG00000047365.7	protein_coding	ARAP2-005	ARAP2	16.125	0.00067437	0.0212986
									ENST00000449542	ENSG00000225415.1	pseudogene	RP3-509I19.1-010	RP3-509I19.1	2.46783	6.9264e-06	0.000466662		ENST00000511472	ENSG00000127184.6	protein_coding	COX7C-005	COX7C	-0.851346	0.000547703	0.0180477
									ENST00000449647	ENSG00000196141.7	protein_coding	SPATS2L-022	SPATS2L	3.28913	9.36809e-06	0.000604327		ENST00000511577	ENSG00000181381.9	protein_coding	DDX60L-001	DDX60L	3.96868	3.44559e-09	9.19246e-07
									ENST00000449768	ENSG00000111335.8	protein_coding	OAS2-003	OAS2	6.87582	3.61355e-10	1.11539e-07		ENST00000511969	ENSG00000151611.9	protein_coding	MMAA-002	MMAA	0.798054	0.000946354	0.027675
									ENST00000450066	ENSG00000168883.15	protein_coding	USP39-201	USP39	7.79295	0.000128311	0.00514903		ENST00000512088	ENSG00000131495.4	protein_coding	NDUFA2-004	NDUFA2	-0.624646	0.000128412	0.00588222
									ENST00000450295	ENSG00000187764.7	protein_coding	SEMA4D-018	SEMA4D	2.67101	2.23666e-07	2.62104e-05		ENST00000512334	ENSG00000183258.7	protein_coding	DDX41-015	DDX41	3.67319	0.00141598	0.0373267
									ENST00000450720	ENSG00000163016.5	pseudogene	ALMS1P-002	ALMS1P	3.86252	5.42871e-06	0.000383266		ENST00000512369	ENSG00000070190.8	protein_coding	DAPP1-002	DAPP1	2.29128	0.00206006	0.049055
									ENST00000450751	ENSG00000214575.5	protein_coding	CPEB1-002	CPEB1	-2.22275	0.000953324	0.0245813		ENST00000512371	ENSG00000181381.9	protein_coding	DDX60L-008	DDX60L	4.70275	2.60477e-09	7.24029e-07
									ENST00000451256	ENSG00000128335.9	protein_coding	APOL2-008	APOL2	2.86629	4.96939e-10	1.44962e-07		ENST00000512397	ENSG00000002549.8	protein_coding	LAP3-005	LAP3	2.60242	0.000100529	0.00483878
									ENST00000451303	ENSG00000119396.6	protein_coding	RAB14-002	RAB14	-1.27256	0.000141274	0.00555173		ENST00000512493	ENSG00000186468.8	protein_coding	RPS23-007	RPS23	-0.974366	2.49748e-05	0.00152582
									ENST00000451368	ENSG00000225792.1	antisense	AC004540.4-001	AC004540.4	-1.01616	8.68674e-05	0.00380832		ENST00000512690	ENSG00000145425.5	protein_coding	RPS3A-015	RPS3A	-1.25198	2.59297e-06	0.000231367
									ENST00000451482	ENSG00000236155.2	pseudogene	RP11-231P20.2-002	RP11-231P20.2	-1.33187	0.000674617	0.0191325		ENST00000512932	ENSG00000251022.2	antisense	THAP9-AS1-012	THAP9-AS1	0.981887	0.000963495	0.0280752
									ENST00000452345	ENSG00000067066.12	protein_coding	SP100-017	SP100	2.63427	4.42507e-06	0.000320506		ENST00000512944	ENSG00000180104.11	protein_coding	EXOC3-001	EXOC3	18.1168	0.00181429	0.0444702
									ENST00000452357	ENSG00000089127.8	protein_coding	OAS1-002	OAS1	6.42922	3.83891e-06	0.000285051		ENST00000513000	ENSG00000109452.8	protein_coding	INPP4B-001	INPP4B	1.33912	9.8924e-06	0.000712615
									ENST00000452400	ENSG00000140396.8	protein_coding	NCOA2-001	NCOA2	0.818179	1.39073e-06	0.00012164		ENST00000513105	ENSG00000002549.8	protein_coding	LAP3-009	LAP3	3.73214	7.74175e-06	0.000583003
									ENST00000452647	ENSG00000228439.3	antisense	TSTD3-001	TSTD3	-0.717268	0.00112138	0.0275371		ENST00000513539	ENSG00000049860.9	protein_coding	HEXB-004	HEXB	2.2072	0.000164211	0.00711104
									ENST00000452655	ENSG00000122257.14	protein_coding	RBBP6-003	RBBP6	1.30479	1.18133e-05	0.000731835		ENST00000513638	ENSG00000225492.2	pseudogene	GBP1P1-002	GBP1P1	7.30339	2.17759e-09	6.28319e-07
									ENST00000452957	ENSG00000239713.3	protein_coding	APOBEC3G-201	APOBEC3G	4.42028	2.65403e-07	2.99161e-05		ENST00000513761	ENSG00000109572.9	protein_coding	CLCN3-001	CLCN3	-0.655822	3.07098e-05	0.00181561
									ENST00000453009	ENSG00000100360.10	protein_coding	IFT27-202	IFT27	-1.01059	0.00118918	0.0286716		ENST00000513901	ENSG00000181381.9	protein_coding	DDX60L-006	DDX60L	5.06009	7.73785e-07	8.55855e-05
									ENST00000453026	ENSG00000223960.2	antisense	AC009948.5-005	AC009948.5	2.61408	2.13602e-12	1.69259e-09		ENST00000513909	ENSG00000163743.9	protein_coding	RCHY1-013	RCHY1	2.40522	0.00182246	0.0446499
									ENST00000453304	ENSG00000182168.10	protein_coding	UNC5C-001	UNC5C	1.564	0.000513318	0.0154844		ENST00000514478	ENSG00000181789.10	protein_coding	COPG1-006	COPG1	-6.31815	0.00142117	0.0374262
									ENST00000453426	ENSG00000204261.4	lincRNA	XXbac-BPG246D15.8-001	XXbac-BPG246D15.8	1.45508	0.000541785	0.0161414		ENST00000514738	ENSG00000113361.8	protein_coding	CDH6-003	CDH6	-0.699884	0.000743573	0.0230117
									ENST00000453658	ENSG00000119139.12	protein_coding	TJP2-201	TJP2	2.05277	0.000581295	0.0170694		ENST00000514748	ENSG00000181381.9	protein_coding	DDX60L-007	DDX60L	4.5643	2.84969e-05	0.00170567
									ENST00000453695	ENSG00000152457.13	protein_coding	DCLRE1C-201	DCLRE1C	1.634	0.0008661	0.0229157		ENST00000515007	ENSG00000145685.9	protein_coding	LHFPL2-001	LHFPL2	0.581045	0.00144459	0.0378738
									ENST00000454158	ENSG00000181826.5	protein_coding	RELL1-002	RELL1	0.590101	0.00115224	0.0280999		ENST00000515088	ENSG00000181381.9	protein_coding	DDX60L-004	DDX60L	3.44447	1.86766e-09	5.47824e-07
									ENST00000454181	ENSG00000140280.9	protein_coding	LYSMD2-002	LYSMD2	1.70739	2.59244e-05	0.00143072		ENST00000515818	ENSG00000145425.5	protein_coding	RPS3A-013	RPS3A	-1.3416	1.36213e-05	0.000920062
									ENST00000454223	ENSG00000241624.1	processed_transcript	RP4-697K14.12-001	RP4-697K14.12	5.94706	0.000223396	0.00807375		ENST00000517458	ENSG00000168672.3	protein_coding	FAM84B-002	FAM84B	1.0766	0.00177007	0.0437702
									ENST00000454414	ENSG00000115415.14	protein_coding	STAT1-008	STAT1	4.01605	5.37669e-10	1.54299e-07		ENST00000517489	ENSG00000156482.6	protein_coding	RPL30-004	RPL30	-0.831834	0.00201669	0.048264
									ENST00000454488	ENSG00000223960.2	antisense	AC009948.5-002	AC009948.5	2.49751	1.0486e-06	9.64839e-05		ENST00000517766	ENSG00000196776.10	protein_coding	CD47-005	CD47	1.06298	1.16483e-05	0.000806286
									ENST00000454497	ENSG00000164164.11	protein_coding	OTUD4-001	OTUD4	1.47685	5.50773e-09	1.16964e-06		ENST00000518057	ENSG00000155792.5	protein_coding	DEPTOR-003	DEPTOR	3.54374	4.35567e-05	0.00244965
									ENST00000454652	ENSG00000114796.10	protein_coding	KLHL24-003	KLHL24	-0.712213	0.00122159	0.0292353		ENST00000518069	ENSG00000253485.1	protein_coding	PCDHGA5-001	PCDHGA5	-1.00896	0.000120642	0.00558899
									ENST00000454678	ENSG00000234127.4	protein_coding	TRIM26-002	TRIM26	1.99911	0.00165777	0.0360856		ENST00000518237	ENSG00000131203.8	protein_coding	IDO1-001	IDO1	5.89283	1.70205e-06	0.000162232
									ENST00000454688	ENSG00000106459.10	protein_coding	NRF1-005	NRF1	-5.65635	7.55448e-05	0.00339894		ENST00000518301	ENSG00000253417.1	lincRNA	RP11-109J4.1-002	RP11-109J4.1	1.72145	0.00205213	0.0489002
									ENST00000454828	ENSG00000132274.11	protein_coding	TRIM22-006	TRIM22	2.58884	4.2598e-07	4.44316e-05		ENST00000518481	ENSG00000253982.1	antisense	CTD-2336O2.1-003	CTD-2336O2.1	-1.19104	2.89608e-07	3.7139e-05
									ENST00000455164	ENSG00000157601.9	protein_coding	MX1-201	MX1	5.83701	9.2349e-10	2.44916e-07		ENST00000518822	ENSG00000253982.1	antisense	CTD-2336O2.1-001	CTD-2336O2.1	-1.11699	0.000870902	0.0259888
									ENST00000455332	ENSG00000036672.11	protein_coding	USP2-002	USP2	0.812862	0.000478747	0.0147175		ENST00000518938	ENSG00000229119.3	pseudogene	CTB-63M22.1-001	CTB-63M22.1	-0.889829	5.11652e-08	8.56912e-06
									ENST00000455431	ENSG00000236528.1	antisense	RP1-125I3.2-001	RP1-125I3.2	-0.833563	0.00145609	0.0327288		ENST00000519004	ENSG00000070756.9	protein_coding	PABPC1-002	PABPC1	-0.64887	5.38011e-05	0.00289985
									ENST00000455674	ENSG00000135899.12	protein_coding	SP110-008	SP110	4.64547	0.000118837	0.00486245		ENST00000519100	ENSG00000070756.9	protein_coding	PABPC1-012	PABPC1	-0.678377	1.96104e-06	0.000183855
									ENST00000456089	ENSG00000213689.5	protein_coding	TREX1-005	TREX1	4.85612	1.89359e-08	3.33994e-06		ENST00000519546	ENSG00000160932.6	protein_coding	LY6E-013	LY6E	4.779	0.000151174	0.0066772
									ENST00000456325	ENSG00000143569.14	protein_coding	UBAP2L-003	UBAP2L	-2.60342	0.000864786	0.0229157		ENST00000519611	ENSG00000160932.6	protein_coding	LY6E-010	LY6E	6.34083	9.44344e-05	0.00458283
									ENST00000456504	ENSG00000140563.10	protein_coding	MCTP2-004	MCTP2	2.0748	0.000769845	0.0210138		ENST00000519728	ENSG00000254087.3	protein_coding	LYN-002	LYN	0.923179	0.00056945	0.0185818
									ENST00000456674	ENSG00000230154.1	pseudogene	AC018463.4-001	AC018463.4	1.23737	6.01826e-05	0.00281511		ENST00000519888	ENSG00000132842.9	protein_coding	AP3B1-005	AP3B1	1.28725	1.9302e-05	0.00123466
									ENST00000456917	ENSG00000234883.2	lincRNA	MIR155HG-001	MIR155HG	2.87741	7.99362e-05	0.0035723		ENST00000520092	ENSG00000221947.3	protein_coding	XKR9-003	XKR9	2.26764	0.00102775	0.0295421
									ENST00000456957	ENSG00000160199.10	protein_coding	PKNOX1-007	PKNOX1	-13.288	0.00241725	0.0471298		ENST00000520220	ENSG00000254087.3	protein_coding	LYN-003	LYN	0.643554	0.000132736	0.00603345
									ENST00000456966	ENSG00000157557.7	protein_coding	ETS2-004	ETS2	1.69548	2.39542e-06	0.000192982		ENST00000520788	ENSG00000104321.6	protein_coding	TRPA1-004	TRPA1	-1.23869	0.00173094	0.0430082
									ENST00000457107	ENSG00000181126.9	pseudogene	HLA-V-003	HLA-V	2.79008	9.53502e-05	0.00408801		ENST00000520991	ENSG00000182372.6	protein_coding	CLN8-004	CLN8	-0.900125	0.000511285	0.0170587
									ENST00000457277	ENSG00000003402.14	protein_coding	CFLAR-011	CFLAR	1.10957	0.00208483	0.0424897		ENST00000521003	ENSG00000160932.6	protein_coding	LY6E-011	LY6E	4.5512	4.43972e-06	0.000366008
									ENST00000457313	ENSG00000135912.6	protein_coding	TTLL4-002	TTLL4	1.78477	0.00222122	0.0443959		ENST00000521273	ENSG00000215492.5	pseudogene	HNRNPA1P7-001	HNRNPA1P7	-0.580667	0.000363271	0.0132553
									ENST00000457354	ENSG00000139921.8	protein_coding	TMX1-001	TMX1	1.01068	4.85928e-08	7.67809e-06		ENST00000521457	ENSG00000131504.11	protein_coding	DIAPH1-002	DIAPH1	9.76503	0.000224231	0.00907365
									ENST00000457361	ENSG00000030419.12	protein_coding	IKZF2-205	IKZF2	0.779945	0.00246754	0.0477768		ENST00000521629	ENSG00000042980.8	protein_coding	ADAM28-011	ADAM28	2.80541	5.40196e-05	0.00290868
									ENST00000457444	ENSG00000106588.6	protein_coding	PSMA2-007	PSMA2	1.30367	3.62132e-06	0.00027117		ENST00000521636	ENSG00000131203.8	protein_coding	IDO1-006	IDO1	11.0839	9.19736e-05	0.00448391
									ENST00000457607	ENSG00000132153.10	protein_coding	DHX30-007	DHX30	1.85626	0.00174156	0.0374641		ENST00000521696	ENSG00000253948.1	lincRNA	RP11-410L14.2-001	RP11-410L14.2	-1.34287	8.19825e-05	0.00409073
									ENST00000457714	ENSG00000169760.13	protein_coding	NLGN1-001	NLGN1	-0.721313	0.00233025	0.0458376		ENST00000522024	ENSG00000160932.6	protein_coding	LY6E-007	LY6E	6.30187	8.28094e-08	1.30846e-05
									ENST00000457757	ENSG00000196141.7	protein_coding	SPATS2L-015	SPATS2L	1.50361	1.63491e-05	0.000963366		ENST00000522353	ENSG00000255408.2	protein_coding	PCDHA3-001	PCDHA3	-1.38893	0.00139398	0.0369115
									ENST00000458073	ENSG00000100226.11	protein_coding	GTPBP1-010	GTPBP1	2.10399	0.000788077	0.0214124		ENST00000522445	ENSG00000104408.5	protein_coding	EIF3E-009	EIF3E	3.1089	0.00137454	0.0365609
									ENST00000458252	ENSG00000231536.1	antisense	AC123886.2-001	AC123886.2	0.623113	0.00196035	0.0406868		ENST00000522495	ENSG00000131203.8	protein_coding	IDO1-005	IDO1	8.5794	5.11715e-05	0.00278355
									ENST00000458296	ENSG00000204261.4	lincRNA	XXbac-BPG246D15.8-002	XXbac-BPG246D15.8	1.93413	0.000914349	0.0238591		ENST00000522528	ENSG00000160932.6	protein_coding	LY6E-005	LY6E	4.09915	1.14877e-05	0.000800382
									ENST00000458464	ENSG00000104442.5	protein_coding	ARMC1-201	ARMC1	-1.8362	2.77612e-05	0.00151633		ENST00000522817	ENSG00000253738.1	antisense	GS1-251I9.4-002	GS1-251I9.4	-0.940441	3.24183e-06	0.00027902
									ENST00000459775	ENSG00000168883.15	protein_coding	USP39-012	USP39	-2.32222	2.93766e-05	0.00158178		ENST00000522901	ENSG00000132842.9	protein_coding	AP3B1-007	AP3B1	1.28844	3.88631e-06	0.000328025
									ENST00000459784	ENSG00000137959.10	protein_coding	IFI44L-003	IFI44L	4.83722	0.000518204	0.0155964		ENST00000522971	ENSG00000160932.6	protein_coding	LY6E-009	LY6E	7.67858	2.24101e-06	0.000205134
									ENST00000459788	ENSG00000115677.12	protein_coding	HDLBP-046	HDLBP	2.75763	0.00043638	0.0136603		ENST00000523072	ENSG00000085719.7	protein_coding	CPNE3-003	CPNE3	-0.886652	0.00167638	0.0419418
									ENST00000459856	ENSG00000075914.8	protein_coding	EXOSC7-010	EXOSC7	-6.50754	0.001323	0.030743		ENST00000523505	ENSG00000253276.1	protein_coding	CCDC71L-001	CCDC71L	0.902009	1.9454e-05	0.00124139
									ENST00000460012	ENSG00000114805.12	protein_coding	PLCH1-002	PLCH1	1.28969	1.8826e-06	0.000157898		ENST00000523779	ENSG00000131203.8	protein_coding	IDO1-009	IDO1	16.4858	0.000496426	0.0166598
									ENST00000460454	ENSG00000132274.11	protein_coding	TRIM22-004	TRIM22	3.46868	0.00136603	0.0313685		ENST00000523847	ENSG00000160932.6	protein_coding	LY6E-014	LY6E	4.49221	5.87008e-05	0.00311026
									ENST00000460638	ENSG00000100129.13	protein_coding	EIF3L-012	EIF3L	-0.696297	0.00014829	0.00578036		ENST00000523894	ENSG00000133943.16	protein_coding	C14orf159-013	C14orf159	1.93587	0.000188575	0.00790185
									ENST00000460683	ENSG00000173193.9	protein_coding	PARP14-002	PARP14	3.67805	0.000220768	0.00801696		ENST00000524555	ENSG00000255071.1	processed_transcript	SAA2-SAA4-001	SAA2-SAA4	1.7866	5.19923e-05	0.00282242
									ENST00000460712	ENSG00000013374.11	protein_coding	NUB1-014	NUB1	3.4062	2.00789e-10	6.83338e-08		ENST00000524717	ENSG00000184384.9	protein_coding	MAML2-001	MAML2	0.753594	0.00105174	0.0300472
									ENST00000460749	ENSG00000178425.9	protein_coding	NT5DC1-001	NT5DC1	-0.721533	0.00192401	0.040105		ENST00000524846	ENSG00000104518.6	protein_coding	GSDMD-004	GSDMD	1.62808	0.000266614	0.0103471
									ENST00000460845	ENSG00000105939.8	protein_coding	ZC3HAV1-004	ZC3HAV1	2.86125	3.96344e-09	8.80431e-07		ENST00000524851	ENSG00000149273.10	protein_coding	RPS3-022	RPS3	-0.867265	0.000161703	0.00703108
									ENST00000461135	ENSG00000182795.12	protein_coding	C1orf116-003	C1orf116	1.20607	8.05061e-08	1.13674e-05		ENST00000524918	ENSG00000178685.9	protein_coding	PARP10-004	PARP10	3.97735	0.00019273	0.00802526
									ENST00000461384	ENSG00000117226.7	protein_coding	GBP3-007	GBP3	2.87386	0.000338876	0.0111979		ENST00000525107	ENSG00000136153.15	protein_coding	LMO7-016	LMO7	1.88668	2.98607e-05	0.00177529
									ENST00000461422	ENSG00000003402.14	protein_coding	CFLAR-020	CFLAR	1.70617	0.000433176	0.0136001		ENST00000525374	ENSG00000204397.3	protein_coding	CARD16-006	CARD16	3.15286	1.35938e-05	0.000919374
									ENST00000461613	ENSG00000152061.17	protein_coding	RABGAP1L-017	RABGAP1L	2.72645	0.00098915	0.0252597		ENST00000525803	ENSG00000150787.3	protein_coding	PTS-005	PTS	-0.751912	0.00159698	0.0406644
									ENST00000461687	ENSG00000178252.12	protein_coding	WDR6-012	WDR6	-6.52591	0.00192082	0.0400699		ENST00000525846	ENSG00000205746.5	pseudogene	RP11-1212A22.1-001	RP11-1212A22.1	1.17048	9.35111e-05	0.00454217
									ENST00000461827	ENSG00000239713.3	protein_coding	APOBEC3G-004	APOBEC3G	4.9508	0.000518004	0.0155964		ENST00000526033	ENSG00000073921.13	protein_coding	PICALM-001	PICALM	0.605303	0.000708681	0.0221451
									ENST00000461872	ENSG00000131018.18	protein_coding	SYNE1-014	SYNE1	-11.7511	0.00211091	0.0428077		ENST00000526202	ENSG00000136153.15	protein_coding	LMO7-012	LMO7	1.61265	0.000594928	0.0192359
									ENST00000462232	ENSG00000135899.12	protein_coding	SP110-009	SP110	6.73444	9.02478e-07	8.4953e-05		ENST00000526421	ENSG00000023445.9	protein_coding	BIRC3-004	BIRC3	1.29996	0.000204066	0.00837901
									ENST00000462259	ENSG00000059588.5	protein_coding	TARBP1-003	TARBP1	2.57962	2.86602e-05	0.00155281		ENST00000526507	ENSG00000149557.8	protein_coding	FEZ1-011	FEZ1	-2.50266	0.00120064	0.0330789
									ENST00000462315	ENSG00000138496.12	protein_coding	PARP9-003	PARP9	2.35096	1.87137e-05	0.00107293		ENST00000526589	ENSG00000116977.14	protein_coding	LGALS8-001	LGALS8	0.782039	1.40794e-05	0.000947389
									ENST00000462322	ENSG00000240204.2	protein_coding	SMKR1-001	SMKR1	-1.35987	0.00241628	0.047128		ENST00000526608	ENSG00000149273.10	protein_coding	RPS3-021	RPS3	-0.647332	0.000636713	0.0203148
									ENST00000462523	ENSG00000136936.6	protein_coding	XPA-003	XPA	1.92985	0.00128495	0.0302257		ENST00000526721	ENSG00000184669.6	pseudogene	OR7E14P-001	OR7E14P	1.23934	0.00075437	0.0232715
									ENST00000462639	ENSG00000130066.12	protein_coding	SAT1-007	SAT1	1.26434	0.000591618	0.0173151		ENST00000526811	ENSG00000142089.11	protein_coding	IFITM3-002	IFITM3	2.43088	1.83395e-11	1.11915e-08
									ENST00000462666	ENSG00000188313.8	protein_coding	PLSCR1-014	PLSCR1	3.29385	0.000658782	0.018804		ENST00000526856	ENSG00000149823.3	protein_coding	VPS51-010	VPS51	-1.42735	9.15988e-05	0.00446973
									ENST00000462775	ENSG00000075391.12	protein_coding	RASAL2-001	RASAL2	0.587921	0.000807996	0.0218196		ENST00000526924	ENSG00000161692.13	protein_coding	DBF4B-002	DBF4B	1.49453	0.000642021	0.0204595
									ENST00000462965	ENSG00000162704.11	protein_coding	ARPC5-003	ARPC5	0.678999	0.00041255	0.0131217		ENST00000527146	ENSG00000185201.12	protein_coding	IFITM2-002	IFITM2	2.57168	6.87548e-07	7.71726e-05
									ENST00000463236	ENSG00000130066.12	protein_coding	SAT1-009	SAT1	1.28653	1.34132e-06	0.000118096		ENST00000527273	ENSG00000149273.10	protein_coding	RPS3-020	RPS3	-1.18428	0.000435735	0.0152452
									ENST00000463280	ENSG00000168297.11	protein_coding	PXK-002	PXK	2.80786	0.000301015	0.0102773		ENST00000527422	ENSG00000186470.9	protein_coding	BTN3A2-004	BTN3A2	1.81318	0.000391409	0.0140598
									ENST00000463592	ENSG00000174469.13	protein_coding	CNTNAP2-003	CNTNAP2	-1.55702	3.32636e-05	0.00175546		ENST00000527548	ENSG00000149806.6	protein_coding	FAU-008	FAU	-0.757738	0.00114767	0.0320522
									ENST00000463764	ENSG00000168016.9	protein_coding	TRANK1-002	TRANK1	3.28221	9.51078e-10	2.49969e-07		ENST00000527569	ENSG00000169550.8	protein_coding	MUC15-002	MUC15	2.29377	8.53573e-08	1.33679e-05
									ENST00000463784	ENSG00000125347.9	protein_coding	IRF1-003	IRF1	3.08324	7.47733e-05	0.00337567		ENST00000528584	ENSG00000206149.6	pseudogene	HERC2P9-002	HERC2P9	1.64599	0.000870781	0.0259888
									ENST00000463834	ENSG00000204128.5	protein_coding	C2orf72-001	C2orf72	-0.588492	0.00198129	0.0409453		ENST00000528780	ENSG00000185885.11	protein_coding	IFITM1-002	IFITM1	6.05233	2.06272e-08	4.08626e-06
									ENST00000463851	ENSG00000135821.11	protein_coding	GLUL-004	GLUL	0.766328	0.00191532	0.0400339		ENST00000529310	ENSG00000081842.13	protein_coding	PCDHA6-001	PCDHA6	-2.27421	5.5474e-07	6.34735e-05
									ENST00000463906	ENSG00000117395.6	protein_coding	EBNA1BP2-002	EBNA1BP2	-1.04576	0.000735191	0.0204716		ENST00000529311	ENSG00000178685.9	protein_coding	PARP10-018	PARP10	3.15068	3.86262e-09	1.0152e-06
									ENST00000463934	ENSG00000239713.3	protein_coding	APOBEC3G-002	APOBEC3G	2.74141	1.78217e-07	2.17012e-05		ENST00000529366	ENSG00000166199.8	protein_coding	ALKBH3-010	ALKBH3	-3.89479	0.000105507	0.00503727
									ENST00000463941	ENSG00000161570.4	protein_coding	CCL5-003	CCL5	1.65593	0.000837336	0.0224081		ENST00000529369	ENSG00000254682.1	antisense	RP11-660L16.2-001	RP11-660L16.2	-0.716837	0.00149411	0.0387774
									ENST00000464100	ENSG00000204267.9	protein_coding	TAP2-004	TAP2	3.27647	9.16108e-06	0.000592474		ENST00000529533	ENSG00000169550.8	protein_coding	MUC15-003	MUC15	1.42214	6.01071e-06	0.00047279
									ENST00000464129	ENSG00000115267.5	protein_coding	IFIH1-003	IFIH1	3.09656	0.00117978	0.0285789		ENST00000529958	ENSG00000158042.8	protein_coding	MRPL17-002	MRPL17	2.22557	8.05396e-05	0.00403389
									ENST00000464218	ENSG00000124614.9	protein_coding	RPS10-004	RPS10	-0.866443	0.000236892	0.00847239		ENST00000530214	ENSG00000137720.3	protein_coding	C11orf1-005	C11orf1	-0.648565	0.00202031	0.0483155
									ENST00000464606	ENSG00000105939.8	protein_coding	ZC3HAV1-002	ZC3HAV1	2.72043	1.65305e-05	0.000969745		ENST00000530217	ENSG00000214967.4	protein_coding	NPIPA7-003	NPIPA7	1.25751	0.000659378	0.0208997
									ENST00000464646	ENSG00000124787.9	protein_coding	RPP40-006	RPP40	-1.46903	0.00144406	0.0325687		ENST00000530331	ENSG00000110057.3	protein_coding	UNC93B1-001	UNC93B1	3.85011	4.90904e-09	1.27135e-06
									ENST00000464839	ENSG00000162645.8	protein_coding	GBP2-001	GBP2	2.33342	4.72291e-11	1.99077e-08		ENST00000530691	ENSG00000133816.9	protein_coding	MICAL2-003	MICAL2	-1.00167	0.00111715	0.0315147
									ENST00000464863	ENSG00000240065.3	protein_coding	PSMB9-002	PSMB9	3.44923	0.0011381	0.0278462		ENST00000530759	ENSG00000255135.3	lincRNA	RP11-111M22.3-001	RP11-111M22.3	-1.7323	7.10722e-09	1.69206e-06
									ENST00000464918	ENSG00000047315.10	protein_coding	POLR2B-010	POLR2B	-0.798454	0.000303594	0.0103454		ENST00000530992	ENSG00000226049.3	pseudogene	TLK2P1-001	TLK2P1	1.59647	0.000166916	0.00720468
									ENST00000465045	ENSG00000136147.12	protein_coding	PHF11-011	PHF11	2.11368	5.80475e-05	0.00273451		ENST00000531133	ENSG00000149131.11	protein_coding	SERPING1-008	SERPING1	1.21609	5.36193e-05	0.00289593
									ENST00000465412	ENSG00000152061.17	protein_coding	RABGAP1L-014	RABGAP1L	2.5327	0.00139565	0.031777		ENST00000531155	ENSG00000255404.1	antisense	RP11-770G2.5-001	RP11-770G2.5	1.07208	0.00167974	0.0420063
									ENST00000465539	ENSG00000257267.1	pseudogene	ZNF271-001	ZNF271	-0.82816	0.000730738	0.0204295		ENST00000531491	ENSG00000134910.8	protein_coding	STT3A-003	STT3A	-0.75343	0.000972748	0.0282732
									ENST00000465971	ENSG00000243302.3	pseudogene	RP11-274B21.2-001	RP11-274B21.2	1.2005	0.000336762	0.0111535		ENST00000531523	ENSG00000255198.3	lincRNA	SNHG9-001	SNHG9	-2.00254	7.02592e-06	0.000539817
									ENST00000466095	ENSG00000134716.5	protein_coding	CYP2J2-003	CYP2J2	3.61988	1.21e-08	2.25403e-06		ENST00000531613	ENSG00000204962.4	protein_coding	PCDHA8-001	PCDHA8	-1.92012	5.03639e-07	5.86375e-05
									ENST00000466126	ENSG00000138496.12	protein_coding	PARP9-007	PARP9	3.98789	6.9371e-05	0.00318046		ENST00000531688	ENSG00000142089.11	protein_coding	IFITM3-003	IFITM3	2.39084	4.01331e-08	7.0089e-06
									ENST00000466830	ENSG00000187118.8	protein_coding	CMC1-002	CMC1	1.13607	2.59341e-08	4.41304e-06		ENST00000531760	ENSG00000166337.5	protein_coding	TAF10-005	TAF10	3.75704	0.00148355	0.0385716
									ENST00000466896	ENSG00000128609.10	protein_coding	NDUFA5-009	NDUFA5	-0.723317	0.000343293	0.0113063		ENST00000531912	ENSG00000185507.15	protein_coding	IRF7-013	IRF7	6.16497	6.56628e-06	0.000508178
									ENST00000466939	ENSG00000078081.3	protein_coding	LAMP3-002	LAMP3	7.28946	0.00150303	0.0334979		ENST00000532069	ENSG00000074201.4	protein_coding	CLNS1A-003	CLNS1A	-1.01117	0.00101593	0.0292974
[truncated: 807 more rows]
