# Supplementary material for: An integrated multi-omics approach identifies the landscape of interferon-α-mediated responses of human pancreatic beta cells
Source: Nat Commun. 2020 May 22;11:2584. doi: 10.1038/s41467-020-16327-0 (PMC7244579; doi:10.1038/s41467-020-16327-0)
Supplement: Supplementary file 12 — Source Data [file 41467_2020_16327_MOESM12_ESM.xlsx]

## Sheet: Fifgure 2C
Figure 2C

## Sheet: Figure 2D
Figure 2D
		siControl	siIRF1 #5	siControl + IFNa	siIRF1 #5 + IFNa
	PDL1/BETA-ACTIN	0.149194	0.132258	1	0.806452
		0.104403	0.1	1	0.526415
		0.0872	0.1096	1	0.4752
		0.060593	0.056	1	0.431111
		0.0841	0.1	1	0.460251

## Sheet: Figure 2E
Figure 2E
	PDL1/BETA-ACTIN	siCT	siSTAT1	siSTAT2	siCT + INFa	siSTAT1 + IFNa	siSTAT2 + IFNa
		0.036986	0.099262	0.041201	1	0.400421	0.290832
		0.072536	0.11664	0.048465	1	0.136672	0.457189
		0.167769	0.14876	0.089256	1	0.542975	0.601653
		0.093011	0.145161	0.086344	1	0.527957	0.346237

## Sheet: Figure 2F
Figure 2F
	PDL1/BETA-ACTIN	siControl	siIRF1 #5	siControl + IFNa	siIRF1 #5 + IFNa
		0.239625	0.287818	1	0.880857
		0.212991	0.243202	1	0.619335
		0.183036	0.141964	1	0.564286
		0.167539	0.163351	1	0.642932

## Sheet: Figure 2G
Figure 2G
	PDL1/BETA-ACTIN	siCT	siSTAT1	siSTAT2	siCT + INFa	siSTAT1 + IFNa	siSTAT2 + IFNa
		0.080055	0.049584	0.092244	0.253186	1	0.66205
		0.051943	0.068551	0.026042	0.319081	1	0.706714
		0.027736	0.047976	0.024888	0.176912	1	0.904048
		0.033129	0.068712	0.03589	0.246012	1	0.822086

## Sheet: Figure 2H
Figure 2H
	PDL1/BETA-ACTIN	siCTL	siSTAT1+2	siCT + INFa	siSTAT1+2 + INFa
		0.123917	0.117246	1	0.289735
		0.154421	0.166649	1	0.432703
		0.293277	0.159311	1	0.278608

## Sheet: Figure 2I
Figure 2I
	HLA-E/BETA-ACTIN	siCT	sIIRF1#5	siCT + IFNa	sIIRF1#5 + IFNa
		0.336085	0.258255	1	0.54717
		0.311844	0.335832	1	0.812594
		0.407839	0.340042	1	0.666314
		0.368347	0.298319	1	0.858543

## Sheet: Figure 2J
Figure 2J
	HLA-E/BETA-ACTIN	siCT	siSTAT1 #2	siSTAT2 #2	siCT + IFN-a	siSTAT1 #2 +IFNa	siSTAT2 #2 +IFNa
		0.380414	0.694915	0	0.958569	1	0.625235
		0.363821	0.5	0.430894	0.987805	1	0.857724
		0.161184	0.190132	0.134211	1	0.305263	0.261184
		0.867031	0.327869	0.318761	1	0.64663	0.575592

## Sheet: Figure 2K
Figure 2K
	HLA-E/BETA-ACTIN	siCT	sIIRF1#5	siCT + IFNa	sIIRF1#5 + IFNa
		0.171875	0.132212	1	0.9375
		0.140781	0.121692	1	0.913232
		0.106553	0.1151	1	0.698006
		0.159477	0.103922	1	0.954248
		0.152206	0.119118	1	0.794118

## Sheet: Figure 2L
Figure 2L
	HLA-E/BETA-ACTIN	siCT	siSTAT1 #2	siSTAT2 #2	siCT + IFN-a	siSTAT1 #2 +IFNa	siSTAT2 #2 +IFNa
		0.049699	0.047139	0.073946	0.480422	1	0.671687
		0.085934	0.123516	0.08044	0.69011	1	0.661538
		0.119006	0.149892	0.12095	0.295896	0.576674	1
		0.088451	0.106037	0.100525	0.671916	1	0.918635

[truncated: 47 more sheets: Figure 2M, Figure 3A, Figure 3B, Figure 3C, Figure 3D, Figure 3E, Figure 3G, Figure 3I, Figure 5D, Figure 5G, Figure 5J, Figure 6B, Figure 6D, Figure 7C, Figur 7D, Figure 7E, Figure 7F, Figure 8B, Figure 8C, Figure 8D …]
